# Supplementary material for: Cell cycle-resolved chromatin proteomics reveals the extent of mitotic preservation of the genomic regulatory landscape
Source: Nat Commun. 2018 Oct 2;9:4048. doi: 10.1038/s41467-018-06007-5 (PMC6168604; doi:10.1038/s41467-018-06007-5)
Supplement: Supplementary file 3 — Supplementary Data 1 [file 41467_2018_6007_MOESM3_ESM.xlsx]

## Sheet: Sheet1
Accession	Entrez.Gene.ID	Symbol	Pr_a	Pr_b	Pr_c	Nuc_a	Nuc_b	Nuc_c	Ch_a	Ch_b	Ch_c	Number.of.Unique.Peptides	Number.of.Razor.Peptides	Number.of.PSMs
A0A087WYL7	10001	MED6	4.42009125420865	4.5103909539739	2.79384182839444	4.10872444826226	5.3512991950377	4.61332267934339	38.3	53.1287417722871	19.6385289054514	1	0	2
O14734	10005	ACOT8	5.27639112764437	4.81791760992667	7.24813055313014	12.7146773757113	9.65260164612652	15.7541526721458	7	2.77021372369467	2.51018790520807	2	0	4
Q8IZP0	10006	ABI1	37.5435522543926	35.4992726762867	38.624047046635	22.4272781488241	18.715731436001	17.6683373062614	18.4	17.511708181927	15.9470761036748	2	2	8
P46926	10007	GNPDA1	80.9871591280649	81.2449769762749	80.550331179252	20.3788023494039	14.884164370363	11.0306610929972	19.5	21.9638373807221	18.8017996037154	5	0	13
Q9HD15	10011	SRA1	62.3811982942795	59.8161630368416	55.4757173738288	11.1135698543254	7.71839711779964	4.09002040526862	4.1	4.55106540321268	5.0695951811065	4	0	11
A8MWD9	100130932	LOC100130932; SNRPGP15	57.7383700787726	55.5999280146486	66.0214208362659	294.886332321126	295.205663511451	361.946149197559	112.7	14.9393668670677	20.8690131727103	3	0	18
P0DJ07	100131801	PET100	2.96982615064411	2.6340326618563	2.56996134798887	1.15373924335158	0.838155295608314	0.950206760819981	11.6	15.137239275903	11.664990853614	1	0	2
Q9BY31	100131827	ZNF717	29.8220042627179	27.2450789541921	27.1361798958244	14.4099676924728	18.3749430191054	11.5677344795476	18.2	16.5223461377504	16.8330247761012	1	0	2
Q8WUM4-2	10015	PDCD6IP	324.616847396154	329.026780421116	319.505430598791	82.8690870811404	61.6642824626117	43.0484975988879	69.2	96.1659906939722	68.5133640009733	23	0	56
O75340-2	10016	PDCD6	30.0595903547695	27.4723812651138	40.0419567558702	109.016585647302	100.799687419092	112.399820026271	24.7	1.484043066265	0.689071189664962	6	0	14
Q96B49	100188893	TOMM6	5.52882635044912	6.23521437214376	5.80223578384421	7.49930508178526	1.39078516084457	5.97666281443293	2.5	0	0	1	0	2
Q9Y2X0	10025	MED16	28.0945553850933	26.8439572290364	27.8637914571425	48.268682630015	56.9669286081036	56.5855011624537	16.8	4.55106540321268	3.29769783625375	6	0	11
Q92643	10026	PIGK	12.255482581658	11.8063494437518	12.2294712421539	5.8981975603994	5.83945557599639	3.66311591852341	0	0	1.52580049140099	2	0	3
P56277	100272147	CMC4	12.186186638143	11.4631675233408	12.0988742952507	7.31093949103399	6.06050752209089	8.55186084737983	4	3.06702233694767	2.51018790520807	2	0	4
O14925	100287932	TIMM23	27.1541104373893	27.2317082300203	28.7126716120136	15.0339287118364	8.59339440442371	10.7827810684354	72.5	78.0606652855392	93.7629011651251	2	0	6
Q86XR7-2	100302736	TMED7-TICAM2	131.894929060356	130.328905411171	125.713553924399	43.830318397938	38.1959341855789	38.889621631241	42.3	58.3723606064235	46.0693309661717	6	0	15
Q9H8E8	100303755; 57325	PET117; CSRP2BP	5.88520548852641	5.19675479479601	5.82089249054467	8.17035749883669	9.73549612591196	8.35906527272071	3.9	5.83723606064235	4.33130462075119	1	0	1
Q13111	10036	CHAF1A	23.3477832543138	23.3408274960092	24.706143848089	88.0609136762225	83.7510560765539	90.0493044782878	96.9	95.8691820807193	168.822441467916	7	0	12
O60784	10043	TOM1	7.3255711715888	7.06419927079904	7.94309287772242	10.689747275135	10.6657563990596	11.3749389048885	3.3	3.06702233694767	3.83911091384764	2	0	6
O75190	10049	DNAJB6	32.7769812826088	34.3181920411058	33.1762886900996	38.5796275557462	41.7051338298291	39.206357218181	51.5	50.7542728662631	14.5197143536545	4	0	11
Q9NTJ3	10051	SMC4	300.912685003763	297.601121709189	321.912145763151	318.067072832955	390.865893183846	355.873088595797	228.7	199.950069128105	149.331570674535	29	1	67
Q96PK6-5	100526737	RBM14-RBM4	2.08877772595302	1.71590960205529	2.28078239413169	9.47714378467368	8.75918336399458	10.5899854937763	0	0	1.27970363794921	2	0	31
Q9NX45-3	100526761	CCDC169-SOHLH2	23.8774022511786	24.2277521994092	23.0643536584482	7.81717201617805	4.71577485001601	4.33790042983035	7.3	5.44149124297168	4.72505958627402	1	0	2
P18621-3	100526842	RPL17-C18ORF32	187.326734162128	180.812302976054	180.415017970159	128.029737463759	181.271806295244	129.834048420446	66.5	45.2138454188738	58.2265155266893	7	0	38
P57737-3	100529144	CORO7-PAM16	15.2797555450639	15.7373423502785	15.7649171618918	15.128111507212	12.9960123308058	14.955428148558	24	25.1297959220874	13.8306431639896	3	0	6
S4R3N1	100529241	HSPE1-MOB4	25.6840464928205	23.8801133709409	25.872188016868	21.2970846043164	20.4565155114952	21.6206465867735	9.5	2.77021372369467	2.11643293968524	3	0	37
R4GMX3	100532731	COMMD3-BMI1	18.8732451873433	19.5791970956594	19.6828255689892	57.4515051791399	67.5497905273778	68.0292956297204	25.2	7.42021533132502	12.5509395260404	3	0	6
Q9ULR0-1	100534599	ISY1-RAB43	15.6608832343966	16.289998949382	18.3675277466065	42.7236705522743	44.81828207066	42.4150264250079	17.2	0	0	4	0	8
Q9UBT2	10054	UBA2	154.50520548726	159.240867978788	151.455144994364	31.2922337635561	20.5854624800504	10.3971899191172	53.5	61.0436381257005	45.2326016644357	12	0	27
Q9UBE0	10055	SAE1	201.76503896451	206.466265753795	184.743373924667	37.5082982583483	22.1788785914815	12.9448457271128	80.8	105.367057704815	76.5361214235011	12	0	30
Q9NSD9	10056	FARSB	205.912896154909	202.606583376185	199.468179688008	124.427245540641	142.357453284858	131.748233054562	142.5	150.481966919271	116.748347277521	16	0	50
Q9NP58	10058	ABCB6	14.5521481381561	13.0988527803649	15.5457008581614	18.3067808511398	11.3657542283589	14.8728014737041	37.5	47.9840591425685	60.1952903543034	3	0	6
O00429-6	10059	DNM1L	205.091244253231	206.747050961404	202.98030472437	66.4106435892475	51.8551023546682	45.8302623189695	73.6	73.9053446999972	80.9166454149426	15	0	29
Q9UG63-2	10061	ABCF2	242.758539263901	233.002696326879	257.789044833657	152.375990068362	185.812581687936	151.950455056343	81.7	86.7670512742939	87.8565766822826	16	0	42
Q14061	10063	COX17	7.9987317657348	8.55726346999001	8.77331632589305	1.36565053294677	1.04078624619494	0.454446711696513	21.4	21.5680925630514	21.3612068796138	1	0	2
O15127	10066	SCAMP2	16.4528368745684	17.4933641248494	16.5065212532352	13.7035967271555	12.4894349543393	13.3855213263337	2.4	0	0.78750993104567	3	0	5
O14828	10067	SCAMP3	65.4945660422048	63.9120615414879	66.6977264541577	20.1433453609648	16.9288948717372	13.5507746760415	38.3	46.8957608939741	53.2553590869635	6	0	14
G3V180	10072	DPP3	82.3928768393698	84.8996415832498	84.011150272188	18.4716007430472	10.6657563990596	3.66311591852341	13.9	19.6883046791157	16.0947342157459	8	0	17
Q7Z6Z7	10075	HUWE1	80.0863118623695	82.2433243811071	82.8077926900081	35.5186867060379	28.1841231270488	29.7731451723594	57.6	66.1883207554192	117.831173432708	16	0	33
Q9Y5U2	10078	TSSC4	15.3589509090811	16.445990731387	14.2770448025298	7.94667335981955	6.95392580422283	8.59317418480679	1.4	0	0	3	0	6
O60828	10084	PQBP1	27.7530253777692	27.258449678364	28.9365520924192	56.2742202369444	62.5208587537279	58.8439636084606	17.6	9.89362044176669	21.9518393278981	5	0	12
O43854	10085	EDIL3	35.682461199989	35.084780226959	34.7761012896643	25.5353103962202	28.7735949833008	30.1036518717751	22.5	13.8510686184734	35.5856050091262	4	0	7
Q9Y5P4-3	10087	COL4A3BP	37.7167921131802	38.0753655333982	37.6165848848099	24.8053937320589	20.3736210317098	20.7255242758561	9.3	9.69574803293136	6.74305378457855	3	0	6
O15511	10092	ARPC5	142.675397987194	140.713501184648	137.62119697597	108.475034573892	101.195738822512	106.533326111643	58.4	39.0798007449784	31.5003972418268	8	1	28
P59998-3	10093	ARPC4	64.7075621122841	64.4468905083622	65.0232870277911	50.093474290418	50.71300063318	51.3800206466573	10.4	4.45212919879501	7.82587993976635	5	0	18
O15145	10094	ARPC3	95.0294871103604	95.2040130116961	95.4570398329225	89.3912456609035	87.9418325545954	94.8829649572416	37.1	23.0521356293164	18.7033608623347	5	0	13
O15143	10095	ARPC1B	145.74421834286	144.475131584998	138.115599703533	99.6218518085823	99.8049536616669	90.7791734394974	56.4	70.5415137497965	56.2577406990751	8	0	23
P61158	10096	ACTR3	319.266210614744	322.385987415759	312.789016186624	185.481242642899	194.912553468826	179.726788919733	121.3	106.85110077108	112.958455734363	15	0	68
P61160	10097	ACTR2	126.346303868903	121.584451802775	133.903848165903	107.003428396148	114.38517160615	120.042787450258	68.5	34.1329905240951	23.6252979313701	7	0	40
Q96I23	100996939	PYURF	17.6754153065835	20.0516293497318	17.1921552244773	11.6080295300475	8.0039225481717	8.99253644660069	6.6	6.62872569598369	4.23286587937048	1	0	2
P43897	10102	TSFM	62.3267514815177	59.4818949325451	60.6576176598826	30.6800455936144	23.8459786849442	22.8738178220578	25.8	37.1010766566251	47.4474733455016	8	0	17
P30405	10105	PPIF	124.549559047763	126.429110861045	123.759263897526	77.6890333354803	67.2918965902675	59.8630259316588	43.3	35.0234163638541	22.4440330348016	6	1	27
O15144	10109	ARPC2	322.691410108487	331.43351077205	323.199458525483	200.974312482192	214.973017576902	196.114412765759	139.8	108.335143837345	82.3932265356533	13	0	50
O95235	10112	KIF20A	21.7193285817106	20.1897934995077	24.5708827245107	74.1336328100499	93.6154991710209	77.6690743626767	25.1	20.5787305188747	23.6252979313701	6	0	12
Q9HCU5	10113	PREB	22.4568354091205	22.5474978618122	21.7817050727914	16.7527647274418	17.6196822032825	17.3240594943701	12.3	7.42021533132502	13.6337656812282	4	0	8
P42025	10120	ACTR1B	0.301932325315484	0.187190138406031	0.242537187106028	0	0	0	0	0	0	1	0	12
P61163	10121	ACTR1A	160.123126622228	157.957278458289	139.804031659925	65.751364021618	61.6734929603656	64.2835530363431	28.7	34.0340543196774	21.0166712847813	7	4	29
P42704	10128	LRPPRC	625.138505290083	610.061574881371	617.285126244892	217.656440113102	184.5599539934	180.966189042542	447.1	620.82468272086	653.387145914455	50	0	121
Q15084-2	10130	PDIA6	234.472724303604	231.442778506829	221.641675601509	97.6675588045377	61.5721774850723	64.6691441856613	22.2	26.9106476016054	18.2111671554311	13	0	63
Q12931	10131	TRAP1	341.153829344991	320.153076479058	336.711578353294	98.3268383721672	76.4839733486971	61.873608353104	103.9	105.465993909233	55.962424474933	21	0	73
P51572-2	10134	BCAP31	518.284160389908	517.906086980859	513.329956509908	206.036637733632	162.049497482777	154.594508651668	124.6	138.114941367063	61.3765552508719	15	0	50
P43490	10135	NAMPT	604.295275422813	649.358133222466	584.995031123064	152.293580122408	99.0220613525823	65.4540975967735	83	122.680893477907	77.3728507252371	21	0	94
Q9NTZ6	10137	RBM12	62.8118230861229	62.1604966749743	60.3031402325738	24.9937593228102	19.5446762338554	19.582521940377	9.1	11.3776635080317	11.6157714829236	7	0	14
Q13795	10139	ARFRP1	8.39965829607176	8.38790096381312	8.47480901868563	3.68490186907188	3.94209303868526	3.6080314686208	3.8	2.96808613253001	2.75628475865985	1	0	2
Q13283	10146	G3BP1	169.958200891111	159.387945944678	181.776957559293	158.827511551593	183.611272724744	157.582840058885	129.9	167.696866487945	93.8613399065058	13	0	59
M0R2Z9	10147	SUGP2	39.3996935985452	37.6073901873832	40.9141577941169	149.421004863451	153.26268262552	159.111433543682	39.1	5.54042744738935	5.66022762939076	14	0	28
F8WAL6	10152	ABI2	4.65272763600911	4.60398602317692	4.38899025128408	7.72298922080241	6.37366444572476	7.89084744854854	7.8	3.56170335903601	7.62900245700493	1	0	6
Q03701	10153	CEBPZ	47.5469166718122	46.6148013711591	49.7341158867611	172.272105591466	182.911274895445	186.846454069645	55.4	15.0383030714854	24.2159303796544	11	0	21
Q13263	10155	TRIM28	315.55887763669	318.971995843877	319.45878883204	391.223559140983	415.421080195844	409.621740588266	172	108.236207632928	182.800742743976	27	0	101
Q9UDR5	10157	AASS	2.58374875106038	2.16160040778393	2.5186554045626	1.57756182254195	1.57499511592332	1.32202679766258	0	0	1.82111671554311	1	0	1
O75787	10159	ATP6AP2	6.30098114961659	5.81626501475883	5.76025819376816	5.87465186155549	5.06577376466563	5.71501167739554	0	0	1.37814237932992	2	0	4
C9JME2	10160	FARP1	11.84960634107	12.0247379385589	12.0335758217991	49.6461060123838	48.0419562845381	52.2062873951964	12.7	0	1.6242392327817	6	0	11
Q6P1A2	10162	LPCAT3	27.3273502961769	28.3281076121128	23.9225621666696	29.9736746282971	24.6749234827986	30.3239896713855	13.3	6.43085328714835	6.10320196560395	2	0	3
Q9Y6W5	10163	WASF2	91.7775274754052	95.1371593908368	88.6846553006542	49.0103721435982	36.4183081190689	41.5612174515175	23	12.169153143373	16.6853666640301	7	0	12
Q9UJS0-2	10165	SLC25A13	77.1610331039851	76.9930866896236	72.8730963720112	41.7818425985179	29.1696463867201	35.9012902240245	13.3	7.61808774016035	12.4525007846597	10	0	23
P84101	10169	SERF2	15.3193532270725	16.1072657190333	14.3889850427326	15.6225711829341	14.4696919714358	16.3325393961232	18.4	13.059578983132	8.61338987081202	3	0	6
G3V5T9	1017	CDK2	38.4592486508412	38.8018415467359	40.4477401266053	25.0290778710761	27.7512297326137	26.2615114910682	13.6	3.26489474578301	10.975919663949	6	0	16
Q9Y2P8	10171	RCL1	10.2755984812286	10.2508885317589	11.6884267478405	79.1488666638027	76.0050274654924	88.3829998687339	19.9	6.72766190040135	6.34929881905572	2	0	6
O60504	10174	SORBS3	10.503285152778	9.40853290893172	11.6137999210386	8.82963706646616	7.07366227502401	8.42792083509896	4.3	7.32127912690735	4.62662084489331	1	0	2
P78332	10180	RBM6	8.45410510883357	7.57674369738699	9.38432347033324	50.1523385375278	51.0814205433375	58.9541325082658	23.1	7.12340671807202	7.776660569076	3	0	7
P52756	10181	RBM5	16.0816086057379	16.4905598119599	17.9757369058968	56.2153559898346	58.1735038138694	62.7687306640214	26.5	10.8829824859434	14.2243981295124	4	0	18
E9PB61	10189	ALYREF	78.6855438613157	73.8732510495231	90.2518186634931	231.830950817136	269.674163737537	252.424491678699	352.3	250.506469585533	368.997622065587	6	0	40
O14530	10190	TXNDC9	39.3006993935237	38.0307964528254	47.033557591869	14.5394690361143	14.2486400253413	11.3198544549859	2.9	1.58297927068267	3.19925909487304	5	0	9
Q92685	10195	ALG3	6.6722094184471	6.35555088969049	6.05410132430047	3.63781047138406	3.92367204317738	4.17264708012253	0	2.67127751927701	0	2	0	4
O60678	10196	PRMT3	27.2333058014065	26.1130243076414	25.708941833239	4.28531718959158	4.37498643312032	3.12604253197298	0	6.33191708273068	2.06721356899489	3	0	6
P61289-2	10197	PSME3	122.178647837499	118.317538196784	118.353483131067	32.7756127907224	26.1578136211826	23.1354689590952	31.3	40.8606524244964	45.6755760006489	9	0	33
O00566	10199	MPHOSPH10	22.5904775858995	23.7196646808786	23.6053981527617	69.1066261068752	85.8878915554673	81.6902392055671	33.7	8.21170496666636	4.47896273282225	6	0	13
O14672	102	ADAM10	1.02459002197222	0.922579967858298	0.839551801520866	0.364958332080602	0.331577919141751	0.50953116159912	0	0	0	1	0	1
Q00535	1020	CDK5	8.23136814753526	7.05528545468447	7.4999960935864	1.87188305809083	1.29868018330519	0.64724228635564	0	0	1.32892300863957	3	0	8
Q99547	10200	MPHOSPH6	22.1945007658137	23.2338617026343	24.8180840882918	72.2264312036932	85.4549981610323	87.3226242081087	91.4	118.32770048353	60.9828002853491	3	0	5
P61970	10204	NUTF2	57.292896156176	56.4957665341632	55.1305682998702	14.362876294785	9.26576074046114	6.70653177564248	35.3	49.4681022088335	40.6552001902327	2	0	18
Q00534	1021	CDK6	25.0405841601809	24.053932785175	25.265845049103	5.21537229392601	3.56446263077382	2.68536693275212	3.1	9.20106701084302	8.07197679321812	2	0	6
O75955	10211	FLOT1	64.4947245714879	63.3148358618115	63.3535117780996	132.056051966068	123.568037866826	136.265157946576	64.9	52.5351245457811	25.9386083538168	13	0	27
O00148	10212	DDX39A	41.879498434333	38.0842793495128	40.718262373762	71.8261543233468	79.6247530827899	72.5599916342099	18.4	2.86914992811234	4.67584021558367	5	0	82
O00487	10213	PSMD14	155.93567174982	162.333962170545	163.675287883168	64.5623062300006	53.5682549369006	48.859907063613	31.9	45.2138454188738	29.7777192676644	8	0	23
Q9Y3D8	102157402; 6880	AK6; TAF9	11.5278751747502	10.8926832920081	12.2154787121286	8.26454029421233	8.67628888420914	8.78596975946591	4.2	1.484043066265	1.52580049140099	3	0	6
P50613	1022	CDK7	4.19735429291034	4.34102844779701	4.1604455942034	8.72368142166857	8.0039225481717	8.77219864699026	0	0	0	2	0	4
O60664	10226	PLIN3	298.002255376132	299.88305863452	298.56327732752	85.8240722860511	61.8577029154444	46.7116135174113	64.6	69.1564068879492	46.9060602679077	16	0	52
D6RE79	10227	MFSD10	10.5280337040334	12.0960484674755	9.52891294726183	6.85179836357774	5.71050860744126	6.43110952612944	2.1	0	0	1	0	2
O43752	10228	STX6	3.0836694864188	3.31148268656384	3.09701331227697	1.41274193063459	0.865786788870127	1.10168899805215	0	0	0	1	0	2
E9PRG8	102288414	LOC102288414; C11orf98	12.0673935921172	11.730582006778	12.4160383091586	36.9432014860944	46.0340677741797	42.3048575252026	16.6	3.46276715461834	6.93993126733997	2	0	5
O43390	10236	HNRNPR	468.598968889632	469.530806927071	494.113548608431	1341.95178706037	1490.84800844334	1454.3671885536	383.3	92.9010959481893	78.603334992496	18	9	126
P61962	10238	DCAF7	32.9106234593878	33.7075956372575	30.6529691088618	22.2389125580728	20.3552000362019	21.75835771153	14.9	11.4765997124494	10.0899709915227	4	0	10
Q92665	10240	MRPS31	38.4790474918455	37.6385885437842	36.0820707586968	18.1655066580764	14.2762715186032	15.1482237232171	7.1	6.72766190040135	7.18602812079174	6	0	13
Q13137-4	10241	CALCOCO2	2.85598281486942	3.54769881360002	2.79384182839444	1.15373924335158	0.939470770901627	0.950206760819981	0	0	0	1	0	2
P52758	10247	HRSP12	47.5073189898036	48.6961774339119	42.2154630864742	22.6391894384192	17.5183667279892	18.6047729546057	80.7	90.0319460200769	114.533475596455	4	0	10
O75817	10248	POP7	10.5428828347866	9.99684477249354	10.4151065155339	25.9944515236764	25.2275533480349	28.9331073113446	9.7	0	1.7226779741624	2	0	6
A9Z1X7	10250	SRRM1	70.6422647033212	69.189040681315	72.1734698707438	183.161991306774	195.198078899198	186.116585108435	122.7	116.546848804012	111.531093984343	6	1	20
O75886	10254	STAM2	7.12758276154586	7.09094071914276	7.63992139383988	16.0699394609684	10.8039138653687	24.3748690819039	11.8	4.05638438112434	2.21487168106595	1	0	1
O15439	10257	ABCC4	96.5935955496997	96.9199226137514	93.9831600035858	77.3829392505095	68.2774198499388	81.8692636677506	39.8	18.9957512481921	23.5760785606798	15	0	29
Q15427	10262	SF3B4	8.82533337766408	8.0982019400895	7.38339167670851	7.44044083467549	8.1512905122347	6.01797615185988	2.9	0	0	1	0	2
O75844	10269	ZMPSTE24	105.696112701424	104.657115001201	100.80685047928	17.3884985962274	11.8262791160558	7.5603407491329	20.4	34.2319267285128	29.4331836728319	6	0	13
O43823	10270	AKAP8	16.1410051287507	17.0655009513499	18.7033484672148	46.8206221511146	47.4801159215479	47.868386965366	14.6	2.47340511044167	2.11643293968524	3	0	5
Q9UNE7	10273	STUB1	129.494319588585	133.22143874035	132.574557813495	118.352455238912	108.978609424589	134.956902261389	78.2	41.4542696510024	61.2288971388009	13	0	33
Q8WVM7	10274	STAG1	33.5144881100188	34.9555298932977	32.0848713481224	59.7118922681552	69.3642585849035	73.9371028817751	27.2	19.4904322702804	22.7393492589437	6	0	21
O95155-4	10277	UBE4B	12.7851015785229	12.167358996392	12.4300308391839	8.74722712051248	8.23418499202014	10.0942254446528	4.6	2.96808613253001	2.75628475865985	1	0	2
Q6UX04	10283	CWC27	18.9029434488498	20.8360451678142	30.0699470244724	30.7035912924583	28.1012286472634	29.2911562357116	15.9	6.82659810481902	10.2376291035937	4	0	8
X6RAL5	10284	SAP18	109.185658428431	107.772493733244	109.673450338676	307.553918299149	349.694968223746	341.275709371606	177.2	125.253234792766	26.3323633193396	8	0	24
O75940	10285	SMNDC1	13.0573356423319	13.1657064012242	12.4346950158591	22.3566410522923	25.7433412222554	23.3833489836569	5.2	9.49787562409603	6.59539567250749	4	0	8
O75934	10286	BCAS2	36.0437900483174	36.3861973796867	38.7033380501119	106.650242913489	116.310165636723	111.298131028219	33.5	6.62872569598369	3.3469172069441	7	0	18
P49795	10287	RGS19	1.81159395189291	1.82733230348745	2.59328223136445	15.4812969898707	12.388119479046	17.1174928072353	2.9	0	0.689071189664962	1	0	2
Q15459	10291	SF3A1	352.300576830409	341.310019026997	347.686386069841	796.032986514902	846.325007116057	855.599218112253	276.7	68.1670448437725	58.8663673456639	25	0	95
O60884	10294	DNAJA2	199.300083259475	193.518947847378	190.074527864324	122.649545277926	132.843009105041	114.837306934461	188.5	250.506469585533	257.712624934696	10	0	27
O96013	10298	PAK4	12.9979391193191	12.6843603310373	14.4076417494331	14.9750644647266	13.3091692544397	13.0825568518693	6.3	4.35319299437735	2.01799419830453	4	0	8
Q13488	10312	TCIRG1	1.48986278557313	1.68916815371157	1.80970054994498	1.77770026271519	1.2526276945355	1.50105125984606	0	0	0	1	0	2
O95197	10313	RTN3	25.6345493903097	22.8461107016504	25.8768521935431	5.02700670317474	3.26972670264782	2.93324695731386	4.2	2.86914992811234	0.78750993104567	2	0	3
O43813	10314	LANCL1	48.1656304531964	48.6070392727662	49.1650863323969	65.2215857976301	62.9905941391787	70.3979269755325	51.9	17.9074529995977	25.2495371641518	5	0	12
Q5VZM2	10325	RRAGB	2.58869846131145	2.49141160402313	2.12686456385286	0.800553760692932	0.506577376466564	0.688555623782595	0	0	0	1	0	2
P14550	10327	AKR1A1	47.1756884029817	48.7318326983702	45.7928865962881	12.3850375918965	9.23812924719933	7.91838967349984	1.4	2.77021372369467	5.21725329317757	9	0	28
O43402	10328	EMC8	25.3573656162496	23.9023979112273	25.993456610421	20.6613507355308	21.4696702644284	26.0411736914578	9.7	5.44149124297168	8.46573175874096	4	0	8
Q92734	10342	TFG	48.2101778454561	48.1836330073239	46.1753490836476	11.8905779161744	6.31840145920114	8.75842753451461	20.8	29.2851165076294	19.3432126813093	5	0	16
Q8IYM9	10346	TRIM22	4.7665709717838	5.89648935978999	5.58301948011376	8.88850131357594	6.90787331545314	8.02855857330506	3.5	0	2.01799419830453	2	0	4
O75607	10360	NPM3	12.9880396988169	12.9205764580735	12.8777917999951	19.5547028898671	21.810458681324	20.8632354006126	9.5	0	3.05160098280197	3	0	6
Q9P0W2	10362	HMG20B	0.81670219142713	0.748760553624126	1.56716336283895	8.01731045635128	6.26313847267751	9.17156090878417	3.4	0	0.738290560355316	1	0	2
Q9NP66	10363	HMG20A	8.4293565575782	8.20071082540709	9.42630106040928	35.8247807910087	34.9446284784389	37.9669570953723	18	12.0702169389554	22.3948136641113	3	0	6
O95861	10380	BPNT1	107.898733763152	109.666679657591	110.24247989304	44.5837807609432	29.4459613193382	14.1153902875432	20.4	31.0659681871474	21.6565231037559	6	0	13
Q13509	10381	TUBB3	59.5301651896612	58.5058320679994	75.9374604475623	29.2437579641359	23.9749256534994	28.0242138879516	12.3	7.71702394457802	10.975919663949	4	3	161
P68371	10383	TUBB4B	1417.28518416164	1390.72913328761	1386.72502398542	483.098876029919	398.096133920687	342.363627257182	472.2	702.941732387523	445.189207894256	2	28	275
Q9Y6K0	10390	CEPT1	18.71980416956	19.8956375677268	18.1623039729014	14.7396074762875	16.9288948717372	18.4532907173736	4.5	0	1.32892300863957	3	0	5
Q92597	10397	NDRG1	170.502669018729	171.394856251008	164.77136940182	42.005526737535	26.8025484639582	16.8696127826736	26.4	42.0478868775084	50.0560999920904	5	0	36
P63244	10399	GNB2L1	453.061828411512	434.64658756269	468.525875368745	294.627329633843	362.479139106211	295.404133715209	223.5	243.284126663043	218.238689641031	17	0	114
O14777	10403	NDC80	12.7504536067654	12.898291917787	12.7751799131425	18.6364206349546	16.0907395761288	18.2329529177631	80.4	100.024502666261	16.4392698105784	2	0	4
P80723	10409	BASP1	423.353667484569	447.96828574592	431.730185578755	546.130711835065	618.116504266747	547.332865344785	1213.7	1796.87934463367	421.711568074957	16	0	80
Q01628	10410	IFITM3	2.36101178976207	2.36216127036183	2.52331958123771	0.718143814739248	0.672366336037439	0.165253349707823	0	0	0	1	0	2
O95478	10412	NSA2	20.6996882699894	20.66222575358	23.777972689741	53.6724205146923	71.0866216648898	56.4340189252215	9.9	0	3.3469172069441	4	0	10
P46937-9	10413	YAP1	32.6284899750766	33.7031387292002	31.6837521540625	11.6080295300475	10.2973364889021	7.06458070000943	0	0	3.00238161211162	5	0	8
O14744	10419	PRMT5	90.4114074461089	91.2373648407112	88.3534987567209	20.1551182103868	13.9354831017075	11.2096855551807	6.7	13.8510686184734	9.84387413807088	7	0	13
O95400	10421	CD2BP2	45.2947985075738	44.8186674240727	39.4262854347549	74.2278156054256	66.1129528777635	77.7241588125793	66	58.3723606064235	44.9372854402936	5	0	13
O14735	10423	CDIPT	5.52882635044912	5.65135941663923	5.48040759326121	5.10941664912842	3.28814769815569	3.92476705556079	8.1	7.12340671807202	75.3056371562422	2	0	3
O15173-2	10424	PGRMC2	14.3937574101218	14.0793725529679	15.0279772472235	4.83864111242346	3.13156923633876	2.72668027017908	19.4	9.79468423734903	0	4	0	10
O95487-3	10427	SEC24B	12.7603530272675	13.3573534476875	13.7313361315413	8.73545427109053	6.85261032892951	7.53279852418159	1.3	0	3.19925909487304	4	0	10
Q9UEE9	10428	CFDP1	22.3726903348523	24.1698123946645	19.6175270955376	7.49930508178526	6.26313847267751	6.11437393918944	40.8	53.1287417722871	27.2675313624563	3	0	5
Q96PK6	10432	RBM14	222.831005793079	222.992480830214	233.031595042142	782.776758065781	838.275032079115	883.361780863167	171.2	37.3978852698781	21.7549618451366	17	4	80
O75608	10434	LYPLA1	92.1438060339846	95.9884288297785	91.0773779349886	22.2271397086508	19.3788872742845	13.4543768887119	14.7	29.3840527120471	14.0767400174414	4	0	16
Q92979	10436	EMG1	68.3802471185806	62.6730411015622	75.0092892892143	180.677920078742	290.480678163681	166.809485417572	56.7	13.7521324140557	29.580841784903	8	0	22
Q96EZ8-2	10445	MCRS1	0.480121894354131	0.320897380124625	0.508395257587635	1.35387768352481	1.621047604693	1.91418463411561	0	0	0	1	0	2
Q92520	10447; 51384	FAM3C; WNT16	56.7088303465493	56.1570415218094	52.3787040615518	10.3718803407423	7.53418716272089	4.18641819259818	15.5	17.0170271598387	7.48134434493387	5	0	10
P42765	10449	ACAA2	75.270243788075	75.1434698458498	70.6622766280062	18.0713238627008	12.9131178510204	8.63448752223374	15.3	23.9425614690754	18.8017996037154	6	0	16
Q9UNP9	10450	PPIE	12.2356837406537	12.835895204985	12.8777917999951	59.5706180750917	50.8972105882587	59.5187481197675	27.7	8.31064117108402	3.15003972418268	4	0	15
O96008	10452	TOMM40	158.776805433936	154.792873737616	161.077341475128	272.200051485019	56.2485097832964	223.023166543183	81	46.7968246895565	58.0296380439278	8	0	38
Q15750	10454	TAB1	7.38496769460169	7.59902823767342	8.23693600825472	6.51038573034105	7.18418824807126	5.15039606589381	6.2	3.95744817670668	4.57740147420296	1	0	2
O75521	10455	ECI2	3.89047225734378	3.78837184869349	3.57742350981391	2.42520698092271	1.82367855527963	2.12075132125039	1.6	0	0.738290560355316	1	0	2
Q9UQB8	10458	BAIAP2	31.8414860451559	32.2412728864103	34.7761012896643	53.0366866459068	58.1274513250997	53.528314192859	37.8	27.8010734413644	42.6239750178469	8	0	16
Q12866	10461	MERTK	22.7934157061935	23.4388794732695	17.8498041356686	6.33379298901173	3.88683005216163	2.24469133353126	6.9	6.43085328714835	3.05160098280197	1	0	2
Q8WXW3	10464	PIBF1	0.881048424691086	0.918123059801011	0.965484571748996	1.23614918930526	1.56578461816938	1.52859348479736	0	0	0	1	0	1
O43447	10465	PPIH	114.16011723076	117.394958228925	108.082966092461	74.6163196363501	74.0524019416576	68.9657312780647	39	18.5010702261037	19.0971158278575	7	0	18
Q9UP83-2	10466	COG5	4.25675081592322	4.41679588477088	2.97108054204884	1.73060886502737	1.41841665410638	1.25317123528432	0	3.66063956345368	1.47658112071063	1	0	2
O43615	10469	TIMM44	90.827183107199	89.6819039287182	88.8199164242325	21.5796329904433	14.8196908860855	11.8569278415363	23.8	29.4829889164647	20.2291613537357	10	0	18
O15212	10471	PFDN6	92.2972470517679	96.4876025321946	93.0316679618622	19.7430684806183	13.0696963128373	8.46923417252592	12.6	6.43085328714835	11.5665521122333	6	0	20
O00479	10473	HMGN4	36.8505928192423	36.8318881854153	37.1594955706486	111.22988133863	116.11674518389	109.067210807163	165.2	198.367089857422	197.22201835625	3	0	13
O75528	10474	TADA3	0.767205088916395	0.784415818082417	0.755596621368779	1.57756182254195	2.24736145196075	1.69384683450518	0	0	1.37814237932992	1	0	2
O75947	10476	ATP5H	180.55553053866	190.162896080241	175.349722100983	59.0761583993696	37.7906722844056	37.9669570953723	50	40.8606524244964	38.5879866212379	9	0	32
Q969T4	10477	UBE2E3	1.00479118096792	1.2835895204985	1.24999934893107	0	0	0	0	0	0	1	0	8
Q7L2H7	10480	EIF3M	68.7712742284154	65.4407810051371	67.033547174766	27.3836477554671	29.9433281980509	25.5454136423343	13.3	9.89362044176669	6.74305378457855	6	0	18
Q9UBU9	10482	NXF1	47.7300559511019	46.146826025144	51.1426972426461	161.370447026736	171.057364286128	156.52246439826	50.8	24.6351148999991	29.9253773797355	13	0	28
Q15437	10483	SEC23B	87.2386431751707	87.5113897048197	88.5260732937002	38.6384918028559	32.9459504658345	30.1725074341533	12.6	4.05638438112434	11.7142102243043	10	0	31
Q15436	10484	SEC23A	147.798348097055	141.765331486168	145.848804630875	93.1467846265071	77.3589706353212	88.2315176315018	67.8	53.6234227943755	60.4906065784456	15	2	41
P40123	10486	CAP2	163.627521479988	171.122984859514	160.261110556983	66.5990091799988	58.3300822756863	48.2952914521112	40.6	41.1574610377494	28.9409899659284	10	0	39
Q01518	10487	CAP1	473.405137543424	473.002738303698	476.38967724299	149.550506207093	116.98253197276	100.983567783955	167.3	214.889435995173	149.331570674535	17	2	73
Q15345	10489	LRRC41	39.924362885159	41.0704077478947	39.2956884878516	65.8573196664156	59.1590270735407	75.0938763297298	28.9	18.2042616128507	14.3720562415835	7	0	12
O75718	10491	CRTAP	119.891881701503	124.294251901605	118.614677024873	98.126699931994	74.8721362417581	88.6033376683444	37.1	28.1968182590351	21.3612068796138	12	0	38
O60506	10492	SYNCRIP	165.211428760332	157.845855756857	182.350651290332	268.491603917103	307.418783533173	287.141466229818	86.3	38.0904387008018	26.3323633193396	2	14	112
Q99536	10493	VAT1	108.740184505834	105.976359786158	108.166921272613	26.5595482959302	16.8367898941978	12.6969657025511	15.2	15.0383030714854	12.6493782674211	9	0	24
Q86X55	10498	CARM1	21.6351835074423	23.0912406448012	22.3647271571808	8.37049593900992	5.94998154904364	6.10060282671379	7.7	11.0808548947787	15.7994179916038	5	0	10
P17676	1051	CEBPB	15.0520688735146	14.2086228866292	16.1893572393274	71.0491462614977	67.4853170431002	75.0250207673516	32.8	14.6425582538147	25.9878277245071	4	0	10
Q9BQG0-2	10514	MYBBP1A	236.002184771185	227.948562589916	254.939232885161	867.376454011948	1001.0429483867	955.908001384901	290.7	89.0425839759002	110.448267829155	35	0	111
P49716	1052	CEBPD	1.4205668420581	1.28804642855579	1.56249918616383	4.74445831704782	3.86840905665376	4.03493595536601	0	0	0	2	0	6
J3QK89	10523	CHERP	55.6842403245771	55.9252823028305	59.6874689114585	198.113510072657	217.100642558061	227.30598252311	65.4	48.7755487779098	22.8870073710148	8	0	21
Q9Y4L1	10525	HYOU1	649.436632912603	671.000878748649	646.18436492391	160.475710470667	108.527295034646	74.3089229186177	199	220.429863442562	179.749141761174	33	0	98
O95373	10527	IPO7	183.560004661061	174.724166569801	181.077331058025	64.4328048863591	55.3735124966724	46.1332267934339	40.5	69.1564068879492	60.835142173278	16	0	52
O00567	10528	NOP56	161.281358820979	154.91766716322	178.936473964147	642.597439998564	695.45705390656	690.786544003651	196.3	50.3585280485925	55.6671082507908	20	0	75
Q5JRX3-2	10531	PITRM1	39.9491114364144	38.5255132471842	43.2602386617002	16.4937620401588	11.8999630980873	13.6334013508954	13.4	10.685110077108	12.2064039312079	7	0	14
O60232	10534	SSSCA1	23.5061739823481	21.5848057214383	23.619390682787	5.36841933641143	4.29209195333488	2.83684916998429	4.5	8.60744978433702	5.0695951811065	4	0	7
Q8IVL6	10536	LEPREL2; P3H3	20.8580789980238	22.9085074144524	19.8600642826436	30.2562230144241	25.945972172842	33.7529966778228	15.9	4.25425678995968	3.64223343108623	4	0	7
O76003	10539	GLRX3	174.462437219588	175.833936676066	176.436475266285	42.8767175947597	33.2222653984526	19.0867618912535	43	35.2212887726894	32.3371265435628	8	0	27
Q13561-2	10540	DCTN2	178.837981081537	179.706989777847	178.120243046002	88.8732402863374	85.5655241340796	79.1701256225228	42.9	48.6766125734921	33.0754171039182	15	0	41
Q92688	10541	ANP32B	188.76215013494	187.814105534052	195.032547669972	56.6980428161347	46.135383249473	43.5717998729626	117.5	158.990480499191	132.055571562221	6	3	30
O43504	10542	LAMTOR5	3.54399253976864	3.51204354914173	2.93843130532303	0.765235212427068	0.801313304592564	0.440675599220861	0	0	1.13204552587815	1	0	2
Q9UNN8	10544	PROCR	24.6050096580865	27.8244770016394	28.2415897678269	39.0858600808902	44.5880196268115	43.0071842614609	20.5	9.39893941967836	10.7790421811876	3	0	6
Q13162	10549	PRDX4	87.6247205747545	85.3096771245202	87.3040590048198	21.2499932066286	16.072318580621	8.3039808228181	18.1	35.2212887726894	23.4776398192991	6	0	33
O75915	10550	ARL6IP5	45.2749996665695	43.7891216628395	42.8777761743407	20.1551182103868	21.8565111700937	21.5931043618222	7.6	0	0.78750993104567	3	0	6
Q92747	10552	ARPC1A	31.9305808296753	32.1031087366344	31.9309535178436	24.2520698092271	28.1749126292949	21.9373821737135	56.7	45.8074626453798	41.0981745264459	5	0	14
O15120	10555	AGPAT2	5.53377606070019	6.17727456739904	5.85354172727048	8.37049593900992	6.20787548615389	8.27643859786679	4.3	0	0	1	0	2
P78346-2	10556	RPP30	15.1362139477828	14.9796679805398	16.6604390835141	30.0678574236728	30.8275359824289	33.6841411154446	480.5	556.219341236124	28.1534800348827	4	0	6
O15269	10558	SPTLC1	43.5871484709534	45.1529355283691	44.9253497347166	14.351103445363	11.3841752238668	10.5349010438737	16	24.3383062867461	14.3228368708931	6	0	10
Q9Y6D5	10564	ARFGEF2	87.8375581155506	87.2038630488669	89.1557371448409	27.7956974852355	23.2288753354304	19.1556174536318	7.1	4.25425678995968	6.34929881905572	3	5	13
Q9Y6D6	10565	ARFGEF1	9.64698527934228	10.8258296711488	10.4664124589601	8.95913841010767	8.4460264403607	10.4660454814954	24.4	29.3840527120471	9.89309350876124	3	0	14
Q9UI14	10567	RABAC1	16.3538426695469	15.2559962800916	16.0401035857237	14.1509650051898	14.3683764961425	13.7711124756519	24.6	11.4765997124494	4.82349832765473	2	0	3
O95391	10569	SLU7	3.50439485776005	3.66803533114676	3.35354302940835	10.2423789971008	12.2775935059987	11.3611677924128	21.1	21.0734115409631	14.716591836416	1	0	2
O14531	10570	DPYSL4	3.40540065273858	3.15103399650153	3.59141603983926	1.10664784566376	1.16973321475006	0.633471173879988	0	0	0	1	0	1
Q13084	10573	MRPL28	13.3642176778985	13.2904998268282	12.5046576659858	3.2610792898815	3.32498968917144	2.13452243372604	0	0	0	1	0	2
Q99832	10574	CCT7	632.954097776528	626.578876141675	630.018328567958	167.939697004186	129.343019958545	81.0843102566384	99	180.954317879913	99.718445018658	22	0	100
P50991	10575	CCT4	623.663491635263	623.392186880715	626.660121361875	206.189684776118	149.302168591327	128.980239446956	139.5	167.894738896781	144.4096336055	25	1	102
P78371	10576	CCT2	680.941538660686	660.696507320202	711.394219018706	180.089277607644	126.819343573966	101.493098945555	150.3	195.992620951398	140.964277657175	23	0	99
Q9NNW7	10587	TXNRD2	3.35095383997677	3.1599478126161	3.33022214603277	1.00069220086617	0.699997829299251	0	0	3.46276715461834	1.82111671554311	1	0	13
P49914	10588	MTHFS	49.2793152596879	51.5040295100024	49.7947501835376	14.2451478005654	10.5460199282585	6.41733841365379	19.3	21.6670287674691	21.4596456209945	3	0	8
P07199	1059	CENPB	27.0897642041254	26.496318400568	30.177223088	124.7804310233	131.8114333566	134.915588923962	61.3	21.5680925630514	39.1786190695221	8	0	16
O95347	10592	SMC2	188.123637512551	185.728272563241	199.449522981307	194.970159276995	221.512470982197	213.603725609837	69.4	27.4053286236937	38.6372059919282	31	0	66
Q6P2Q9	10594	PRPF8	702.061952302016	686.221219764282	727.569583728008	1907.70783888184	2085.07248153638	2086.68158898563	603	134.454301803609	286.702834271314	67	0	222
O95433	10598	AHSA1	54.669549723107	52.5424890873501	58.5773948627809	14.4688319395826	12.1302255419357	7.6154251990355	4.6	12.9606427787144	9.99153225014194	8	0	20
Q9Y5T5	10600	USP16	18.6208099645386	18.6254187714001	19.4869301486343	12.9383615147284	10.7302298833372	10.5349010438737	13.1	18.2042616128507	12.8462557501825	2	0	4
Q9H074	10605	PAIP1	23.5556710848589	24.053932785175	24.5009200743839	7.99376475750737	7.00918879074645	6.43110952612944	6.7	3.66063956345368	2.51018790520807	4	0	7
P22234-2	10606	PAICS	291.206303201408	289.543031941615	259.374864903196	59.1938868935892	46.9366965540656	31.9489809435124	56.1	80.4351341915632	62.0656264405369	14	0	56
Q12788	10607	TBL3	106.789998666911	103.685509044712	124.151054738236	383.841982553417	412.81450933148	411.783805246943	183.5	81.8202410534106	39.4247159229739	20	0	67
Q92791	10609	LEPREL4; P3H4	35.8705501895298	36.1900934251661	36.049421521971	52.707046862092	38.0485662215159	53.2391208308703	13.8	8.70638598875469	2.90394287073091	5	0	10
Q96HC4	10611	PDLIM5	38.5978405378713	37.3488895200606	38.3908382128792	29.1260294699164	24.1130831198084	26.4405359532517	4.3	0	4.23286587937048	5	0	10
O75477	10613	ERLIN1	97.4696942641397	97.7355367882348	91.091370465014	44.8074648999603	32.2459526365353	39.0548749809488	37	52.2383159325281	27.9566025521213	6	0	25
O94992	10614	HEXIM1	16.5963784718495	15.1624012108885	15.7136112184655	15.5519340864024	18.1631015707648	14.955428148558	11	6.33191708273068	4.5281821035126	4	0	8
Q96R06	10615	SPAG5	14.2304169718364	14.2219936108011	14.524246166311	21.5560872915994	21.663090717261	19.85794418989	15.8	11.3776635080317	12.1571845605175	2	0	4
O95630	10617	STAMBP	52.1204489438041	53.0282920655943	49.1884072157725	16.6468090826442	11.4486487081443	10.245707681885	18.4	23.0521356293164	18.0142896726697	6	0	10
O43493	10618	TGOLN2	64.8709025505695	65.2090217861582	60.6995952499586	16.6232633838003	12.0196995688885	9.7912609701885	640.4	775.659842634509	455.033082032326	7	0	14
Q9BUI4	10623	POLR3C; LOC101060460	19.9522820220773	20.1051122464192	19.715474805715	11.7257580242671	13.0512753173295	12.2012056534276	9.5	9.49787562409603	7.97353805183741	2	0	4
O95361	10626	TRIM16	60.2924205683265	59.0763162993321	60.6949310732835	19.5311571910232	16.6249484458572	14.1704747374458	7.1	12.465961756626	11.5665521122333	9	0	20
J3QRS3	10627	MYL12A	171.170879902624	167.459406436424	183.05960614495	220.952837951249	189.874411197422	224.992435627201	60.8	11.1797910991964	11.7142102243043	8	0	46
Q9Y6J9	10629	TAF6L	2.02938120294014	2.02789316606534	1.74906625316847	1.22437633988331	0.994733757425252	1.32202679766258	14.9	20.6776667232924	3.00238161211162	1	0	1
P49454	1063	CENPF	22.9765549854833	24.0049067965449	20.6762952007889	29.761763338702	33.7288427749192	32.004065393415	23	12.9606427787144	15.4548823967713	5	0	8
O75964	10632	ATP5L	38.9096722836889	40.0364050786043	36.8796449701416	8.46467873438556	6.4565589255102	7.2160629372416	2.9	6.03510846947768	5.80788574146182	2	0	10
O00425	10643	IGF2BP3	175.625619128591	179.533170363613	175.764833825068	136.788737433694	140.745616177919	131.128532993157	91.3	71.0361947718849	41.3442713798977	17	1	46
F8W930	10644	IGF2BP2	29.559669619411	29.8969392482776	38.7406514635129	62.4667390328926	64.3076953179918	67.5059933556456	50	48.3798039602391	40.8520776729942	8	0	20
O75431	10651	MTX2	36.0536894688195	31.505883056958	44.3703127103778	146.407155411431	91.8839255932807	155.296835387927	37.6	5.93617226506002	15.2580049140099	3	0	8
O15498	10652	YKT6	144.937415571935	142.072858142121	138.852539618201	24.016612820788	16.2841600289615	4.97137160371034	20.8	29.3840527120471	20.8197938020199	7	0	18
Q15126	10654	PMVK	20.3631079729164	22.8505676097077	21.9309587263951	9.7596921708006	7.33155621213426	4.46184044211122	20.2	25.8223493530111	27.4151894745274	4	0	8
Q07666	10657	KHDRBS1	113.769090120925	115.554255201266	126.403852072317	404.93892871756	439.322321867312	447.368359884028	170.5	55.8000192915641	52.9600428628213	10	0	39
G5EA30	10658	CELF1	74.3198994198688	79.7429989609694	73.1249619124674	184.245093453594	177.70734366447	191.872910123258	112.4	84.3925823682699	13.2892300863957	4	0	14
P23141-2	1066	CES1	8.70654033163832	8.11157266426136	8.42816725193447	4.61495697340632	3.65656760831319	2.09320909629909	0	0	1.6242392327817	2	0	3
P49711	10664	CTCF	36.42491773765	31.8044958967962	36.6604286664112	134.763807333118	169.740263107315	128.153972698417	107.2	62.4287449875478	101.145806768678	5	0	11
Q14344	10672	GNA13	79.1854645966741	84.06174286848	49.5195637597057	53.3780992791435	41.8709227894	47.8546158528904	17.3	11.4765997124494	5.46335014662934	5	1	22
Q15125	10682	EBP	10.0726603609346	10.1483796464413	8.97387592292304	5.68628627080421	5.10261575568139	6.54127842593465	22.3	20.4797943144571	26.529240802101	1	0	2
P41208	1069	CETN2	21.2045587155989	22.4405320684373	20.5223773705101	51.6003990164283	43.8788112997583	45.1967911450895	56.3	44.3234195791148	76.2900245700493	3	0	7
P50990	10694	CCT8	1016.81897687803	1009.30248483698	1022.47614654224	276.17927458964	207.125673490547	149.444112585774	218.8	319.959685086735	149.085473821083	32	0	157
Q9BT09	10695	CNPY3	5.05365416634606	6.02128278539401	4.69216173516662	1.98961155231038	1.77762606650994	2.36863134581213	1.4	0	1.42736175002028	1	0	1
Q53GS9	10713	USP39	62.3267514815177	61.4785897422095	60.0745955754931	183.020717113711	187.138893364503	206.704398259535	60.5	15.0383030714854	30.3191323452583	15	0	34
Q15054	10714	POLD3	2.46990541528569	2.62957575379901	2.24813315740587	1.10664784566376	1.37236416533669	1.12923122300346	28.2	35.7159697947778	30.5160098280197	1	0	2
Q9Y266	10726	NUDC	600.597841865261	608.697761015841	615.80658223888	187.070577314863	126.275924206483	99.1106964872668	196.7	177.095805907624	155.48399201083	17	1	77
Q15185	10728	PTGES3	165.15698194757	163.782457289163	161.32454283891	35.3185482658647	24.0393991377769	12.4903990154163	169.6	216.967096287944	114.533475596455	7	0	30
Q9Y281	1073	CFL2	52.5708725766518	52.7029377774124	51.4831821399296	25.4764461491104	24.7301864693222	22.667251134923	22.9	11.3776635080317	11.0251390346394	6	0	45
Q96TA2	10730	YME1L1	16.225150203019	17.2214927333549	15.732267925166	7.48753223236331	5.69208761193339	5.57730055263902	0	3.16595854136534	2.06721356899489	3	0	6
Q8N3U4-2	10735	STAG2	77.3243735422705	76.6632754933844	78.3115263751963	261.204210124913	247.799231571935	276.083262911869	103.5	41.6521420598378	71.5649649837753	7	5	29
O75884	10741	RBBP9	15.0669180042678	15.153487394774	14.7807758834424	4.48545562976481	2.73551783291944	2.24469133353126	2.8	2.67127751927701	3.49457531901516	2	0	4
Q7Z5J4	10743	RAI1	10.3349950042415	10.7054931536021	10.4757408123104	27.4660577014208	30.7630624981513	34.3864678517028	19.3	10.685110077108	29.9253773797355	4	1	10
P53634	1075	CTSC	18.3881735827381	19.3964638653107	18.7220051739153	5.23891799276992	3.55525213301988	2.29977578343387	6.1	8.90425839759002	6.79227315526891	3	0	5
O14908	10755	GIPC1	1.04933857322759	1.3504431413578	1.08208898862689	0	0.405261901173251	0.413133374269557	0	0	0	1	0	2
Q9UKX7	10762	NUP50	81.7543642169813	81.1157266426136	79.9113389747611	81.5034365481937	89.9313000694459	88.2039754065504	50.6	33.0446922755008	33.1246364746085	11	0	26
Q9Y450	10767	HBS1L	47.8191507356212	47.5240106148455	49.7154591800606	32.5283829528614	25.945972172842	29.3600117980899	84.4	133.959620781521	56.5038375525269	10	0	21
O43865	10768	AHCYL1	143.358458001842	136.091687529242	163.656631176468	63.7852981681516	53.5314129458849	55.0569076776563	39.7	25.8223493530111	21.2627681382331	13	0	32
Q15326	10771	ZMYND11	10.2508499299733	8.94055756291664	8.97854009959815	31.1038681728048	36.1788351774666	35.2265057127176	34	32.6489474578301	65.1664467940292	3	0	5
O75494	10772	SRSF10; LOC100996657	36.5041131016672	36.0652999995621	38.2555770893008	147.266573419234	153.971890952573	157.142164459664	111.7	85.5798168212819	75.8470502338361	6	0	22
O95707	10775	POP4	4.87546459730741	5.2680653237126	4.90671386222195	9.21814109739068	10.8775978474002	9.33681425849199	2.7	0	1.82111671554311	1	0	2
H3BMD8	10776	ARPP19	50.0613694793576	51.1296492331903	47.7098632097608	10.5602459314935	7.84734408635477	6.73407400059378	4.6	2.77021372369467	2.65784601727914	3	0	11
Q9HC98-2	10783	NEK6	1.70270032636929	1.51980564753468	2.86380447852118	1.82479166040301	2.32104543399225	2.24469133353126	0	0	1.96877482761418	1	0	4
P57081	10785	WDR4	3.74693066006265	3.67694914726133	4.32369177783246	0.847645158380752	0.451314389942938	0.192795574659127	0	4.15532058554201	5.11881455179686	2	0	4
Q9Y2A7-2	10787	NCKAP1	99.2911876365348	97.0179745910117	90.9607735181107	68.6121664311531	59.4445525039127	64.6553730731857	15	16.621282342168	11.2712358880912	13	0	27
Q13576	10788	IQGAP2	126.900671417023	128.060339210012	133.605340858696	83.9404163785383	66.7300562272773	85.2707284492366	50.1	32.7478836622478	26.9722151383142	21	0	45
O95183	10791	VAMP5	41.3597788579703	43.205266707335	40.1492328193979	19.0837889129889	16.3946860020088	13.9501369378354	6.4	8.80532219317236	10.0407516208323	3	0	7
P13995	10797	MTHFD2	43.3545120891529	40.5088373326767	42.2341197931747	48.1274084369516	38.6104065845061	45.6787800817374	13.1	3.66063956345368	7.82587993976635	6	0	11
O75818	10799	RPP40	7.71164857117254	6.71210353427341	11.5391730942368	22.0387741178995	26.6183385088794	25.834607004323	27.3	41.2563972421671	14.8150305777967	3	0	6
Q9UHD8	10801	SEPT9	271.338166253599	276.716050552745	281.963472540783	488.891117945521	410.521095390749	526.992932218247	177.8	87.6574771140529	84.3620013632675	23	0	73
O95486	10802	SEC24A	52.8728049019673	52.3062729603139	52.1221743444204	42.4293493167254	35.230153908811	38.0495837702262	42.7	37.8925662919664	35.3887275263648	7	1	20
P51686	10803	CCR9	2.19767135147664	2.18834185612765	2.55596881796353	12.008306410394	11.5131221924219	14.1153902875432	5	2.67127751927701	0.689071189664962	1	0	2
Q92598	10808	HSPH1	552.105530535493	564.476319271445	556.753441355237	136.953557325601	102.319419548492	67.5886200304995	227.1	313.034150777498	150.266738717652	32	0	113
Q9BVJ6	10813	UTP14A	69.013810030718	72.331160861702	73.0036933189144	220.740926661654	243.709770569187	242.082386209485	48.7	10.8829824859434	17.7681928192179	17	0	37
Q9NRY5	10827	FAM114A2	35.0241497365962	35.8335407805832	34.962668356669	19.2368359554743	19.6552022069027	18.7562551918379	17.3	7.71702394457802	8.17041553459883	4	0	7
O75891-3	10840	ALDH1L1	19.7592433222855	21.0633474787358	18.4188336900328	4.39127283438917	3.84998806114588	2.46502913314169	13	20.8755391321277	14.864249948487	1	0	2
O76031	10845	CLPX	53.0014973684952	51.0895370606747	48.8898999085651	26.0768614696301	22.261773071267	22.667251134923	0	10.981918690361	12.2556233018982	12	0	25
Q6ZRS2	10847	SRCAP	9.67668354084872	10.2018625431287	9.8134277244439	7.79362631733414	7.07366227502401	7.67050964893811	1.3	0	1.67345860347205	2	0	4
O15446-2	10849	CD3EAP	5.67731765798132	5.958886072592	5.71828060369212	15.3282499473853	20.3091475474322	18.3844351549953	13.1	12.762770369879	13.7814237932992	4	0	10
Q9Y230	10856	RUVBL2	338.718571901463	339.545083436312	335.774078841595	320.398097018502	303.817478911383	315.812922404125	118.9	88.0532219317236	71.4173068717042	19	0	69
O00264	10857	PGRMC1	34.0243082658794	33.1014561414666	32.5046472488829	11.7728494219549	8.23418499202014	6.74784511306943	6.2	10.091492850602	10.2868484742841	5	1	12
Q9UNX4	10885	WDR3	79.8932731625776	78.2722193020649	87.0335367576631	266.042851237337	328.833190811077	314.284328919328	97.5	26.6138389883524	18.5064833795733	18	0	41
P61026	10890	RAB10	160.969527075162	156.419645178526	154.221001762708	56.8275441597762	48.5761651542665	44.7561155458687	49.1	45.8074626453798	43.1161687247505	6	1	36
Q9UDY8	10892	MALT1	7.81064277619401	8.30321971072468	7.68189898391592	2.07202149826406	1.37236416533669	1.26694234775998	2.7	1.484043066265	2.01799419830453	1	0	2
O95070	10897	YIF1A	5.19719576362719	5.54885053132165	4.98600486569892	1.78947311213714	1.09604923271856	1.25317123528432	1.3	6.03510846947768	1.23048426725886	1	0	2
O95639	10898	CPSF4	12.0129467793554	11.8108063518091	12.5699561394374	38.7326745982316	42.6998675872543	41.6025307889444	8.7	3.56170335903601	0.78750993104567	3	0	6
Q9H0E9	10902	BRD8	5.1773969226229	4.51930477008847	5.15391522600309	25.3822633537347	22.7499294522257	28.7265406242099	8.3	0	0	3	0	8
O60476	10905	MAN1A2	11.6763664822824	11.730582006778	11.6790983944903	12.7499959239771	14.156535047802	15.588899322438	11.1	6.13404467389535	6.64461504319784	1	0	2
O14545	10906	TRAFD1	14.4432545126325	14.516149542582	14.6781639965898	10.1481962017251	9.93812707649858	10.2043943444581	9.2	3.75957576787134	4.33130462075119	3	0	6
Q9Y2Z0	10910	SUGT1	172.408307465393	173.311326715641	168.423419738436	49.4106490239447	35.0275229582244	24.8017735686491	17.5	30.8680957783121	22.6901298882534	15	0	42
O95399-2	10911	UTS2	11.9436508358404	10.8080020389197	11.6324566277391	4.4619099309209	3.85919855889982	3.00210251969211	0	0	0	1	0	3
O14776	10915	TCERG1	92.5348331438194	90.6223115288056	100.900134012783	323.223580879771	321.068741204508	358.283033279036	132	40.6627800156611	39.8184708884967	21	0	44
Q9UNF1	10916	MAGED2	150.010868579285	147.67519157013	146.077349287956	51.8829474025552	45.4630169134356	38.6004282692523	268.4	444.817175061831	201.011909899407	10	1	28
A2ABF9	10919	EHMT2	16.9973050021865	17.6493559068544	16.9216329773206	48.6689595103615	51.4037879647253	55.1257632400346	32	17.4127719775094	18.0635090433601	6	1	14
Q99627	10920	COPS8	18.8583960565901	19.7218181534926	19.3563332017311	6.98129970721925	4.3197234465967	4.20018930507383	3.6	4.45212919879501	6.74305378457855	3	0	10
Q15287	10921	RNPS1	24.5258142940693	23.6260696116755	23.498122089234	103.589302063781	107.827297205347	113.308713449664	492.3	541.181038164638	479.593548006813	3	0	10
P53999	10923	SUB1	159.845942848168	168.355244955939	160.993386294976	98.3386112215892	81.8905355302585	89.4709177543104	750.3	1026.46312083329	749.414138131336	6	0	29
Q9Y657	10927	SPIN1	2.62334643306896	2.33541982201811	2.71455082491747	6.84002551415579	7.03682028400826	8.84105420936852	3.1	0	3.78989154315729	1	0	2
Q9UBU8	10933	MORF4L1	54.5507566770812	55.9564806592315	54.7387774591605	110.335144782561	139.889039886803	135.535288985366	101	75.7851325839329	109.119344820516	6	1	20
P30048	10935	PRDX3	131.979074134624	125.190090421119	134.477541896942	25.0055321722322	19.1394143326822	13.7986547006032	28	40.3659714024081	37.9481348022632	7	0	22
A0A024R571	10938	EHD1	76.482922799588	78.8159620850538	81.9495841817868	44.6426450080529	36.2433086617441	38.9033927437166	20.5	23.0521356293164	18.8510189744057	10	0	26
Q9Y4W6	10939	AFG3L2	80.452590420949	81.0577868378689	78.6566754491549	39.7922310462075	39.4761933733762	39.4542372427427	10.9	9.00319460200769	12.6493782674211	14	0	28
Q99575	10940	POP1	105.904000531969	105.677746946319	115.28445487884	282.077472150039	342.437095993643	311.406166411917	162.7	141.478772317264	173.54750105419	20	0	43
O00193	10944	C11orf58	46.9084040494237	46.0978000365139	47.1501620087469	11.1371155531693	7.55260815822876	7.79444966121898	678.4	859.063062958602	962.878548815403	6	0	29
Q12874	10946	SF3A3	83.9767841197133	81.1023559184418	96.4131960513212	287.434118637029	314.114815400285	312.934759896714	67.9	9.00319460200769	3.49457531901516	14	0	38
Q13151	10949	HNRNPA0	58.8223566237577	61.6434953403291	63.9458622158393	286.59824632807	298.014865326402	317.851047050522	124.3	80.3361979871455	110.054512863632	7	0	63
P83916	10951	CBX1	21.1352627720839	21.424357031376	19.1371168980006	27.2306007129817	32.6327935422006	30.2551341090072	55.1	81.7213048489929	80.4244517080391	4	0	14
P60468	10952	SEC61B	119.382061545642	128.737789234719	113.619343805824	79.4667335981955	85.7313130936504	77.0906876386994	60.3	51.1500176839338	41.5903682333495	2	0	15
Q15785	10953	TOMM34	107.611650568589	102.308324455011	108.973823837408	28.7728439872577	23.4959797702946	19.4310397031448	13.5	11.1797910991964	13.190791345015	10	0	29
Q14554	10954	PDIA5	7.03353826677547	7.22019105280407	8.15298082810263	14.3864219936289	16.0354765896052	12.8897612772102	24.2	22.4585184028104	27.9566025521213	1	0	1
Q15363	10959	TMED2	92.3615932850318	95.7744972430288	95.0652489922127	44.5131436644114	38.5090911092128	45.0315377953817	20.7	16.4234099333327	16.8822441467916	4	0	12
Q12907	10960	LMAN2	160.766588954868	158.545590321851	156.007381429277	49.6931974100716	38.2880391631183	36.9754369971254	28.6	28.3946906678704	24.2159303796544	8	0	25
P30040	10961	ERP29	180.159553718574	191.294950726792	170.965396026374	55.0380710476391	34.3735776176948	28.9331073113446	60.1	63.5170432361422	50.3021968455422	9	0	24
Q13015	10962	MLLT11	8.54319989335289	7.98677923865734	8.9925326296235	2.91966665664481	3.24209520938601	2.60274025789821	3.1	7.51915153574269	7.08758937941103	1	0	3
P31948-2	10963	STIP1	1308.27771530225	1401.64855802796	1197.0796003752	334.713881915599	278.405715608269	184.477822723833	277	345.089481008822	253.922733391538	34	0	133
P49753	10965	ACOT2	4.12310863914424	3.65912151503219	4.00652776392458	1.08310214681985	1.30789068105913	1.15677344795476	0	0	0	2	0	4
H7C2Q8	10969	EBNA1BP2	137.250515552018	132.450393646439	146.096005994656	435.677838558284	525.412844373366	477.843831792645	168.3	46.3021436674681	82.9346396132472	12	0	40
Q07065	10970	CKAP4	729.636788110747	769.721392217544	702.504298275935	981.526002007223	1202.82653317996	1167.63885569805	442.4	264.456474408424	161.833290829885	35	0	177
P27348	10971	YWHAQ	869.763085318638	878.594742240938	827.956658306528	246.594103992267	167.161323736212	122.907178845193	144.7	137.719196549392	119.898387001703	12	8	112
P49755	10972	TMED10	68.875218143688	68.6007288177532	60.8488489035623	26.7950052843693	20.0236221170602	25.1185091555891	5.6	7.02447051365435	2.70706538796949	4	0	14
Q8N3C0	10973	ASCC3	19.2939705586846	18.1886417817861	19.4262958518578	30.2091316167362	30.3578005969781	31.3430519945837	8.7	3.75957576787134	2.60862664658878	2	0	5
Q96AC1-3	10979	FERMT2	35.8111536665169	33.4401811538203	41.5298291152322	22.8040093303266	21.0551978655012	23.4797467709865	9.9	13.653196209638	9.54855791392875	4	0	8
Q7L5N1	10980	COPS6	25.8919343233656	24.3659163491851	22.5979359909366	7.85249056444391	6.4565589255102	5.7563250148225	2.7	3.56170335903601	4.38052399144154	3	0	6
Q13637	10981	RAB32	4.39534270295328	4.1137261368754	4.04850535400062	1.98961155231038	1.621047604693	1.72138905945649	0	2.96808613253001	0.689071189664962	2	0	4
Q15555	10982	MAPRE2	63.8166142670908	64.2507865538416	64.7807498406851	35.3185482658647	27.1341263830999	29.4150962479925	33.4	49.8638470265041	45.7740147420296	7	0	13
Q92616	10985	GCN1L1	331.076219273805	338.462054778391	333.665870984443	247.170973613943	217.726956405329	237.014616818445	209.7	244.867105933726	229.066951192909	49	0	102
Q92905	10987	COPS5	89.1591307525873	90.2033621714207	89.1370804381404	29.1966665664481	18.9920463686192	12.8209057148319	24.5	29.6808613253001	33.1246364746085	7	0	17
P50579	10988	METAP2	35.3755791644224	35.8290838725259	33.79662418789	12.9383615147284	12.7841708824653	11.4162522423154	148.1	224.090503006016	164.786453071307	7	0	16
Q16891-2	10989	IMMT	371.39655897905	375.414279481353	405.596803668081	1126.09659290883	741.813489102128	1124.43887586193	476.8	254.760726375492	246.096853451772	3	37	133
Q13435	10992	SF3B2	310.559670283106	320.500715307527	320.195728746708	639.701319040763	685.23340139969	1026.34724169786	381.7	179.866019631318	121.178090639653	30	0	96
A1L0T0	10994	ILVBL	10.0528615199303	10.6386395327428	10.0233156748241	1.8012459615591	1.55657412041544	0.950206760819981	0	2.67127751927701	2.55940727589843	1	0	2
Q99661	11004	KIF2C	78.032182108174	76.6855600336709	81.9868975951877	136.506189047567	158.890296753176	153.616759665897	74.6	50.9521452750985	70.6297969406586	10	0	25
O43731	11015	KDELR3	5.5139772196959	5.77169593418597	6.95428742259784	4.77977686531368	4.41182842413607	4.73726269162425	0	3.75957576787134	3.3469172069441	2	0	3
P17544	11016	ATF7	5.77631186300279	5.29034986399903	5.30783305628192	7.51107793120722	7.09208327053189	6.23831395147031	5.4	5.73829985622468	5.21725329317757	1	0	3
Q13445	11018	TMED1	2.35606207951099	2.62066193768444	1.99626761694961	0.930055104334436	0.948681268655564	1.00529121072259	0	0	0	1	0	2
Q9BW83	11020	IFT27	39.3155485242769	42.4253077973098	36.9216225602176	7.77008061849023	5.48945666134676	2.72668027017908	3	10.4872376682727	5.66022762939076	5	0	12
Q15286	11021	RAB35	43.9781755807882	45.4604621843219	45.1305735084217	63.7499796198857	84.3036859417901	74.9561652049733	27.7	15.6319202979914	13.9783012760607	7	0	23
Q13636	11031	RAB31	47.8488489971277	46.9668971076847	46.6044533377583	22.3801867511362	15.2341632850127	16.4289371834527	10.4	4.84787401646568	5.70944700008111	2	2	10
P60981	11034	DSTN	394.486957300308	397.538371077723	384.248867026075	96.4785010129203	76.7879197745771	50.5812961230694	125	147.909625604412	88.6933059840186	9	0	66
P18754-2	1104	RCC1	74.4535415966478	74.261002050507	79.6548092576297	130.301897402197	148.381118815933	135.122155611096	135.6	157.209628819673	178.370999381844	10	0	31
Q16186	11047	ADRM1	72.513255178227	71.2525891118387	64.6268320104062	24.534618195354	18.6788894449853	18.2054106928118	13.5	13.653196209638	8.71182861219273	6	0	16
O14646	1105	CHD1	11.3051382134519	11.186839223789	12.2387995955042	41.9584353398472	37.3485683922166	43.9573910222809	9.7	10.2893652594374	18.0635090433601	5	0	8
O43809	11051	NUDT21	61.2427649365326	63.9477168059462	64.8693691975122	231.807405118292	233.283487111729	261.251774775592	78.3	36.0127784080308	31.6480553538979	7	0	26
Q16630-2	11052	CPSF6	49.8534816488125	51.4282620730285	54.6221730422826	169.658533019792	152.599526787237	172.496954870016	103.2	57.1851261534115	57.2913474835725	11	0	31
Q9NZT2	11054	OGFR	41.4488736424896	41.4492449327641	41.282627751451	10.5720187809155	6.59471639181926	6.1556872766164	27.1	31.1649043915651	28.0058219228117	6	0	11
Q9Y2R4	11056	DDX52	14.1066742155595	13.6515093794684	15.1539100174516	50.8116181051573	60.3103392927829	61.3640771915049	29	29.3840527120471	12.0587458191368	3	0	9
O14647	1106	CHD2	0.885998134942159	0.971605956488449	0.890857744947141	2.99030375317654	3.58288362628169	4.351671542306	0	0	3.59301406039587	1	0	2
Q12873-3	1107	CHD3	20.8580789980238	21.1613994559961	21.2733098152037	55.7326691635344	58.2563982936548	63.3884307254257	34.5	26.9106476016054	31.6480553538979	4	0	21
Q9H2D6	11078	TRIOBP	25.4068627187604	24.3302610847268	29.3889772299054	33.0463883274274	31.6012177937596	36.3144235982941	19.7	6.82659810481902	8.26885427597954	4	0	8
Q9P0H9	11079	RER1	13.8888869645123	13.3439827235157	13.4701422377348	5.98060750635308	5.36050969279164	3.77328481832862	2.2	5.24361883413635	5.41413077593898	3	0	6
Q14839-2	1108	CHD4	226.919466460465	222.475479495568	235.326369966299	579.895243977232	651.053244234827	673.958244558404	332.1	223.200077166257	427.863989411251	33	8	94
Q9UDY4	11080	DNAJB4	63.9403570233677	66.8669915834688	64.738772250609	37.3434783664409	29.1235938979504	29.0019628737229	16.5	13.8510686184734	11.7634295949947	7	0	19
Q9BTC0	11083	DIDO1	37.1178771728003	38.5522546955279	37.1828164540241	85.5650695987681	94.6562854172159	102.429534593899	37.3	27.0095838060231	41.0981745264459	13	0	26
P61964	11091	WDR5	47.5370172513101	48.1702622831521	50.1445634341713	185.292877052148	167.898163556527	194.158914794216	65.7	26.5149027839347	36.1270180867201	6	0	21
Q9BUJ2	11100	HNRNPUL1	149.718835674472	143.828879916691	144.193021911209	213.029710290274	214.466440200435	233.310187562495	138.2	90.8234356554182	122.408574906911	19	0	52
O95059	11102	RPP14	8.97877439544736	8.90935920651564	8.85260732937002	15.7756182254195	17.6565241942982	16.8833838951492	8.4	0	5.26647266386792	1	0	2
Q13601	11103	KRR1	45.7402724301704	46.6950257161903	46.0447521367444	113.737498265506	145.645600983014	135.61791566022	33.1	3.46276715461834	4.5281821035126	8	0	23
P31937	11112	HIBADH	70.6670132545766	72.2241950683271	73.1949245625942	33.1052525745371	29.9893806868206	27.2117182518882	19.8	17.3138357730917	13.6829850519185	5	0	14
O14578-4	11113	CIT	3.24206021445315	3.58335407805832	3.68003539666646	3.24930644045955	3.31577919141751	4.24150264250079	245	295.423506391153	203.718975287377	1	0	1
O95684	11116	FGFR1OP	13.7552447877333	13.4910606894061	12.2108145354535	7.07548250259489	7.99471205041777	5.82518057720076	4.4	4.35319299437735	2.01799419830453	2	0	4
O14802	11128	POLR3A	1.6631026443607	1.3816414977588	1.18003669880433	0.871190857224662	0.874997286624064	0.716097848733899	0	0	0	1	0	4
Q8N2M8	11129	CLASRP	0.460323053349837	0.356552644582917	0.676305617891809	2.60179972225203	2.04473050137413	3.74574259337732	5.6	6.13404467389535	5.36491140524863	1	0	2
Q00587	11135	CDC42EP1	19.3088196894378	18.1886417817861	21.0494293347982	12.3144004953648	11.4394382103904	9.92897209494502	16.2	22.8542632204811	12.4032814139693	1	0	1
Q13610	11137	PWP1	42.750647438522	41.7656854048314	43.9505368096173	77.9362631733413	94.5733909374304	90.5312934149356	38.5	35.0234163638541	45.134162923055	7	0	18
Q16543	11140	CDC37	98.5190328373673	99.6074381722951	102.826438979606	31.5512364508391	25.0249223974482	18.2467240302388	17.2	27.7021372369467	17.7189734485276	9	0	23
O95251	11143	KAT7	8.40955771657391	8.24082299792267	9.37965929365812	30.5152257017071	41.9630277669393	39.7434306047314	63.3	87.1627960919646	98.6848382341606	4	0	10
P31146	11151	CORO1A	44.3840518213762	44.3685197102867	46.26863261715	134.740261634274	96.7746999006215	124.876447929211	46.6	16.918090955421	13.2892300863957	7	0	14
P62312	11157	LSM6	32.3463564907654	34.3895025700223	33.4421467605812	88.6377832978983	83.3181626821188	88.4105420936852	32.8	0	2.21487168106595	3	0	8
Q9UBK7-2	11159	RABL2A	2.58869846131145	2.13485895944022	1.84234978667079	0.50623252514406	0.285525430372063	0.192795574659127	0	0	0	1	0	2
O94905	11160	ERLIN2	83.2392772923033	87.1771216005232	82.3786884358974	63.9972094577468	51.5235244355265	67.7401022677317	29.9	33.7372457064244	28.1534800348827	7	3	25
Q9UKR5	11161	C14orf1	9.27575701051177	9.33276547195785	9.5195845939116	6.0276989040409	4.81709032530932	6.27962728889727	4.1	0	2.16565231037559	1	0	2
Q9NZJ9-2	11163	NUDT4	10.775519216587	11.7439527309498	10.5083900490362	4.80332256415759	3.50919964425019	4.15887596764687	21.2	18.8968150437744	16.1439535864362	1	1	4
O95989	11165	NUDT3	0.569216678873455	0.681906932764829	0.545708670988563	1.75415456387128	1.20657520576582	2.175835771153	0	0	0	1	0	4
Q12841	11167	FSTL1	5.89015519877749	5.22795315119702	6.20335497790418	10.2776975453666	12.0012785733806	13.1789546391989	7.8	0	1.52580049140099	1	0	1
O75475	11168	PSIP1	161.108118962192	157.582898181477	171.730321001093	520.936814072082	550.944344147281	583.716144505457	2388.5	2765.66265829146	3566.53403896446	17	1	69
Q9Y3F4-2	11171	STRAP	260.354759206467	252.965187515465	296.553017180546	99.0567550363284	87.1681507432647	64.8619397603205	70	99.4308854397553	92.8277331220084	14	0	56
Q9UIF9	11176	BAZ2A	1.41561713180703	1.62677144090956	1.45522312263617	3.39058063352301	2.79078081944307	3.30506699415646	3.3	0	1.42736175002028	1	0	2
Q9NRL2	11177	BAZ1A	26.6690388327841	23.7865183017378	28.446813541532	66.3988707398256	93.4497102114501	66.8036666193874	54.1	50.3585280485925	110.694364682607	5	0	9
Q9NRM2	11179	ZNF277	17.0220535534418	19.1602477382745	16.5251779599357	25.0761692687639	29.5380662968776	28.0379850004273	6	3.46276715461834	2.06721356899489	1	0	4
A0A087X295	11180	WDR6	8.13237394251379	8.69542761976589	8.47947319536075	11.219525499123	7.7091866200457	9.59846539552938	11.7	6.72766190040135	4.87271769834509	1	0	2
Q9Y6Y8	11196	SEC23IP	65.2619296604043	65.235763234502	63.5540713751296	23.3455604037365	15.8144246435107	15.823008234524	10.2	13.8510686184734	8.90870609495415	4	0	9
Q9Y5B9	11198	SUPT16H	280.742615730639	280.967940839396	279.001720352084	498.297624633663	475.934050439213	513.841519804	382.2	447.290580172272	613.568675025958	31	0	94
Q9Y259	1120	CHKB	12.5475154864714	13.4776899652343	11.9962624083982	1.37742338236872	0.736839820315002	0.413133374269557	0	0	0	1	0	1
O94903	11212	PROSC	21.3283014718758	20.5508030521479	20.4104371303073	7.3580308887218	6.37366444572476	5.70124056491989	2.3	6.13404467389535	4.28208525006083	4	0	6
Q12802-2	11214	AKAP13	53.0262459197506	53.598776296927	53.9412032477156	16.175895105766	12.5999609273865	10.245707681885	6.8	9.49787562409603	11.4681133708526	5	0	9
Q9UHI6	11218	DDX20	7.18202957430767	6.69427590204427	7.47667521021082	4.16758869537203	4.6144593747227	4.64086490429469	0	0	0	2	0	3
E7ETU7	11222	MRPL3	49.2100193161729	43.8648890998134	48.0083705169682	24.7583023343711	20.0328326148141	22.5295400101665	22	25.1297959220874	21.3612068796138	3	0	6
P42766	11224	RPL35	138.834422832361	136.238765495133	141.930896223778	113.655088319552	153.96268045482	107.593701772268	31.1	15.8297927068267	17.3744378536951	4	0	25
O60831	11230	PRAF2	45.3937927125952	44.3150368135993	44.1977381733985	30.1149488213606	21.5709857397217	29.552807372749	15.1	6.92553430923669	11.3696746294719	4	0	6
Q9UGP8	11231	SEC63	87.4168327442094	84.6366840078699	89.2536848550183	39.5803197566123	36.9064645000276	34.1385878271411	17	24.7340511044167	23.2807623365376	11	0	24
Q9BUL8	11235	PDCD10	12.0079970691044	12.1941004447358	12.0848817652254	8.33517739074406	6.90787331545314	7.47771407427898	0	0	0	3	0	6
Q9UNF0	11252	PACSIN2	218.772243387198	213.606232461568	251.408451142098	73.8393115745011	60.8998111490349	53.3355186181998	154.1	327.874581440148	126.739879527663	12	0	28
Q96RF0-2	112574	SNX18	67.5041484041406	67.8163129996708	65.783547825835	34.1177176248253	28.0828076517555	30.0347963093968	15.5	21.1723477453807	16.5869279226494	9	0	20
O75935	11258	DCTN3	76.8492013581674	77.2114751844307	75.2238414162696	26.5360025970863	26.7564959751885	25.9447759041282	67.9	96.2649268983899	50.9420486645168	4	0	10
O43592	11260	XPOT	23.4715260105906	22.4405320684373	22.4673390440334	4.61495697340632	2.44078190479344	0.757411186160855	0	1.484043066265	1.47658112071063	6	0	12
Q99653	11261	CHP1	31.6088496633555	30.9353988256253	29.5055816467833	5.83933331328962	3.61972561729744	1.91418463411561	0	0	0	3	0	6
Q9UNI6	11266	DUSP12	27.535238126722	26.6255687342293	25.9794640803957	7.2285295450803	6.11577050861451	5.0677693910399	8	4.15532058554201	3.15003972418268	2	0	4
Q8WWM7	11273	ATXN2L	121.901464063439	120.987226123098	119.538184006546	64.4445777357811	58.1182408273457	56.888465636918	26	19.7872408835334	20.130722612355	13	1	28
Q96T60	11284	PNKP	0.574166389124528	0.637337852191964	0.638992204490881	2.48407122803248	2.26578244746863	2.76799360760603	0	0	0	1	0	2
Q9UBV7	11285	B4GALT7	28.7033697459753	28.8540227628726	26.1193893806492	19.2486088048962	22.0130896319107	19.2795574659127	18.5	19.7872408835334	15.7994179916038	2	0	3
Q96S44	112858	TP53RK	10.7507706653317	11.4453398911116	10.5690243458127	19.4016558473817	21.8012481835701	20.0782819895005	19.1	13.356387596385	13.4861075691571	1	0	2
Q4G0F5	112936	VPS26B	3.46974688600253	3.34268104296485	3.3675355594337	2.31925133612511	1.64867909795482	2.175835771153	0	0	0	2	0	4
Q96RE7	112939	NACC1	1.1780310397555	1.10531319820704	1.32929035240804	1.01246505028812	0.727629322561064	0.50953116159912	0	0	0	1	0	2
Q96G25-2	112950	MED8	3.57864051152615	3.16886162873067	3.61940109988996	4.53254702745263	4.45788091290576	4.47561155458687	0	0	0	1	0	1
Q96EK9	112970	KTI12	4.91011256906493	4.6752965520935	6.45522051836044	1.68351746733955	1.60262660918513	1.47350903489475	0	0	1.52580049140099	1	0	2
Q9NRW7	11311	VPS45	6.30098114961659	6.1237916707116	7.15951119630294	2.6606639693618	2.32104543399225	2.87816250741125	0	0	0	2	0	4
O95372	11313	LYPLA2	36.1625830943431	35.7978855161249	35.4384143775308	11.5373924335158	7.7828706020772	4.61332267934339	5.5	7.22234292248969	5.85710511215217	3	0	7
Q99497	11315	PARK7	453.428106970092	469.218823363061	438.008167383461	95.8898585418225	63.1379621032417	41.9054952634087	31.7	36.5074594301191	33.7644882935831	10	0	65
M0QXB4	11316	COPE	44.433548923887	42.5545581309711	43.9645293396427	14.5512418855362	10.6933878923215	8.79974087194157	0	9.20106701084302	3.98676902591871	6	0	16
Q969E2	113178	SCAMP4	2.55900019980501	2.80339516803318	2.49999869786213	0.859418007802707	0.506577376466564	0.564615611501728	0	0	0	1	0	2
Q6P4E1-4	113201	CASC4	10.904211683115	10.9818214531538	10.4337632222343	14.4923776384265	12.3052249992605	17.9437595557744	43.5	37.4968214742958	28.4980156297152	3	0	4
Q99622	113246	C12orf57	14.274964364096	14.1640538060564	14.3889850427326	11.0311599083717	9.92891657874464	10.6175277187276	4	0	1.42736175002028	2	0	6
Q86XP3	11325	DDX42	103.676630918986	101.287692509892	104.332968045668	246.617649691111	241.803197534122	247.618373424697	85.6	44.2244833746971	40.0153483712581	19	0	46
Q71RC2-4	113251	LARP4	32.786880703111	33.6719403727992	33.2369229868761	22.3566410522923	23.3854537972474	20.1884508893057	141.7	167.103249261439	115.22254678612	6	0	13
O95302	11328	FKBP9	88.0553453665979	89.1381611457292	91.2639450019932	37.9792122352265	36.6485705629174	26.2477403785925	38.4	37.6946938831311	40.409103336781	10	0	27
Q15208	11329	STK38	3.55884167052186	3.3248534107357	3.53078174306275	2.88434810837895	3.28814769815569	1.81778684678605	1.5	0	1.57501986209134	1	0	2
Q99623	11331	PHB2	314.098713112623	319.582592247726	313.372038271013	186.105203662263	157.545564081101	174.094403917191	127.4	105.367057704815	63.1484525957247	15	0	63
O00154	11332	ACOT7	96.5045007651804	95.0212797813474	94.874017748533	28.702206890726	21.2578288160878	14.1429325124945	49.4	55.4042744738935	61.0812390267298	8	0	18
Q13442	11333	PDAP1	197.146959300258	207.57603586006	189.407550599782	63.0436086545684	56.3221937653279	49.0527026382721	113	152.955372029713	138.995502829561	8	0	18
Q13185	11335; 90416	CBX3; C15orf57	116.907206420105	118.059037529461	119.622139186698	196.889133732774	225.187459586018	208.535956218797	229.5	225.475609867863	300.0412837284	6	2	39
O60645	11336	EXOC3	10.7309718243274	10.874855659779	6.49719810843648	8.02908330577323	6.61313738732714	8.90990977174678	56.8	49.7649108220865	14.4212756122738	2	0	4
P26368	11338	U2AF2	61.1685192827665	60.8590795222466	71.6370895531055	216.950069147785	235.27295462658	237.331352405385	64.3	10.981918690361	19.589309534761	8	0	28
Q96B26	11340	EXOSC8	39.2858502627705	39.4436363069852	40.8255384372897	83.6814136912553	98.8839038862732	92.5694180613321	37.9	16.8191547510034	21.804181215827	8	0	20
Q6IBS0	11344	TWF2	47.9676420431535	48.9680488254064	47.7565049765119	15.5754797852463	12.7749603847113	10.0804543321772	9.9	16.621282342168	11.3696746294719	4	0	12
P60520	11345	GABARAPL2	1.48986278557313	1.17662372712363	1.35261123578362	0.270775536704962	0.368419910157501	0	0	0	0	1	0	2
Q8N3V7-2	11346	SYNPO	94.3711756469677	91.8078490720438	97.6818521069528	303.833697881812	331.835813078861	332.049064012919	94.8	60.9447019212828	25.1018790520807	20	0	48
L0R6Q1	113829	SLC35A4	11.8892040230786	10.5717859118835	12.5606277860872	2.44875267976662	1.73157357774025	1.15677344795476	0	0	0	2	0	6
Q96GM8	114034	TOE1	21.0610171183178	20.1006553383619	27.7378586869144	60.3829446852066	70.4510973198681	71.802580448049	24.2	10.4872376682727	12.7478170088018	9	0	21
O43709-3	114049	WBSCR22	2.70749150733721	2.75436917940303	2.7238791782677	5.15650804681624	5.7197191051952	6.65144732573987	4	1.28617065742967	0	1	0	2
P83111	114294	LACTB	19.5464057814893	18.513996069968	20.4570788970584	23.5810173921756	29.3262248485371	25.1185091555891	15.1	8.70638598875469	8.51495112943131	6	0	12
Q04844	1145	CHRNE	4.42009125420865	5.33046203651461	4.91137803889707	2.17797714306165	1.22499620127369	1.4597379224191	0	0	1.96877482761418	1	0	1
Q7Z2K8	114787	GPRIN1	68.7960227796708	67.446389630916	67.999031746515	110.394009029671	120.500942114765	125.936823589837	91.9	74.8947067441739	58.1772961559989	6	0	10
Q96PX6	114800	CCDC85A	2.0739285951998	2.2061694883568	2.39272263433447	13.4563668892944	11.2368072598038	14.321956974678	5.2	1.38510686184734	0	1	0	2
A0A087WUE4	114823	LENG8	0.346479717575146	0.258500667322615	0.261193893806492	2.38988843265684	1.87894154180325	2.60274025789821	0	0	0	1	0	2
Q96N64	114825	PWWP2A	18.58121228253	17.4443381362192	18.8899155342195	23.3573332531585	25.4393947963754	21.9649243986648	45.9	40.1680989935728	48.8748350955219	2	0	3
Q9BZF1	114882	OSBPL8	8.95402584419199	8.57063419416187	8.9039132727963	4.10872444826226	4.2460394645652	4.11756263021992	0	4.05638438112434	1.87033608623347	1	0	2
Q96SU4	114883	OSBPL9	15.0421694530124	13.6381386552966	14.5895446397626	4.92105105837714	3.72104109259076	3.11227141949733	3.7	4.65000160763035	7.33368623286281	4	0	7
Q9BXB4	114885	OSBPL11	13.0771344833362	15.6526610971901	12.5466352560618	4.39127283438917	2.42236090928557	1.48728014737041	0	3.06702233694767	2.8055041293502	1	0	2
Q8N131	114908	TMEM123	0.336580297072999	0.325354288181912	0.443096784136013	1.14196639392962	1.08683873496463	2.10698020877474	164.9	222.111778917662	158.584812364322	1	0	1
Q8WUK0	114971	PTPMT1	5.01405648433747	4.81346070186938	5.31716140963215	7.05193680375098	5.94998154904364	7.90461856102419	4.7	3.46276715461834	2.70706538796949	1	0	2
Q969T7	115024	NT5C3B; NT5C3L	7.47406247912101	7.26476013337693	6.81436212234436	20.2257553069185	22.2894045645288	20.4638731388187	6.2	0	1.57501986209134	1	0	2
Q96CT7	115098	CCDC124	49.4773036697309	48.4243060424174	46.0027745466683	22.1682754615411	19.2775717989912	19.5962930528527	20.3	17.9074529995977	11.8126489656851	6	0	12
Q96CX2	115207	KCTD12	42.2754752544189	44.123389767136	39.9673299290683	19.7548413300403	12.2683830082448	16.6630460955388	4.5	5.63936365180701	6.20164070698466	8	0	17
Q14011	1153	CIRBP	31.3960121225593	30.2891471573188	41.0634114477206	133.080289865778	138.691675178791	140.134840552234	49.5	25.9212855574287	16.7345860347205	4	0	16
Q96PP9	115361	GBP4	5.72186505024098	5.97225679676386	4.86473627214591	7.73476207022436	5.34208869728376	8.02855857330506	6.3	0	1.91955545692382	1	0	2
Q96PU4	115426	UHRF2	0.930545527201821	1.06074411763418	1.2313426422306	3.61426477254015	4.95524779161838	5.27433607817468	3.4	1.68191547510034	1.82111671554311	1	0	2
Q99426	1155	TBCB	35.8754998997808	35.5884108374324	36.2779661790516	19.9078883725257	15.9802136030816	18.7287129668866	5.8	12.8617065742967	6.10320196560395	7	0	18
Q0JRZ9	115548	FCHO2	0.36627855857944	0.361009552640203	0.340484897283462	0.164819891907368	0.359209412403563	0.22033779961043	0	0	0	1	0	1
Q9H147	116092	DNTTIP1	16.7151715178753	17.083328583579	17.2901029346547	41.5817041583447	44.6985455998588	44.1777288218913	26.7	24.1404338779107	41.3442713798977	2	0	4
Q5RI15-2	116228	COX20	6.88009724899219	6.77450024707542	7.29943649655642	3.16689649450586	3.00262226778363	3.2637536567295	0	0	0	1	0	2
P33552	1164	CKS2	18.3188776392231	18.6655309439157	18.586744050337	5.59210347542857	6.81576833791376	3.55294701871819	29	48.7755487779098	52.6155072679889	1	0	2
Q96EL3	116540	MRPL53	4.78636981278809	5.09424590947843	4.69682591184173	1.9307473052006	1.97104651934263	1.92795574659127	3.9	0	1.32892300863957	2	0	4
Q8IY81	117246	FTSJ3	84.7934863111404	85.104659353885	83.6240236081534	268.479831067681	326.254251439975	300.471903106249	106.4	22.1617097895574	19.0478964571672	19	0	44
E9PFW3	1173	AP2M1	179.476493703926	179.840697019566	193.185533706626	227.474996531012	257.737358648434	239.273079264452	140.5	85.8766254345349	130.431332329439	10	7	44
M0QYZ2	1175	AP2S1	29.020151202044	28.7114017050394	30.5363646919839	59.4175710326063	57.1419280654284	57.8937568476406	31.2	13.059578983132	5.16803392248721	4	0	13
Q92572	1176	AP3S1	47.3687271027736	48.7318326983702	48.5494150112816	20.4376665965137	15.5473202086465	14.6249214491423	9.2	10.981918690361	9.4993385432384	4	0	7
P35611-3	118	ADD1	77.4778145600538	79.2794805230116	77.9663773012378	113.808135362038	97.6681181827534	119.188978476767	48.6	28.0978820546174	22.2963749227305	7	0	16
Q5RKV6	118460	EXOSC6	45.3343961895823	45.197504608942	44.622178250834	102.329607175632	101.361527782082	103.903043628794	27	10.2893652594374	11.1235777760201	9	0	20
Q96BP2	118487	CHCHD1	2.7668880303501	2.71871391494474	2.70988664824235	1.17728494219549	0.976312761917377	1.58367793469997	0	0	0	1	0	2
P10909-2	1191	CLU	16.0717091852357	17.1368114802664	16.3479392462813	3.77908466444752	2.64341285538007	2.43748690819039	0	2.96808613253001	4.23286587937048	1	0	3
O00299	1192	CLIC1	187.277237059618	197.570277271452	174.939274553573	46.9265777959122	34.9630494739468	20.3950175764405	38	63.6159794405598	51.7295585955625	11	0	48
Q96DE5	119504	ANAPC16	7.57800639439355	7.84415818082417	7.59327962708872	26.0062243730983	24.4262400434423	26.8123559900943	7.4	4.25425678995968	2.85472350004056	1	0	2
P49761	1198	CLK3	4.4299906747108	4.55496003454676	4.32835595450758	16.5173077390027	17.693366185314	18.4532907173736	2.9	0	1.32892300863957	2	0	4
Q9UEY8	120	ADD3	30.2179810828038	30.8106054000213	28.8339402055666	46.0789326375314	44.0261792638213	50.8567183725825	18.6	6.23298087831302	5.0695951811065	6	0	14
O14773	1200	TPP1	0.841450742682498	1.15433918683719	0.970148748424112	0.859418007802707	1.031575748441	0.784953411112159	0	0	0	1	0	2
Q8TDW7	120114	FAT3	5.40508359417228	5.44634164600406	5.92350437739722	15.5754797852463	19.3788872742845	19.1280752286805	5.4	0	1.37814237932992	1	0	1
P54105	1207	CLNS1A	1.71754945712251	2.06354843052363	2.13619291720309	0.364958332080602	0.340788416895688	0.826266748539114	0	0	0	2	0	3
O96005	1209	CLPTM1	76.6066655558648	77.2515873569462	76.2499602847951	22.5096880947777	16.2933705267155	15.4098748602545	10.1	14.0489410273087	13.5353269398475	8	0	20
P09496-2	1211	CLTA	161.1477166442	171.278976641519	159.11838727158	97.4909660632084	104.050993126232	91.0270534640591	55.3	36.3095870212838	36.520773052243	8	0	35
P09497	1212	CLTB	84.2193199220159	86.5486975644458	83.1482775872916	62.7021960213317	61.9498078929837	64.5038908359535	15.9	8.60744978433702	3.78989154315729	6	0	14
A0A087WVQ6	1213	CLTC	960.016102036713	936.815332193271	1075.62443975518	814.598770053325	926.391864091036	880.46984724328	313.1	141.083027499593	97.355915225521	51	0	216
Q70UQ0	121457	IKBIP	92.1883534262442	89.1693595021302	94.1370778338647	85.4120225562827	97.6865391782613	107.552388434841	49.3	18.2042616128507	12.2064039312079	7	4	29
Q6NS38	121642	ALKBH2	1.05428828347866	1.28804642855579	1.02145469185039	1.8012459615591	1.04078624619494	1.58367793469997	8	10.1904290550197	8.76104798288308	1	0	2
Q8WVC0	123169	LEO1	41.9834423496056	43.0047058447571	44.2350515867994	42.9944460889792	48.1432717598314	56.0484277759032	1874.4	2040.85602472763	1802.06881908595	7	0	21
E7ERS3	124245	ZC3H18	92.6932238718538	95.3912031501022	93.1296156720396	315.288680369374	329.643714613424	370.649492282171	433.4	426.909722062233	377.512573195018	16	0	38
Q5JPH6-2	124454	EARS2	21.3134523411226	21.6962284228705	21.9776004931462	10.8074757693546	8.86970933704183	7.02326736258247	4	4.25425678995968	0.738290560355316	2	0	4
Q8WZ82	124641	OVCA2	17.0567015251993	17.0476733191207	16.9915956274473	5.34487363756752	3.75788308360651	3.2362114317782	5.9	7.22234292248969	5.75866637077147	2	0	3
Q86WV7	124808	CCDC43	13.0375368013276	13.7763028050725	12.8498067399444	4.75623116646977	4.89998480509476	4.68217824172165	4.5	4.74893781204801	3.15003972418268	3	0	6
Q7Z7H8-2	124995	MRPL10	7.40971624585705	8.13831411260508	7.99439882114869	8.28808599305624	6.93550480871495	9.61223650800503	6.6	4.35319299437735	1.52580049140099	1	0	2
E9PAU2	125950	RAVER1	35.816103376768	35.4591605037711	37.7378534783629	86.6717174444319	91.5799791674008	99.3172631744015	33.2	11.575535916867	12.6001588967307	13	0	25
Q5XKP0	125988	C19orf70	25.0158356089256	25.5068848118504	23.0503611284229	27.5249219485305	16.5973169525954	27.1428626895099	11.6	4.15532058554201	2.55940727589843	2	0	4
Q8IZ83	126133	ALDH16A1	3.01932325315485	2.42010107510655	3.39552061948439	1.63642606965173	1.8420995507875	1.90041352163996	2.9	3.06702233694767	1.7226779741624	1	0	2
A0A087WUD1	126208	ZNF787	6.78605275422179	7.34944138646538	6.92163818587203	12.267309097677	11.1631232777723	12.421543453038	95.5	136.630898300798	15.6025405088423	1	0	4
Q8WZA9	126298	IRGQ	8.67684207013188	8.47258221690156	8.4654806653354	11.0193870589498	8.2986584762977	10.2043943444581	2.9	0	0	3	0	6
Q86Y39-2	126328	NDUFA11	7.57305668414248	9.80074081797293	7.39738420673385	7.55816932889504	3.10393774307694	7.6154251990355	0	0	0	1	0	4
B4DUT8	1265	CNN2	194.454316923674	187.435268349182	189.985908507497	75.5581475901065	57.5564004643555	52.8810719065033	263.5	224.980928845775	163.555968804048	7	0	36
Q8N9M1	126526	C19orf47	1.13348364749584	1.0874855659779	1.61380512959011	4.43836423207699	4.9828792848802	5.24679385322338	0	0	1.47658112071063	2	0	4
Q15417	1266	CNN3	256.360343033851	252.90724771072	264.048369931663	199.596889099823	185.195478338422	211.014756464414	117.1	76.4776860148565	72.9431073631052	10	2	46
P09543	1267	CNP	151.540329046867	150.656863060454	151.748988124897	125.345527795554	100.191794567332	127.300163724926	57.1	48.9734211867451	36.9145280177658	14	1	32
Q5T6C5	127002	ATXN7L2	3.79642776257339	4.5103909539739	3.88525917037156	3.80263036329143	3.56446263077382	3.58048924366949	31.4	38.0904387008018	38.2926703970957	1	0	1
Q6ZSJ8	127687	C1orf122	12.121840404879	12.3500922267408	12.3087622456309	5.60387632485053	5.22235222648257	4.46184044211122	4.7	2.77021372369467	1.32892300863957	1	0	2
P02452	1277	COL1A1	10.9240105241193	10.6698378891438	9.46827865048532	53.8136947077558	30.4867475655332	56.3513922503676	15.8	9.89362044176669	5.51256951731969	2	0	2
P08123	1278	COL1A2	56.7286291875536	54.8734520013109	59.7714240916105	69.0359890103435	54.7195671561428	60.1935326310745	45.4	27.2074562148584	24.9542209400097	8	0	18
Q96BM9	127829	ARL8A	18.4772683672574	17.751864792172	17.5093192383852	4.53254702745263	3.14999023184663	2.85062028245994	0	0	3.59301406039587	1	1	3
P11766	128	ADH5	330.700041294724	332.489797981627	324.351510164236	85.7887537377853	65.0813771293225	42.924557586607	63.5	81.3255600313222	66.0031760957653	12	0	47
P02458	1280	COL2A1	12.8049004195272	14.9395558080242	5.49440012328656	3.23753359103759	1.24341719678157	0.79872452358781	0	3.46276715461834	0	1	0	3
Q8NDD1	128061	C1orf131	3.39055152198536	3.5878109861156	3.53544591973787	14.8102445728192	16.3302125177312	17.5994817438831	5.3	0	0	2	0	3
P02462	1282	COL4A1	6.47422100840416	6.84135386793472	7.62126468713942	20.4494394459356	17.9236286291624	15.6990682222432	12	6.13404467389535	12.50172015535	2	0	3
Q8NCW5	128240	APOA1BP	35.1577919133752	34.9689006174696	33.2275946335258	10.2894703947886	7.55260815822876	7.83576299864593	79.3	106.158547340157	120.390580708607	3	0	8
Q7Z7F7-2	128308	MRPL55	13.6067534802011	14.297761047775	13.3302169374813	4.28531718959158	3.49077864874232	3.41523589396167	1.9	1.484043066265	0	1	0	2
P08572	1284	COL4A2	12.458420701952	10.268716163988	10.9188375964464	38.0733950306021	24.7946599535998	38.572886044301	15.1	4.25425678995968	6.00476322422324	3	0	5
Q8N6M3	128486	FITM2	14.9976220607528	14.7791071179619	15.4943949147351	3.33171638641323	2.23815095420682	2.36863134581213	0	0	1.6242392327817	1	0	4
Q01955	1285	COL4A3	5.61297142471737	4.88922813884325	5.55503442006306	14.103873607502	17.4538932437116	16.8971550076249	11	12.762770369879	10.7790421811876	2	0	2
Q9H444	128866	CHMP4B	130.147681341727	131.799685070075	125.037248306508	37.7084366985215	26.1762346166904	21.75835771153	18.6	16.5223461377504	32.2386878021821	9	0	21
Q9H490	128869	PIGU	9.03817091846024	7.77284765190759	8.09234653132613	3.31994353699128	2.63420235762613	2.06566687134779	0	0	0	2	0	4
P20908	1289	COL5A1	76.3195823613026	76.3423781132598	72.8217904285849	144.758956492357	145.839021435847	167.208847679365	182.7	165.916014808427	281.042606641924	12	0	25
P05997	1290	COL5A2	32.2127143139864	34.3984163861369	30.9514764160693	133.63361378861	97.6128551962298	150.421861571546	38.5	8.70638598875469	11.3204552587815	5	1	11
P12109	1291	COL6A1	19.9374328913241	20.6265704891217	20.4617430737336	31.1980509681804	30.0814856643599	44.6046333086365	21.7	14.0489410273087	13.0923526036343	7	0	14
P12110	1292	COL6A2	20.3037114499036	20.4928632474032	20.5736833139363	21.9445913225239	22.842034429765	29.7593740598838	16.5	9.89362044176669	9.00714483633486	6	0	12
P12111	1293	COL6A3	1146.2341011026	1138.15169677313	1107.82591552018	709.749773101394	700.043881788021	769.832729613893	390.8	409.991631106812	359.399844780968	80	0	269
Q8NFH5	129401	NUP35	17.8585545858733	16.8248279162564	18.5354381069107	65.3275414424277	73.8313499955631	70.6733492250456	24.3	2.77021372369467	1.23048426725886	5	0	12
Q8IYB7	129563	DIS3L2	3.81622660357768	3.61900934251661	3.98787105722411	1.05955644797594	0.884207784378002	0	0	0	0.738290560355316	1	0	2
Q8IUH3	129831	RBM45	9.9439678944067	11.8776599726684	9.31902499688161	23.8753386277245	20.6959884530976	19.4448108156205	6.5	0	1.87033608623347	3	0	6
Q99715	1303	COL12A1	122.817160459887	126.7990342298	116.427178164244	135.105219966354	144.927182158207	154.264001952253	214.9	169.972399189552	146.772163398637	22	0	44
Q07092	1307	COL16A1	6.08319389856935	5.18338407062415	5.86287008062072	14.1274193063459	12.3512774880302	16.5804194206849	7.5	2.27553270160634	2.16565231037559	1	0	2
Q96DA6	131118	DNAJC19	10.7309718243274	10.6921224294302	10.0839499716006	8.77077281935639	8.68549938196308	9.22664535868678	1.3	1.484043066265	0	2	0	4
P21964	1312	COMT	77.0620388989636	77.2159320924879	73.6100362866795	15.3400227968072	9.78154861468165	5.4395894278825	3.9	2.96808613253001	3.39613657763445	3	0	7
P53621	1314	COPA	593.574203018987	593.067384458938	590.657341606655	199.808800389418	156.781092767524	154.057435265118	125.5	185.208574669872	110.989680906749	39	0	108
Q8N4Q1-2	131474	CHCHD4	12.7603530272675	13.6960784600413	13.9971942020229	9.38296098929805	6.05129702433695	9.11647645888156	211.2	214.493691177502	285.373911262675	2	0	5
P53618	1315	COPB1	226.57298674289	223.487197624572	226.963501187816	65.9632753112132	51.735365883867	41.0929996273453	31.2	42.6415041040144	25.692511500365	16	0	48
P55263	132	ADK	80.6456291207408	84.0706566845945	80.0745851583902	16.3289421482514	11.1539127800183	5.54975832768772	174.6	270.689455286737	275.234720900462	5	0	13
Q6MZP7	132660	LIN54	2.57384933055823	2.95493004198092	2.52798375791283	5.45082928236511	6.6039268895732	6.10060282671379	4.1	4.35319299437735	2.75628475865985	1	0	2
P13073	1327	COX4I1	276.04534070237	264.958727097623	282.457875268345	233.30255699488	136.214051282982	232.318667464248	179.4	158.693671885938	174.482669097306	8	0	41
Q86UK5	132884	EVC2	16.833964563901	17.3641137911881	15.2425293742788	11.3843453910304	12.2775935059987	11.0306610929972	8.9	3.26489474578301	3.05160098280197	1	0	1
P10606	1329	COX5B	170.769953372287	179.96549044517	171.394500280485	128.51242429006	65.8734799361611	124.752507916931	57.8	30.1755423473884	29.580841784903	5	0	18
Q96M27-2	133619	PRRC1	166.35481182833	171.907400677596	104.776064829804	37.6495724514117	23.6709792276194	15.4787304226327	34.7	30.2744785518061	27.1690926210756	6	0	18
Q4G0N4	133686	NADK2; NADKD1	0.569216678873455	0.490259886301511	0.783581681419475	2.31925133612511	2.09078299014382	2.61651137037386	3.2	0	0	1	0	2
Q96BQ5	133957	CCDC127	5.40508359417228	5.97225679676386	5.65764630691561	10.3483346418983	7.81971259309295	10.4247321440685	3.3	3.36383095020068	2.41174916382737	1	0	2
P14854	1340	COX6B1	81.1257510150949	82.9965418427885	78.7919365727333	84.2111919152433	46.6511711236935	86.1520796476783	38.5	19.8861770879511	11.7634295949947	5	0	21
Q96DG6	134147	CMBL	317.113086655527	333.599568087892	413.385978715524	85.1294741701558	68.8945231994526	40.6247818031731	49.4	48.4787401646568	51.0404874058975	12	0	49
Q8NI36	134430	WDR36	65.3411250244215	63.0652490106034	66.6230996273558	231.689676624072	261.043927342097	246.778335563682	65.3	27.2074562148584	28.3503575176441	20	0	42
Q8WVJ2	134492	NUDCD2	1.37601944979844	1.64905598119599	1.51585741941267	0	0	0	0	0	0	2	0	3
P09669	1345	COX6C	44.2603090650994	44.7384430790415	42.4813211569558	53.1073237424385	26.8762324459897	56.254994463038	13.2	0	0	2	0	8
Q8WVY7	134510	UBLCP1	125.539501097978	138.346883006229	122.509264548595	45.5020630158556	34.8893654919153	28.1619250127081	72.3	74.5978981309209	68.8086802251155	5	0	12
Q7Z6I8	134553	C5orf24	0.727607406907807	0.864640163113574	1.1707083454541	5.18005374566015	4.89998480509476	6.59636287583726	2.7	2.67127751927701	4.18364650868012	1	0	2
H0UI06	1347	COX7A2	23.2141410775348	22.5519547698695	21.968272139796	40.7458318493859	17.5183667279892	40.8864329402105	14	0	0	2	0	8
P24311	1349	COX7B	35.6775114897379	35.7889717000103	35.7928918048396	23.1925133612511	14.9486378546406	25.5591847548099	6.2	3.26489474578301	1.7226779741624	1	0	1
P15954	1350	COX7C	48.2646246582179	49.9396547818948	43.614716089009	25.3351719560469	14.1381140522941	22.5295400101665	12.4	5.44149124297168	4.67584021558367	2	0	4
Q7KZN9	1355	COX15	16.022212082725	16.8604831807147	15.9514842288965	13.562322534092	12.5815399318787	13.1514124142476	11.2	8.40957737550169	6.30007944836536	1	0	2
O75976	1362	CPD	7.72154799167469	7.32715684617894	6.58115328858857	2.28393278785925	1.6947315867245	0.757411186160855	0	0	0	4	0	8
P36551	1371	CPOX	53.6647585421391	51.5664262228044	54.8647102293886	10.8663400164644	7.17497775031733	4.22773153002513	7.4	10.1904290550197	7.72744119838564	5	0	12
P50416	1374	CPT1A	71.2857270359608	67.383992918114	67.355375365349	33.9411248834959	32.577530555677	30.5167852460446	25.6	20.0840494967864	18.2603865261215	10	0	18
P23786	1376	CPT2	15.2154093118	15.9423601209137	14.5195819896359	4.10872444826226	3.05788525430726	3.30506699415646	3.8	4.25425678995968	3.59301406039587	3	0	5
Q86UL3	137964	AGPAT6	0.846400452933571	0.775502001967844	1.06343228192643	0.294321235548872	0	0	0	0	0	1	0	2
P43155	1384	CRAT	4.75667155128165	3.8507685614955	10.2518603319048	9.40650668814195	7.34997720764214	8.35906527272071	4.5	0	2.11643293968524	2	0	4
P16220	1385	CREB1	16.7993165921435	18.1440727012132	17.2108119311778	31.1038681728048	30.2104326329151	31.7699564813289	22.8	16.8191547510034	13.2400107157053	3	0	6
P15336	1386	ATF2	15.4628948243537	15.3362206251227	15.5083874447604	27.4660577014208	25.2459743435427	24.567664656563	9.2	3.06702233694767	4.82349832765473	1	1	3
Q8N5L8	138716	RPP25L	2.12342569771054	2.03680698217991	2.15951380057867	3.59071907369624	4.10788199825613	3.88345371813384	1.4	0	0	1	0	2
P52943-2	1397	CRIP2	1.50966162657742	1.57774545227941	1.45055894596105	1.77770026271519	1.35394316982882	1.04660454814954	0	0	0	1	0	2
P46108	1398	CRK	26.9511723170953	27.7397957485509	26.6091279315363	9.01800265721744	5.15787874220501	5.70124056491989	10.7	32.2532026401594	50.7943905524457	4	0	9
P46109	1399	CRKL	30.6585052951494	31.7465560920515	30.3544618016544	6.38088438669955	4.19998697579551	1.56990682222432	2.8	4.15532058554201	1.23048426725886	5	0	10
C9JEH3	14	AAMP	79.2399114094359	78.102856795888	78.0503324813898	31.1862781187585	20.8709879104224	19.4723530405718	22.5	15.2361754803207	12.2064039312079	9	0	17
Q14194-2	1400	CRMP1	39.6075814290903	39.207420179949	38.2369203826003	27.4778305508427	29.7406972474642	26.8123559900943	15.9	5.54042744738935	14.6181530950353	6	0	38
Q8WWX0	140458	ASB5	26.2829614332004	26.7414483437188	26.5205085747091	15.7991639242635	18.282838041566	15.6852971097675	7.3	0	0	1	0	2
P14649	140465	MYL6B	16.4825351360748	15.8353943275388	17.341408878081	10.2659246959447	8.54734191565402	8.05610079825636	6.1	4.35319299437735	6.39851818974607	1	0	26
Q96FQ6	140576	S100A16	15.8390728034353	15.8665926839398	17.462677471634	23.8517929288806	12.3236459947684	19.7615464025605	9.6	5.24361883413635	5.31569203455828	2	0	4
Q8TDX7	140609	NEK7	27.1640098578915	25.8545236403188	25.2005465756513	15.6814354300439	13.0052228285598	16.2774549462206	7	4.25425678995968	0.78750993104567	2	1	6
A0A087X0N3	140688	C20orf112; NOL4L	2.71244121758829	2.01006553383619	2.6072747613898	5.09764379970647	5.52629865236251	6.41733841365379	0	0	1.52580049140099	1	0	2
Q8WY22	140707	BRI3BP	4.81606807429453	4.83128833409853	4.83675121209521	7.52285078062917	6.5302429075417	7.36754517447377	173.9	185.901128100796	97.8481089324246	1	0	1
Q96FJ2	140735	DYNLL2	8.92432758268555	8.90490229845835	8.92723415617188	14.2686934994093	13.705220657859	11.5677344795476	4.6	1.28617065742967	3.49457531901516	2	0	4
Q9BYN0	140809	SRXN1	60.9358829009661	62.9671970333431	88.3768196400965	20.0609354150111	15.6854776749556	11.9670967413415	8.1	5.63936365180701	6.89071189664962	7	0	23
Q8WXA9-2	140890	SREK1	29.5893678809175	30.0261895819389	30.7835660557651	126.310901448154	118.004897223447	130.247181794716	42.4	3.66063956345368	10.139190362213	4	0	10
P09874	142	PARP1	604.508112963609	604.410215464732	629.780455557527	2111.94323065391	2328.62567364375	2335.34656695848	1243.4	883.401369245348	1500.40329612476	47	0	209
Q08257	1429	CRYZ	73.7011856384847	68.1594949200819	65.8068687092105	13.5152311364042	9.06312978987452	3.62180258109645	6.5	7.12340671807202	4.28208525006083	6	0	11
Q9UKK3	143	PARP4	42.9634849793181	41.743400864545	41.8703140125156	14.09210075808	10.8499663541384	9.50206760819981	9.8	8.90425839759002	10.139190362213	8	0	16
O75390	1431	CS	375.574114430956	365.239158386568	347.84963225347	81.150251065535	51.9932598209773	33.6565988904933	75.5	101.904290550197	53.3537978283442	6	7	46
Q16539	1432	MAPK14	26.3720562177197	24.8918314999449	28.5820746651104	11.5138467346719	9.28418173596902	9.90142986999372	2.6	4.65000160763035	4.97115643972579	5	0	10
P55060	1434	CSE1L	725.855209478927	705.867270480801	718.474439211532	239.589258586204	193.383610841672	162.333873862985	109	154.043670278307	109.168564191206	32	0	118
Q5HYJ3	143684	FAM76B	1.72249916737358	2.03235007412263	1.86100649337125	3.64958332080601	3.75788308360651	3.55294701871819	0	0	0	1	0	2
Q7Z4H8	143888	KDELC2	46.4876786780825	44.9835730221923	44.5848648374331	9.11218545259308	6.34603295246295	4.06247818031731	8.2	13.1585151875497	5.11881455179686	6	0	12
Q68D10	144108	SPTY2D1	17.4774268965406	19.1023079335298	18.1156622061502	74.0865414123621	89.1391972626073	87.98363760694	43.2	29.4829889164647	45.2326016644357	3	0	6
P41240	1445	CSK	32.9403217208943	32.9187229111178	33.4281542305558	9.64196367658105	8.19734300100439	6.23831395147031	1.3	9.20106701084302	4.62662084489331	3	0	6
P48729-2	1452	CSNK1A1	60.2676720170711	58.920324517327	60.1259015189194	56.356630182898	60.5682332298931	55.3047877022181	18.3	7.81596014899569	16.242392327817	7	0	14
H7BYT1	1453	CSNK1D	1.82644308264613	1.53317637170654	1.67443942636662	4.4619099309209	3.49077864874232	5.67369833996858	4.9	0	1.67345860347205	1	0	2
Q8N8N7	145482	PTGR2	9.46384600005256	9.350593104187	10.2238752718541	5.34487363756752	5.08419476017351	3.91099594308514	11.6	13.950004822891	10.2868484742841	1	0	2
Q5U5J2	1457	CSNK2A1	72.2261719836648	70.0848792008296	75.2378339462949	103.330299376498	92.7128703911351	112.881808962919	35.5	9.59681182851369	12.4525007846597	9	0	23
P19784	1459	CSNK2A2	75.5276287211308	68.6764962547271	82.7844718066325	70.1426368560072	70.2945188580511	77.0769165262237	34.6	10.388301463855	13.2400107157053	8	0	20
Q5SRQ6	1460	CSNK2B	97.890419635481	96.7951291881474	97.8077848771809	79.85523762912	75.332661129455	76.7464098268081	25.6	9.79468423734903	24.6589047158676	6	0	19
P21291	1465	CSRP1	121.703475653396	118.161546414779	118.166916064062	112.654396118686	97.8339071423243	110.444322054728	151.3	154.241542687143	113.549088182648	10	0	34
F8VW96	1466	CSRP2	14.0175794310402	13.7049922761559	14.5289103429861	42.3469393707717	37.8551457686832	43.2275220610713	11.2	2.67127751927701	4.33130462075119	5	0	12
Q9UBX3-2	1468	SLC25A10	46.8044601341512	43.5127933632877	49.4682578162795	15.4930698392926	13.2815377611779	10.9480344181433	11.5	8.40957737550169	16.3408310691977	4	0	8
Q8N511	147007	TMEM199	3.41035036298965	3.54769881360002	3.34421467605812	14.0096908121263	11.1078602912486	15.0655970483632	12.2	10.091492850602	15.8486373622941	1	0	2
Q96B23-2	147339	C18orf25	1.2522766935216	1.31033096884222	1.36660376580897	0.353185482658647	0.138157466309063	0	13.8	14.1478772317264	20.9182325434006	1	0	2
P04080	1476	CSTB	133.444188368942	130.030292571333	133.829221339101	30.4799071534412	19.9591486327826	10.1079965571285	206.5	405.242693294764	291.477113228279	5	0	20
Q05048	1477	CSTF1	28.7281182972307	30.1509830075429	23.7593159830405	62.643331774222	55.5393014562432	60.0833637312693	12	13.4553238008027	7.13680875010139	5	0	13
E7EWR4	1478	CSTF2	74.4089942043882	75.7941784222136	77.1221613230418	213.00616459143	209.483560915555	226.025269062875	55.5	14.3457496405617	13.2892300863957	12	0	35
Q12996	1479	CSTF3	20.0215779655924	19.8466115790966	20.1772282965515	90.827533290382	84.0642130001877	100.3363254976	24.2	0	2.51018790520807	7	0	16
Q17RN3	147965	FAM98C	1.53441017783279	1.6134007167377	1.92164079014776	7.31093949103399	6.96313630197676	9.47452538324851	1.5	0	0	1	0	2
Q5VW32	148362	BROX	28.614274961456	30.8418037564223	23.7080100396142	8.98268410895158	5.58156163888614	4.39298487973296	3.2	3.06702233694767	3.49457531901516	2	0	6
Q8N6N3	148423	C1orf52	31.0643815357374	31.7109008275932	31.2359911932513	33.2818453158665	33.461738340055	32.4860543300628	7.3	3.26489474578301	2.41174916382737	1	0	2
Q13363	1487	CTBP1	30.4951648568639	32.7716449452274	29.8880441341428	50.9411194487988	47.1116960113904	57.0124056491989	19.8	7.22234292248969	8.02275742252777	4	0	16
P56545-2	1488	CTBP2	76.0374488769914	75.6693849966096	78.3954815553484	86.2596677146635	84.2300019597586	84.4306905882218	48.5	42.8393765128498	33.9613657763445	6	3	18
Q8NEW0	148867	SLC30A7	13.9136355157677	15.4476433265549	14.8600668869193	20.367029499982	14.4604814736819	20.0231975395979	4.1	4.35319299437735	3.64223343108623	3	0	6
P32929	1491	CTH	4.43494038496187	5.31263440428546	5.48507176993632	1.50692472601023	1.20657520576582	1.23940012280867	0	1.484043066265	1.77189734485276	1	0	1
Q8IYI6	149371	EXOC8	1.03943915272544	0.962692140373876	0.98414127844946	3.82617606213534	2.70788633965763	3.82836926823123	0	0	1.13204552587815	1	0	1
P35221	1495	CTNNA1	293.374276291378	288.134648995512	296.217196459937	183.750633777872	192.011246676335	171.119843622451	144.1	132.277705306421	145.197143536545	26	0	70
P35222	1499	CTNNB1	130.80599280512	123.416241014319	124.043778674708	86.7305816915417	99.0404823480901	86.3035618849105	29.8	27.7021372369467	23.8221754141315	11	0	30
Q9BX40	149986	LSM14B	17.9575487908947	18.0460207239529	19.8460717526183	17.0706316618346	19.1946773192058	19.940570864744	6.7	4.15532058554201	4.38052399144154	3	0	6
O60716	1500	CTNND1	121.208504628288	116.441179904666	118.796579915203	108.239577585453	113.924646718453	112.427362251222	54.4	39.4755455626491	24.4128078624158	16	0	36
P17812	1503	CTPS1	184.020327714411	184.012362961186	192.882362222744	36.8490186907188	25.6143942537002	16.4840216333553	88.9	132.574513919674	40.9505164143749	16	0	41
P07858	1508	CTSB	186.787215744761	196.946310143431	187.523223223036	45.0664675872433	29.0499099159189	12.2149767659032	261.4	459.855478133316	489.043667179361	6	0	35
B5ME97	151011	SEPT10	57.0008632513626	57.7704422385471	56.0167618681422	56.7215885149786	52.7485206368002	58.8577347209362	25.9	17.0170271598387	11.5173327415429	4	0	16
Q8N6S5	151188	ARL6IP6	2.35111236925992	2.44684252345027	2.09421532712705	9.39473383872	7.64471313576814	8.35906527272071	3.3	0	0	1	0	2
O60911	1515	CTSL2; CTSV	11.0032058881364	11.0665027062423	9.62686065743926	5.98060750635308	4.1723554825337	5.61861389006598	41.9	63.5170432361422	71.8602812079174	1	0	2
J3KR35	151903	CCDC12	7.55820755338926	7.92883943391262	8.3488762484575	14.2216021017215	14.1657455455559	15.4236459727301	3	1.38510686184734	1.23048426725886	3	0	6
Q9NY27	151987	PPP4R2	4.28644907742967	4.30537318333872	4.33768430785781	1.68351746733955	1.89736253731113	2.02435353392083	97.1	135.443663847786	84.3620013632675	1	0	4
P25774	1520	CTSS	7.54830813288711	7.62576968601714	7.70988404396662	2.83725671069113	2.29341394073044	1.72138905945649	4.3	7.22234292248969	6.84149252595926	1	0	2
Q9H4G4	152007	GLIPR2	5.22194431488256	5.47754000240506	5.7416014870677	35.6717337485233	30.4775370677792	36.5898458478071	9.1	0	1.37814237932992	3	0	6
Q8IVM0-2	152137	CCDC50	33.1531592616904	36.5243615294626	33.2229304568507	17.8358668742617	17.7394186740837	18.3844351549953	7.1	2.77021372369467	4.03598839660906	2	0	4
Q9UBR2	1522	CTSZ	11.3546353159626	10.9506230967528	10.0886141482757	2.46052552918857	2.24736145196075	1.39088236004084	18.2	51.7436349104398	56.1593019576944	3	0	6
P39880-3	1523	CUX1	23.0607000597515	23.7597768533941	24.6408453746374	51.6592632635381	55.7050904158141	58.747565821131	62.7	54.8106572473875	55.6178888801005	9	0	15
Q6NVV3	152519	NIPAL1	7.91458669146655	8.36561642352669	7.58861545041361	4.10872444826226	3.49998914649626	3.07095808207038	0	0	1.77189734485276	1	0	2
Q8TBQ9	153339	TMEM167A	5.94955172179037	5.67810086498295	4.91137803889707	1.77770026271519	0.967102264163439	0.908893423393026	0	0	0	1	0	2
Q8NEF9	153443	SRFBP1	31.0990295074949	30.3114316976052	32.6259158424359	159.898840848991	149.348221080097	179.478908895171	56.6	17.6106443863447	10.3852872156648	7	0	12
Q96NC0	153527	ZMAT2	17.9872470524012	18.4114871846504	17.5652893584866	22.6391894384192	21.2854603093496	24.1958446197204	12.1	8.70638598875469	5.56178888801005	1	0	2
P08574	1537	CYC1	13.2404749216217	13.2994136429428	14.1511120323017	12.9619072135723	7.64471313576814	13.0825568518693	3.8	1.484043066265	0	2	0	4
Q8N0U8	154807	VKORC1L1	27.3075514551726	29.0768681657369	26.3759190977805	8.51177013207338	6.03287602882908	6.16945838909205	2.3	3.06702233694767	3.83911091384764	3	0	8
Q96EV2	155435	RBM33	1.14833277824906	1.30587406078493	1.12406657870294	3.37880778410105	3.04867475655332	3.22244031930255	0	0	0	1	0	2
Q6PI78	157378	TMEM65	2.56889962030716	2.28639383338795	2.36940175095889	1.28324058699308	1.05920724170281	1.29448457271128	0	0	0	1	0	2
Q658Y4	157769	FAM91A1	4.79626923329024	5.14772880616586	5.18190028605379	3.79085751386947	3.34341068467932	3.07095808207038	0	0	0	2	0	4
P30566	158	ADSL	70.0285006321881	70.8871226511412	70.2005231371698	30.5976356476608	20.8065144261449	23.934193482683	17.3	10.7840462815257	6.1524213362943	9	0	16
P30520	159	ADSS	89.5996549649328	90.9788641733885	92.8077874814566	16.0699394609684	9.57891766409502	3.81459815575558	11.7	17.3138357730917	18.2111671554311	9	0	18
Q8TB03	159013	CXorf38	17.1259974687144	16.989733514376	17.1828268711271	10.3247889430544	9.61575965511077	9.3643564834433	4.7	4.74893781204801	4.08520776729942	2	0	4
Q16850	1595	CYP51A1	11.1368480649154	12.4793425604021	11.3152926138312	7.54639647947308	6.49340091652595	7.76690743626767	5	1.38510686184734	1.42736175002028	3	0	4
P49588	16	AARS	665.057918464991	664.351171927177	631.207693620113	146.936933635419	98.8470618952575	63.7602507622683	96.8	144.446858449794	82.1963490528919	32	0	103
O95782	160	AP2A1	336.095225468394	341.902787798616	335.438258120987	423.504712255983	437.351275347969	446.046333086365	188.7	92.6042873349362	90.6620808116328	21	9	78
P98082	1601	DAB2	1.59380670084567	1.34152932524323	1.27798440898176	1.28324058699308	1.41841665410638	1.92795574659127	0	0	0	1	0	2
P61803	1603	DAD1	39.8352681006397	41.4492449327641	36.5438242495333	27.3718749060451	27.1064948898381	26.9638382273264	2.7	0	0.590632448284253	3	0	14
Q6ZXV5	160418	TMTC3	6.07824418831828	6.93940584519502	6.60447417196415	5.15650804681624	3.57367312852776	5.20548051579642	0	0	1.42736175002028	1	0	5
Q14118	1605	DAG1	0.727607406907807	0.842355622827141	0.998133808474807	0.988919351444211	0.874997286624064	0.826266748539114	0	0	0	1	0	2
O94973	161	AP2A2	61.3516585620562	62.3075746408647	62.1734750792953	49.3400119274129	47.6459048811188	49.6861738121521	16.9	12.8617065742967	10.9267002932587	10	0	45
P51397	1611	DAP	104.364640643885	113.227749195363	106.497146022922	39.7804581967856	28.9762259338874	31.1915697573516	670.7	969.179058475465	600.377883680943	2	0	10
O43293	1613	DAPK3	6.12279158057794	5.78506665835783	5.76492237044328	9.34764244103218	10.1868105158549	11.1132877678511	2.7	2.57234131485934	3.3469172069441	3	0	5
Q86U38	161424	NOP9	2.48475454603891	2.72762773105931	3.40018479615951	12.3968104413185	12.830223371235	14.5009814368615	2.7	2.96808613253001	2.11643293968524	2	0	3
P14868	1615	DARS	304.971447409644	305.480935154471	296.030629392932	102.31783432621	75.3418716272089	76.1129386529281	115.2	169.576654371881	138.84784471749	22	0	55
Q9UER7	1616	DAXX	0.202938120294014	0.303069747895479	0.242537187106028	0.470913976878195	0.644734842775626	1.01906232319824	0	0	0	1	0	2
P07108-5	1622	DBI	50.5761393454692	50.9469160028415	49.9533321904915	12.538084634382	9.56049666858714	5.49467387778511	25	40.8606524244964	29.9745967504258	2	0	11
Q08AF3	162394	SLFN5	48.2794737889711	48.807600135344	48.8759073785398	83.1516354672674	81.080011727912	89.0440132675652	27.8	11.4765997124494	21.804181215827	9	0	16
Q16643-3	1627	DBN1	219.544398186366	218.009657622167	227.103426488069	475.99984782848	506.070799090097	458.564274326733	148.5	90.2298184289122	66.0523954664556	21	0	95
P11182	1629	DBT	8.13237394251379	7.63022659407442	7.55130203701268	9.78323786964451	7.03682028400826	9.84634542009111	8	4.55106540321268	4.77427895696438	1	0	2
P63010-2	163	AP2B1	373.579381199774	361.366105284786	371.697567593338	349.029666812697	345.633138714259	344.801114165372	183	181.152190288748	180.930406657743	11	14	79
P42126	1632	ECI1	43.898980216771	42.3539972683932	45.0326257982442	10.96052281184	9.45918119329383	8.23512526043984	14.1	14.4446858449794	12.7970363794921	4	0	10
Q8NFQ8	163590	TOR1AIP2	41.9339452470948	41.2486840701862	40.3824416531537	9.43005238698586	5.16708923995895	5.01268494113729	107.6	165.322397581921	100.358296837633	6	0	13
Q14203	1639	DCTN1	173.418048356612	171.345830262378	183.409419395583	107.992347747592	100.035216105515	94.1530959960321	62.4	67.5734276172665	59.0140254577349	23	0	50
O43747-2	164	AP1G1	142.754593351211	141.903495635944	138.236868297086	53.4251906768313	42.4235526546362	41.4785907766635	20.7	17.7095805907624	10.5329453277358	13	0	27
Q16531	1642	DDB1	447.206321184492	437.623802144958	440.498837727973	401.995716362072	390.746156713045	385.054075931703	174.9	135.146855234533	144.114317381358	29	0	84
Q92466	1643	DDB2	1.56410843933923	1.43066748638895	1.4645514759864	5.0623252514406	4.89998480509476	6.10060282671379	3.2	0	2.16565231037559	1	0	2
P52895	1646	AKR1C2	422.863646169713	461.686648746247	438.413950754196	135.894000877625	89.7931426031369	72.6563894215395	81.6	110.610676538952	109.611538527419	9	0	156
P39656	1650	DDOST	199.69111036931	196.825973625885	180.326398613332	143.875992785711	143.278503060252	149.251317011115	71.7	91.7138614951772	92.630855639247	10	0	44
Q6ZUX3	165186	FAM179A	9.28565643101392	9.00741118377594	9.72014419094158	14.4806047890045	17.2881042841407	18.8664240916431	7.6	0	0	1	0	1
Q92499	1653	DDX1	245.589773527515	241.332657485947	289.430819397643	368.431322660078	368.76990907215	377.562590744948	122.7	55.6021468827288	63.3945494491765	21	0	58
O00571	1654	DDX3X	201.670994469739	195.087779483543	202.518551233533	177.770026271519	178.342868009492	159.758675830038	75.3	43.9276747614441	37.9481348022632	22	0	79
J3KTA4	1655	DDX5	259.612302668806	250.910552901056	269.953217602359	693.244238211813	877.253858573779	784.140915476095	288	113.183017853811	686.561001759754	19	0	185
P26196	1656	DDX6	163.028606539608	160.751759810208	157.061485357854	118.740959269837	128.873284573094	121.654007609909	69.3	43.5319299437734	39.6215934057353	12	0	38
Q14562	1659	DHX8	51.368092985641	50.0109653108114	53.554076583681	152.670311303911	173.534988181937	170.376203548765	46.6	6.92553430923669	14.4704949829642	11	0	23
Q08211	1660	DHX9	354.240863248829	346.720705408543	397.72833761716	1309.54113260173	1555.25701923663	1440.80264276508	416.5	125.846852019272	98.7340576048509	38	0	186
Q13206	1662	DDX10	23.6794138411357	23.835544290368	26.0914043205985	78.2305844088902	91.5339266786311	87.5980464576218	25.9	5.24361883413635	4.38052399144154	11	0	19
Q8NB90	166378	SPATA5	4.81111836404346	4.43462351700003	4.66884085179104	2.90789380722286	2.79078081944307	2.32731800838517	0	0	0.738290560355316	1	0	8
O43143	1665	DHX15	346.747001928704	341.421441728429	386.823492550739	712.563484113241	736.535873889121	704.378632017119	376	295.423506391153	258.500134865741	26	1	92
Q16698	1666	DECR1	182.362174780302	182.229599738272	168.79188969577	155.060199736568	187.525734270168	164.427082959284	112.2	123.373446908831	74.6657853372676	10	0	30
O00273	1676	DFFA	41.7557556780562	44.0520792382194	51.2779583662245	29.231985114714	25.5130787784069	29.1534451109551	5	1.484043066265	9.69621602599982	6	0	14
O60220	1678	TIMM8A	36.9396876037617	37.6697869001852	38.2555770893008	30.7742283889901	25.7341307245014	32.5549098924411	5.9	2.77021372369467	1.27970363794921	3	0	7
O60443	1687	DFNA5	21.8232724969831	24.2901489122112	20.6856235541391	5.85110616271158	5.09340525792745	3.81459815575558	9.1	10.4872376682727	6.98915063803033	4	0	7
Q2TB10	168850	ZNF800	0.796903350422836	0.383294092926636	0.531716140963215	1.56578897312	1.06841773945675	1.50105125984606	0	0	1.23048426725886	1	0	2
Q9H2U1	170506	DHX36	44.705782987696	41.7567715887169	47.7658333298622	105.861462002218	99.1049558323677	115.333066983585	76.7	42.9383127172675	48.4318607593087	9	1	17
B0QZ40	170622	COMMD6	4.63787850525588	5.10761663365029	4.47760960811129	2.87257525895699	1.74999457324813	2.57519803294691	10	7.81596014899569	8.9579254656445	1	0	2
Q6NYC8	170954	PPP1R18	40.3797362282577	41.6453488872847	43.3581863718776	177.805344819785	168.95737079823	174.851815103352	53.1	29.0872440987941	33.8629270349638	16	0	34
Q8TF68	171017	ZNF384	0.257384933055823	0.325354288181912	0.279850600506955	0.988919351444211	1.19736470801188	0.922664535868678	0	0	0	1	0	2
Q9UBM7	1717	DHCR7	78.2004722567105	80.9864763089523	75.6855949071061	23.2631504577829	18.6236264584617	17.8335906559692	16.7	21.4691563586337	21.4104262503042	5	0	9
Q15392	1718	DHCR24	41.1518910274252	40.3929577231872	42.3320675033521	13.3268655456529	13.8249571286602	9.3643564834433	6.7	5.44149124297168	9.30246106047698	3	0	8
P00374	1719; 573971	DHFR; DHFRP1	96.6628914932147	96.0597393586951	96.8516286587821	32.7991584895663	25.7341307245014	18.3982062674709	21.2	21.9638373807221	18.1619477847408	5	0	12
Q02127	1723	DHODH	1.64825351360748	1.74265105039901	1.93096914349799	0.777008061849022	0.377630407911438	0.564615611501728	0	0	0	2	0	2
P00387-3	1727	CYB5R3	125.27221674442	120.644044202687	120.881466888979	37.2728412699092	22.0775631161882	24.5814357690386	20.8	30.2744785518061	19.9830645002839	7	0	28
O60610	1729	DIAPH1	125.772137479778	127.275923391929	122.052175234433	31.9044219334977	23.7630842051588	19.9681130896953	37	41.5532058554201	36.2254568281008	19	0	37
O60832	1736	DKC1	132.211710516425	130.061490927734	146.571752015518	416.181999915527	448.385451657186	445.054812988118	169.9	56.6904451313232	54.584282095603	17	0	55
P10515	1737	DLAT	121.332247384565	119.293601061329	119.332960232841	21.6267243881311	16.21047604693	13.4543768887119	30.4	35.9138422036131	28.7933318538573	7	0	15
P09622	1738	DLD	303.788466659637	296.304161464519	272.453216300221	77.8303075285438	56.1103523169874	43.4340887482061	58	75.0925791530092	46.9060602679077	9	0	30
Q12959-2	1739	DLG1	38.7364324249013	38.102106981742	37.4766595845564	76.452884146175	81.0155382436344	101.28653225842	13.3	4.74893781204801	5.31569203455828	6	1	14
P78352-2	1742	DLG4	2.83123426361405	2.90144714529349	2.80317018174467	32.2929259644223	21.1565133407945	35.2127346002419	11.7	3.66063956345368	3.64223343108623	1	0	4
P36957	1743	DLST	65.7222527137541	64.9906332913512	63.5540713751296	29.2084394158701	25.9643931683499	24.843086906076	25.2	35.1223525682718	16.6361472933398	6	0	11
P20933	175	AGA	19.4870092584764	21.9101600096202	15.8768574020946	3.30817068756932	3.22367421387813	1.92795574659127	4	13.4553238008027	13.9783012760607	1	0	1
Q05193	1759	DNM1	0.415775661090175	0.294155931780906	0.321828190582999	0	0	0	0	0	0	1	0	18
Q9NYC9	1770	DNAH9	7.69679944041932	7.59011442155885	7.37872750003339	1.48337902716632	0.699997829299251	0.385591149318253	3.5	0	2.55940727589843	1	0	2
O00115	1777	DNASE2	4.91011256906493	5.22795315119702	4.06716206070108	1.10664784566376	0.598682354005939	0.908893423393026	7.5	12.9606427787144	16.1439535864362	1	0	2
Q14204	1778	DYNC1H1	1658.692452527	1659.56982730313	1630.83870280763	808.641708245815	714.66094172352	735.749226236654	227.6	175.018145614853	184.277323864687	120	0	336
P35573	178	AGL	23.966497035698	24.3391749008414	19.0158483044476	10.7839300705107	9.20128725618358	8.02855857330506	1.5	1.484043066265	3.24847846556339	4	0	8
Q13409	1781	DYNC1I2	93.1782954764589	94.8207189187695	94.0997644204637	50.3407041282791	41.8893437849078	36.4659058355262	35	22.9531994248987	18.604922120954	8	0	24
O43237	1783	DYNC1LI2	98.5239825476183	96.291498577674	87.7611483189812	38.4265805132607	31.3156923633876	31.136485307449	20.4	52.0404435236928	23.8713947848219	7	0	22
P50570	1785	DNM2	150.347448876358	148.900841285883	152.569883219717	171.81296446401	128.099602761763	168.902694513871	50.6	27.9989458501997	21.5580843623752	11	8	40
P26358-2	1786	DNMT1	176.22453406897	171.185381572316	183.623971522639	435.666065708863	442.767048027284	477.637265105511	305.2	291.070313396776	511.733797067615	31	0	68
Q9Y6K1	1788	DNMT3A	1.64330380335641	1.76047868262815	1.83768560999567	9.1592768502809	8.51049992463827	9.11647645888156	4.2	2.77021372369467	4.5281821035126	3	0	5
Q9BQC3	1802	DPH2	3.06387064541451	3.11537873204324	3.24626696588068	0.930055104334436	0.709208327053189	0.413133374269557	11	9.20106701084302	9.25324168978663	1	0	2
Q12882	1806	DPYD	4.44483980546402	3.92207909041209	4.20708736095456	1.4362876294785	1.31710117881307	1.28071346023563	6.7	9.30000321526069	5.36491140524863	1	0	1
Q16555	1808	DPYSL2	341.005338037459	343.75240464239	340.111763149453	92.2167295221726	72.2839863729016	66.1839665579831	61	74.4989619265032	59.7030966473999	16	1	70
Q14195-2	1809	DPYSL3	702.329236655575	693.561747334633	695.092921539176	211.828879649234	176.003401579992	149.719534835288	126.2	190.946874526097	156.665256907398	23	6	138
Q01658	1810	DR1	16.7547691998839	18.0148223675519	16.8050285604427	10.430744587852	9.94733757425252	10.3007921317876	9.8	13.4553238008027	15.9470761036748	3	0	6
P55039	1819	DRG2	3.18266369144027	2.84796424860605	2.75652841499351	1.60110752138586	1.15131221924219	0.853808973490418	0	0	0	1	0	2
P23919	1841	DTYMK	108.250163190978	108.334064148462	107.775130431904	43.312313023372	31.2235873858482	30.9712319577411	30.2	32.5500112534124	28.9409899659284	11	0	27
P51452	1845	DUSP3	22.6696729499167	22.1731175850001	23.4328236157824	7.11080105086075	4.20919747354945	2.35486023333648	3.9	1.58297927068267	2.65784601727914	2	0	4
P33316	1854	DUT	96.4649030831718	94.9633399766026	95.3217787093441	27.136417917606	22.7407189544717	15.2583926230223	11.4	13.8510686184734	14.027520646751	7	0	29
O14641	1856	DVL2	7.92943582221977	8.65085853919302	8.2602568916303	13.7977795225311	14.1104825590323	16.5391060832579	17.7	21.6670287674691	15.2087855433195	2	0	4
Q13011	1891	ECH1	201.735340703003	210.949915259426	195.223778913652	73.8981758216108	62.7419106998224	51.4764184339868	43.3	51.6446987060221	51.9756554490142	10	0	33
P30084	1892	ECHS1	170.809551054296	169.473928878318	159.771372006096	39.3801813164391	30.9012199644604	20.3812464639648	28.9	34.2319267285128	35.8809212332684	9	0	24
Q99500	1903	S1PR3	5.20709518412934	4.94271103553069	5.01398992574962	6.32202013958977	3.27893720040176	5.50844499026076	0	0	0	1	0	2
P23526	191	AHCY	627.33617664156	585.071691404166	632.844819633079	133.398156800171	94.8589163678025	50.044222736519	91.5	131.189407057826	106.609156915308	18	1	82
Q8IXK0-5	1912	PHC2	21.6351835074423	21.0990027431941	22.0568914966232	55.1675723912806	61.2129680726687	61.6394994410179	19.4	6.03510846947768	10.2868484742841	3	1	10
P68104	1915	EEF1A1	1934.79224004213	2072.93913580033	1817.45241157902	732.78923942016	680.849204468815	520.162460430324	603.8	700.171518663829	590.976983879085	9	9	195
Q05639	1917	EEF1A2	24.6891547323547	23.5101900021861	23.2369281954275	14.1627378546117	11.6144376677152	10.562443268825	10.7	12.169153143373	10.5821646984262	2	0	106
Q96HS1	192111	PGAM5	67.8803263832222	68.4982199324356	72.6072383015296	98.632932457138	93.2747107541253	110.237755367594	50.8	31.8574578224888	41.5411488626591	8	0	19
P24534	1933	EEF1B2	157.544327581419	154.913210255163	158.488723420439	66.8580118672818	62.2169123278479	70.7972892373264	46	38.6840559273078	26.8245570262431	7	0	46
P26641-2	1937	EEF1G	735.328954899482	724.113852067331	680.503376899413	249.242995112207	235.963741958125	200.645108770248	315.6	378.628854306411	357.627947436115	20	0	112
P13639	1938	EEF2	2145.8577845684	2109.12031540939	1944.36465890892	555.866858307022	407.69347258029	308.500461679554	457.9	679.592788144954	544.563117318081	37	1	262
P41214	1939	EIF2D	1.24732698327053	1.12314083043619	1.2313426422306	0.977146502022256	0.690787331545314	0.57838672397738	0	1.187234453012	0	1	0	2
P00533	1956	EGFR	73.1369186698623	68.1238396556236	74.3842896147487	26.9245066280108	27.3643888269484	24.3748690819039	23.8	33.9351181152598	17.226779741624	11	0	24
P35869	196	AHR	50.6553347094864	49.538533056739	46.6417667511592	24.3227069057588	17.0578418402923	18.3982062674709	7.2	10.388301463855	3.05160098280197	7	0	14
P47813	1964	EIF1AX; LOC101060318	91.500343701345	90.9833210814458	88.1669316897163	35.1655012233792	36.6301495674095	28.8229384115394	42.9	56.5915089269055	44.7404079575321	5	0	14
Q8NHP8	196463	PLBD2	28.7974142407457	30.3426300540062	29.1184549827487	6.74584271878015	5.70129810968732	3.88345371813384	16.7	18.3031978172684	22.9854461123955	4	0	8
P05198	1965	EIF2S1	234.146043427033	233.221084821686	236.753608028884	202.1045060267	183.703377702284	193.800865869849	82.1	69.1564068879492	49.4162481731158	16	0	60
Q68CP9	196528	ARID2	10.4141903682587	9.64029212791062	11.1380539001768	31.1509595704926	33.5077908288247	32.7477054671002	6.1	0	2.95316224142126	4	0	8
Q14232	1967	EIF2B1	63.6582235390565	64.0814240476648	62.4766465631778	26.0415429213642	23.1551913533989	20.0231975395979	12.7	16.4234099333327	15.2580049140099	6	0	12
P41091	1968	EIF2S3	243.961318854912	241.898684809223	251.021324478064	223.224997889687	194.57176505193	215.765790268514	136.2	106.059611135739	119.160096441348	12	0	45
P29317	1969	EPHA2	43.3792606404083	41.3690205877329	46.9729232950925	25.6059474927519	26.9407059302672	26.5369337405812	24	25.3276683309227	17.3744378536951	6	0	10
Q8NB16	197259	MLKL	2.28181642574489	3.03069747895479	2.73787170829305	2.22506854074947	1.8420995507875	1.70761794698084	1.5	0	0	1	0	2
P60842	1973	EIF4A1	691.014199021621	666.365694369071	751.123675937343	247.33579350585	212.449341192323	178.129339872557	129.3	119.613871140959	111.334216501582	4	17	137
Q4G176	197322	ACSF3	7.62255378665322	7.09539762720005	7.78451087076848	9.98337630981774	8.33550046731346	9.80503208266416	6.3	4.25425678995968	5.41413077593898	1	0	2
Q14240-2	1974	EIF4A2	9.06291946971561	9.24362731081212	9.70615166091623	3.24930644045955	2.93814878350607	2.98833140721646	0	1.484043066265	0.738290560355316	2	0	75
Q96MX3	197407	ZNF48	8.6916912008851	8.40127168798498	13.157642400502	240.601723636492	210.754609605598	187.479925243525	199.5	150.086222101601	194.761049821732	1	0	3
E7EX17	1975	EIF4B	295.586796773608	300.975001108555	291.804885325277	173.637756124413	152.710052760284	139.10200711656	532.8	779.617290811216	493.374971800113	22	0	59
P06730-2	1977	EIF4E	38.7512815556546	40.1210863316927	39.2723676044761	18.5540106890009	19.2038878169597	15.8092371220484	9.1	9.59681182851369	8.90870609495415	5	0	12
Q13541	1978	EIF4EBP1	14.5175001663986	15.1713150270031	18.3535352165812	11.0664784566376	4.49472290392151	14.6937770115206	930.5	1096.31208115217	774.122262217894	3	0	15
Q04637-8	1981	EIF4G1	902.411374134719	891.898612791938	925.172092745969	369.326059216147	332.802915343024	290.019628737229	388	428.987382355004	249.099235063884	40	8	143
D3DQV9	1982	EIF4G2	286.608022378161	281.676589220504	286.6649626293	151.104522330791	150.232428864475	140.644371713833	79.4	67.9691724349372	43.0177299833697	23	0	54
P55010	1983	EIF5	94.192986077929	93.0334987877976	93.3674886824705	31.8691033852319	24.7946599535998	22.6259377974961	17.6	9.00319460200769	13.6829850519185	9	0	21
Q15717-2	1994	ELAVL1	105.988145606237	107.362458191974	108.507406169897	361.002654674825	364.662027073894	377.755386319607	201.4	164.135163128909	256.039166331224	10	0	51
Q5SNT2	199953	TMEM201	37.9395290744785	38.0352533608827	31.7303939208136	31.3746437095098	33.9406842232598	32.4585121051115	8.2	7.51915153574269	2.55940727589843	5	0	10
Q5T0F9	200014	CC2D1B	13.2701731831281	14.7256242212745	12.8731276233199	13.2444555996992	10.4907569417348	11.9946389662928	14.9	14.7414944582324	12.354062043279	2	0	3
P40222	200081	TXLNA	195.469007525144	191.981314567614	193.274153063454	103.377390774186	97.4102242456432	94.1393248835564	65.8	62.6266173963832	62.6562588888212	19	0	43
Q8N6L1-2	200185	KRTCAP2	8.13237394251379	8.72662597616689	7.89178693429614	6.14542739826045	7.88418607737052	8.22135414796419	0	0	1.47658112071063	1	0	2
P0C2W1	200933	FBXO45	1.82149337239505	2.09474678692464	1.77238713654405	0.565096772253835	0.617103349513814	0.881351198441722	1.4	4.74893781204801	2.31331042244666	1	0	2
P50402	2010	EMD	142.388314792632	141.756417670053	149.421563964014	232.078180654997	242.171617444279	247.122613375573	128.5	84.0957737550169	54.3381852421513	9	0	32
Q7KZI7	2011	MARK2	20.0859241988563	18.8170658178634	17.7285355421156	18.1772795074983	20.4380945159874	17.0761794698084	24.2	38.0904387008018	24.7573434572483	4	0	6
P54852	2014	EMP3	1.80664424164183	2.10366060303921	1.55783500948872	1.65997176849564	2.48683439356313	1.7764735093591	0	0	0	1	0	2
Q6IQ22	201475	RAB12	25.6295996800587	24.9052022241167	24.0858083502986	7.98199190808541	7.58023965149058	6.99572513763117	11.2	9.89362044176669	8.56417050012167	2	0	6
Q6Y1H2	201562	PTPLB; HACD2	37.7613395054399	38.5344270632988	37.6165848848099	46.5969380120974	43.6853908469256	60.5928948928684	33.4	33.4404370931714	23.6252979313701	3	0	5
Q8TCJ2	201595	STT3B	74.7604236322144	77.27832880529	71.3619031292736	46.443890969612	45.0393340167545	45.10039335776	34.7	16.7202185465857	8.46573175874096	7	0	18
Q14247	2017	CTTN	383.592645037695	386.632317061543	425.615449957678	303.056689819963	347.917342157236	296.974040537433	214.9	178.184104156218	175.614714623185	26	0	89
Q8IY95	201931	TMEM192	0.727607406907807	0.722019105280407	0.690298147917157	0	0	0	0	0	0	1	0	2
Q9Y4K1	202	AIM1	1.46511423431776	1.29250333661307	1.55783500948872	0.953600803178346	1.51973212939969	1.29448457271128	0	0	2.21487168106595	2	0	3
P17813	2022	ENG	44.3395044291166	45.5496003454676	43.6427011490597	14.0567822098141	10.0762845428076	10.2594787943607	43.4	56.4925727224878	55.5194501387198	7	0	18
P06733	2023	ENO1	1771.65968958725	1816.82291428837	1692.58307363282	457.069105957977	302.555640719094	226.218064637534	630	906.057760056994	573.651765396081	19	2	307
P09104	2026	ENO2	48.3685685734904	45.990834243139	54.9066878194646	20.4965308436235	17.7209976785758	13.8261969255545	13.9	18.7978788393567	10.3852872156648	2	0	49
Q5T5H1	2029	ENSA	92.3368447337765	96.197903508471	90.9094675746844	27.9958359254087	18.9552043776034	16.0295749216588	23	24.7340511044167	22.5424717761823	4	2	18
Q5T9B7	203	AK1	90.421306866611	93.7466040769634	89.8133860560322	30.6094084970827	20.7144094486055	22.9013600470091	30.7	37.0021404522074	23.2315429658473	5	0	14
P07437	203068	TUBB	247.391468058905	242.437970684154	259.664043857054	79.4078693510857	66.0300583979781	62.7274173265944	30.3	67.5734276172665	42.082561940253	3	2	300
Q09472	2033	EP300	18.6950556183047	17.2036651011257	16.6511107301638	32.5872471999711	32.8262139950333	37.7190770708106	8.4	1.484043066265	7.28446686217245	5	0	8
Q3ZAQ7	203547	VMA21	10.0578112301814	10.3266559687327	7.34141408663246	4.86218681126737	3.21446371612419	3.84214038070688	0	0	0	1	0	6
Q9H4G0	2036	EPB41L1	3.58359022177723	3.20005998513168	3.20895355247975	2.69598251762767	2.80920181495094	3.56671813119384	0	0	0	1	0	2
O43491	2037	EPB41L2	65.984587357061	66.2385675473914	68.479441944052	104.84899695193	94.4352334711214	106.092650512422	66.8	61.6372553522065	58.1772961559989	10	0	22
P54819	204	AK2	255.835673747237	270.0217746507	248.605280960354	153.470865064604	120.777257047383	143.494991996293	56.8	49.0723573911628	39.1786190695221	7	0	28
P27105	2040	STOM	11.5377745952524	11.2581497527056	10.9561510098473	17.6475012835104	21.7920376858162	18.8526529791675	27.6	30.6702233694767	36.0285793453394	4	0	7
P54764	2043	EPHA4	5.30113967889974	5.20566861091059	4.59421402498918	2.10734004652992	2.59736036661038	2.40994468323908	7.4	10.091492850602	5.02037581041615	1	0	2
P29323	2048	EPHB2	4.9348611203203	4.72432254072365	4.82275868206986	3.79085751386947	3.19604272061632	4.25527375497644	20	22.2606459939751	17.1283410002433	1	0	1
P07099	2052	EPHX1	739.42236527712	765.139690734653	726.007084541844	186.75271038047	130.991699056499	82.1584570297393	48.5	61.1425743301182	34.2074626297963	19	0	119
P07814	2058	EPRS	647.684435483723	643.394790241816	603.101364975864	159.82820375246	119.92989125402	84.7887395125888	138.9	212.811775702402	144.4096336055	38	1	103
Q12929	2059	EPS8	20.6056437752191	20.3725267298564	21.52517535566	32.9522055320517	31.5643758027439	31.4394497819133	10.5	3.16595854136534	4.47896273282225	3	0	6
P42566	2060	EPS15	58.6936641572298	56.9058020754335	47.3040798390257	21.7562257317726	16.072318580621	13.4956902261389	19.1	22.3595821983927	14.2243981295124	9	0	17
P18074	2068	ERCC2	8.9144281621834	8.52160820553171	8.52611496211191	27.666196141594	26.2591290964759	30.2275918840559	8.9	0	0	2	0	4
P19447	2071	ERCC3	23.9961952972044	26.0238861464957	24.9206959751444	59.4764352797161	62.2813858121255	71.4720737486334	90.5	75.6861963795152	65.412543647481	3	0	5
P84090	2079	ERH	89.8025930852268	92.8730500977353	107.705167781777	281.053234250329	306.221418825161	268.371439925504	90.3	25.5255407397581	31.5988359832075	5	0	30
P31751	208	AKT2	20.5511969624572	21.9146169176775	22.2667794470034	4.28531718959158	2.57893937110251	0.495760049123469	0	0	1.91955545692382	3	0	6
P22087	2091	FBL	173.54674082314	167.258845573846	175.895430771972	457.799022622138	579.119256776575	526.758823306161	204.9	85.4808806168642	69.8422870096129	11	0	46
P10768	2098	ESD	196.04812362452	204.460657128016	193.493369367184	37.9438936869606	24.7117654738144	10.9618055306189	49.1	72.8170464514029	50.2529774748518	7	0	24
P62495	2107	ETF1	245.654119760779	244.568372735537	245.265730460971	82.9161784788283	77.5431805904	61.6394994410179	72.5	105.762802522486	92.1386619323435	11	0	43
P13804	2108	ETFA	188.173134615062	187.89878678714	186.89822354857	42.9120361430256	28.893331454102	15.9056349093779	85.8	110.115995516863	114.927230561978	12	0	38
P38117	2109	ETFB	242.238819687538	247.937795226846	225.820777902413	54.025605997351	32.3012156230589	21.5380199119196	65.7	53.8212952032108	54.8303789490548	12	0	41
Q16134	2110	ETFDH	9.62718643833799	10.4648201185086	9.03917439637466	4.3324085872794	4.35656543761245	5.3845049779799	11.2	9.39893941967836	9.40089980185769	1	0	1
Q01844-5	2130	EWSR1	67.598192898911	66.0825757653864	67.5979125524551	225.791479063673	215.562489433154	245.167115404031	82.8	22.1617097895574	56.2577406990751	6	0	30
Q13740	214	ALCAM	27.7926230597778	27.5124934376293	26.5298369280594	5.20359944450406	2.74472833067338	1.32202679766258	0	1.38510686184734	0	2	0	6
Q15910-2	2146	EZH2	13.8542389927548	13.2236462059689	14.8647310635944	40.3573278184613	43.6761803491717	45.3207311573704	45.2	44.0266109658618	66.4953698026688	7	0	13
P00352	216	ALDH1A1	141.264730565638	147.113621154912	137.350674728814	54.3081543834779	38.030145226008	35.8737479990732	17.9	18.7978788393567	17.079121629553	13	2	34
P05091	217	ALDH2	73.9783694125448	74.4660198211422	72.5279472980526	26.4182741028668	18.430206005629	17.682108418737	21.1	28.5925630767057	34.6012175953191	9	0	35
P30838	218	ALDH3A1	430.421853723102	476.938188118282	349.915862520547	88.6731018461642	51.440629955741	22.6259377974961	30.9	54.0191676120461	36.9145280177658	13	0	58
P33121	2180	ACSL1	11.8793046025764	13.1746202173388	12.150180238677	2.22506854074947	2.357887425008	2.65782470780082	3.8	0	3.64223343108623	4	0	6
O95573	2181	ACSL3	132.241408777931	131.920021587622	133.698624392198	69.0124433114996	54.6827251651271	60.8132326924788	20.9	24.7340511044167	21.2135487675427	14	2	43
O60488	2182	ACSL4	98.0537600737664	103.471577457962	97.9943519441855	31.833784836966	24.6933444783065	22.2265755357022	23.8	23.9425614690754	18.4080446381925	10	0	26
P16930	2184	FAH	125.653344433752	127.182328322726	131.702356775248	28.8081625355236	21.8933531611095	12.6005679152215	12.5	22.5574546072281	15.4548823967713	7	0	20
Q12830	2186	BPTF	7.3453700125931	7.39401046703824	7.92910034769707	21.3441760020042	19.9407276372747	23.2869511963274	8.7	6.52978949156602	7.43212497424352	3	0	5
P30837	219	ALDH1B1	11.5971711182653	12.0381086627307	13.0550305136495	5.85110616271158	7.23945123459489	6.19700061404336	4.4	3.56170335903601	2.01799419830453	2	0	6
P49327	2194	FASN	1516.34373541637	1476.20817291831	1547.52717903671	385.855139804571	284.189908197742	188.512758679199	114	166.905376852604	138.749405976109	72	1	266
Q9H2K0	219402	MTIF3	1.96998467992726	2.24628166087238	1.66511107301638	1.95429300404451	1.74999457324813	2.56142692047125	0	0	0	1	0	2
Q5QJ74	219899	TBCEL	12.121840404879	10.4960184749096	11.7024192778659	4.27354434016962	4.43945991739788	3.11227141949733	2.6	2.96808613253001	2.21487168106595	1	0	2
Q7Z2W9	219927	MRPL21	35.7220588819976	39.6308264453912	29.8927083108179	27.2423735624036	18.8170469112943	20.6015842635752	68.4	52.8319331590341	55.1749145438873	4	0	7
Q86TB9	219988	PATL1	8.89957903143018	9.17677368995283	9.74346507431716	4.47368278034286	3.64735711055926	3.38769366901037	22.4	39.4755455626491	33.2230752159892	2	0	4
O75027-2	22	ABCB7	3.36580297072999	3.54324190554274	3.79197563686925	1.00069220086617	0.598682354005939	0.771182298636507	0	0	0	1	0	2
P51991	220988	HNRNPA3	237.907823217849	226.495610563241	309.150958380034	1475.04384977557	1619.27918912425	1574.80933826565	520.6	116.348976395176	105.47711138943	11	6	124
Q1KMD3	221092	HNRNPUL2	254.177520813127	255.180270819936	258.875797998959	695.186758366436	727.933268986944	716.813946582633	266.3	140.984091295175	195.696217864849	22	0	92
Q96FN4	221184	CPNE2	6.71180710045569	6.37783542997693	8.10167488467636	22.9099649751242	19.5354657361015	19.1143041162048	16.2	3.56170335903601	6.44773756043643	2	0	8
Q5TFE4	221294	NT5DC1	72.4835569167206	73.5077845888256	68.2928748770473	25.582401793908	20.0696746058299	19.5549797154257	9.1	7.51915153574269	4.67584021558367	5	0	10
Q9Y530	221443	OARD1	8.69664091113617	8.47703912495885	8.09701070800124	5.95706180750917	4.94603729386445	5.32942052807729	7.4	6.23298087831302	5.11881455179686	1	0	2
Q8NC56	221496	LEMD2	30.5248631183704	31.3008652863228	32.0755429947722	116.374616536024	109.043082908866	133.0840309647	39.9	6.62872569598369	11.9110877070658	8	0	17
Q8N2E2	221806	VWDE	4.20230400316142	3.86413928566736	4.65018414509058	7.53462363005113	8.2249744942662	5.65992722749293	0	0	0	1	0	1
Q3B726	221830	TWISTNB	8.29076467054814	7.88872726139704	9.4309652370844	30.8330926360998	35.8840992493406	37.1406903468332	8.3	3.85851197228901	4.97115643972579	3	0	5
P85037	221937	FOXK1	24.2139825482516	24.4996235909037	26.3665907444303	27.8192431840794	29.7406972474642	32.9267299292837	15.9	8.40957737550169	11.5665521122333	5	0	8
Q7Z7H5	222068	TMED4	75.6810697389141	78.0048048186277	75.84417691406	32.363563060954	24.8315019446155	27.7625627509142	13.8	5.93617226506002	11.3696746294719	4	2	17
Q6PCB5	222194	RSBN1L	3.36580297072999	3.43627611216786	2.72854335494281	4.52077417803068	4.59603837921482	4.84743159142947	7.5	1.484043066265	5.95554385353288	1	0	2
P37268	2222	FDFT1	45.176005461548	43.0047058447571	46.1287073168965	8.94736556068571	7.60787114475239	7.6154251990355	22.1	24.7340511044167	20.8197938020199	6	0	13
Q9UFC0	222229	LRWD1	17.0418523944461	16.321197305783	17.4580132949589	56.2153559898346	46.0156467786718	58.7337947086554	25.2	14.543622049397	28.5472350004056	5	0	10
P14324	2224	FDPS	159.80634516616	155.216280003058	160.806819227972	26.9009609291669	21.6538802195071	11.0444322054728	11.3	11.575535916867	10.6313840691166	7	0	22
P49189	223	ALDH9A1	97.9003190559831	98.7873670897544	96.6510690617521	20.0020711679014	14.2670610208492	8.20758303548853	16.3	29.8787337341354	23.7729560434412	8	0	22
P10109	2230	FDX1	18.175336041942	19.9491204644142	17.5512968284612	18.6364206349546	19.5538867316094	17.3791439442727	203.6	259.707536596376	253.282881572564	4	0	8
Q6ZRS4-4	223075	CCDC129	9.84497368938523	10.5628720957689	10.5783526991629	5.92174325924331	3.57367312852776	5.24679385322338	1.5	1.28617065742967	0	1	0	1
P22570-3	2232	FDXR	5.40013388392121	5.76723902612868	5.43376582651005	5.21537229392601	4.07104000724038	4.09002040526862	2.9	3.46276715461834	3.24847846556339	1	0	2
P22830-2	2235	FECH	57.297845866427	58.7420481950356	57.8731041848384	34.9889084820499	25.2551848412967	25.3939314051021	17.9	19.3914960658627	12.2556233018982	7	0	15
P39748	2237	FEN1	136.493209883603	131.189088666227	232.579169904655	216.691066460502	209.207245982937	248.62366463542	149.8	137.224515527304	295.75919847834	10	0	36
P51648-2	224	ALDH3A2	273.605133548591	274.434113627414	267.387920431046	144.323361063745	112.082547167666	127.355248174829	48.1	42.3446954907614	38.88330284538	14	1	51
P04075-2	226	ALDOA	1005.78607272839	1006.12025248408	1003.22242522736	307.801148137011	238.459786849442	203.206535690719	347.7	513.478900927691	296.891244004218	16	7	211
P07954	2271	FH	277.990576831042	274.028534994201	267.998927575486	71.5553787866418	55.124829057316	42.4287975374835	33.2	59.5595950594355	25.4956340176036	15	0	50
Q13642-4	2273	FHL1	252.643110635294	255.657159982066	240.209762945145	72.5325252886641	53.3379924930522	41.6163019014201	46.3	59.2627864461825	60.4906065784456	13	0	38
J3KNW4	2274	FHL2	154.772489840818	151.334313085162	153.740591565171	80.3614701542641	78.0589684646205	66.817437731863	40.6	41.7510782642554	29.9253773797355	11	0	25
Q14746	22796	COG2	1.46511423431776	1.21227899158192	1.18003669880433	0.176592741329323	0.128946968555125	0.399362261793905	0	0	0	1	0	2
P62942	2280	FKBP1A	44.4434483443891	44.2258986524536	57.7611639446356	12.8441787193528	8.6670783864552	5.72878278987119	7.9	12.465961756626	8.4165123880506	2	0	14
P62070-4	22800	RRAS2	61.4209545055713	60.6273203032677	63.2415715378968	132.785968630229	140.681142693642	146.841372327876	39.6	13.059578983132	10.6313840691166	5	2	21
Q9H0D6	22803	XRN2	299.086241921117	296.321989096748	293.782496235527	459.105808907975	522.769431517986	510.660392822124	188.7	99.8266302574259	101.539561734201	23	0	65
Q9Y678	22820	COPG1	352.176834074132	354.836734980862	319.146288994807	85.7063437918316	58.4866607375032	37.5125103836758	22.7	48.5776763690745	50.3514162162326	21	3	62
Q14644	22821	RASA3	12.2257843201516	11.5835040408875	11.8656654614949	29.6440348444824	32.3196366185668	30.8886052828872	18.4	14.6425582538147	13.6829850519185	2	1	6
Q8WV24	22822	PHLDA1	13.6067534802011	12.9027488258443	13.2742468173799	5.23891799276992	3.96972453194707	3.55294701871819	1.5	3.85851197228901	1.96877482761418	2	0	4
O75937	22826	DNAJC8	71.2510790642033	71.6759953772809	78.376824848648	78.0657645169829	75.1116091833605	86.2347063225322	29.7	21.8649011763044	36.4715536815526	5	0	11
Q9UHX1-2	22827	PUF60	270.78874841573	260.680095362628	279.169630712388	599.803132349758	567.127188700949	621.104714876852	245.2	105.367057704815	97.355915225521	20	0	88
Q9UPN6-2	22828	SCAF8	9.09261773122205	9.81411154214479	9.42163688373416	11.6904394760012	12.2683830082448	13.1514124142476	18	18.3031978172684	16.4392698105784	3	0	8
Q2M2I8	22848	AAK1	24.2882282020177	24.6333308326223	25.4524121161076	32.88156843552	30.9841144442458	39.3853816803644	25.4	20.1829857012041	82.0979103115112	6	1	14
P26885	2286	FKBP2	35.9794438150534	35.9761618384163	37.3740476977039	24.1578870138514	22.0867736139422	27.7350205259629	23.7	0	2.11643293968524	2	0	12
Q9Y2H6	22862	FNDC3A	20.7541350827513	21.0009507659338	21.3339441119802	16.8704932216614	16.956526364999	16.9797816824788	8.3	9.39893941967836	5.66022762939076	4	0	7
Q9NYY8	22868	FASTKD2	11.0081555983875	11.0575888901277	10.3078304520062	5.25069084219188	5.22235222648257	4.22773153002513	4.3	6.03510846947768	1.96877482761418	1	0	2
Q00688	2287	FKBP3	38.6918850326417	39.8982409288284	37.3274059309527	20.096253963277	20.778882932883	20.3537042390135	28.8	43.4329937393558	47.2998152334306	4	0	12
Q9UPN7	22870	PPP6R1	10.7012735628209	9.98347404832167	11.427232854034	2.95498520491068	2.68946534414976	1.68007572202953	1.5	0	0	1	0	2
D6REX3	22872	SEC31A	262.329693596645	263.496861254833	260.349677828296	96.5844566577179	78.869492266967	82.089601467361	57.1	53.4255503855401	52.6155072679889	22	0	53
Q5VTI5	22874	PLEKHA6	11.5674728567588	12.3991182153709	10.7929048262182	10.0893319546153	10.8315453586305	9.52960983315112	12.5	17.6106443863447	17.8174121899083	3	0	5
Q02790	2288	FKBP4	529.643745416122	530.015506172506	565.186272783847	137.742338236872	104.410202538636	70.3153003006786	107.5	157.803246046179	125.263298406952	21	0	88
Q9Y6X9	22880	MORC2	15.0372197427613	14.6186584278996	15.2705144343295	40.3573278184613	45.9143313033785	47.6342780532799	47.2	39.5744817670668	40.9012970436845	3	0	6
O94929	22885	ABLIM3	6.97414174376259	6.83244005182015	7.61193633378918	34.8358614395645	31.988058699425	33.2847788536506	12.7	0	6.59539567250749	3	0	6
Q7Z7F0	22889	KIAA0907	7.54830813288711	7.19790651251764	7.54663786033756	6.85179836357774	5.90392906027395	7.64296742398681	21.4	23.4478804469871	11.8618683363754	1	0	1
Q13451	2289	FKBP5	40.330239125747	40.2859919298123	37.4300178178053	14.3746491442069	11.2275967620498	9.69486318285894	7.3	9.69574803293136	9.84387413807088	5	0	10
Q9Y2L1	22894	DIS3	50.2643075996516	51.0806232445601	49.3843026361274	49.069236390708	48.5853756520204	51.4764184339868	41.8	23.4478804469871	36.3731149401719	10	0	20
Q7L2E3-2	22907	DHX30	68.5584366876193	69.4074291761221	69.7947397664347	73.6391731343278	83.2260577045794	77.696616587628	29.9	29.2851165076294	20.4752582071874	12	0	22
Q9NTJ5	22908	SACM1L	27.5154392857177	27.3921569200826	27.5839408566356	13.4210483410286	8.36313196057527	9.74994763276155	9.8	9.99255664618436	8.51495112943131	5	0	9
Q9UKM9-2	22913	RALY	271.060982479539	268.163243990812	282.579143861898	792.854317170974	866.75389113429	807.703288921935	589.3	683.847044934914	250.625035555285	16	0	78
P52298	22916	NCBP2	17.2794384864977	16.6777499503659	17.7331997187907	39.1211786291561	45.3893329314041	47.7857602905121	13.3	6.43085328714835	2.60862664658878	3	0	7
Q15691	22919	MAPRE1	225.766183971965	225.443780261721	221.874884435264	129.277659502487	120.620678585566	122.09468320913	73.7	77.6649204678685	58.6694898629025	9	2	36
Q9UPY8	22924	MAPRE3	5.90500432953071	7.0463716385699	6.82835465236971	7.80539916675609	7.40524019416577	7.62919631151115	1.2	0	0.738290560355316	2	0	10
P49903	22929	SEPHS1	1.85614134415257	2.55826522488243	2.13152874052798	1.05955644797594	1.00394425517919	0.537073386550424	0	0	0	1	0	2
Q15042-3	22930	RAB3GAP1	30.5595110901279	29.2105754074555	31.6184536806108	5.34487363756752	3.84998806114588	2.36863134581213	6.1	9.89362044176669	4.5281821035126	5	0	9
Q9NP72	22931	RAB18	46.5619243318486	45.4069792876345	46.6417667511592	9.58309942947128	5.95919204679757	2.96078918226516	9.7	12.465961756626	7.33368623286281	5	0	11
P49247	22934	LOC101060545; RPIA	5.37538533266584	5.103159725593	4.83675121209521	5.20359944450406	4.97366878712626	5.0953116159912	4.2	0	3.74067217246693	1	0	2
O00472	22936	ELL2	11.7258635847932	11.7840649034654	11.1473822535271	40.3337821196174	36.5656760831319	50.2370183111781	30.5	27.7021372369467	7.2352474914821	2	0	3
Q13573	22938	SNW1	69.479082794319	70.0492239363713	67.033547174766	178.676535677009	187.654681238723	188.994747615847	457.3	394.854391830909	537.573966680051	12	0	30
Q12946	2294	FOXF1	3.01932325315485	2.91036096140806	3.0457073688507	6.07479030172872	5.24998371974439	7.2436051621929	4.4	0	2.01799419830453	1	0	2
O60870	22944	KIN	6.29603143936551	6.25304200437291	7.5279811536371	3.3670349346791	2.357887425008	2.82307805750864	7.6	17.1159633642564	10.6313840691166	1	0	2
P48643	22948	CCT5	981.760179169679	1046.05414867736	899.05270336532	221.011702198359	158.770560282375	88.4105420936852	138.1	199.257515697181	147.608892700373	23	0	121
Q14914	22949	PTGR1	515.264837136753	542.222977341414	508.343951644209	128.100374560291	80.9142227683411	33.1746099538454	94.6	120.900041798389	113.992062518861	10	0	75
Q9BWU0	22950	SLC4A1AP	6.5039192699106	8.62857399890659	5.98880285084885	6.1336545488385	7.62629214026027	6.1556872766164	7.5	9.39893941967836	6.39851818974607	1	0	2
Q9ULW0	22974	TPX2	87.0060067933703	87.1325525199503	92.3227131072446	249.831637583305	353.913376195049	329.088274830654	942.3	930.099257730487	1028.43875057496	15	0	34
Q6ZW49	22976	PAXIP1	0.970143209210409	0.797786542254277	1.09608151865224	3.70844756791579	2.76314932618126	3.73197148090167	0	0	0	1	0	2
P49902	22978	NT5C2	6.39502564438698	6.49817194752366	6.58115328858857	1.37742338236872	0.957891766409502	0.963977873295633	0	0	0	2	0	4
Q9BQ70	22980	TCF25	9.41434889754183	8.46812530884428	8.6986894990912	6.78116126704601	5.36050969279164	6.74784511306943	0	0	0.639851818974607	2	0	4
Q14690	22984	PDCD11	173.116116031296	166.122334019238	180.84412222427	621.453402436733	707.955699358653	671.7548665623	198.6	67.8702362305195	58.0296380439278	35	0	78
Q9Y2K7	22992	KDM2A	46.7450636111383	43.1339561784184	49.2910191026251	221.494389024659	235.051902680485	221.646055295617	94.1	56.9872537445762	101.588781104891	11	0	24
Q9UPN4	22994	AZI1; CEP131	9.91426963290025	9.60017995539504	9.26305487678022	6.84002551415579	9.79075911243558	7.35377406199812	0	0	0	3	0	6
G5EA03	22998	LIMCH1	12.4633704122031	13.2058185737398	10.1772335051029	8.64127147571489	9.00786680335089	9.00630755907635	3.3	4.55106540321268	3.888330284538	2	0	4
Q8NE71	23	ABCF1	88.2137360946322	92.2089707971996	85.7182389352804	79.6433263395248	81.2826426784986	86.3173329973861	83.3	101.607481936944	129.1024093208	7	4	31
P09972	230	ALDOC	20.1799686936267	20.2521902123097	19.5475644454108	9.33586959161023	6.68682136935864	6.16945838909205	0	0	0	1	0	63
Q4KWH8	23007	PLCH1	16.561730500092	16.445990731387	15.4524173246591	2.86080240953504	1.92499403057294	1.66630460955388	3.1	5.54042744738935	2.8055041293502	1	0	2
Q9UL25	23011	RAB21	3.65783587554333	3.4897590088553	3.71268463339227	2.07202149826406	1.63946860020088	2.31354689590952	0	0	0	1	0	2
Q15024	23016	EXOSC7	56.7038806362982	55.3325135312114	62.8171314604612	129.065748212891	151.549530043288	143.508763108768	42.4	16.027665115662	9.35168043116734	8	0	21
A5YKK6	23019	CNOT1	107.52255578407	102.388548800042	117.583893979672	67.0463774580331	72.0445134312993	66.3905332451178	156.9	137.917068958228	91.4003713719881	12	0	23
O75643	23020	SNRNP200	575.205828277253	552.750194172724	594.230100939794	1518.40325419663	1703.8499795009	1682.03122000107	460.3	81.4244962357399	65.1172274233389	57	0	189
Q8WX93	23022	PALLD	69.34544061754	68.8369449447894	71.8003357367345	40.0394608840686	44.6801246043509	35.5156990747063	18.9	15.434047889156	16.2916116985073	8	0	16
O60341-2	23028	KDM1A	101.181976952445	99.5673259997796	105.223825790615	198.195920018611	209.161193494167	221.095210796591	87.9	32.2532026401594	47.4474733455016	16	0	41
P42696	23029	RBM34	17.0270032636929	18.2733230348745	18.3395426865558	49.0103721435982	64.4090107932851	56.929778974345	17.3	11.4765997124494	10.2868484742841	7	0	14
F5GX28	23030	KDM4B	0.876098714440012	0.891381611457292	0.788245858094591	1.31855913525895	0.921049775393752	1.15677344795476	3.4	3.36383095020068	8.31807364666989	1	0	1
Q7Z3U7	23041	MON2	20.5462472522062	21.268365249371	20.4057729536322	9.22991394681263	7.80129159758508	5.85272280215206	0	2.37446890602401	0	3	0	6
Q6P996	23042; 102724985	PDXDC1; LOC102724985	24.1149883432302	22.2577988380886	25.550359826285	33.6468036479471	24.3433455636569	26.4129937283003	11.7	4.05638438112434	8.12119616390848	6	0	13
Q9NTI5	23047	PDS5B	188.445368678871	184.18618237542	192.947660696195	500.216599089441	550.041715367395	541.893275916902	285.5	238.139444033324	339.515219022065	28	2	74
Q9H4I2-2	23051	ZHX3	0.707808565903513	0.543742782988948	1.05876810525131	0.977146502022256	0.589471856252001	0.908893423393026	0	0	0	1	0	2
O15014	23060	ZNF609	20.2591640576439	19.7530165098936	20.0979372930745	42.6177149074767	42.9393405288567	47.8270736279391	27.5	21.1723477453807	13.7322044226089	1	0	2
Q66K14	23061	TBC1D9B	2.0937274362041	2.19279876418494	1.72108119311778	3.84972176097925	4.05261901173251	3.91099594308514	6.6	7.22234292248969	8.36729301736025	2	0	3
Q7Z5K2-3	23063	WAPAL	22.8033151266957	23.58595743916	25.2005465756513	56.109400345037	54.6274621786034	64.8481686478448	28.7	13.950004822891	30.269912974568	5	0	9
Q8N766	23065	EMC1	70.5977173110616	72.3980144825613	67.6212334358306	64.1738021990761	60.0156033646569	68.676537916076	23.8	16.2255375244974	19.4908707933803	8	0	23
Q8N1G2	23070	CMTR1; FTSJD2	22.3182435220905	21.0321491223348	21.5158470023098	30.1855859178923	28.3407015888657	30.8748341704116	15.4	19.1936236570274	14.9134693191774	4	0	8
Q9BS26	23071	ERP44	124.49016252475	124.949417386026	120.867474358954	26.6890496395717	18.863099400064	12.8897612772102	36.6	47.6872505293155	26.9229957676239	8	0	29
Q9UH65	23075	SWAP70	66.2766202618744	68.3154867020869	61.5391470514795	23.3455604037365	17.9512601224242	16.8558416701979	29.8	37.7936300875488	26.6768989141721	8	0	16
Q14684	23076	RRP1B	71.904440817345	67.4909587114889	83.6660011982294	238.659203481869	279.326765383663	251.226404893318	111.2	35.2212887726894	60.9828002853491	16	0	40
X6RLX0	23085	ERC1	13.6562505827118	13.8565271501036	13.759321191592	15.8227096231074	13.9907460882311	15.5338148725353	4.2	0	1.37814237932992	7	1	14
Q5T200	23091	ZC3H13	22.2044001863158	22.2533419300313	22.4580106906832	44.7721463516944	50.5748431668709	50.3885005484103	16	11.278727303614	9.99153225014194	5	0	12
G3V2J9	23093	TTLL5	4.87051488705634	4.6752965520935	4.33768430785781	2.27215993843729	2.04473050137413	3.11227141949733	0	0	0	1	0	2
Q6SZW1	23098	SARM1	5.47932924793838	5.98562752093572	5.88152678732118	4.99168815490887	1.58420561367725	3.9798515054634	0	0	0	2	0	4
P15121	231	AKR1B1	583.947016580649	568.523191787461	572.019291612892	161.723632509394	121.016729988985	79.7347412340245	175.1	215.680925630514	201.110348640788	15	1	66
Q92552-2	23107	MRPS27	37.6722447209205	35.7622302516666	36.1986751755747	15.4930698392926	11.651279658731	11.4851078046937	9	5.93617226506002	5.80788574146182	2	0	4
Q8N0X7	23111	SPG20	25.317767934241	24.5486495795338	24.9673377418955	5.7922419156018	4.2460394645652	3.36015144405906	0	3.36383095020068	1.42736175002028	5	0	10
Q7Z3K3	23126	POGZ	30.3862712313403	29.4066793619761	31.2173344865509	81.7153478377889	93.7260251440682	91.2749334886208	32.8	19.8861770879511	21.9518393278981	8	0	19
Q9UKJ3	23131	GPATCH8	0.35142942782622	0.280785207609047	0.499066904237404	1.03601074913203	1.06841773945675	0.895122310917374	0	0	0	1	0	1
Q8IY18	23137	SMC5	12.2158848996494	12.3768336750845	11.9869340550479	33.2700724664445	34.3735776176948	36.6862436351367	17.5	13.356387596385	13.338449457086	5	0	10
Q13045	2314	FLII	248.292315324601	252.523953617794	245.04651415724	131.95009632127	103.212837830624	104.192236990782	51	31.6595854136534	26.7753376555528	24	0	54
Q86XL3	23141	ANKLE2	2.29171584624704	2.567179040997	2.08488697377682	1.24792203872722	0.792102806838627	0.812495636063462	1.3	0	0.689071189664962	1	0	1
O15069	23148	NACAD	1.51956104707957	1.34152932524323	1.27332023230665	1.08310214681985	1.178943712504	1.21185789785737	0	0	0	1	0	1
Q9UBB6-3	23154	NCDN	20.872928128777	21.8878754693338	17.7192071887654	4.00276880346466	2.40393991377769	1.76270239688344	0	4.35319299437735	1.96877482761418	2	0	6
Q96S66	23155	CLCC1	5.49912808894268	6.06585186596688	5.07462422252612	1.90720160635669	1.29868018330519	1.19808678538172	2.8	4.45212919879501	2.41174916382737	1	0	1
Q14141	23157	SEPT6	16.8686125356585	18.6655309439157	7.63059304048965	7.34625803929985	5.51708815460857	4.99891382866164	2.1	0	1.82111671554311	1	0	23
P21333	2316	FLNA	3056.901453381	2927.52897124473	3314.37327369073	3552.32781173125	3730.1502748694	3920.48423958087	1631.6	915.654571885507	1617.79149522126	104	12	749
Q15061	23160	WDR43	80.4030933184382	77.8889252091382	93.0316679618622	331.805988108377	386.343538786663	351.879465977857	98.2	17.80851679518	25.7909502417457	13	0	33
Q6WCQ1-2	23164	MPRIP	31.3118670482911	29.3576533733459	31.4831925570325	57.6987350170009	66.8405822003246	62.4519950770814	11.6	4.05638438112434	4.92193706903544	11	0	20
Q92621	23165	NUP205	136.933734095949	135.507832573738	155.069881917579	484.276160972114	527.991783744468	545.349825148291	166.6	67.7713000261019	198.846257589032	28	0	71
Q14156	23167	EFR3A	1.87099047490579	1.5465470958784	2.16417797725379	4.77977686531368	6.12498100636845	5.96289170195727	0	0	0	1	0	2
Q92541	23168	RTF1	29.0003523610397	27.0890871721871	26.3292773310294	16.9764488664589	15.482846724369	15.0242837109362	21.8	16.8191547510034	17.6697540778372	4	0	8
O75369-8	2317	FLNB	1045.15111835518	1025.40529364795	1078.78208736424	907.663144733878	952.568098707726	941.916551109639	440.2	318.673514429305	281.731677831589	72	4	274
Q14166	23170	TTLL12	117.530869911741	117.261250987207	124.090420441459	33.8233963892764	25.7341307245014	19.2244730160101	11.6	11.278727303614	10.975919663949	12	0	34
Q8N335	23171	GPD1L	4.53888430023442	5.12990117393672	4.75279603194313	2.14265859479579	1.46446914287607	1.72138905945649	0	0	0	2	0	4
P53582	23173	METAP1	34.2420955169266	33.4401811538203	29.211738516251	39.0623143820463	38.2604076698564	36.5209902854288	13	7.51915153574269	8.36729301736025	8	0	19
Q92599	23176	SEPT8	40.1569992669594	38.7751000983922	44.4496037138547	75.7347403314358	60.8261271670034	86.7855508215583	37	10.981918690361	12.7478170088018	5	0	27
Q14315	2318	FLNC	409.004457466707	411.136397560504	430.037089445688	239.671668532158	184.642848473185	210.119634153497	108.2	108.038335224092	77.9634831735214	44	0	164
Q14699	23180	RFTN1	6.83060014648145	6.7165604423307	6.95895159927296	12.2319905494111	13.5854841870578	11.9946389662928	6.6	2.86914992811234	1.37814237932992	1	0	2
Q14696	23184	MESDC2	121.782671017413	126.38899868853	119.864676373804	48.2333640817492	32.72489851974	34.8822279008263	53.3	59.6585312638532	47.7427895696438	9	0	24
J3KN32	23186	RCOR1	23.832854858919	23.0956975528585	24.7387930848149	40.2749178725077	42.9485510266107	45.3069600448948	12.9	2.67127751927701	6.79227315526891	5	2	15
Q86UU1	23187	PHLDB1	0.331630586821926	0.285242115666334	0.359141603983926	0.306094084970827	0	0.426904486745209	1.4	0	0	1	0	2
Q92575	23190	UBXN4	43.6514947042173	43.0403611092154	42.3040824433014	10.9134314141522	7.96708055715595	3.36015144405906	3.1	8.31064117108402	6.84149252595926	4	0	8
Q7L576	23191	CYFIP1	60.8022407241871	61.425106845522	61.5764604648804	57.0630011482153	53.0340460671722	59.0780725205467	23.6	7.12340671807202	6.89071189664962	12	0	22
Q9Y4P1-2	23192	ATG4B	1.41561713180703	1.31033096884222	1.45055894596105	4.48545562976481	4.99208978263414	6.16945838909205	0	1.187234453012	2.51018790520807	1	0	1
Q14697-2	23193	GANAB	435.876434419785	435.488943185517	422.849593189334	171.954238657073	149.467957550898	139.019380441706	109.6	137.422387936139	159.323102924677	23	0	99
Q9NU22	23195	MDN1	26.7878318788099	26.7681897920625	22.3274137437799	53.5311463216289	56.5064037204067	56.0759700008546	48.4	35.1223525682718	21.5088649916849	10	0	18
Q9NZB2-6	23196	FAM120A	135.948741755985	135.316185527274	149.239661073684	95.242351823615	103.894414664415	98.0778630515929	55	54.3159762252991	41.9841231988723	15	0	38
Q96CS3	23197	FAF2	136.319970024816	136.314532932106	137.21074942856	100.445951268119	91.7457681269716	95.5439783560729	49.8	26.1191579662641	14.5197143536545	10	0	27
Q14997	23198	PSME4	2.46990541528569	2.46021324762213	2.54664046461329	0.753462363005113	0.644734842775626	0.468217824172165	0	0	0.639851818974607	1	0	2
Q92567	23201	FAM168A	10.1716545659561	9.97901714026439	10.2471961552297	19.4840657933353	19.5354657361015	22.9426733844361	23.3	12.3670255522084	10.6313840691166	2	0	3
Q10713	23203	PMPCA	42.6417538129983	41.2531409782435	40.6063221335592	16.6703547814881	13.2170642769003	13.963908050311	28.1	31.6595854136534	29.1378674486898	6	0	11
Q6NYC1-3	23210	JMJD6	12.72570505551	12.6353343424071	12.7285381463914	9.6301908271591	9.07234028762846	10.0529121072259	9.6	6.33191708273068	7.43212497424352	1	0	1
Q9UPT8	23211	ZC3H4	41.1073436351656	44.56016675675	42.9290821177669	108.310214681985	97.9260121198637	117.02691381809	72	53.9202314076285	14.3228368708931	8	0	19
Q15050	23212	RRS1	72.5974002524953	71.3461841810417	73.4841035164514	237.387735744298	295.785924869949	261.596052587484	64.3	10.8829824859434	11.2712358880912	14	0	32
Q9Y520-7	23215	PRRC2C	225.409804833888	232.962584154363	231.804916576586	154.966016941192	165.936327534938	159.235373555963	157.5	169.378781963046	200.322838709742	23	1	56
Q5JTH9	23223	RRP12	145.600676745579	139.728524503988	154.999919267452	412.40291525108	477.628782025938	468.259137509592	145.7	21.1723477453807	29.7284998969741	23	1	54
Q8WXX5	23234	DNAJC9	56.3870991802295	56.2506365910124	61.5951171715809	71.2021933039832	60.6787592029404	79.3078367472793	60.1	48.5776763690745	77.7173863200696	7	0	16
O15084-1	23243	ANKRD28	39.5085872240688	39.363411961954	39.1977407776742	12.9854529124162	9.33944472249264	5.70124056491989	15	12.2680893477907	9.54855791392875	2	0	5
Q29RF7	23244	PDS5A	144.610734695364	146.075161577564	151.562421057892	303.562922345107	336.210799511981	340.53206929792	110.5	56.0968279048172	63.9851818974607	21	0	51
Q14137	23246	BOP1	127.405541862632	127.543337875367	131.795640308751	259.661966850637	325.701621574739	267.793053201527	96.2	50.0617194353395	31.5496166125172	17	0	45
Q5VT52	23248	RPRD2	23.1002977417601	24.1519847624353	24.94401685852	62.5491489788463	67.1445286262045	62.4519950770814	34.3	19.4904322702804	17.1775603709337	11	0	22
Q9UGR2	23264	ZC3H7B	6.83554985673253	6.43577523472165	6.93563071589738	4.45013708149895	4.3197234465967	3.78705593080427	2.5	0	1.27970363794921	1	0	2
Q9UPT5	23265	EXOC7	4.84576633580097	4.95162485164526	5.06996004585101	5.68628627080421	5.3512991950377	6.04551837681119	3.5	1.484043066265	3.83911091384764	2	0	4
Q9UK61	23272	FAM208A	10.9289602343703	12.2431264333659	10.862867476345	16.3289421482514	13.0696963128373	17.9575306682501	3.6	3.95744817670668	2.16565231037559	4	0	7
Q2KHT3	23274	CLEC16A	10.6666255910634	10.455906302394	9.42630106040928	4.42659138265504	2.37630842051588	2.1482935462017	0	0	0	1	0	1
Q9Y2G5	23275	POFUT2	60.188476653054	63.7337852191964	58.7732902831357	17.5415456387128	14.1012720612783	10.7001543935815	12.1	16.2255375244974	10.9267002932587	7	0	12
Q12769	23279	NUP160	56.6741823747918	53.8617338723069	54.3283299117503	129.207022405955	142.33903228935	141.773602936836	54.8	31.7585216180711	29.3347449314512	14	0	28
Q9UKB1	23291	FBXW11	15.6410843933923	16.4950167200172	14.4915969295852	7.12257390028271	6.2355069794157	6.98195402515552	67.4	92.5053511305186	18.3096058968118	3	0	6
Q8TD16-2	23299	BICD2	13.1909778191109	12.773498492183	11.5111880341861	10.0893319546153	9.5973386596029	10.4385032565441	2.8	1.38510686184734	0.738290560355316	3	0	6
Q8NDI1	23301	EHBP1	14.8689295942248	13.442034700776	15.4524173246591	17.5533184881347	19.4249397630542	15.2997059604493	15.4	12.2680893477907	6.54617630181714	2	0	4
Q5T1M5	23307	FKBP15	13.3246199958899	13.0275422514483	15.6343202149886	14.5041504878484	25.3012373300664	19.7477752900848	15.8	12.169153143373	29.2855255607609	5	0	9
P42695	23310	NCAPD3	2.34121294875777	2.04572079829449	2.99906560209954	7.2285295450803	8.92497232356546	8.97876533412504	0	0	0	3	0	5
O75165	23317	DNAJC13	10.2261013787179	11.0798734304141	9.96734555472273	9.65373652600301	11.8999630980873	12.9310746146371	5.1	6.43085328714835	5.90632448284253	4	0	8
Q06787	2332	FMR1	47.8834969688852	48.5936685485943	46.6091175144334	42.2056651777083	52.766941632308	44.9489111205278	68.5	70.1457689321259	27.1198732503853	4	0	13
A0A087X256	23325	KIAA1033	11.0675521214004	9.76062864545735	10.9934644232482	3.16689649450586	3.88683005216163	2.56142692047125	5.7	5.44149124297168	5.0695951811065	2	0	4
Q7Z460-4	23332	CLASP1	129.420073934819	128.98291917787	130.643588669997	229.170286847774	223.087466098121	242.041072872058	111	57.7787433799175	101.687219846272	28	0	58
Q9BSJ8-2	23344	ESYT1	102.053125956634	100.035301345795	100.513007348748	32.3164716632662	25.2183428502809	21.1524287626013	12.1	8.90425839759002	10.8774809225683	10	0	21
Q8NF91	23345	SYNE1	7.09788450003942	7.03300091439804	6.61846670198949	1.60110752138586	0.773681811330752	0.661013398831291	0	0	0	1	0	2
A6NHR9	23347	SMCHD1	108.972820887635	107.130698972995	110.755539327303	322.399481420235	333.4476501858	375.001163824477	181.9	131.980896693168	219.37073516691	27	0	54
P02751	2335	FN1	61.6238926258653	69.1622992329713	58.4981038593039	101.270050727656	90.2444569930798	125.89551025241	87.7	72.5202378381499	29.6300611555934	18	0	35
O15042	23350	U2SURP	61.9852214741937	61.6836075128446	64.5288843002288	175.592049128457	192.370456088739	191.198125611951	61.9	20.9744753365454	31.6480553538979	13	0	32
O94901-9	23353	SUN1	59.8370472252277	60.8011397175019	58.3954919724514	158.003412092057	150.766637734203	164.275600722052	104.1	77.9617290811215	30.4667904573294	13	1	30
Q9UPU5	23358	USP24	19.9918797040859	20.7379931905539	19.1744303114016	10.0893319546153	11.3289122373431	12.779592377405	12.3	16.4234099333327	15.5041017674616	3	0	6
Q8N3X1-2	23360	FNBP4	4.04391327512706	4.29645936722415	4.3656693679085	8.02908330577323	9.56970716634108	9.86011653256676	4.6	0	1.42736175002028	2	0	2
O75147	23363	OBSL1	5.82580896551353	5.82963573893069	6.05876550097558	6.71052417051429	5.59077213664007	6.05928948928684	5.3	2.57234131485934	0.984387413807088	1	0	2
Q6PKG0	23367	LARP1	370.317522144316	380.504068482774	304.314207167938	190.143291013993	195.142815912674	168.875152288919	126.1	116.645785008429	102.474729777318	24	0	62
Q63HR2-4	23371	TENC1; TNS2	1.97493439017833	1.80059085514373	1.94496167352334	1.07132929739789	1.16052271699613	0.908893423393026	0	0	0.738290560355316	1	0	9
O94874	23376	UFL1	122.040055950469	122.408979793373	118.409453251168	62.8199245155513	49.7274773735087	60.6892926801979	78.3	87.9542857273059	82.3440071649629	12	0	26
O43159	23378	RRP8	56.085166854914	64.9817194752366	59.1604169471704	179.076812557356	196.938862974692	205.919444848423	135.3	105.861738726904	170.052925735174	9	0	16
A2RUF3	23380	SRGAP2	14.6263937919222	16.0938949948614	15.5223799747858	12.2319905494111	11.2552282553116	12.3664590031354	2.8	0	0.689071189664962	3	0	6
Q69YQ0	23384	SPECC1L	12.2109351893984	11.5032796958564	12.4067099558084	16.5526262872686	18.9552043776034	16.8833838951492	58.5	68.8595982746962	10.6806034398069	5	0	13
Q92542	23385	NCSTN	5.30608938915081	5.77169593418597	5.5083926533119	1.81301881098105	1.78683656426388	2.18960688362865	0	0	1.27970363794921	1	0	2
Q8IVD9	23386	NUDCD3	13.1860281088598	13.8832685984473	14.3983133960829	5.73337766849203	4.50393340167545	3.33260921910776	26.8	25.3276683309227	36.5699924229333	2	0	5
J3KN16	23392	KIAA0368	46.5817231728529	45.9328944383943	44.8787079679654	14.2451478005654	12.1486465374436	11.2096855551807	7.8	9.10213080642536	7.776660569076	9	0	18
Q9H2P0	23394	ADNP	62.009970025449	58.5013751599421	65.0092944977657	174.002714456493	188.713888480426	195.384543804549	132.8	92.8021597437716	97.8481089324246	17	0	32
Q15031	23395	LARS2	2.50950309729427	2.49586851208042	2.38339428098424	1.22437633988331	0.755260815822877	0.371820036842601	2.9	5.73829985622468	0	1	0	2
Q15003	23397	NCAPH	37.1277765933024	37.2107253702847	40.2471805295753	48.9750535953323	43.6853908469256	47.5103380409991	15.1	13.950004822891	14.6181530950353	8	0	14
Q96BP3	23398	PPWD1	124.638653832282	131.371821896576	125.634262920922	210.875278846056	203.211211945123	221.893935320179	103.6	39.4755455626491	44.2482142506286	13	0	28
Q13868	23404	EXOSC2	29.7873562909604	30.8507175725369	31.7490506275141	88.1315507727543	98.2023270524818	93.7261915092869	27.5	5.34255503855401	5.51256951731969	8	0	18
Q14019	23406	COTL1	226.241356156068	240.739888714328	227.621150099007	48.6571866609396	30.8643779734446	16.0020326967075	70.4	99.4308854397553	83.5744914322218	7	0	32
Q96EB6	23411	SIRT1	0.98499233996363	1.03845957734775	0.979477101774344	1.16551209277353	0.626313847267751	0.79872452358781	0	0	0	1	0	1
P62166	23413	NCS1	3.87562312659056	3.8507685614955	3.93656511379784	5.36841933641143	4.75261684103176	4.77857602905121	0	0	0	1	0	2
O95822	23417	MLYCD	1.44531539331347	1.42175367027438	1.03078304520062	1.14196639392962	0.782892309084689	0.881351198441722	3.2	1.484043066265	1.57501986209134	1	0	2
Q13148	23435	TARDBP	92.0250129879588	99.1795749987957	93.8385705266573	202.186915972653	228.355870813373	212.598434399114	69.7	16.8191547510034	16.6853666640301	8	0	23
P49590	23438	HARS2	19.2642722971781	18.9418592434675	18.6753634071642	5.82756046386767	5.21314172872864	3.85591149318253	10.7	18.9957512481921	11.3696746294719	4	0	28
Q15393	23450	SF3B3	293.19608672234	294.303009746797	300.56887329782	780.987284953643	817.376412675431	841.676623399369	257.8	84.7883271859406	62.9515751129633	34	0	113
O75533	23451	SF3B1	263.522573767154	261.375373019565	279.822615446905	908.958158170293	897.682742592012	987.485162291571	317.5	91.6149252907596	28.3995768883345	34	0	102
O60725	23463	ICMT	2.21747019248094	2.2373678447578	1.88432737674683	2.00138440173233	1.04078624619494	0.936435648344329	0	0	0	1	0	1
P45973	23468	CBX5	81.5266775454319	79.270566706897	86.6184250335778	181.666839430186	228.899290180855	207.200158308659	244.2	278.703287844568	440.119612713149	8	1	25
Q92576	23469	PHF3	1.49976220607528	1.27913261244121	1.43190223926059	8.7943185182003	8.01313304592564	9.18533202125982	6.4	5.24361883413635	3.98676902591871	3	0	6
Q15629	23471	TRAM1	53.1499886760274	49.0527300784948	52.4579950650288	62.8316973649732	85.5471031385717	66.4869310324474	18.8	10.1904290550197	10.9267002932587	4	0	8
M0QXB5	23474	ETHE1	14.2304169718364	14.7969347501911	14.202417975728	5.35664648698947	3.78551457686832	3.27752476920515	3.2	0	1.18126489656851	4	0	10
Q15274	23475	QPRT	26.862077532576	29.2061184993982	25.8115537200915	10.2776975453666	10.2512840001325	6.85801401287465	6.1	3.85851197228901	3.29769783625375	1	0	2
O60885	23476	BRD4	65.9697382263078	65.4095826487361	68.4048151172501	173.578891877303	179.27312828264	183.47253151311	105.4	87.1627960919646	89.7269127685161	8	3	25
P67812-3	23478	SEC11A	34.7816139342936	33.9571824884656	34.2723702087518	27.2070550141377	18.2275750550424	32.637536567295	6.7	0	0	2	0	4
Q9H1K1	23479	ISCU	6.39502564438698	6.5516548442111	6.27798180470603	1.11842069508571	1.04078624619494	0.605928948928684	0	0	0.689071189664962	1	0	2
O00541	23481	PES1	151.362139477828	150.340422588387	157.089470417904	367.9604086832	449.04860749547	399.623912930943	135.3	55.5032106783112	49.9576612507097	18	0	62
Q9H488	23509	POFUT1	5.28134083789544	5.28143604788446	5.04197498580031	2.24861423959338	2.23815095420682	1.74893128440779	0	0	1.7226779741624	2	0	4
Q5SRE5	23511	NUP188	15.888569905946	15.3941604298674	17.1175283976754	46.196661131751	50.3722122162843	53.9276764546529	29.4	13.1585151875497	100.505954949704	7	0	14
Q15022	23512	SUZ12	11.0725018316515	11.3784862702523	12.47200842926	40.1218708300223	47.3511689529928	42.4976530998618	28.7	38.7829921317254	76.4869020528107	4	0	6
Q15043	23516	SLC39A14	8.06802770924983	7.98232233060005	8.18096588815333	2.31925133612511	1.71315258223238	1.0879178855765	0	1.87978788393567	1.82111671554311	1	0	2
P42285	23517	SKIV2L2	121.718324784149	120.501423144854	126.268590948738	280.959051454953	339.637104676446	321.514162969045	103.9	17.0170271598387	21.5088649916849	20	0	46
Q9UQ35	23524	SRRM2	143.680189168162	146.565421463865	172.126776018478	517.899418921217	556.949588682848	566.929158397638	1663	1589.90480499191	1808.66421475845	44	0	143
Q15057	23527	ACAP2	22.283595550333	23.3987673007539	19.7201389823901	15.5048426887146	11.6328586632231	13.5645457885171	6.7	5.14468262971868	5.56178888801005	3	0	5
Q9Y2X9	23528	ZNF281	5.20709518412934	4.87585741467139	5.01865410242473	13.5152311364042	15.0223218366721	15.2859348479736	5.8	2.67127751927701	5.26647266386792	2	0	3
Q13423	23530	NNT	279.208205552806	296.402213441779	246.725617760282	80.8794755288301	65.2011136001237	60.1384481811719	99.8	130.002172604814	140.373645208891	23	0	53
O76054	23541	SEC14L2	9.4192986077929	9.93890496774881	9.26771905345534	3.17866934392782	1.52894262715363	1.40465347251649	3.5	6.13404467389535	2.90394287073091	1	0	4
E7ETB3	23549	DNPEP	54.2339752210125	57.1687596508134	53.5167631702801	23.8400200794586	20.778882932883	23.97550682011	43.4	37.6946938831311	31.1558616469943	6	0	18
Q9BZE4	23560	GTPBP4	135.379525077112	134.562968065593	132.523251870069	350.842685623678	439.055217432448	382.547733461134	121.6	34.8255439550188	32.0910296901111	19	0	49
O95865	23564	DDAH2	5.04375474584391	5.24578078342617	5.58301948011376	1.15373924335158	0.810523802346502	0	0	0	1.52580049140099	2	0	4
Q9UL40-2	23567	ZNF346	9.18666222599245	10.0458707611237	9.47294282716044	22.9452835233901	25.7064992312396	25.9860892415551	32.1	22.8542632204811	34.0105851470349	2	0	4
Q9H3Q1	23580	CDC42EP4	23.9367987741915	24.7759518904554	23.6520399195128	22.3213225040265	19.4065187675463	24.4024113068552	21.3	11.6744721212847	8.56417050012167	6	0	14
Q9Y2V2	23589	CARHSP1	43.1169259971014	42.5545581309711	42.64923151726	9.81855641791038	7.46971367844333	6.1832295015677	16.3	26.0202217618464	14.716591836416	1	0	6
Q9Y2U8	23592	LEMD3	12.790051288774	12.3812905831418	13.2975677007555	39.0152229843585	40.6459265881263	42.607821999667	22.2	28.7904354855411	33.8629270349638	4	0	8
Q9Y5Z4	23593	HEBP2	6.61281289543422	9.06089408046338	6.9729441292983	2.33102418554707	1.16052271699613	0.371820036842601	3.7	3.16595854136534	6.25086007767501	2	0	4
Q9UBD5-2	23595	ORC3	10.8943122626128	11.3027188332785	11.5438372709119	25.9002687283008	26.7104434864188	26.6057893029595	8	7.02447051365435	8.26885427597954	4	0	8
Q9Y305-4	23597	ACOT9	62.9999120756637	60.8278811658456	66.0214208362659	49.2222834331934	46.0064362809179	51.6829851211216	31.5	25.9212855574287	20.3768194658067	7	0	11
Q9ULV4-3	23603	CORO1C	263.255289413596	268.145416358583	247.551177031778	484.276160972114	598.433670566582	509.53116159912	239.5	156.319202979914	144.704949829642	19	1	68
Q9Y5K6	23607	CD2AP	5.02395590483962	5.66027323275381	6.46454887171067	6.05124460288481	5.61840362990189	6.1556872766164	0	0	2.06721356899489	2	0	5
Q9ULU4-10	23613	ZMYND8	7.5879058148957	6.90820748879402	7.92443617102195	50.6703439120938	42.0459222467248	56.9848634242476	21	2.47340511044167	5.26647266386792	7	0	15
Q9Y3L3	23616	SH3BP1	0.529618996864866	0.623967128020105	0.694962324592272	0.188365590751278	0.119736470801188	0.192795574659127	0	0	0	1	0	2
O60684	23633	KPNA6	26.9907699991039	26.6300256422866	24.8740542083932	15.128111507212	12.5446979408629	11.9533256288659	0	0	0	4	0	20
A0A087X159	23635	SSBP2	6.87514753874111	7.43857954761111	7.17350372632829	20.2963924034502	13.5118002050263	21.3865376746874	5.8	4.45212919879501	6.34929881905572	2	0	4
P37198	23636	NUP62	43.1961213611186	41.106063012353	44.1884098200482	121.554670281684	137.779835901151	126.198474726874	43.8	8.50851357991936	14.2736175002028	6	0	16
Q9Y3P9	23637	RABGAP1	2.22241990273201	2.33541982201811	2.1688421539289	0.329639783814737	0.25789393711025	0	0	0	0	1	0	2
Q6P2E9	23644	EDC4	94.5691640570106	96.4385765435645	95.4943532463234	108.757582960019	114.716749525292	114.203835760581	84.3	52.8319331590341	35.2902887849841	13	0	27
Q8IV08	23646	PLD3	15.0768174247699	16.2989127654966	16.8330136204934	15.0103830129925	10.3986519641955	13.4956902261389	11.6	10.4872376682727	16.4392698105784	5	0	9
Q14181	23649	POLA2	7.46911276886994	7.64805422630357	7.75652581071778	4.0969515988403	3.37104217794113	4.14510485517122	3.6	2.86914992811234	2.75628475865985	1	0	2
O15031	23654	PLXNB2	30.5793099311322	29.0857819818515	30.5037154552581	7.04016395432902	5.36972019054557	3.73197148090167	5.7	5.83723606064235	6.00476322422324	4	0	8
Q9UPY5	23657	SLC7A11	106.458368080089	105.891678533069	105.088564667037	34.4002660109522	27.7512297326137	19.9130286397927	23.2	31.2638405959827	19.3924320519996	4	0	9
Q9Y4Y9	23658	LSM5	36.8357436884891	39.7422491468234	34.0624822583716	33.9882162811838	41.9998697579551	34.537950088935	4.4	0	0	1	0	2
Q86Y82	23673	STX12	9.5875887563294	9.85422371466037	9.6361890107895	3.56717337485233	2.41315041153163	1.91418463411561	2.7	3.16595854136534	1.18126489656851	1	0	2
Q9P0V3	23677	SH3BP4	17.2942876172509	16.5930686972775	17.4393565882584	17.4238171444932	15.6670566794477	13.4268346637606	5.8	4.65000160763035	4.62662084489331	4	0	8
Q9UHJ6	23729	SHPK	33.9550123223643	33.8725012353771	34.5941983993348	13.3504112444968	12.1486465374436	10.0529121072259	16.1	16.7202185465857	12.50172015535	3	0	5
Q9HCN8	23753	SDF2L1	46.7599127418915	48.1836330073239	50.9001600555401	45.5373815641215	41.9077647804157	37.5675948335784	58	37.7936300875488	69.1532158199479	3	0	5
Q13356-2	23759	PPIL2	22.0955065607922	20.568630684377	21.5205111789849	37.7673009456313	41.6130288522897	40.4732995659409	9.6	6.82659810481902	3.69145280177658	5	0	10
P48739-3	23760	PITPNB	227.439186036828	227.458302703615	227.289993555074	47.1973533326171	32.9735819590963	15.506272647584	102.3	158.990480499191	85.4448275184552	9	1	33
Q14318-2	23770	FKBP8	24.0852900817237	22.6009807584996	26.2080087374764	20.5318493918893	12.7565393892035	18.5359173922275	9.4	6.23298087831302	9.69621602599982	4	0	8
O95696-2	23774; 90834	BRD1; LOC90834	22.7191700524274	20.2432763961951	18.6613708771388	51.2589863831916	49.8011613555402	50.7603205852529	38.3	50.5564004574278	59.2601223111867	4	0	8
A0A087WX97	23786	BCL2L13	25.31281822399	26.5988272858856	25.5317031195846	8.9238198618418	7.20260924357914	7.45017184932768	7.2	5.14468262971868	6.93993126733997	2	0	3
Q9NZJ7	23787	MTCH1	26.1493192564214	26.1130243076414	24.2956963006788	60.3005347392529	21.7644061925544	62.3969106271788	14.7	2.57234131485934	6.98915063803033	7	0	13
Q9Y6C9	23788	MTCH2	43.7999860117495	39.7868182273963	76.6837287155809	100.022128688929	23.293348819708	85.0641617621018	31.6	4.74893781204801	9.05636420702521	6	0	12
O95239	24137	KIF4A	74.597083193929	71.6269693886507	76.9216017260118	191.155756064282	159.267927161088	206.208638210412	125.6	41.1574610377494	61.5734327336334	23	0	44
Q13325	24138	IFIT5	3.62813761403689	3.89533764206837	3.65205033661577	0.812326610114887	0.571050860744126	0.757411186160855	0	0	0	1	0	2
Q9UBB9	24144	TFIP11	17.2447905147401	16.6198101456212	18.4374903967332	55.3912565302977	55.4656174742117	62.1628017150927	17.8	0	2.8055041293502	5	0	10
Q96RD7	24145	PANX1	4.91011256906493	4.5772445748332	4.48693796146152	2.2957056372812	1.60262660918513	1.66630460955388	2.9	0	0	1	0	1
O94906	24148	PRPF6	231.834528739781	229.156384673441	240.545583665753	677.609894179457	724.949067714668	759.573250819532	262	109.621314494775	60.7859228025877	30	0	78
Q8N129	245812	CNPY4	9.72123093310839	11.2269513963046	10.1632409750776	1.76592741329323	1.51052163164575	0.661013398831291	0	0	1.27970363794921	2	0	4
Q8NHZ8	246184	CDC26	7.87003929920689	7.67033876659	8.33954789510727	16.4937620401588	16.2841600289615	16.497792745831	29.4	20.3808581100394	13.2400107157053	2	0	4
A6NFM0	246721	POLR2J2	1.76704655963325	2.14822968361207	2.07555862042659	3.48476342889865	3.23288471163207	2.87816250741125	0	0	0.689071189664962	1	0	2
P42345	2475	MTOR	17.6209684938217	18.2198401381871	17.5606251818114	8.15858464941474	5.45261467033101	5.88026502710336	6.7	3.26489474578301	3.10082035349233	3	0	5
P02794	2495	FTH1	15.7153300471584	15.1089183142011	19.0624900711988	47.1149433866635	31.5275338117281	31.9352098310368	1499.2	1570.71118133488	2529.58033726007	6	0	19
P02792	2512	FTL	42.958535269067	44.2749246410837	43.4468057287048	19.319245901428	18.1815225662727	41.5061330016148	4178	3924.79922924885	5411.42371055101	6	0	32
Q6R327-3	253260	RICTOR	3.41035036298965	2.99058530643922	4.8041019753694	4.45013708149895	5.16708923995895	6.67898955069117	9.9	6.82659810481902	19.0478964571672	2	0	3
A0A096LPC5	253725	FAM21C	24.3377253045285	27.3163894831087	25.2192032823518	12.514538935538	12.8394338689889	12.0772656411467	27.5	33.6383095020068	30.3191323452583	5	0	10
A0A087WY31	253943	YTHDF3	87.0159062138724	88.0239341314076	86.0354029491883	50.093474290418	49.9301083240953	48.0474114275495	54.9	56.0968279048172	117.043663501663	5	2	18
Q8N5C1	254228	FAM26E	0.742456537661027	0.686363840822115	0.620335497790418	1.37742338236872	1.66710009346269	1.4597379224191	0	0	0	1	0	2
P12956	2547	XRCC6	703.334027836543	699.146253130413	715.904477863543	653.946466841328	695.374159426775	661.564243330317	288.5	176.601124885535	153.564436553906	26	0	155
P10253	2548	GAA	28.342040897647	30.4050267668082	26.7303965250894	15.6578897312	14.8196908860855	15.506272647584	11	6.52978949156602	3.83911091384764	5	0	10
Q06546	2551	GABPA	17.3140864582552	17.7786062405157	17.1641701644266	14.5512418855362	11.7065426452546	13.8261969255545	9.2	3.06702233694767	9.00714483633486	4	0	7
Q8N9N7	255252	LRRC57	0.856299873435718	0.846812530884428	1.05876810525131	0.518005374566015	0.460524887696876	0.757411186160855	0	0	0	1	0	2
Q06547	2553	GABPB1	10.706223273072	10.0369569450091	14.0345076154238	9.81855641791038	8.25260598752802	9.25418758363808	9.1	9.20106701084302	5.95554385353288	1	0	1
Q8IZ81	255520	ELMOD2	11.6417185105249	11.0085629014976	11.6744342178152	5.21537229392601	5.37893068829951	5.02645605361295	4.1	4.25425678995968	3.93754965522835	2	0	4
B7WPE2	256364	EML3	9.49849397181008	9.04752335629152	9.65018154081485	17.3531800479615	15.1973212939969	17.8473617684449	0	0	0	2	0	3
Q5BKY9	257415	FAM133B	8.31056351155243	8.26756444626639	7.54663786033756	8.87672846415399	10.0026005607761	9.69486318285894	8.9	10.388301463855	12.7478170088018	2	0	3
Q9NX55	25764	HYPK	6.91969493100078	6.62742228118497	6.10074309105163	1.15373924335158	1.57499511592332	0.633471173879988	5.8	6.82659810481902	5.46335014662934	2	0	5
Q8WUA7	25771	TBC1D22A	4.13300805964639	3.41844847993872	3.55410262643833	1.77770026271519	1.20657520576582	0.977748985771285	0	0	0	1	0	2
Q9UH99	25777	SUN2	9.65193498959336	8.60183255056287	10.1958902118034	30.6800455936144	28.9854364316414	28.2032383501351	7.7	4.65000160763035	2.60862664658878	6	0	15
Q9H2M9	25782	RAB3GAP2	38.8255272094207	38.0129688205962	39.7994195687642	17.9182768202153	15.6394251861859	16.4427082959284	4	4.05638438112434	3.19925909487304	5	1	13
Q9Y3I1	25793	FBXO7	10.9636082061278	11.7662372712363	12.1548444153521	9.06509405490526	7.18418824807126	7.34000294952246	12.5	9.99255664618436	5.11881455179686	2	0	4
O95336	25796	PGLS	52.6847159124265	53.5809486646978	51.0727345925194	8.01731045635128	5.80261358498064	2.09320909629909	0	7.02447051365435	5.31569203455828	7	0	18
O14976	2580	GAK	7.48891160987423	7.54108843292869	8.73600291249212	11.4078910898743	12.388119479046	11.2785411175589	195.8	263.269239955412	33.3707333280603	1	0	2
Q9Y512	25813	SAMM50	62.5098907608074	63.3727756665562	59.9953045720161	159.569201065177	112.368072598038	170.389974661241	42	23.6457528558224	20.0815032416646	15	0	37
Q9UBB4	25814	ATXN10	112.868242855229	110.838846476657	114.309641953741	37.4965254089263	26.6091280111255	25.0083402557839	19.4	24.2393700823284	22.9362267417052	13	0	34
Q14376	2582	GALE	39.3006993935237	39.7155076984797	38.6800171667363	18.2243709051862	16.1736340559143	19.4034974781935	8.6	9.99255664618436	7.97353805183741	2	0	4
Q9Y4X5	25820	ARIH1	55.2684646634869	56.3754300166165	58.8665738166381	37.2610684204872	30.8275359824289	31.9352098310368	22.7	12.2680893477907	14.5197143536545	6	0	16
P30044	25824	PRDX5	207.486904014751	214.479786440796	196.968180990145	28.5609326976626	18.3841535168593	4.98514271618599	15.5	30.7691595738944	23.2807623365376	6	0	28
Q99757	25828	TXN2	5.66741823747918	5.88757554367542	5.61566871683957	0.635733868785564	0.552629865236251	0	4.1	7.32127912690735	8.46573175874096	1	0	2
Q6KC79	25836	NIPBL	16.6161773128538	16.5975256053348	17.8777891957193	75.7111946325919	72.4129333414568	80.2167301706723	28.1	7.51915153574269	11.6157714829236	9	0	17
J3KNI1	25839	COG4	10.4290394990119	10.9595369128674	11.427232854034	26.8656423809011	14.9025853658709	25.5316425298586	10	3.26489474578301	4.28208525006083	2	0	4
P51570-2	2584	GALK1	37.4099100776136	39.8982409288284	37.7145325949874	6.7340698693582	4.69735385450814	2.18960688362865	3.9	8.80532219317236	3.05160098280197	6	0	11
Q9Y294	25842	ASF1A	16.1905022312615	16.352395662184	12.9897320401978	7.47575938294135	6.98155729748464	6.32094062632422	5.8	8.31064117108402	6.25086007767501	2	0	6
G5E9I4	25855	BRMS1	0.163340438285426	0.21393158674975	0.0746268268018548	0.494459675722105	0.561840362990189	0.771182298636507	0	0	0	1	0	2
Q6NW34	25871	C3orf17	0.61871378138419	0.494716794358797	0.592350437739722	2.18974999248361	2.07236199463594	1.8315579592617	0	0	0	1	0	2
Q9Y3U8	25873	RPL36	114.650138545616	116.472378261067	117.056842015384	124.733339625612	138.848253640608	123.031118857474	44	1.38510686184734	7.13680875010139	3	0	28
O95563	25874	MPC2	18.6307093850407	20.9697524095328	18.348871039906	3.72022041733774	3.19604272061632	2.27223355848256	0	2.86914992811234	1.96877482761418	1	0	1
A0A087WT20	25879	DCAF13	36.1477339635899	36.3327144829992	36.5484884262084	107.662707963777	124.885139045639	128.608419410113	378.7	447.686324989943	613.667113767339	10	0	22
P34059	2588	GALNS	2.07887830545088	2.08137606275278	1.56716336283895	0.341412633236692	0.340788416895688	0	0	0	0	1	0	2
O95602	25885	POLR1A	45.1017598077819	43.9228289045581	45.144566038447	106.038054743548	115.214116404004	113.143460099956	41.5	16.5223461377504	23.3792010779183	16	1	34
Q9NVH2	25896	INTS7	15.5222913473666	16.0493259142886	17.9290951391456	51.8358560048674	49.672214386985	57.6045634856519	26.2	1.38510686184734	6.79227315526891	5	0	10
Q10471	2590	GALNT2	156.311849728902	157.734433055425	170.914090082948	125.710486127634	139.124568573226	124.21543453038	68.2	62.2308725787125	58.5218317508314	15	0	33
B7ZM99	25902	MTHFD1L	60.1983760735561	58.7732465514366	61.0540726772674	38.9681315866707	42.3406581748508	35.9288324489758	19.6	15.2361754803207	15.8486373622941	10	0	21
Q8WYP5-2	25909	AHCTF1	95.9352840863069	93.8847682267393	100.144537391414	222.530399773791	263.263657300796	252.837625052969	341.9	393.370348764644	593.930146120507	28	0	54
Q9BV44	25917	THUMPD3	1.86604076465472	1.79167703902916	1.83302143332056	0.541551073409925	0.313156923633876	0.399362261793905	0	0	0.639851818974607	1	0	2
Q9C0B5	25921	ZDHHC5	16.3983900618066	16.5886117892202	15.8955141087951	41.6170227066105	41.0143464982838	43.2137509485957	11.7	10.1904290550197	11.6157714829236	6	0	11
Q6DD88	25923	ATL3	137.027778590719	137.197000727449	135.662242772422	38.7797659959194	29.0038574271492	24.1820735072447	27.7	36.4085232257014	32.632442767705	11	0	26
Q9H8H0	25926	NOL11	35.9101478715384	33.9393548562364	35.6716232112866	118.03458830452	138.31404477088	127.424103737207	43.3	16.2255375244974	14.6673724657256	13	0	27
Q96F85	25927	CNRIP1	17.5467228400556	19.2894980719358	18.0736846160742	6.09833600057263	4.04340851397857	3.55294701871819	3.4	3.66063956345368	3.05160098280197	1	0	2
Q8NFC6	259282	BOD1L1	14.5026510356454	13.4242070685468	13.8619330784445	33.411346659508	30.9288514577222	36.989208109601	38.1	42.8393765128498	45.4786985178875	5	0	10
Q8TEQ6	25929	GEMIN5	272.966620926202	271.889219126703	263.045571946513	85.6827980929877	78.9063342579827	67.2856555560352	81.9	96.1659906939722	67.5781959578566	22	0	49
Q9H3S7	25930	PTPN23	18.7247538798111	19.4722313022846	18.9179005942702	40.6634219034322	32.1077951702262	53.7211097675181	27	12.465961756626	10.9267002932587	5	0	10
Q9Y696	25932	CLIC4	102.379806833205	100.039758253852	112.751806944252	38.3441705673071	30.3578005969781	28.7816250741125	37.2	49.8638470265041	50.3514162162326	9	0	26
Q9Y3Z3	25939	SAMHD1	104.473534269409	103.516146538535	102.78446138953	85.0941556218899	95.0523368206352	99.7028543237198	37	45.4117178277091	38.9325222160703	10	0	28
Q8NCA5	25940	FAM98A	19.4078138944593	19.8867237516122	19.5568927987611	18.3185537005618	19.3880977720385	17.2552039319918	8.4	0	1.7226779741624	3	0	12
Q96ST3	25942	SIN3A	45.8689648966983	45.4515483682073	50.6996004585101	143.405078808832	158.807402273391	162.471584987741	65.4	12.3670255522084	9.64699665530946	12	0	23
Q9NQS3	25945	PVRL3	2.4105088922728	2.44238561539298	2.39272263433447	3.09625939797414	4.01577702071676	4.39298487973296	87.1	109.126633472687	144.704949829642	1	0	1
O95926	25949	SYF2	0.490021314856278	0.615053311905532	0.718283207967852	8.26454029421233	4.25524996231913	9.00630755907635	0	0	0	1	0	2
Q8N490-2	25953	PNKD	1.63835409310533	1.63568525702413	1.66511107301638	2.49584407745444	1.915783532819	2.50634247056865	2.6	0	1.37814237932992	2	0	4
Q8TF01	25957	PNISR	11.1615966161708	10.6609240730292	12.551299432737	28.7257525895699	28.5341220416984	29.6354340476029	12.6	5.54042744738935	9.99153225014194	3	0	6
Q63ZY3-2	25959	KANK2	7.33052088183988	7.33161375423623	8.82928644599444	10.9369771129961	10.2604944978864	10.6726121686302	1.5	0	1.57501986209134	3	0	6
Q96PE1	25960	GPR124; ADGRA2	7.19687870506089	7.80850291636588	6.5624965818881	4.35595428612331	4.10788199825613	3.74574259337732	6.9	13.356387596385	12.9446944915632	1	0	1
Q69YN4	25962	KIAA1429	29.6438146936793	28.2211418187379	29.0205072725713	42.7707619499621	44.9748605324769	45.1967911450895	25.1	7.81596014899569	8.71182861219273	6	0	10
Q8NBN3	25963	TMEM87A	30.5941590618854	29.3175412008303	28.3022240646034	9.28877819392241	6.20787548615389	5.15039606589381	6	5.63936365180701	4.38052399144154	5	0	9
Q9Y426	25966	C2CD2	13.6760494237161	14.3111317719468	10.6156661125638	14.2216021017215	11.1447022822644	10.0391409947502	86.7	78.3574738987922	74.8134434493387	1	0	2
P04406	2597	GAPDH	1922.08138411737	1976.34902438282	1786.25373379917	602.958255994842	457.28279248749	398.907815082209	673.5	1162.69827431642	798.978044416523	18	0	277
Q9UQN3	25978	CHMP2B	19.8136901350473	18.6031342311137	19.1744303114016	9.45359808582977	8.46444743586858	7.6154251990355	9.2	10.685110077108	9.54855791392875	2	0	4
Q6IAN0	25979	DHRS7B	11.6318190900228	13.410836344375	10.5130542257113	10.689747275135	10.5828619192742	11.9946389662928	7.5	3.06702233694767	3.59301406039587	1	0	2
Q8NEJ9	25983	NGDN	11.6367688002738	11.7885218115227	12.7798440898176	47.6918130083393	48.5485336610047	51.903322920732	16.1	0	2.65784601727914	4	0	8
Q9Y3B8	25996	REXO2	81.0465556510778	82.3770316228257	77.7704818808829	14.5394690361143	9.50523368206352	2.28600467095822	9.7	8.60744978433702	8.61338987081202	4	0	10
Q4KMP7	26000	TBC1D10B	7.64235262765751	7.9332963419699	8.13898829807728	5.48614783063098	4.67893285900026	5.42581831540685	2.9	2.67127751927701	2.65784601727914	2	0	4
Q9H8Y8	26003	GORASP2	89.9906820747676	91.344330634086	96.2219648076415	29.0318466745408	22.703876963456	22.3780577729343	59.1	42.5425678995968	346.356711548024	7	0	21
Q9NUQ6-3	26010	SPATS2L	96.4500539524185	90.5108888273735	93.9225257068093	96.3960910669666	120.473310621503	102.567245718655	77.5	62.2308725787125	66.249272949217	14	0	29
Q9Y421	26017	FAM32A	3.3262052887214	3.0618958353558	2.79850600506955	2.43697983034466	2.41315041153163	2.93324695731386	26.8	35.9138422036131	19.2447739399286	1	0	2
Q9HAU5	26019	UPF2	4.83586691529883	4.43908042505732	5.59234783346399	1.98961155231038	1.92499403057294	1.73516017193214	0	0	0	1	0	2
O94923	26035	GLCE	6.97414174376259	7.09094071914276	6.66510846874065	14.9868373141486	16.5881064548415	16.181057158891	16.6	13.059578983132	7.67822182769529	2	0	3
Q9Y4E5	26036	ZNF451	7.65225204815966	8.12494338843322	8.03171223454962	3.08448654855218	2.84604380596669	2.32731800838517	3.8	5.04574642530101	2.16565231037559	1	0	1
O94888	26043	UBXN7	44.2405102240951	46.3964128763521	50.7042646351852	38.0616221811801	30.3762215924859	20.9320909629909	18.7	12.2680893477907	9.54855791392875	3	1	7
O94822-3	26046	LTN1	19.8433883965537	20.3101300170544	18.2882367431295	12.6675859780235	7.87497557961658	8.95122310917374	15.1	11.575535916867	15.7009792502231	3	0	5
Q9BXF6	26056	RAB11FIP5	10.8200666088467	10.3221990606754	11.184695666928	5.03877955259669	4.29209195333488	3.99362261793905	5.7	7.51915153574269	7.67822182769529	1	0	2
O15083	26059	ERC2	3.5142942782622	3.33376722685027	3.32089379268254	14.4099676924728	14.0828510657705	23.6725423456456	5.3	0	0	1	0	2
Q9UKG1	26060	APPL1	4.44483980546402	4.63964128763521	4.7761169153187	0.965373652600301	1.13289122373431	0.702326736258247	24	24.0414976734931	16.2916116985073	1	0	2
Q9NUI1	26063	DECR2	1.16813161925335	1.32815860107137	1.53917830278825	2.80193816242526	2.55130787784069	3.00210251969211	0	0	0	1	0	2
Q9P0K7-2	26064	RAI14	38.578041696867	37.5004243940083	41.2732993981008	50.4584326224987	60.881390153527	52.5092518696607	16.7	7.32127912690735	4.72505958627402	8	0	15
Q8ND56	26065	LSM14A	11.3991827082223	10.5272168313106	10.3171588053564	11.3019354450767	11.798647622794	12.3526878906598	3.2	2.67127751927701	3.54379468970552	3	0	6
Q9Y2S7	26073	POLDIP2	42.349720908185	39.3411274216676	41.763037948988	20.9085805733919	14.8565328771012	21.2625976624065	13.3	16.918090955421	10.4837259570455	5	0	10
Q8N2K0-2	26090	ABHD12	26.3720562177197	28.4840993941178	28.5074478383085	14.5394690361143	16.4131069975167	13.1238701892963	13.4	8.50851357991936	13.0431332329439	4	0	7
Q5GLZ8	26091	HERC4	1.31167321653448	1.46632275084725	1.30130529235734	1.62465322022977	1.35394316982882	1.7764735093591	4.7	1.58297927068267	5.21725329317757	1	0	2
Q5JTV8-3	26092	TOR1AIP1	160.469606339803	163.060438183883	164.220996554157	279.711129416226	289.928048298445	311.392395299441	178.9	149.096860057424	161.341097122982	16	1	57
Q9Y3Y2-3	26097	CHTOP	11.7357630052953	12.3233507783971	11.8470087547944	70.7077336282611	58.8642911454147	66.3492199076909	23.8	9.49787562409603	1.67345860347205	3	0	12
Q7Z422	26099	SZRD1	5.69711649898562	5.63353178441009	5.47574341658609	0.930055104334436	0.838155295608314	0.413133374269557	0	0	0	1	0	2
Q9Y4P8	26100	WIPI2	4.35079531069362	5.18338407062415	4.23040824433014	2.15443144421774	2.03552000362019	2.03812464639648	88.3	137.125579322886	7.57978308631458	1	0	1
Q8WWY3	26121	PRPF31	67.4051541991192	67.8341406319	69.7061204096075	142.463250855076	158.135035937353	151.77143059416	40.9	17.7095805907624	18.4572640088829	11	0	26
Q96EK5	26128	KIAA1279; KIF1BP	6.83060014648145	6.94386275325231	6.65578011539042	5.21537229392601	4.74340634327782	5.0402271660886	8.2	0	0	2	0	2
Q14C86-6	26130	GAPVD1	13.4533124624178	13.2058185737398	12.6958889096655	6.01592605461895	4.92761629835657	3.6080314686208	2.9	3.06702233694767	2.70706538796949	2	0	4
Q8NC51	26135	SERBP1	585.733861981287	579.999730034974	608.833638109582	423.681304997313	503.298439266162	442.341903830415	334.2	316.991598954205	301.222548624969	20	0	96
Q9Y3T9	26155	NOC2L	69.4048371405529	69.2068683135442	73.5074243998269	271.42304342317	303.209586059623	300.885036480518	67	20.6776667232924	22.3455942934209	12	0	31
O76021	26156	RSL1D1	246.738106305764	222.818661415979	262.583818455676	878.431159619164	1114.12943980954	912.928359348392	311.5	102.695780185538	131.514158484627	20	0	75
Q9H4L4	26168	SENP3	19.5513554917404	21.0366060303921	20.4104371303073	78.3600857525317	86.376047936426	86.39995967224	34.4	9.59681182851369	9.05636420702521	5	0	10
P41250	2617	GARS	396.323299803457	394.654751564659	388.581887157258	116.869076211746	91.4326112033378	69.6542869018473	152.2	243.481999071878	211.495635856453	17	0	63
O75663	261726	TIPRL	48.2695743684689	48.3797369618446	49.5148995830306	8.34695024016602	5.09340525792745	1.88664240916431	5.7	10.7840462815257	10.828261551878	4	0	8
Q8N201	26173	INTS1	24.842595750138	26.1174812156987	26.4785309846331	76.5117483932848	67.2458441014978	80.0927901583915	51.4	33.9351181152598	19.7861870175225	7	0	16
P22102	2618	GART	454.893221204409	439.678436759367	451.487637974546	177.016563908514	136.950891103297	133.442079889067	107.4	93.3957769702776	83.0822977253182	23	0	67
O43175	26227	PHGDH	353.404362216398	349.96087756619	382.891591613616	94.8773934915344	69.2261011185944	47.7582180655608	59	68.5627896614432	53.3537978283442	15	0	74
Q8NEZ5	26263	FBXO22	18.8138486643304	20.319043833169	18.8152887074176	7.42866798525353	4.69735385450814	5.52221610273641	3.7	5.14468262971868	3.3469172069441	2	0	4
Q6NVY1	26275	HIBCH	90.6984906406711	90.5911131724046	93.5960333395512	27.8074703346574	18.4854689921526	11.4300233547911	20.3	22.7553270160634	16.1931729571266	5	0	10
Q9H267	26276	VPS33B	4.19240458265927	3.96664817098495	4.22107989097991	1.03601074913203	0.598682354005939	0.371820036842601	0	0	0	2	0	4
O75616	26284	ERAL1	9.65688469984443	9.6804043004262	11.5998073910133	10.5484730820716	9.07234028762846	9.37812759591895	18.3	32.5500112534124	36.7176505350044	3	0	8
Q9NP61	26286	ARFGAP3	49.3436614929519	51.6332798436637	50.6063169250078	27.0540079716523	21.524933250952	16.5391060832579	30.9	40.2670351979904	27.8581638107406	4	0	8
P04062	2629	GBA	45.5224851791231	47.6265195001631	43.4514699053799	17.0941773606785	13.1986432813925	13.7573413631763	8.3	5.83723606064235	5.26647266386792	4	0	8
O75323	2631	GBAS	42.3992180106957	43.9183719965008	43.013037297919	27.8898802806111	24.177556604086	27.6799360760603	38.6	40.0691627891551	39.1293996988317	4	0	8
Q04446	2632	GBE1	155.203114632661	157.547242917019	149.398243080638	35.2125926210671	22.2894045645288	22.7636489222526	29.9	28.4936268722881	20.7705744313296	11	0	33
P32455	2633	GBP1	135.735904215189	132.116125542143	133.568027445295	27.136417917606	20.189411076631	11.3198544549859	38.8	74.4000257220855	31.1558616469943	8	1	18
P32456	2634	GBP2	49.620845267012	51.5485985905752	47.4999752593806	9.92451206270797	5.43419367482314	3.51163368129124	8.1	18.3031978172684	9.25324168978663	3	0	12
Q9BVP2	26354	GNL3	78.3390641437405	77.0599403104829	78.698653039231	206.401596065713	266.533384003444	239.823923763478	346	540.290612324879	511.192383990021	13	2	32
Q96C90	26472	PPP1R14B	0.623663491635263	0.508087518530657	0.774253328069243	0	0	0	0	0	0	1	0	2
Q9NZM1	26509	MYOF	567.771363480141	559.181512499389	574.724514084459	433.170221631408	395.581668033862	435.332407580308	218.8	174.028783570676	114.631914337835	61	0	156
Q9UL03	26512	INTS6	21.7589262637192	22.3915060798072	23.6613682728631	63.6087054268222	59.849814405086	69.3650935398586	24.3	10.8829824859434	8.71182861219273	5	0	9
Q9Y5L4	26517	TIMM13	46.4381815755717	49.0482731704375	48.0923256971203	45.6197915100752	37.7261988001281	42.7042197869966	35.9	40.9595886289141	14.5197143536545	3	0	13
P62072	26519	TIMM10	1.36612002929629	1.46632275084725	1.06343228192643	0.412049729768421	0	0	0	0	0	1	0	1
Q9Y5J7	26520	TIMM9	34.5044301602335	34.4340716505952	31.5391626771339	11.2783897462328	11.8999630980873	11.7054456043041	28.6	30.7691595738944	20.6229163192585	4	0	10
G3XAN8	26521	TIMM8B	23.8378045691701	25.1726167075539	23.7639801597156	21.4736773456457	18.4670479966447	23.5761445583161	9.6	1.28617065742967	1.32892300863957	2	0	6
Q96EP5	26528	DAZAP1	16.6409258641092	17.0075611466051	18.4841321634844	51.5179890704746	45.7853843348234	52.1925162827207	9.9	2.57234131485934	1.37814237932992	3	0	9
P23434	2653	GCSH	17.4576280555363	17.2571479978132	15.6996186884402	2.37811558323489	1.38157466309063	0.840037861014766	190.9	295.522442595571	284.389523848868	2	0	14
Q9NY61	26574	AATF	11.513026043997	12.2832386058815	13.6147317146634	42.0761638340668	45.9327522988864	46.4499623803739	16.2	1.484043066265	2.46096853451772	4	0	7
Q92882	26578	OSTF1	0.811752481176057	0.601682587733672	0.671641441216693	0	0	0	0	0	0	1	0	2
Q8WWK9	26586	CKAP2	6.20198694459512	6.64079300535683	7.45801850351036	23.7222915852391	32.3564786095825	32.2381743055011	15	11.278727303614	10.7298228104973	2	0	3
Q9H2W6	26589	MRPL46	33.8411689865896	35.3700223426254	32.9617365630442	10.9369771129961	9.62497015286471	8.40037861014766	7.6	9.20106701084302	5.02037581041615	2	0	6
Q9Y4P3	26608	TBL2	52.4916772126346	52.3954111214596	51.9915773975172	79.1841852120686	92.9707643282453	92.9550092106504	26.3	19.3914960658627	16.9314635174819	8	0	19
P31150	2664	GDI1	48.3339206017329	50.3274057828787	50.2238544376483	10.4896088349618	6.49340091652595	4.28281597992774	13.3	11.278727303614	13.4368881984668	7	0	37
P50395	2665	GDI2	511.705995466231	531.160931543229	497.928845128675	109.617000967822	74.5681898158781	41.5336752265661	101.4	151.075584145777	111.826410208485	15	5	83
Q06210	2673	GFPT1	175.80875840788	172.018823379028	197.490568777758	73.9099486710328	62.4379642739424	58.7751080460823	43.4	37.8925662919664	34.8473144487709	16	3	42
P15291	2683	B4GALT1	2.00958236193585	2.25965238504424	2.45802110778609	1.21260349046135	0.773681811330752	0.619700061404336	0	0	0.738290560355316	3	0	5
Q9UJ14	2686	GGT7	1.57400785984138	1.36381386552966	1.49720071271221	1.11842069508571	1.031575748441	1.21185789785737	0	0	1.37814237932992	1	0	2
Q9UBF2	26958	COPG2	51.8284160389908	52.3196436844858	51.3106076029503	21.1204918629871	15.4552152311072	15.3410192978762	5.7	4.25425678995968	9.05636420702521	7	0	19
Q9UHD1	26973	CHORDC1	106.903842002686	107.33571674363	109.804047285579	22.2035940098069	15.2341632850127	5.4395894278825	14.9	27.9000096457821	27.907383181431	7	0	19
Q9Y2T2	26985	AP3M1	43.898980216771	45.7323335758164	44.1930739967234	59.5235266774039	40.0748757273821	63.5123707377066	24.6	11.4765997124494	12.8462557501825	4	0	10
P11940	26986	PABPC1	735.259658955967	704.445516810526	707.849444745618	453.395976938327	465.756450421112	403.824102236016	333.4	375.265023356211	233.004500848138	19	7	108
Q9ULX6	26993	AKAP8L	6.96919203351151	6.93494893713773	7.19216043302875	6.16897309710436	4.36577593536638	5.74255390234684	5.4	2.86914992811234	1.52580049140099	2	0	3
Q99543	27000	DNAJC2	24.9415899551595	24.6199601084504	28.8432685589169	18.7306034303302	16.9841578582608	18.3431218175683	15.2	5.24361883413635	5.95554385353288	7	0	13
Q9Y639	27020	NPTN	7.6819503096661	8.24973681403724	9.58954724403834	2.56648117398617	2.57893937110251	3.19489809435124	7	15.137239275903	8.31807364666989	1	0	2
Q68CQ4	27042	DIEXF	2.46000599478354	2.44238561539298	2.77052094501886	6.89888976126556	8.01313304592564	7.98724523587811	2.6	0	0	2	0	4
C9JFV4	27043	PELP1	28.7429674279839	28.1944003703942	32.8497963228414	135.764499533984	125.281190449058	138.578704842485	73.4	50.1606556397571	51.4834617421107	12	0	29
Q7KZF4	27044	SND1	749.297037228011	745.17274263801	745.535992280554	703.733847046775	752.1568780798	717.034284382243	446.8	422.061848045767	398.726121962561	37	0	159
Q9NUL3	27067	STAU2	7.84034103770045	7.22910486891864	7.62126468713942	6.72229701993624	6.41050643674051	7.31246072457116	167.5	300.469252816454	229.608364270503	3	0	10
Q9H3K2	27069	GHITM	1.13348364749584	2.29976455755981	1.62313348294034	2.57825402340812	2.1368354789135	2.74045138265473	0	0	1.52580049140099	1	0	2
P49754	27072	VPS41	1.96008525942511	2.04572079829449	1.83302143332056	1.08310214681985	1.178943712504	1.03283343567389	0	0	0	1	0	1
O14949	27089	UQCRQ	27.198657829649	27.2718204025359	27.2854335494281	16.6821276309101	9.01707730110483	14.8865725861797	3.6	0	0	3	0	6
A0A087WWM0	27095	TRAPPC3	60.188476653054	62.2630055602919	60.0932522821935	28.9494367285871	24.0762411287927	23.9479645951587	12.1	3.16595854136534	8.26885427597954	6	0	11
Q01433	271	AMPD2	110.710169185761	111.231054385698	109.006473074134	30.3739515086436	24.0946621243006	19.7064619526579	9.9	24.5361786955814	12.7478170088018	11	0	20
P32189	2710	GK	8.17197162452238	9.46201580561916	8.60074178891376	21.7562257317726	13.557852693796	19.7064619526579	13.2	3.95744817670668	4.87271769834509	3	0	6
Q9HB71	27101	CACYBP	305.956439749607	299.009504655291	303.012901875581	73.3566247482009	58.1182408273457	35.9150613365002	71.7	100.815992301603	75.7486114924554	12	0	46
Q9BXH1	27113	BBC3	6.80585159522608	6.52491339586738	6.68842935211623	10.0775591051934	10.168389520347	13.2891235390041	3.1	1.38510686184734	1.67345860347205	1	0	1
A1E5M1	27115	PDE7B	2.7470891893458	3.15103399650153	7.44402597348501	251.833021985037	194.580975549684	266.016579692168	73.6	0	1.52580049140099	1	0	3
Q9UHB7	27125	AFF4	2.9896249916484	3.14212018038696	3.44216238623555	11.6315752288914	12.7104869004338	12.5179412403676	5.1	3.06702233694767	2.95316224142126	3	0	4
Q9Y5X3	27131	SNX5	123.495270764284	123.068602185851	122.047511057758	31.2333695164463	23.440716783771	15.6990682222432	13.4	26.8117113971877	14.0767400174414	11	1	27
P06280	2717	GLA	73.5526943309524	79.7964818576568	69.3283220989231	28.7728439872577	24.0578201332848	21.7032732616274	22.5	12.762770369879	15.5041017674616	6	0	11
Q9UN37	27183	VPS4A	75.0970039292874	76.3245504810307	74.8926848723364	25.829631631769	18.1907330640266	15.8367793469997	11.4	9.59681182851369	9.15480294840592	5	3	17
P16278	2720	GLB1	0.980042629712556	0.980519772603022	0.998133808474807	0.388504030924511	0.414472398927188	0.619700061404336	0	0	0	1	0	2
P53367	27236	ARFIP1	10.9933064676343	12.2252988011368	10.9701435398726	1.83656450982496	1.11447022822644	0.895122310917374	0	0	0	3	0	6
Q92917	27238	GPKOW	56.956315859103	55.7871181530546	56.3898960021515	89.4265642091693	88.7247248636801	92.8861536482721	36.5	23.5468166514047	22.3455942934209	8	0	17
Q3SYG4	27241	BBS9	6.37027709313162	4.61735674734877	19.2583854915536	5.27423654103579	5.10261575568139	4.50315377953817	1.6	0	6.30007944836536	1	0	1
Q5TGY3	27245	AHDC1	5.90995403978178	6.1549900271126	6.02145208757466	20.084481113855	15.7960036480028	21.0835732002231	3.8	0	4.18364650868012	1	0	1
Q9UMS0	27247	NFU1	44.1563651498268	46.1423691170867	43.5260967321818	8.68836287340271	5.63682462540976	3.2362114317782	0	1.58297927068267	1.57501986209134	3	0	6
P62310	27258	LSM3	21.951964963511	20.9296402370172	20.4290938370077	48.9985992941762	38.1959341855789	50.2094760862268	5.5	0	2.95316224142126	1	0	8
P48506	2729	GCLC	359.616248581495	379.750851021093	340.261016803057	79.7257362854785	63.2576985740429	36.5623036228558	42.8	48.4787401646568	32.780100879776	17	1	60
Q9UNQ2	27292	DIMT1	49.9079284615743	51.3658653602265	68.3768300571994	105.908553399906	123.383827911747	119.588340738561	49.5	30.4723509606414	32.7308815090857	7	0	14
P48507	2730	GCLM	216.822057548275	221.160691618669	220.601564202958	44.7368278034286	27.7235982393519	15.2446215105467	22.1	31.1649043915651	33.6660495522024	6	0	41
P38159	27316	RBMX	275.129644305921	267.441224885531	291.781564441902	1236.4906019385	1408.09168612421	1401.22446551006	496.2	227.949014978305	221.142632511762	7	14	118
Q9BZA7	27328	PCDH11X	25.718694464578	25.4266604668193	25.2845017558034	2.99030375317654	1.66710009346269	0.826266748539114	0	0	0	1	0	1
Q14966	27332	ZNF638	99.0981489367429	97.0937420279856	102.266737778592	250.502690000356	272.289945099655	269.032453324336	123.1	78.6542825120452	86.4784343029527	16	0	36
O00461	27333	GOLIM4	33.5144881100188	33.373327532961	33.4654676439567	39.9452780886929	44.2011787211461	49.1215582006503	424.2	650.604480250578	505.679814472701	9	0	22
Q9UBQ5	27335	EIF3K	113.882933456699	112.331910675848	115.862812786555	56.9805912022617	54.5814096898337	48.859907063613	26.2	20.0840494967864	17.0299022588626	5	0	26
O43719	27336	HTATSF1	138.156312527964	138.899539605333	136.865600354602	331.441029776296	317.900329977153	377.741615207132	733.4	1183.57381344855	817.238430942645	24	0	53
Q16763	27338	UBE2S	32.2275634447397	30.7482086872193	35.4290860241805	17.6592741329323	19.8302016642275	17.3516017193214	13	15.8297927068267	18.1127284140504	5	0	12
Q9UMS4	27339	PRPF19	145.288844999761	146.881861935933	154.673426900194	413.085740517553	440.252582140459	435.910794304285	148.8	45.6095902365444	45.0357241816743	11	0	56
Q92896-2	2734	GLG1	237.180215810941	239.977757436532	232.817042915086	331.817760957798	434.809177967882	395.162072488831	191.2	124.461745157425	101.785658587653	27	0	67
O75691	27340	UTP20	101.919483779855	97.5795450062298	107.360018707818	304.751980136724	367.554123368631	339.402838074917	122.1	63.6159794405598	22.9854461123955	30	0	59
Q9Y3A4	27341	RRP7A	18.2248331444527	18.1485296092705	22.9990551849966	77.9480360227633	94.4352334711214	88.7410487931009	31.2	12.6638341654614	14.864249948487	6	0	14
Q9UJ41	27342	RABGEF1	8.17692133477345	8.00906377894377	9.47294282716044	10.2070604488349	7.82892309084689	12.6418812526484	3.1	0	0.78750993104567	1	0	2
Q5BJF2	27346	TMEM97	3.73208152930943	3.61009552640203	3.83395322694529	6.80470696588992	5.6460351231637	7.34000294952246	0	0	1.87033608623347	1	0	2
Q9UEW8	27347	STK39	5.46448011718516	5.32154822040004	5.58301948011376	1.3303319846809	0.948681268655564	0.977748985771285	0	0	0	2	0	6
Q9NRW3	27350	APOBEC3C	10.3597435554969	11.0041059934403	15.3124920244056	60.9362686080385	53.6327284211782	65.1511331223092	22.2	6.23298087831302	15.1595661726292	4	0	10
P10071	2737	GLI3	0	0	0.14925365360371	0.588642471097744	0.709208327053189	0.674784511306943	0	0	0	1	0	1
Q04760	2739	GLO1	136.899086124191	131.639236380013	129.990603935481	34.3060832155765	24.4538715367041	15.823008234524	28.1	42.4436316951791	39.4247159229739	6	0	17
O00499-2	274	BIN1	136.255623791552	139.211523169343	145.480334673541	72.4383424932884	66.8774241913403	56.7782967371128	76.8	104.278759456221	78.3572381390442	10	0	28
Q9NZL9	27430	MAT2B	114.20961433327	117.755967781566	112.499941403796	27.4189663037329	19.9775696282905	13.5645457885171	19.4	29.4829889164647	23.329981707228	8	0	29
Q9HC35	27436	EML4	125.217769931658	127.503225702851	120.303108981265	88.4376448577251	89.6365641413199	97.6922719022746	56.1	52.0404435236928	43.7560205437251	15	0	32
O94925-3	2744	GLS	114.219513753772	109.960835589372	118.08296088391	42.1468009305985	34.7972605143759	36.8101836474175	39.9	40.3659714024081	21.7057424744463	10	0	30
Q9BXW7	27440	CECR5	19.051434756382	17.8499167694323	18.7406618806158	15.928665267905	13.6223261780736	12.7658212649293	20.6	15.2361754803207	17.8174121899083	2	0	3
P35754	2745	GLRX	41.2954326247064	41.930591002951	39.2490467211005	5.14473519739429	3.69340959932895	1.28071346023563	0	4.15532058554201	2.65784601727914	2	0	8
P00367	2746	GLUD1	217.663508290958	220.18908566218	210.144480097348	65.8690925158376	52.1222067895324	45.4584422821269	65.6	103.981950842968	96.519185923785	17	0	49
P15104	2752	GLUL	2.24716845398738	2.62511884574173	2.08488697377682	0.659279567629474	0.598682354005939	0.633471173879988	0	0	0	1	0	2
P17900	2760	GM2A	16.1212062877464	16.3880509266423	14.8554027102442	5.98060750635308	4.0249875184707	2.78176472008168	0	0	0	2	0	4
O60547	2762	GMDS	34.4549330577228	33.3064739121017	35.5643471477589	12.6204945803356	10.0026005607761	8.92368088422243	10.7	12.2680893477907	9.45011917254805	4	0	8
P29992	2767	GNA11	73.5477446207014	72.1083154588377	75.8488410907351	124.309517046422	124.848297054623	131.472810805049	48.9	24.4372424911637	11.6157714829236	8	2	22
Q03113	2768	GNA12	7.46911276886994	7.37618283480909	8.61939849561423	18.4245093453594	19.8394121619814	25.9172336791769	27.8	0	0.639851818974607	2	0	14
P63096	2770	GNAI1	24.2733790712645	24.3258041766695	25.6109941230615	64.6447161759543	61.1577050861451	62.1490306026171	18.3	3.85851197228901	4.77427895696438	3	0	33
P04899-4	2771	GNAI2	163.305790313669	163.528413529898	189.943930917421	572.984581366544	612.212575206473	640.976430179218	190.7	20.2819219056217	23.4776398192991	8	8	56
P08754	2773	GNAI3	19.0613341768841	17.9167703902916	24.7341289081397	65.6218626779765	68.6274187645884	67.5886200304995	25.3	46.3021436674681	10.2868484742841	4	0	37
P09471-2	2775	GNAO1	3.92017051885023	3.56106953777188	3.69402792669181	5.62742202369444	5.07498426241957	5.21925162827207	3.3	0	2.31331042244666	1	0	15
Q5JWF2	2778	GNAS	45.4333903946038	42.9601367641842	47.5746020861824	143.322668862879	161.460025626525	163.559502873318	49.3	8.31064117108402	8.17041553459883	9	0	27
P62873	2782	GNB1	125.68799240551	121.259097514593	134.678101493972	366.218026968751	400.785599264837	412.100540833883	134.4	47.1925695072271	48.0381057937859	4	7	41
P62879	2783	GNB2	38.5433937251095	36.8185174612435	41.8703140125156	116.610073524463	113.887804727437	115.002560284169	30	4.65000160763035	7.53056371562422	2	2	41
P63211	2792	GNGT1	12.2455831611559	12.2119280769649	10.8022331795685	9.44182523640782	10.177600018101	9.0476208965033	3.2	0	2.95316224142126	1	0	2
P36915	2794	GNL1	43.9385778987796	42.2826867394767	46.6137816911085	23.8517929288806	21.9946686364028	20.1884508893057	27.3	13.356387596385	21.2135487675427	6	0	12
F6S8M0	2799	GNS	46.2896902680395	46.5925168308727	43.2649028383753	10.1952875994129	7.46050318068939	6.03174726433553	32.8	38.7829921317254	21.9518393278981	4	0	9
Q08379	2801	GOLGA2	3.0836694864188	3.18223235290253	3.34887885273323	2.57825402340812	2.45920290030132	2.82307805750864	8.2	9.79468423734903	1.47658112071063	2	0	4
Q08378	2802	GOLGA3	7.20182841531197	7.11322525942919	8.02238388119939	3.6024919231182	3.26972670264782	3.2637536567295	0	2.27553270160634	0	2	0	3
Q14789-2	2804	GOLGB1	59.2133837335925	62.4323680664688	59.5755286712557	39.4508184129708	38.914353010386	36.1767124735375	32.5	25.8223493530111	24.7081240865579	11	0	19
P17174	2805	GOT1	131.459354558262	132.156237714658	127.961687081805	29.0436195239627	19.747307184442	12.4353145655137	7.9	1.484043066265	11.4681133708526	10	0	24
P00505	2806	GOT2	435.525004991959	396.228040108881	375.163050862949	97.3967832678328	72.8366162381379	37.4298837088219	61.6	86.1734340477879	72.9431073631052	18	0	69
P35052	2817	GPC1	25.6246499698076	28.1587451059359	27.1641649558751	13.5976410823579	15.9065296210501	14.9967414859849	167.7	172.544740504411	141.161155139936	5	0	10
P43304	2820	GPD2	161.46944781052	159.789067669834	157.509246318665	72.5207524392421	51.9840493232234	49.1904137630286	148.1	187.583043575897	188.460970373367	16	0	38
P06744-2	2821	GPI	923.962412567893	971.432137074215	798.315815536166	226.309484438239	154.082416925621	99.5926854239146	122.3	151.966009985536	87.905796052973	12	6	103
Q8N5M4-2	283237	TTC9C	8.68179178038295	8.25419372209453	8.51212243208656	1.3303319846809	0.764471313576814	0	0	0	0	1	0	2
Q6NUT2	283417	DPY19L2	2.52435222804749	2.24182475281509	2.04757356037589	1.64819891907368	1.37236416533669	1.98304019649387	2.8	0	0.689071189664962	1	0	2
O60361	283458	NME2P1	43.1317751278546	44.5779943889792	42.1641571430479	8.37049593900992	4.5407753926912	1.70761794698084	0	0	0	1	0	54
Q96JM3	283489	CHAMP1	59.2579311258521	58.9069537931552	60.9094832003388	127.617687733991	140.377196267762	139.763020515391	69.9	33.6383095020068	34.8965338194613	11	0	20
Q52LJ0-2	283742	FAM98B	62.816772796374	61.5320726388969	61.2173188608965	59.229205441855	55.4011439899342	54.8365698780459	35.1	22.1617097895574	14.027520646751	6	2	15
A6NDG6	283871	PGP	14.0472776925466	14.1774245302282	11.7723819279926	4.8268682630015	2.00788851035838	1.90041352163996	0	2.67127751927701	1.18126489656851	3	0	6
Q6NZI2	284119	PTRF	129.222085524776	123.82627655559	169.808680210945	497.873802054472	469.145913594561	617.579310083085	171.5	56.0968279048172	54.584282095603	13	0	71
Q5BKZ1	284695	ZNF326	20.2740131883971	19.9090082918986	18.5774156969867	49.9522000973546	54.839303626944	55.8556322012441	14.3	14.6425582538147	9.00714483633486	10	0	20
Q2TAA2	285148	IAH1	2.61344701256682	3.21788761736083	3.28824455595673	0.824099459536842	0.764471313576814	0	0	0	0	1	0	2
Q5HYI8	285282	RABL3	11.7654612668017	11.6860129262051	12.3460756590318	5.23891799276992	4.89077430734082	6.30716951384857	6.7	6.82659810481902	5.66022762939076	1	0	2
O94915	285527	FRYL	5.10810097910787	4.75552089712466	5.31249723295704	1.01246505028812	1.13289122373431	1.14300233547911	0	0	0	1	0	1
A1X283	285590	SH3PXD2B	8.99857323645165	9.20351513829655	8.22294347822937	5.6627405719603	4.8355113208172	5.60484277759033	3	0	2.16565231037559	3	0	6
A6NDU8	285636	C5orf51	6.60786318518315	6.34218016551864	6.22201168460464	1.83656450982496	1.59341611143119	0.977748985771285	0	3.36383095020068	0	1	0	1
Q8N9Q2	285672	SREK1IP1	6.0188476653054	5.92768771619099	5.85354172727048	8.14681179999278	9.13681377190602	8.24889637291549	27.5	28.2957544634527	23.0346654830859	1	0	2
Q6DKI1	285855	RPL7L1	26.2087157794343	27.9626411514153	29.612857710311	94.9244848892223	138.249571286602	111.091564341084	23.5	1.68191547510034	4.92193706903544	5	0	12
Q8NB49	286410	ATP11C	1.02459002197222	0.971605956488449	1.08675316530201	1.75415456387128	1.79604706201782	1.51482237232171	0	0	0	2	0	3
Q96EC8	286451	YIPF6	1.69775061611822	1.57328854422212	2.18749886062937	0.576869621675789	0.451314389942938	0.371820036842601	0	0	0	1	0	2
Q13098-7	2873	GPS1	138.205809630475	160.760673626323	79.2583542402449	41.746524050252	29.6485922699249	22.2265755357022	16.8	29.3840527120471	14.027520646751	10	0	19
P07203	2876	GPX1	0.762255378665322	0.744303645566839	1.41790970923524	2.61357257167398	2.66183385088794	2.87816250741125	0	0	0	1	0	2
P62993	2885	GRB2	63.5394304930307	63.0251368380879	68.721979131158	53.1073237424385	52.3064167446112	48.3228336770625	19.8	15.5329840935737	22.7393492589437	7	0	22
O60826	28952	CCDC22	7.50871045087852	7.95112397419905	7.322757379932	3.90858600808902	2.74472833067338	2.27223355848256	0	0	1.23048426725886	2	0	4
Q9Y2Q5	28956	LAMTOR2	5.09820155860572	4.40342516059902	4.65484832176569	2.22506854074947	2.08157249238988	1.29448457271128	0	0	0	2	0	4
Q9Y2Q9	28957	MRPS28	5.50902750944482	5.70929922138396	5.26585546620588	3.21398789219368	2.46841339805526	3.02964474464342	0	0	0	1	0	2
Q9Y2R0	28958	COA3	29.0350003327972	26.9330953901821	27.3880454362807	8.52354298149534	6.10656001086057	5.67369833996858	0	0	0	3	0	6
P28799	2896	GRN	11.5872716977631	11.761780363179	13.2742468173799	22.0740926661654	20.1709900811232	23.4797467709865	17.9	16.324473728915	25.2003177934615	4	0	8
Q96C86	28960	DCPS	42.0923359751292	45.3579532990043	42.7891568175135	11.2548440473889	6.95392580422283	4.14510485517122	5.4	7.61808774016035	7.08758937941103	2	0	3
Q9Y2X7-3	28964	GIT1	13.2206760806174	13.023085343391	13.1063364570757	8.26454029421233	6.47497992101808	7.5603407491329	1.4	3.16595854136534	1.37814237932992	2	0	4
Q9Y6E2	28969	BZW2	210.501277557655	214.653605855031	204.827318687716	73.9099486710328	63.4326980313677	52.6331918819416	63.7	67.8702362305195	73.4353010700088	11	0	33
X6R2S6	28972	SPCS1	22.9716052752322	22.3825922636926	23.0596894817731	6.93420830953143	6.34603295246295	5.88026502710336	0	0	1.91955545692382	1	0	4
Q9Y676	28973	MRPS18B	6.53361753141704	6.30206799300306	7.07089183947574	2.37811558323489	2.00788851035838	1.0879178855765	0	1.58297927068267	0	3	0	6
Q9UNZ5	28974	C19orf53	35.6626623589847	31.9560307707439	41.725724535587	80.114240316403	128.919337061863	76.6086987020515	23.5	8.01383255783102	5.0695951811065	4	0	8
Q9H845	28976	ACAD9	43.3941097711615	44.9300901255048	40.9281503241422	27.7250603887038	20.6959884530976	23.9617357076343	7.9	12.5648979610437	8.31807364666989	8	0	16
Q9ULC4-3	28985	MCTS1	62.3168520610156	60.4846992454346	59.9393344519147	41.228518675686	33.2591073894684	34.8959990133019	21.6	24.8329873088344	26.9229957676239	4	0	12
Q9ULX3	28987	NOB1	39.4689895420602	38.6770481211319	40.0233000491697	23.2396047589389	20.189411076631	18.0126151181527	13.6	22.4585184028104	10.5821646984262	5	0	10
Q9UJU6	28988	DBNL	135.023145939034	134.589709513937	133.278848491437	46.3026167765486	41.0880304803153	32.4034276552089	32.1	45.1149092144561	30.7621066814715	8	0	28
Q9BV86	28989	NTMT1	7.5136601611296	8.88707466622921	7.72854075066708	2.1662042936397	1.52894262715363	0.977748985771285	4.3	3.56170335903601	6.64461504319784	2	0	3
Q9BQ69	28992	MACROD1	10.839865449851	11.2848912010493	10.018651498149	4.74445831704782	3.25130570713994	3.34638033158341	5	3.75957576787134	2.60862664658878	1	0	2
Q9BYD1	28998	MRPL13	3.78652834207124	4.02904488378696	4.1884306542541	1.30678628583699	1.326311676567	0.592157836453032	0	0	1.42736175002028	2	0	4
Q12979	29	ABR	52.6847159124265	51.5396847744607	47.4719901993299	12.2084448505672	8.6670783864552	6.58259176336161	10.6	13.356387596385	14.4704949829642	3	0	6
Q6PL18	29028	ATAD2	25.2930193829857	25.2572979606424	24.5195767810844	68.6945763771068	83.7510560765539	77.9031832747628	24.5	17.6106443863447	21.7549618451366	8	0	15
Q96A57-2	29058	TMEM230	50.3682515149241	50.6081909904878	44.137103876622	12.4556746884283	9.50523368206352	10.4109610315928	0	0	0	3	0	7
Q8IWR0	29066	ZC3H7A	12.7702524477697	12.773498492183	11.7863744580179	13.4799125881383	14.0275880792468	15.6715259972919	3.7	4.15532058554201	2.85472350004056	3	0	5
Q9H0U6	29074	MRPL18	4.47948777722153	4.25189028665129	5.1259301659524	4.61495697340632	4.25524996231913	5.4120472029312	0	0	0.639851818974607	2	0	4
Q9P032	29078	NDUFAF4	37.8256857387038	37.7945803257892	34.9953175933948	14.3981948430508	10.6933878923215	11.4162522423154	12.3	10.685110077108	10.2868484742841	4	0	8
Q9NPJ6	29079	MED4	2.89063078662693	3.10200800787138	3.24160278920557	12.7264502251332	12.084173053166	15.8918637969023	7.8	5.54042744738935	5.31569203455828	1	0	1
P04150-3	2908	NR3C1	31.777139811892	34.6078910648294	33.0830051565972	12.0671706575038	12.4433824655696	10.7965521809111	16.4	14.9393668670677	11.5173327415429	5	0	10
Q9NRX4	29085	PHPT1	73.250762005637	76.8682932640196	79.827383794609	25.05262356992	22.8604554252729	19.4310397031448	21.6	36.5074594301191	30.269912974568	5	0	10
Q9NWV8	29086	BABAM1	10.9141111036171	9.87205134688951	10.1725693284278	12.2437633988331	9.28418173596902	11.5952767044989	21.1	22.8542632204811	15.7994179916038	3	0	6
Q9P016	29087	THYN1	84.1500239785009	87.6985798432257	81.5531291644019	145.55951025305	147.340332569738	165.033011908212	152.4	136.235153483127	169.314635174819	8	0	22
Q9P015	29088	MRPL15	26.9660214478485	28.0874345770193	26.595135401511	15.4577512910268	11.2275967620498	13.2891235390041	13.9	8.90425839759002	8.56417050012167	4	0	7
Q9NPD8	29089	UBE2T	15.2055098912978	15.7150578099921	15.8442081653688	3.41412633236692	2.02630950586625	0.977748985771285	2.8	4.74893781204801	4.13442713798977	2	0	4
Q9NRY4	2909	ARHGAP35	14.5620475586583	14.2219936108011	15.7182753951407	8.31163169190015	8.99865630559696	8.3315230477694	0	2.77021372369467	2.01799419830453	2	0	3
Q9BVV7	29090	TIMM21	25.4167621392625	25.6049367891107	23.6893533329138	24.0283856702099	16.7078429256427	27.4182849390229	4.3	8.11276876224869	5.0695951811065	2	0	4
Q9P000	29099	COMMD9	10.7606700858338	11.1779254076744	12.3367473056816	9.44182523640782	10.2512840001325	9.80503208266416	7.6	0	0.738290560355316	2	0	4
Q9NP77	29101	SSU72	8.71149004188939	8.73553979228147	9.42630106040928	14.7866988739753	13.3183797521937	16.1535149339397	14.9	4.74893781204801	7.28446686217245	4	0	9
Q9Y6A4	29105	C16orf80; CFAP20	19.2048757741652	19.6326799923469	21.3852500554065	44.7132821045847	42.7827620670398	48.818593726186	10.6	4.35319299437735	5.36491140524863	4	0	10
Q9ULZ3	29108	PYCARD	28.6340738024603	28.813910590357	26.6044637548612	5.21537229392601	3.78551457686832	2.64405359532517	7.4	8.70638598875469	6.59539567250749	6	0	12
Q9Y613	29109	FHOD1	64.0888483308999	63.9655444381753	63.693996675383	50.9411194487988	46.4485401731069	46.8493246421678	27.3	22.5574546072281	18.752580233025	11	0	19
Q9NPI1-2	29117	BRD7	3.69248384730084	3.84631165343822	3.57742350981391	15.7402996771537	16.6433694413651	15.2446215105467	5.9	5.14468262971868	3.98676902591871	3	0	5
Q6UB99	29123	ANKRD11	0.584065809626675	0.766588185853271	0.788245858094591	4.12049729768421	2.70788633965763	3.41523589396167	1.6	0	0	1	0	2
Q9H0H5	29127	RACGAP1	55.5505981477981	54.3386230344365	61.7490350018597	90.1329351744866	90.9628758178869	97.5407896650424	32	9.49787562409603	20.3768194658067	8	0	13
P05141	292	SLC25A5	683.609432486014	674.419327228587	685.424083291661	318.914717991336	298.963546595058	292.319404520663	186.3	193.222407227704	141.505690734769	3	13	93
P30101	2923	PDIA3	821.444013847659	851.81763863276	731.967902332642	204.294256019183	141.694297446575	114.520571347521	136.1	167.004313057022	104.14818838079	17	5	121
Q12849	2926	GRSF1	77.695601811101	76.9396037929362	85.0512616707389	36.1661934242454	35.0735754469941	20.3812464639648	19.5	19.1936236570274	13.0431332329439	6	0	13
P12236	293	SLC25A6	75.8543095977016	70.1472759136316	75.9281320942121	32.3988816092198	31.0670089240313	24.6502913314169	24.4	33.7372457064244	35.9301406039587	3	0	77
P49840	2931	GSK3A	1.84129221339935	1.84961684377388	1.89831990677218	0.682825266473383	0.699997829299251	0.564615611501728	0	0	0	1	0	3
P49841-2	2932	GSK3B	19.9423826015752	20.4482941668303	19.9813328761966	29.3614864583555	22.0130896319107	28.3547205873673	5.3	3.06702233694767	8.17041553459883	3	1	8
P00390	2936	GSR	263.666115364435	269.888067408982	260.111804817865	71.8967914198785	53.5590444391467	40.6798662530757	136.7	213.900073950996	169.757609511032	14	0	60
P48637	2937	GSS	243.109968691727	244.947209920407	248.166848352893	91.2042644718845	78.8142292804434	68.8968757156865	37.8	8.31064117108402	11.5173327415429	15	0	31
P21266	2947	GSTM3	252.76190368132	253.593611551542	244.84595456021	45.9965226915777	30.1920116374072	11.9257834039145	10.6	27.9000096457821	19.8846257589032	12	1	39
Q03013	2948	GSTM4	48.9278858318617	51.218787394336	44.3096784136013	14.1156464569239	12.084173053166	10.6450699436789	5.7	10.2893652594374	8.46573175874096	3	2	11
P52701	2956	MSH6	219.376108037829	210.820664925764	220.125818182096	146.053969928772	139.115358075472	145.367863292981	130.2	122.285148660236	190.134428976839	24	0	54
P52655	2957	GTF2A1	1.64825351360748	1.44403821056081	1.73507372314312	2.09556719710797	1.86052054629538	1.87287129668866	0	0	0	1	0	2
P52657	2958	GTF2A2	13.1860281088598	13.4821468732915	13.5261123578362	14.5159233372704	12.0381205643963	13.7435702507006	25.2	18.402134021686	14.4212756122738	2	0	4
Q00403	2959	GTF2B	9.15201425423493	9.97901714026439	10.219211095179	6.11010884999459	6.1618229973842	5.21925162827207	4.1	1.484043066265	2.21487168106595	1	0	2
P29083	2960	GTF2E1	12.0921421433726	13.3216981832292	11.4412253840594	12.1142620551916	11.936805089103	10.7139255060572	4.1	1.58297927068267	2.16565231037559	1	0	2
P29084	2961	GTF2E2	29.3121841068574	30.0796724786263	30.2238648547512	18.1184152603886	19.1854668214519	18.3982062674709	25	18.3031978172684	21.3612068796138	2	0	4
P35269	2962	GTF2F1	61.7525850923932	64.1794760249251	60.9841100271407	62.4549661834707	56.2669307788043	63.2507196006692	98.6	109.42344208594	105.132575794597	9	0	21
P13984	2963	GTF2F2	55.273414373738	54.8556243690818	55.3544487802758	36.1661934242454	33.1025289276514	41.8504108135061	111.4	113.479826467064	76.4376826821204	5	0	14
P32780	2965	GTF2H1	1.39086858055166	1.63568525702413	1.75373042984359	3.24930644045955	3.83156706563801	4.13133374269557	2.7	0	2.70706538796949	1	0	2
Q13888	2966; 728340	GTF2H2; GTF2H2C	1.54925930858601	1.73373723428443	1.67443942636662	4.96814245606496	4.9091953028487	5.71501167739554	1.3	2.67127751927701	0	1	0	2
Q13889	2967	GTF2H3	4.60323053349837	4.82683142604124	5.2145495227796	11.6668937771573	14.2486400253413	13.7297991382249	4.8	2.77021372369467	2.21487168106595	1	0	2
P78347	2969	GTF2I	334.328178908761	327.83678596982	332.392550752136	465.051097866062	509.110263348896	538.078677761147	180.5	67.9691724349372	130.923526036343	33	0	95
Q12789	2975	GTF3C1	28.3766888694045	27.3698723797962	33.6287138275858	80.8088384322983	86.6247313757824	94.2081804459347	88.2	97.6500337602372	101.785658587653	10	0	18
Q8WUA4	2976	GTF3C2	2.09867714645517	1.58220236033669	3.02238648547512	23.0865577164535	19.8394121619814	22.6534800224474	34.6	26.2180941706817	24.5112466037965	1	0	2
Q9UKS6	29763	PACSIN3	22.1153054017965	22.6366360229579	23.0037193616717	68.623939280575	60.6971801984483	74.1023562314829	20.8	0	0	9	0	22
Q9NYL9	29766	TMOD3	108.596642908553	109.639938209247	107.406660474569	66.7402833730623	71.2524106244607	66.6659554946309	37.6	35.5180973859424	25.6432921296746	9	1	21
Q9ULW3	29777	ABT1	0.400926530336955	0.508087518530657	0.368469957334158	1.41274193063459	1.52894262715363	1.50105125984606	0	0	0	2	0	2
Q6IBW4-4	29781	NCAPH2	4.51413574897905	4.31874390751058	5.90018349402164	47.3268546762586	36.9248854955355	50.5262116731668	17.2	2.37446890602401	6.05398259491359	3	0	5
Q9UDW1	29796	UQCR10	22.6003770064017	24.4550545103308	20.8908473278442	12.4674475378502	6.84339983117558	12.5317123528432	2.4	0	0	1	0	4
Q9BWE0-4	29803	REPIN1	4.47453806697046	4.26971791888043	3.61007274653972	1.01246505028812	0.948681268655564	0.64724228635564	0	0	0	1	0	2
P0C1Z6	29844	TFPT	1.81654366214398	1.92538428074775	1.8749990233966	4.3324085872794	3.62893611505138	4.88874492885643	3	0	1.96877482761418	1	0	1
B1ANH3	2987	GUK1	2.51940251779642	2.63848956991359	1.9636183802238	0.765235212427068	0.303946425879938	0	0	0	1.6242392327817	1	0	2
Q9Y673	29880	ALG5	32.0196756141946	33.4624656941068	32.4440129521064	9.31232389276632	6.36445394797082	5.59107166511467	8.9	10.1904290550197	8.56417050012167	3	0	6
Q9UJX6	29882	ANAPC2	2.98467528139733	2.42010107510655	4.7154826185422	2.5311626257203	5.99603403781332	3.55294701871819	2.8	0	0	1	0	2
Q9UIV1	29883	CNOT7	4.39039299270221	3.98001889515681	4.52425137486245	3.13157794624	2.57893937110251	4.03493595536601	0	0	0	2	0	4
Q9Y5X2	29886	SNX8	2.38081063076636	2.12148823526836	2.20615556732983	1.57756182254195	1.16973321475006	1.04660454814954	0	0	2.60862664658878	1	0	2
Q9NRL3-3	29888	STRN4	3.56379138077293	3.54324190554274	3.53078174306275	2.75484676473744	2.67104434864188	2.31354689590952	3.6	0	2.16565231037559	1	0	2
Q13823	29889	GNL2	75.2306461060664	74.2565451424497	76.3012662282214	241.237457505278	281.021496970388	259.943519090405	85.2	25.2287321265051	16.8822441467916	14	0	28
Q10570	29894	CPSF1	60.3122194093308	59.3125324263682	62.4113480897262	200.47985280647	215.304595496043	225.928871275545	88.6	39.4755455626491	35.7332631211973	18	0	37
Q13595	29896	TRA2A	50.3484526739198	50.7552689563782	56.7070600160594	164.914074702744	172.46657044248	175.540370727135	97.4	69.3542792967845	169.265415804129	5	2	19
P46976	2992	GYG1	29.3864297606235	30.9755109981409	32.0988638781478	6.51038573034105	4.74340634327782	4.13133374269557	121.3	158.001118455014	121.719503717246	4	0	10
Q96C36	29920	PYCR2	34.6430220472635	33.2128788428987	39.995314989119	48.1744998346394	52.334048237873	56.7094411747345	37	28.5925630767057	44.0513367678672	5	0	22
Q9Y6I3-1	29924	EPN1	19.8433883965537	19.6148523601177	22.1081974400495	18.3774179476716	15.8144246435107	12.5179412403676	7.8	0	3.98676902591871	4	0	10
Q9Y5P6-2	29925	GMPPB	8.6718923598808	8.66422926336488	8.45148813531005	2.21329569132752	2.00788851035838	2.06566687134779	0	0	1.42736175002028	2	0	4
Q96IJ6-2	29926	GMPPA	45.0225644437647	44.0832775946204	42.6399031639098	19.0720160635669	19.5723077271172	17.0761794698084	16	4.65000160763035	13.6829850519185	4	0	8
B4DR61	29927	SEC61A1	168.230752013487	163.21197305783	165.648234616742	132.656467286588	141.335088034171	151.67503280683	52.3	30.8680957783121	30.8113260521619	8	0	30
A2A2G4	29929	ALG6	3.69743355755192	4.29200245916686	3.53544591973787	6.54570427860692	4.57761738370695	7.71182298636507	2.3	0	0	1	0	2
Q9UMX5	29937	NENF	22.3974388861077	23.6260696116755	22.4766673973836	7.40512228640962	5.02893177364989	5.42581831540685	5.6	13.1585151875497	15.553321138152	3	0	6
P04921	2995	GYPC	0.673160594145998	0.775502001967844	0.7322757379932	1.05955644797594	0.930260273147689	1.40465347251649	3	6.72766190040135	4.33130462075119	1	0	4
Q9UHL4	29952	DPP7	3.40045094248751	3.13320636427238	3.5447742730881	16.2465322022977	14.893374868117	17.4617706191266	6.2	0	0	1	0	2
Q96G23	29956	CERS2	29.7032112166922	28.9520747401329	26.6930831116884	7.47575938294135	5.31445720402195	3.88345371813384	2.9	2.86914992811234	0	2	0	4
Q6NUK1	29957	SLC25A24	73.1121701186069	69.2960064746899	67.6119050824804	26.4771383499765	20.6223044710661	19.5549797154257	30.8	35.4191611815248	40.8520776729942	10	0	19
Q9UHY1	29959	NRBP1	26.5700446277626	25.7520147550012	27.3414036695295	7.14611959912662	5.13945774669713	4.42052710468426	7.9	7.42021533132502	5.6110082587004	2	0	3
Q13033	29966	STRN3	2.06897888494873	2.32650600590353	2.25746151075611	1.89542875693474	1.72236307998632	1.62499127212692	0	0	0	1	0	2
Q9Y617	29968	PSAT1	174.323845332558	171.88511613731	175.568938404714	47.1738076337732	38.2972496608722	24.3610979694282	38.6	38.8819283361431	25.692511500365	10	0	30
P13807	2997	GYS1	30.7327509489155	29.4155931780907	28.5447612517094	7.34625803929985	5.91313955802789	5.05399827856425	8.2	5.44149124297168	11.4681133708526	6	0	10
Q9UHD9	29978	UBQLN2	44.0821194960607	45.4069792876345	43.3255371351518	12.1731263023014	8.38155295608314	7.18852071229029	4.2	4.74893781204801	6.00476322422324	2	4	11
Q9UMX0	29979	UBQLN1	19.5068080994807	18.5273667941398	19.3609973784062	8.41758733669774	6.11577050861451	5.61861389006598	0	0	0	1	1	17
Q9NZM5	29997	GLTSCR2	31.6781456068705	30.8908297450525	31.5764760905348	102.671019808869	121.79962229807	108.048148483965	39	11.3776635080317	10.4837259570455	4	0	8
P09110	30	ACAA1	3.23711050420208	2.60283430545529	3.16697596240371	1.74238171444932	1.33552217432094	1.68007572202953	0	0	0	1	0	2
Q96HE7	30001	ERO1L	27.5698860984795	28.1854865542796	24.1744277071258	12.52631178496	5.70129810968732	10.0804543321772	6.2	0	4.33130462075119	4	0	8
Q96B97	30011	SH3KBP1	11.107149803409	10.143922738384	9.47294282716044	4.54431987687459	3.74867258585257	2.90570473236255	26.2	27.9000096457821	34.4535594832481	6	0	10
P07305	3005	H1F0	29.4408765733853	29.700835293757	29.2024101629008	115.609381323597	96.406279990464	116.627551556296	936.1	1232.74510704413	1549.2289118496	6	0	20
P16403	3006	HIST1H1C	387.290078595247	379.857816814468	398.194755284672	1519.03898806542	1532.35051132258	1562.53927704984	11364	12537.1958238068	15951.4074082956	7	9	314
P16402	3007	HIST1H1D	90.6687923791647	83.5893106144076	128.731276233199	412.94446632449	544.27594377343	348.76719455836	2158	2443.92212152521	3199.70206920925	9	0	317
P10412	3008	HIST1H1E	188.019693597279	188.139459822233	204.388886080255	1086.11599627187	1119.83994841699	1027.54532848324	3805.9	3519.35866354525	3486.55256159263	7	0	336
P16401	3009	HIST1H1B	526.560075929703	531.998830257999	534.841139335543	2146.81441064174	2047.03312581261	2185.35160987368	14126.7	15713.7405390448	19828.0234826093	16	5	286
P04083	301	ANXA1	561.896057412117	581.702268912857	549.169490081499	134.963945773291	94.7760218880171	48.9976181883695	61.1	96.0670544895546	98.4387413807088	17	0	122
P16104	3014	H2AFX	437.767223735695	448.021768642607	411.706875112483	1158.48370166863	1166.58322451822	1198.7202565556	3783.7	3609.09380095207	4167.84709068852	4	5	164
P0C0S5	3015	H2AFZ	53.6548591216369	59.58886072592	53.8712405975889	324.506821466765	272.621523018797	364.686600580214	423.1	395.349072852997	478.510721851626	2	0	110
P07355-2	302	ANXA2	1383.00844067295	1351.48160093515	1359.45358296601	1534.59092215182	1178.83318653096	1417.72225825589	1012.1	790.994954319247	619.868754474323	16	8	278
P84243	3020; 440926; 3021	H3F3A; H3F3AP4; H3F3B	370.035388660005	403.225385758821	391.212482802023	1719.30692958229	1635.02914028348	1801.50939183983	5377.9	5390.34122528775	7049.24748964325	4	4	187
Q99714	3028	HSD17B10	84.2539678937734	79.9613874557764	82.6678673897546	29.6322619950604	22.0867736139422	15.4649593101571	12	20.6776667232924	16.2916116985073	8	0	27
Q16775	3029	HAGH	4.15775661090175	3.54769881360002	3.26958784925626	2.2957056372812	1.8420995507875	1.95549797154257	1.3	0	0	2	0	3
P40939	3030	HADHA	321.058005725633	311.667123537985	317.159349731208	200.197304420343	192.978348940499	190.908932249962	109.7	92.8021597437716	74.5181272251966	24	0	73
P55084	3032	HADHB	207.798735760568	208.498615827918	200.802134217091	130.831675626185	118.391738129113	122.067140984178	122	117.931955665859	114.238159372313	15	0	36
P53701	3052	HCCS	2.45010657428139	2.2373678447578	3.24160278920557	0.753462363005113	0.442103892189001	0.50953116159912	0	0	0	1	0	2
P51610	3054	HCFC1	108.44320189077	108.41874540155	127.467284354243	368.961100884066	396.069824414821	435.828167629432	127.8	24.8329873088344	50.4498549576133	27	0	64
Q13547	3065	HDAC1	174.65547591938	168.471124565428	186.744305718291	365.664703045919	394.181672375264	397.76481274673	165.6	87.3606685007999	75.8962696045265	7	5	38
Q92769	3066	HDAC2	68.8851175641901	63.0919904589472	70.1865306071444	148.549814006227	174.787615876472	171.959881483465	81.2	48.6766125734921	38.5387672505475	6	0	32
P51858	3068	HDGF	299.680207151246	308.48934809314	283.003583939334	87.3074513132174	65.9011114294229	83.6595082895853	5560.4	9130.9212419109	8126.01966223613	16	0	118
Q00341	3069	HDLBP	812.717674675016	791.497844985446	803.049954861409	541.916031742005	555.420646055694	515.425197738699	251.8	258.223493530111	251.757081081163	34	12	141
P09525	307	ANXA4	353.884484110752	391.093682026887	283.241456949765	134.104527765488	112.552282553116	93.9740715338486	47.9	41.1574610377494	29.3839643021416	18	0	61
Q9NRZ9	3070	HELLS	12.656409111995	11.2581497527056	14.4962611062603	43.4418143670135	55.2169340348554	51.1045983971442	30.6	29.7797975297177	53.4522365697249	6	0	12
H3BP20	3073	HEXA	64.4006800767175	69.1088163362839	62.4020197363759	23.5810173921756	18.6512579517235	17.3240594943701	18.2	13.5542600052204	10.5821646984262	6	0	12
P07686	3074	HEXB	123.371528008007	126.928284563461	116.753670531502	41.3697928687495	33.1485814164211	31.1227141949733	36.6	51.6446987060221	44.44509173339	11	0	23
Q9P0U4-2	30827	CXXC1	4.28149936717859	3.87305310178194	5.78357907714374	8.27631314363428	16.4131069975167	8.49677639747723	6.5	5.83723606064235	3.39613657763445	3	0	5
Q5QJE6	30836	DNTTIP2	65.3262758936683	63.5644227130195	64.7527647806344	132.020733417802	162.906073773893	148.686701399614	116.4	108.13727142851	123.835936656932	7	0	11
Q9H223	30844	EHD4	27.4609924729559	28.0428654964464	28.4095001281311	14.2569206499874	14.5341654557134	15.9469482468049	8.3	0	0	4	0	9
Q9NZN4	30846	EHD2	139.413538931737	129.401868535255	142.695821198497	201.351043663694	133.432480961293	198.868635260889	58.1	7.91489635341335	6.59539567250749	16	2	43
O14907	30851	TAX1BP3	41.9735429291034	40.5355787810204	42.1781496730733	10.9252042635741	8.86049883928789	4.94382937875903	9.5	13.8510686184734	9.69621602599982	1	0	4
P08133	309	ANXA6	937.103893284494	951.50084424203	939.617047908803	290.424422390205	198.513858090615	177.495868698677	175.9	203.907517304812	145.640117872759	13	27	146
O00291	3092	HIP1	22.8033151266957	22.8015416210775	21.4318918221577	47.3386275256806	47.6827468721345	54.7814854281433	17.8	7.02447051365435	9.05636420702521	7	0	14
P61086	3093	UBE2K	38.5730919866159	38.7305310178194	36.1100558187475	9.2652324950785	6.57629539631139	4.99891382866164	7.7	4.45212919879501	2.85472350004056	5	0	14
P49773	3094	HINT1	123.38142742851	119.53873100448	128.35814209919	24.9466679251224	19.4433607585621	6.59636287583726	14.7	16.027665115662	16.1931729571266	3	0	18
Q9UJZ1	30968	STOML2	58.9411496697834	59.2635064377381	58.8339245799123	25.6648117398617	20.6683569598358	24.3886401943795	15.2	4.35319299437735	5.21725329317757	7	0	20
P19367-3	3098	HK1	402.574783850562	408.145812254065	394.155578284021	957.403433541637	292.562250656071	938.983304152325	325.2	151.669201372283	123.196084837957	27	3	87
P52789	3099	HK2	69.8948584554091	70.7667861335945	71.3945523659994	91.8399983406701	38.8867215171242	90.7103178771191	27	14.84043066265	21.6565231037559	12	0	29
Q13085-4	31	ACACA	171.947984412043	168.537978186288	175.461662341186	61.6073210250899	47.3419584552388	42.6766775620452	12.1	15.5329840935737	15.5041017674616	22	0	46
P20073	310	ANXA7	118.77324718476	118.286339840383	120.643593878548	41.0166073860908	25.6143942537002	21.2901398873578	19.8	10.7840462815257	20.2291613537357	8	0	20
P01892	3105; 100507703	HLA-A; LOC100507703	308.297652698365	307.094335871209	300.298351050664	85.8358451354731	67.1537391239584	56.4202478127458	103.6	124.560681361843	93.1722687168409	4	9	70
P30475	3106	HLA-B	100.637508824827	96.8887242573504	92.5465935876501	21.5325415927555	16.2749495312076	16.9384683450518	10.1	16.8191547510034	8.02275742252777	5	1	26
P50995	311	ANXA11	84.7984360213915	86.3525936099252	77.1501463830925	22.0387741178995	15.8604771322804	13.6747146883223	15.3	18.7978788393567	21.3612068796138	10	0	20
P08397	3145	HMBS	84.5559002190889	85.0066073766247	79.3656303037725	20.7555335309065	16.0815290783749	12.738279039978	23.3	28.8893716899587	22.8870073710148	5	0	15
P09429	3146	HMGB1	468.91080063545	478.74769278954	488.530529128317	199.220157918321	165.199487714623	169.026634526151	714.4	828.887520611214	1198.34401819806	8	2	48
P26583	3148	HMGB2	221.227299671731	204.344777518527	238.059577497917	358.56567484448	306.35957629147	374.684428237537	465.9	491.515063546969	733.910036363874	8	0	27
O15347	3149	HMGB3	59.4955172179037	58.2295037684476	57.8917608915388	37.2610684204872	34.4748930929881	39.6745750423531	143.6	157.803246046179	200.273619339052	5	0	14
P05114	3150	HMGN1	95.8808372735451	97.878157846068	92.0801759201385	180.513100186834	210.837504085384	209.472391867141	2194.4	3061.67978190912	2747.91746564249	6	0	36
P05204	3151	HMGN2	87.8474575360528	88.9064019267503	98.8712171591073	177.346203692328	210.441452681964	188.333734217015	2518.3	3585.44804809625	3676.5393324574	4	1	24
P35914	3155	HMGCL	20.5115992804487	20.7959329952986	18.3721919232816	4.07340589999639	2.99341177002969	1.30825568518693	5.4	7.12340671807202	5.02037581041615	2	0	4
Q01581	3157	HMGCS1	331.001973620039	321.8912706214	316.63229776692	55.0027524993732	37.3393578944627	13.3579791013823	34.1	51.2489538883515	45.6263566299585	12	0	49
P17096	3159	HMGA1	99.5881702515992	102.834239605771	103.316177530493	307.306688461288	315.376653592575	352.554250489164	1629.2	2070.83369466619	1525.11142021132	2	4	26
P09601	3162	HMOX1	10.8794631318596	11.636986937575	12.5373069027116	5.55678492716271	5.12103675118926	4.97137160371034	2.8	0	1.67345860347205	2	0	4
A0A087WT44	3163	HMOX2	40.4490321717728	43.3122325007098	39.7900912154139	11.4549824875621	7.42366118967364	5.0677693910399	0	3.36383095020068	1.18126489656851	6	0	12
O14727	317	APAF1	11.1813954571751	10.7723467744614	11.4458895607345	40.2513721736638	40.6735580813881	46.2158534682878	9.8	2.27553270160634	1.7226779741624	1	0	2
P50135	3176	HNMT	9.57768933582726	10.7946313147478	9.87872619789553	4.39127283438917	3.12235873858482	3.73197148090167	18.5	23.6457528558224	18.7033608623347	2	0	4
Q8IUE6	317772	HIST2H2AB	2.13827482846376	2.25965238504424	2.20615556732983	11.7846222713768	10.8131243631226	11.0582033179485	7.7	6.62872569598369	5.75866637077147	1	0	122
Q8N8A6	317781	DDX51	14.8639798839738	13.8030442534162	15.4710740313595	50.8587095028451	57.3814010070307	57.563250148225	9	0	2.95316224142126	8	0	16
P09651	3178	HNRNPA1	114.872875506914	113.151981758389	154.342270356261	733.825250169292	930.42606210726	928.944163157575	296.2	70.4425775453789	58.32495426807	12	0	115
P50583	318	NUDT2	21.20950842585	21.0455198465067	19.5848778588118	9.5242351823615	9.18286626067571	11.2234566676563	6	4.45212919879501	3.10082035349233	2	0	4
P22626	3181	HNRNPA2B1	807.678869639423	795.607114214264	950.078796191088	3516.51480378966	3556.66133917623	3885.16133608082	1553.4	568.091685766243	462.809742601402	16	2	260
Q99729-3	3182	HNRNPAB	206.739497766839	197.409828581389	254.309569034021	741.548239390095	892.589337334085	848.686119649476	246.7	78.0606652855392	103.508336561815	10	0	71
P07910-2	3183	HNRNPC	407.385902214606	398.28267472329	426.898098543335	1355.21978835891	1630.03705050085	1556.60392757284	496	105.564930113651	79.7353805183741	2	20	126
Q14103-3	3184	HNRNPD	302.560938517371	305.801832534596	324.556733937941	798.5523762912	952.043100335752	915.696352955998	315.9	138.312813775898	125.460175889713	11	3	72
P52597	3185	HNRNPF	153.876592285373	152.809549652124	157.565216438766	308.978433079206	315.938493955565	300.196480856736	187	148.800051444171	173.399842942119	9	0	52
G8JLB6	3187	HNRNPH1	212.362368612058	209.113669139823	236.137936707769	700.154900822501	700.412301698179	695.41363779547	267.1	101.112800914856	42.8700718712987	5	8	116
P55795	3188	HNRNPH2	28.1094045158465	27.476838173171	26.0774117905731	63.938345210637	60.4761282523537	62.2178861649953	14.5	4.25425678995968	3.3469172069441	4	0	58
P31942	3189	HNRNPH3	82.7542056876981	80.2109743069845	99.9533061477342	462.413979595544	477.969570442834	492.20710210475	142.1	19.6883046791157	16.1931729571266	10	0	57
P61978-3	3190	HNRNPK	601.874867110037	607.922259013873	632.219819958613	1894.02778785352	1730.26568705919	2012.85465500366	668	177.392614520877	132.646204010505	20	0	175
P14866	3191	HNRNPL	254.578447343464	247.050870523446	283.614591083774	974.603566547113	1040.52835225783	1008.58250660427	403.6	152.559627212042	120.83355504482	18	1	116
Q00839	3192	HNRNPU	848.969352553879	815.926158047433	832.905349758826	1825.47448566948	2153.14727043573	1877.26428156839	818.1	487.062934348174	466.796511627321	3	27	179
P37235	3241	HPCAL1	148.412112168188	150.830682474688	145.956080694403	167.65714861806	116.779901022174	141.580807362177	51.8	11.7734083257024	14.9134693191774	10	0	24
P00492	3251	HPRT1	135.919043494479	139.701783055644	134.59414631382	26.7125953384156	18.568363471938	6.73407400059378	39.4	48.1819315514038	30.3683517159487	5	1	22
P52594-4	3267	AGFG1	37.8504342899592	39.2430754444073	37.700540064962	52.448044174809	44.4222306672406	47.9647847526956	27.2	12.762770369879	13.338449457086	4	0	9
H7C2I1	3276	PRMT1	301.665040961927	297.431759203012	327.583784600092	183.668223831918	188.474415538823	166.272412031021	79.8	66.8808741863428	65.412543647481	11	0	61
P27695	328	APEX1	41.7607053883073	42.505532142341	42.8311344075895	68.9418062149678	53.8722013627805	78.371401098935	62.7	57.1851261534115	91.4495907426785	10	0	34
O75506	3281	HSBP1	20.0413768065967	19.7797579582373	19.2024153714523	11.9847607115501	7.77366010432327	10.9342633056676	10.2	11.7734083257024	3.3469172069441	2	0	3
P51659	3295	HSD17B4	234.31928328582	229.802636341747	218.791863653013	181.042878410822	160.971869245566	183.128253701219	107.9	97.7489699646549	87.8073573115923	19	0	56
Q00613	3297	HSF1	2.0937274362041	1.49752110724825	1.66044689634127	0.353185482658647	0.377630407911438	0	0	0	0	1	0	2
P31689	3301	DNAJA1	135.889345232972	135.347383883675	136.371197627039	60.276989040409	68.3879458229861	52.1649740577694	28.2	40.8606524244964	34.158243259106	9	0	26
P08107	3304; 3303	HSPA1B; HSPA1A	644.110744682448	638.037586756958	597.984763163262	259.944515236764	230.538758781056	208.632354006126	121	161.266013200797	148.937815709012	22	5	170
P34932	3308	HSPA4	1077.25493904364	1090.57866016965	1050.56381847979	300.125250313896	244.41897889624	191.432234524037	220	306.801169899185	196.631385907966	39	1	190
P11021	3309	HSPA5	1295.66090387226	1293.74681396106	1249.30438660647	399.688237875368	315.864809973533	251.074922656086	317.2	355.279910063842	201.159568011478	29	0	254
P17066	3310	HSPA6	0.316781456068705	0.320897380124625	0.270522247156724	0.176592741329323	0.423682896681126	0.688555623782595	0	4.55106540321268	2.11643293968524	1	0	65
P11142	3312	HSPA8	2591.56434354682	2707.67415368684	2137.01847647459	940.744851609571	824.477706443717	694.229322122564	786.2	1001.53119732004	633.404081414171	27	8	354
P38646	3313	HSPA9	1759.56259773362	1601.64785019063	1454.392899188	500.098870595222	388.001428382372	332.889101873933	529.9	658.222567990738	506.270446920985	36	1	204
P04792	3315	HSPB1	560.044865778215	574.79851833212	630.717955069226	141.191783117505	104.98125339938	59.2984103201571	167	211.327732636137	78.7017737338767	13	0	98
P07900-2	3320	HSP90AA1	778.040004655995	763.495091661515	820.899758997077	246.582331142845	201.866479273049	164.069034034917	152.6	183.526659194772	127.72426694147	17	2	294
Q58FG1	3323	HSP90AA4P	20.5462472522062	20.7781053630695	21.2220038717774	5.94528895808722	3.85919855889982	2.43748690819039	0	0	0	1	0	29
P08238	3326	HSP90AB1	2281.14326515075	2241.96737387292	2199.25725002733	505.031694503021	371.192269981436	201.319893281555	378.9	574.720411462227	334.494843211649	20	16	333
P10809	3329	HSPD1	1336.54056083588	1323.85768479608	1157.85853871415	398.404997288375	298.816178630995	270.079057872485	262.1	324.510750489947	151.497222984911	23	0	188
P61604	3336	HSPE1	672.20035035729	691.146103167584	637.518324661545	115.150240196141	71.3997785885236	39.6194905924505	56.3	86.4702426610409	101.145806768678	4	6	59
P25685	3337	DNAJB1	156.71772596949	166.028738950035	150.914100500051	54.013833147929	38.3156706563801	30.9023763953629	20.8	20.2819219056217	14.6673724657256	10	1	33
Q06481	334	APLP2	3.5885399320283	3.90425145818294	3.4281698562102	1.04778359855398	1.34473267207488	1.29448457271128	30	35.1223525682718	34.2566820004867	1	0	2
P41252	3376	IARS	205.299132083776	201.452244189348	196.879561633318	50.7645267074695	40.535400615079	33.4224899784072	30.1	41.0585248333318	38.5387672505475	24	0	52
Q8NBM4	337867	UBAC2	5.99409911405003	5.51765217492064	5.77425072379351	12.3261733447868	8.2249744942662	11.4024811298398	0	0	1.52580049140099	2	0	4
Q6PK04	339230	CCDC137	24.035792979213	24.8205209710283	25.0886063354485	56.3330844840541	69.7142574995531	58.114094647251	23.6	9.99255664618436	18.3096058968118	4	0	7
Q8IYL3	339448	C1orf174	1.01469060147007	0.476889162129651	4.58022149496384	8.68836287340271	12.4249614700617	12.0910367536224	4.9	3.46276715461834	33.469172069441	1	0	2
A8K0B5	339487	ZBTB8OS	12.9583414373105	14.0125189321086	13.7733137216173	4.97991530548692	3.49998914649626	2.83684916998429	6.7	13.7521324140557	11.1727971467105	1	0	2
Q14197	3396	ICT1	33.3362985409801	31.9694014949158	31.1240509530486	10.3247889430544	7.03682028400826	9.87388764504242	2.8	3.06702233694767	4.4297433621319	6	0	12
Q5T4U5	34	ACADM	50.5315919532095	49.9129133335511	49.5102354063555	23.7929286817708	20.1617795833692	24.9945691433082	24.4	21.2712839497984	12.6001588967307	5	0	12
P14735	3416	IDE	97.3063538258543	98.2035121342499	96.8189794220563	31.4688265048854	27.7604402303677	23.7000845705969	85.8	125.747915814855	141.210374510627	12	0	30
O75874	3417	IDH1	327.279791511232	331.848003221378	316.24983527956	86.0595292744902	59.9879718713951	43.8059087850487	43.7	61.9340639654595	59.2601223111867	14	0	59
P48735	3418	IDH2	224.573303801457	213.802336416089	241.20789675362	96.3725453681227	73.5826665562068	66.0462554332265	74	65.5947035289132	62.360942664679	15	1	54
P50213	3419	IDH3A	94.2771311521973	95.6586176335394	92.5885711777262	31.4217351071976	24.6749234827986	20.1884508893057	65.9	84.1947099594346	109.168564191206	7	0	16
A0A087WZN1	3420	IDH3B	30.2922267365699	31.8847202418273	31.2686404299771	15.9051195690611	14.1841665410638	12.6556523651241	23.3	21.2712839497984	17.7681928192179	3	0	6
P51553	3421	IDH3G	3.27670818621067	3.34713795102213	3.03637901550047	1.27146773757113	0.967102264163439	0.908893423393026	3.8	1.28617065742967	3.3469172069441	1	0	2
Q13907-2	3422	IDI1	40.5480263767942	39.4213517666988	30.135245497924	6.80470696588992	4.37498643312032	2.46502913314169	3.4	3.66063956345368	4.38052399144154	3	0	6
Q16666	3428	IFI16	188.21273229707	195.537927197329	185.802142029918	477.071177125878	533.96018628902	563.321126929017	240.1	127.429831289955	259.435302908858	25	0	74
P80217-2	3430	IFI35	10.1766042762072	9.47092962173373	8.9925326296235	5.98060750635308	6.02366553107514	6.01797615185988	0	0	0	2	0	3
Q9HB58-6	3431	SP110	2.03433091319122	2.535980684596	2.20615556732983	13.1620456537456	12.3696984835381	14.5836081117154	9	14.84043066265	21.4104262503042	2	0	4
Q5HYI7	345778	MTX3	24.8326963296358	23.4567071054986	23.1669655453008	102.906476797308	51.1182625343532	95.3924961188408	26.4	3.95744817670668	1.32892300863957	4	0	10
P15260	3459	IFNGR1	15.3639006193322	14.391356116978	15.7182753951407	7.6994435219585	6.72366336037439	4.50315377953817	10.4	10.685110077108	11.9110877070658	1	0	2
O00458	3475	IFRD1	3.93996935985452	3.99784652738596	3.81529652024482	2.27215993843729	3.38946317344901	2.03812464639648	0	0	0	1	0	2
P78318	3476	IGBP1	56.5900373005235	60.8546226141894	54.0018375444921	15.2340671520096	8.28944797854377	6.36225396375118	17.6	18.5010702261037	26.529240802101	6	0	12
Q8TB61	347734	SLC35B2	18.7247538798111	19.0265404965559	19.9720045228464	17.0706316618346	16.0446870873592	22.5708533475935	6.9	1.28617065742967	4.33130462075119	3	0	6
Q8NB37	347862	PDDC1	30.4951648568639	30.9487695497972	28.2369255911518	9.7596921708006	6.79734734240589	6.41733841365379	6.1	9.59681182851369	8.76104798288308	3	0	6
P11717	3482	IGF2R	104.721019781962	104.634830460914	100.909462366133	53.8372404065997	44.1367052368686	44.9351400080522	27.2	37.0021404522074	27.5628475865985	16	0	29
I3L4Q0	348262	FAM195B	14.5026510356454	15.9200755806272	13.9971942020229	5.87465186155549	4.54998589044513	3.02964474464342	0	0	1.67345860347205	1	0	2
P22692	3487	IGFBP4	3.02922267365699	3.40062084770957	3.27425202593138	4.27354434016962	2.41315041153163	4.07624929279296	3.7	4.35319299437735	4.47896273282225	1	0	1
P24593	3488	IGFBP5	47.9527929124002	45.9373513464516	47.4533334926294	47.5387659658538	45.4722274111895	50.2370183111781	34.9	28.4936268722881	21.6073037330656	8	0	17
P24592	3489	IGFBP6	5.55852461195556	6.03911041762316	6.51119063846183	5.21537229392601	3.47235765323444	3.27752476920515	4.8	4.15532058554201	5.26647266386792	1	0	1
Q8NFH3	348995	NUP43	23.832854858919	23.7686906695087	27.1548366025249	72.6384809334617	68.6734712533581	75.3555274667672	31.8	13.8510686184734	13.6337656812282	6	0	15
P05067	351	APP	10.0132638379217	9.66257666819705	8.54010749213725	3.89681315866707	3.35262118243326	3.67688703099906	56.5	55.7010830871465	52.9600428628213	2	0	4
Q06330	3516	RBPJ	5.37538533266584	4.86248669049953	4.70149008851685	6.34556583843368	7.57102915373664	6.23831395147031	7.8	10.685110077108	12.7970363794921	1	0	1
P07741	353	APRT	77.96783587491	84.4227524211202	77.9896981846133	13.7271424259994	7.79208109983114	3.37392255653472	11.6	12.9606427787144	11.0251390346394	6	0	15
Q13123	3550	IK	85.9913161919002	85.6082899643584	90.0559232431382	310.697269094811	319.760850523449	342.157060570047	84.6	27.9000096457821	22.0502780692788	12	0	30
O14920	3551	IKBKB	8.98867381594951	8.64194472307845	9.08581616312582	66.540144932889	13.3920637342252	64.5314330609048	16.3	5.54042744738935	4.62662084489331	1	0	1
Q8N5W9	359845	FAM101B	2.95497701989089	2.63848956991359	2.5186554045626	7.6994435219585	9.00786680335089	8.02855857330506	0	0	0	4	0	10
Q7Z5L9	359948	IRF2BP2	34.5687763934974	35.2095736525631	33.4001691705051	32.5283829528614	31.1222719105549	35.2540479376689	22.8	27.9989458501997	23.9206141555122	6	0	10
Q01167	3607	FOXK2	8.34026177305888	8.7578243325679	7.94775705439753	21.8857270754141	26.4801810425704	28.7953961865881	36.5	48.6766125734921	23.8713947848219	2	0	2
Q12905	3608	ILF2	205.675310062858	205.048968991578	214.225634688074	476.953448631658	585.253448280698	535.710046415335	183.9	63.7149156449775	61.2781165094912	14	0	74
Q12906-7	3609	ILF3	550.303836004103	530.207153218969	560.489446872005	1319.85414869536	1474.28753348176	1433.66920650269	424.4	146.425582538147	117.683515320637	29	0	155
Q13418	3611	ILK	171.987582094051	172.575936886189	163.479392462813	69.8600884698803	55.7603534023377	55.6490655141094	32.3	25.1297959220874	22.2963749227305	12	0	24
P29218-3	3612	IMPA1	19.185076933161	17.6538128149117	19.0951393079246	8.6648171745588	7.35918770539608	6.1832295015677	0	0	0	4	0	8
P20839-6	3614	IMPDH1	51.8234663287397	53.3090772732034	51.623107440183	15.0221558624144	12.9039073532665	10.7001543935815	28.9	51.2489538883515	56.799153776669	7	0	18
P12268	3615	IMPDH2	172.086576299073	167.183078136872	170.979388556399	52.8718667539994	33.7196322771653	30.2826763339585	18.4	23.7446890602401	11.8126489656851	12	2	31
Q9NQS7	3619	INCENP	14.5768966894115	12.1629020883348	17.341408878081	46.1377968846412	52.4722057041821	51.7380695710242	32.2	22.3595821983927	44.3466529920093	5	0	9
Q9UK53	3621	ING1	6.79100246447286	6.9795180177106	3.13899090235302	8.41758733669774	6.41050643674051	7.31246072457116	23.2	20.3808581100394	7.92431868114706	1	0	2
O15357	3636	INPPL1	3.4944954372579	3.11092182398595	3.2229460825051	1.14196639392962	0.699997829299251	0.385591149318253	0	0	0.738290560355316	1	0	2
P60228	3646	EIF3E	211.560515551384	213.958328198094	208.945786691843	116.598300675041	112.837807983489	111.601095502683	50	26.7127751927701	31.5003972418268	15	0	45
P48200	3658	IREB2	24.303077332771	24.0940449576906	26.4318892178819	57.3102309860764	50.7498426241957	50.7878628102042	34.6	15.0383030714854	14.2736175002028	2	0	4
Q14653-4	3661	IRF3	21.3382008923779	21.5090382844645	20.5270415471852	8.54708868033925	5.14866824445107	4.57200934191643	4.2	3.16595854136534	3.10082035349233	2	0	4
P17301	3673	ITGA2	29.4161280221299	31.1359596882032	28.6427089618869	18.5775563878448	12.968380837544	15.272163735498	3	4.94681022088335	4.28208525006083	6	0	12
P26006	3675	ITGA3	139.393740090732	132.526161083413	149.393578903963	75.0283693661185	69.1616276343168	79.6383434466949	55	18.8968150437744	9.59777728461911	12	0	24
P08648	3678	ITGA5	2.96982615064411	2.69197246660102	2.78451347504421	0.317866934392782	0.377630407911438	0	0	0	0	1	0	2
P06756	3685	ITGAV	5.38528475316799	5.6959284972121	4.78078109199382	1.57756182254195	1.50131113389182	0.826266748539114	0	3.26489474578301	1.47658112071063	3	0	6
P05556	3688	ITGB1	387.57716178981	385.696366369513	379.934503601593	121.283894744979	92.1049775393752	70.0949625010682	61.8	45.7085264409621	29.580841784903	17	0	59
P56537	3692	EIF6	101.063183906419	98.2569950309373	99.500881010248	78.2070387100463	81.96421951229	76.7188676018568	25.1	8.40957737550169	7.08758937941103	8	0	33
P19823	3698	ITIH2	3.02922267365699	2.64740338602816	3.11567001897744	0.729916664161203	0.957891766409502	0.771182298636507	0	0	0	1	0	1
P49748-3	37	ACADVL	287.286132682558	277.442526566082	268.810494316956	60.5713102759579	43.1511819771973	35.7911213242193	39.9	83.8979013461816	52.8123847507503	18	0	55
P46977	3703	STT3A	310.787356954655	316.346876998136	317.094051257756	182.726395878162	210.082243269561	191.80405456088	149.2	150.580903123689	115.370204898191	14	2	49
Q9BY32	3704	ITPA	63.8611616593505	64.59842538231	60.7742220767605	12.52631178496	7.51576616721301	4.14510485517122	9.3	9.79468423734903	10.975919663949	5	0	10
Q14571	3709	ITPR2	64.8610031300674	64.7276757159713	64.6268320104062	66.5048263846232	75.2589771474235	74.4741762683255	28.6	14.4446858449794	20.5244775778778	2	3	8
Q14573	3710	ITPR3	5.4941783786916	5.2992636801136	5.25186293618053	9.01800265721744	9.40391820677021	11.154601105278	5.5	0	1.96877482761418	2	0	8
P26440	3712	IVD	22.8280636779511	21.6828576986986	21.1240561616	10.1011048040373	8.42760544485283	6.43110952612944	5.1	4.65000160763035	5.21725329317757	3	0	6
B0YIW6	372	ARCN1	301.486851392888	288.950263169996	302.868312398652	91.1218545259308	77.5155490971382	63.8566485495979	57.8	68.2659810481902	59.4569997939481	19	0	50
P17275	3726	JUNB	5.70206620923669	5.04967682890556	5.25186293618053	11.1959798002791	16.2473180379458	14.5422947742884	4.9	2.86914992811234	2.65784601727914	1	0	2
Q9Y2Q3	373156	GSTK1	34.3262405911948	35.2407720089641	32.9803932697447	9.50068948351759	5.77498209171882	4.43429821715991	1.8	1.28617065742967	1.37814237932992	3	0	8
Q15046	3735	KARS	362.21979617356	350.259490406028	424.220861131818	111.065061446722	99.7496906751433	77.1870854260289	73.4	73.7074722911619	54.7319402076741	19	0	63
O95562	375035	SFT2D2	5.45953040693409	5.96779988870657	5.20055699275425	4.59141127456241	5.47103566583889	5.16416717836946	4.8	2.27553270160634	7.38290560355316	1	0	2
Q5JRA6	375056	MIA3	57.1840025306523	56.8434053626315	56.851649492988	18.3067808511398	16.0170555940973	13.2064968641502	33.7	54.3159762252991	41.245832638517	9	0	18
P61204	377	ARF3	95.608603209736	89.664076296489	93.7359586398047	26.0650886202081	22.6025614881627	14.6937770115206	24.3	41.8500144686731	29.7284998969741	3	0	34
Q5T5E6	3775	KCNK1	3.22226137344886	3.36050867519399	3.78731146019413	4.07340589999639	3.69340959932895	3.40146478148602	0	0	0.738290560355316	1	0	2
P18085	378	ARF4	337.951366812546	335.003494125937	336.958779717075	118.57613937793	93.0444483102768	82.6404459663871	73.1	65.4957673244955	63.2468913371054	5	3	42
P51787	3784	KCNQ1	2.55900019980501	2.43347179927841	2.33675251423308	14.3393305959411	14.3131135096189	14.7488614614232	3.4	0	0	1	0	2
O00139-4	3796	KIF2A	75.6414720569055	75.1657543861362	74.4076104981243	182.808805824115	183.325747294372	204.06034466421	95.1	59.5595950594355	71.4173068717042	10	2	26
P33176	3799	KIF5B	187.005002995809	181.672486231111	188.022290127273	69.5775400837534	60.9458636378046	59.6840014694754	45.7	41.0585248333318	40.9012970436845	21	0	53
P24752	38	ACAT1	240.828152265982	245.072003346011	241.720956187883	59.3351610866526	42.8196040580555	38.6555127191549	62.3	92.5053511305186	82.0486909408208	12	0	35
P84085	381	ARF5	64.0047032566316	65.5700313387984	63.9785114525651	17.6592741329323	11.8447001115636	8.12495636063462	15	11.87234453012	12.7970363794921	2	0	24
P62330	382	ARF6	14.0670765335509	14.4047268411498	13.0550305136495	5.46260213178707	4.92761629835657	4.04870706784166	3.1	2.96808613253001	3.49457531901516	1	0	4
P52732	3832	KIF11	26.8521781120738	29.6963783856997	35.769570921464	31.0920953233829	45.7853843348234	51.1321406220955	35.2	15.8297927068267	16.3408310691977	2	0	4
Q9BW19	3833	KIFC1	19.5761040429958	19.9669480966433	16.0774169991246	46.4203452707681	47.7011678676424	52.7846741191738	63.8	58.1744881975881	87.7089185702115	6	0	11
Q14807	3835	KIF22	2.31646439750241	2.00115171772162	2.31809580753261	10.2659246959447	13.7696941421366	11.8018433916337	13.1	8.80532219317236	20.7705744313296	3	0	6
P52294	3836	KPNA1	55.5406987272959	52.9391539044486	53.7593003573861	32.4106544586418	29.8880652115272	27.5146827263525	8	0	7.82587993976635	4	3	22
Q14974	3837	KPNB1	399.451516682135	388.098639812391	414.286164813822	285.868329663909	294.339876722581	275.077971701147	131.3	75.0925791530092	89.579254656445	22	0	98
P52292	3838	KPNA2	144.863169918169	141.444434106043	148.488728628991	90.7215776455844	91.9391885798043	72.1468582599403	62.4	61.9340639654595	60.3921678370649	13	0	46
O00505	3839	KPNA3	132.83537400806	135.467720401222	126.842284679778	69.6010857825973	64.1603273539287	63.6225396375118	22.5	24.7340511044167	18.0635090433601	4	4	23
O00629	3840	KPNA4	18.6554579362961	16.7535173873398	18.992527421072	8.39404163785383	8.62102589768552	5.19170940332077	2.7	0	1.82111671554311	3	0	21
Q92973	3842	TNPO1	229.834845798348	227.623208301734	226.758277414111	49.846244452557	40.2682961802148	30.3102185589098	35.8	35.7159697947778	11.6157714829236	14	0	48
O00410-3	3843	IPO5	330.784186368992	322.426099588274	329.155612139606	109.617000967822	91.3405062257984	73.4688850576029	65.3	64.3085328714835	59.850754759471	24	0	73
P01116-2	3845	KRAS	2.37091121026421	2.20171258029951	2.4020509876847	7.27562094276812	5.92235005578182	6.63767621326422	0	0	0	1	0	6
P61586	387	RHOA	216.15384666438	215.210719362191	216.921528806291	103.742349106266	80.5089608671678	79.2940656348037	36.5	17.7095805907624	14.9134693191774	2	5	24
Q96CB9	387338	NSUN4	11.8793046025764	10.8035451308624	11.5811506843128	9.88919351444211	9.55128617083321	9.29550092106503	0	0	0	2	0	4
P05783	3875	KRT18	57.159253979397	54.204915792718	59.9253419218894	187.706311183649	215.590120926415	204.583646938285	164.5	400.592691687133	133.33527520017	13	1	29
Q6ZUT6	388115	C15orf52	5.8307586757646	5.8920324517327	5.85354172727048	4.10872444826226	4.42103892189001	3.40146478148602	14.4	15.0383030714854	11.3696746294719	1	0	2
A6NGG8	388939	C2orf71	0	0	0.270522247156724	19.1779717083645	12.7012764026798	23.2456378589004	4.3	0	0	1	0	2
Q53S33	388962	BOLA3	10.102358622441	10.0235862208373	9.70615166091623	2.48407122803248	1.96183602158869	1.47350903489475	17	27.1085200104407	19.9830645002839	1	0	2
P08134	389	RHOC	8.41450742682498	7.47869172012668	7.6166005104643	1.94252015462256	1.67631059121663	0.895122310917374	0	2.57234131485934	2.2640910517563	1	0	20
Q86UP2	3895	KTN1	374.509926726975	378.765874340433	365.550182735535	276.673734265362	354.880478459213	297.456029474081	140.5	144.051113632123	91.941784449582	37	0	74
Q8IXT5	389677	RBM12B	31.2277219740228	33.123740681753	35.9421454584433	182.326118997815	150.683743254418	195.150434892463	72.7	42.2457592863438	14.3720562415835	15	0	25
P32004	3897	L1CAM	2.90053020712908	2.52706686848142	2.71455082491747	0.588642471097744	0.506577376466564	0.206566687134779	0	0	0	1	0	2
Q9BWD1-2	39	ACAT2	59.2529814156011	61.4072792132929	62.7191837502838	11.9023507655964	8.6670783864552	2.87816250741125	6.6	6.92553430923669	3.15003972418268	4	0	11
P84095	391	RHOG	43.1268254176036	42.9913351205852	44.4262828304792	60.6772659207555	47.314326961977	61.8185239032014	19.9	9.39893941967836	4.72505958627402	6	0	20
G3XAI2	3912	LAMB1	201.81453606702	203.671784401877	195.121167026799	129.030429664626	107.910191685132	121.158247560785	123.2	120.108552163048	116.354592311998	18	0	36
Q6GMV3	391356	PTRHD1	7.4938613201253	7.39846737509553	7.19682460970387	0.918282254912481	0.552629865236251	0.50953116159912	0	1.484043066265	0	1	0	2
P11047	3915	LAMC1	54.2141763800082	54.672891138733	54.2863523216742	35.2832297175988	28.2854386023421	32.4034276552089	30	33.4404370931714	23.9698335262026	8	0	17
P11279	3916	LAMP1	62.0297688664533	61.6212108000426	60.5923191864309	21.4148130985359	16.3762650065009	12.9861590645397	61.9	82.7106668931695	96.6668440358561	5	0	12
Q07960	392	ARHGAP1	110.38348830919	113.258947551764	98.6799859154276	58.4168788317401	44.7998610751521	38.7381393940088	46.2	48.1819315514038	37.4559410953597	8	0	21
P13473-2	3920	LAMP2	43.1268254176036	44.4309164230887	41.9496050159926	23.9930671219441	25.2275533480349	23.7551690204995	149.1	237.347954397983	236.892831132676	4	0	10
P08865	3921	RPSA	276.985785650074	263.848956991359	276.80022896143	229.970840608467	291.06093952218	242.770941833267	79.4	38.3872473140548	26.7261182848624	10	0	66
P16949	3925	STMN1	636.017968421943	724.933923149872	476.884079970552	144.076131225884	87.8865695680718	40.0463950791957	291.2	397.525669350186	81.9010328287497	9	1	51
Q14847	3927	LASP1	436.118970222088	433.879999376837	416.156499660543	178.182076001287	136.904838614527	127.561814861964	168.1	238.930933668666	137.420482967469	13	0	72
Q14739	3930	LBR	74.7158762399547	71.0119160767452	84.1510755724415	225.038016700668	278.866240495966	232.070787439686	108	62.9234260096362	80.3752323373487	9	0	21
P00338-3	3939	LDHA	992.471352153002	1002.1001214164	1021.89312445785	198.031100126703	128.808811088816	66.3629910201665	291.5	452.336326597573	353.395081556745	14	1	121
P07195	3945	LDHB	834.006378464883	848.162974025786	773.465082211148	157.17931263252	104.999674394888	59.3259525451084	187.9	283.551161861033	201.40566486493	11	0	103
O95202	3954	LETM1	108.85897755186	104.790822242919	99.7387540206789	32.3988816092198	27.5393882842732	23.0941556216682	17.2	16.324473728915	14.6673724657256	13	0	30
P09382	3956	LGALS1	545.225433286501	537.806181456643	545.582738218335	554.454116376387	498.573453918392	484.274941318775	163.6	89.8340736112416	94.8949466910033	8	0	97
P17931	3958	LGALS3	103.23610670664	103.796931746144	106.00274329536	142.510342252764	118.373317133605	123.017347744998	43.1	18.698942634939	17.8174121899083	7	0	21
Q08380	3959	LGALS3BP	73.3646053414117	77.1178801152276	75.6622740237305	38.885721640717	33.4525278423011	35.405530174901	36.9	43.7298023526088	34.3551207418674	10	0	25
J3QQX2	396	ARHGDIA	218.321819754351	237.811700120691	163.222862745682	63.6440239750881	48.4011656969417	27.3081160392177	112.4	126.539405450196	92.0402231909627	7	0	28
O00214-2	3964	LGALS8	7.78589422493864	7.6034851457307	8.01305552784915	12.9501343641504	13.2907482589318	13.2891235390041	9.3	6.23298087831302	7.28446686217245	2	0	4
P18858	3978	LIG1	56.6692326645407	56.6874135806265	48.726653724936	17.0235402641468	11.9183840935951	10.287021019312	40.8	132.970258737344	52.3694104145371	5	0	9
P49916	3980	LIG3	45.1265083590373	44.6626756420676	48.1669525239221	178.087893205912	186.208633091355	194.682217068291	56.9	19.5893684746981	33.4199526987506	11	0	23
P48059-3	3987	LIMS1	73.320057949152	75.1924958344799	66.1660103131945	42.8531718959158	31.6564807802832	40.2805039912818	21.5	29.7797975297177	11.5173327415429	4	0	10
P38571	3988	LIPA	26.2780117229493	25.7297302147147	26.3432698610547	6.0276989040409	3.63814661280532	2.9194758448382	4.2	2.86914992811234	2.75628475865985	2	0	3
O60427	3992	FADS1	0.341530007324073	0.191647046463318	0.195895420354869	0	0	0	0	0	0	1	0	2
Q3KQZ1	399512	SLC25A35	6.62271231593637	7.36726901869452	6.23600421462999	12.1142620551916	2.47762389580919	11.5815055920232	3.5	0	0	1	0	2
Q92614	399687	MYO18A	167.582339970596	163.528413529898	168.124912431229	280.900187207844	266.257069070826	300.375505318919	90.1	49.4681022088335	59.850754759471	33	0	62
P49257	3998	LMAN1	146.585669085542	150.714802865199	138.260189180461	40.0276880346466	27.3643888269484	23.0390711717656	19.1	19.2925598614451	14.027520646751	9	0	24
P02545	4000	LMNA	1004.06357356102	1014.5794639768	1088.79607468571	4116.90657861051	4083.15181178681	4476.54799023521	2067.5	1255.00575303811	1656.08416561835	49	2	426
P20700	4001	LMNB1	504.880345030001	507.387783965663	537.210541086502	2051.60737736639	2059.70677072203	2205.12692738871	815.6	399.009712416451	394.247159229739	34	0	236
Q1ED39	400506	C16orf88; KNOP1	31.1683254510099	31.7198146437077	33.4981168806826	16.2818507505636	14.9670588501485	13.2202679766258	6.8	12.2680893477907	7.82587993976635	3	0	5
F8WD26	4008	LMO7	27.470891893458	27.6952266679781	27.7285303335642	45.6315643594971	58.9287646296922	51.9997207080616	16.4	6.62872569598369	7.8750993104567	5	0	10
Q9ULR5	400961	PAIP2B	6.11784187032687	6.40457687832065	6.48320557841113	4.3324085872794	4.31051294884276	3.73197148090167	9.9	9.99255664618436	8.07197679321812	1	0	1
Q9UIQ6	4012	LNPEP	26.6294411507755	28.4974701182896	27.5419632665595	17.4473628433371	12.0104890711345	13.8537391505058	7.4	8.11276876224869	5.46335014662934	8	0	16
Q2TAP0	401647	GOLGA7B	6.88999666949433	7.16670815611663	6.80036959231902	15.7638453759976	19.8117806687196	18.7837974167892	3.9	0	0	1	0	2
Q9Y4K0	4017	LOXL2	14.7303377071948	13.691621551984	14.3143582159308	4.76800401589173	4.9091953028487	3.89722483060949	10.6	15.2361754803207	7.776660569076	4	0	7
P36404	402	ARL2	13.9928308797848	14.1818814382855	13.4095079409583	4.15581584595007	3.61051511954351	3.41523589396167	0	3.95744817670668	2.65784601727914	2	0	6
Q93052	4026	LPP	69.2068487305099	75.1746682022508	64.095115869443	28.3961128057552	21.4973017576902	21.3727665622118	8.6	13.950004822891	4.28208525006083	6	0	11
P36405	403	ARL3	38.91462199394	41.3333653232746	36.8656524401162	12.1495806034574	8.24339548977408	5.94912058948162	15.8	28.0978820546174	17.1775603709337	4	0	10
P30533	4043	LRPAP1	100.672156796584	102.749558352682	93.9645032968854	34.7887700418767	27.4012308179641	26.8674404399969	14.6	6.52978949156602	10.139190362213	10	0	19
P48449	4047	LSS	126.633387063465	124.432416051381	127.061500983508	41.6287955560325	34.3643671199409	30.6958097082281	37.5	56.0968279048172	31.94337157804	12	0	25
Q8IWZ3-6	404734	ANKHD1-EIF4EBP3	23.1794931057773	23.4388794732695	26.8423367652921	15.3047042485414	12.8486443667428	15.2170792855954	10.1	0	4.28208525006083	4	0	8
P09960	4048	LTA4H	164.270983812628	161.357899305999	162.672489898018	51.5533076187404	43.4459179053233	33.5326588782124	37.6	52.7329969546165	36.0285793453394	13	0	31
P36941	4055	LTBR	0.945394657955042	0.775502001967844	0.559701201013911	0.306094084970827	0.25789393711025	0	1.3	1.187234453012	1.42736175002028	1	0	1
P07948	4067	LYN	7.93438553247085	8.25419372209453	8.43283142860959	28.1253372690502	30.1828011396533	30.8335208329846	6.6	0	1.67345860347205	3	0	11
P20645	4074	M6PR	32.4849483777955	32.6156531632223	34.9906534167197	18.4009636465155	13.5762736893039	14.9967414859849	12.6	7.91489635341335	6.98915063803033	4	0	8
Q14444	4076	CAPRIN1	211.699107438414	211.756615617794	214.076381034471	134.139846313754	156.86398724731	132.836150940138	58	55.4042744738935	37.4559410953597	11	0	41
P49407	408	ARRB1	16.3389935387937	17.7072957115991	15.6949545117651	4.57963842514045	4.21840797130338	3.67688703099906	5.7	4.05638438112434	3.19925909487304	2	0	4
J3KN36	408050	NOMO3	5.32093851990403	5.16109953033772	4.87872880217126	1.10664784566376	1.36315366758275	1.26694234775998	0	0	0	1	0	36
P29966	4082	MARCKS	224.964330911291	226.571378000215	231.96349858354	64.8095360678617	44.7445980886285	33.0093566041376	265.1	362.502252986332	236.449856796463	12	0	51
Q13257	4085	MAD2L1	53.6400099908837	54.7442016676496	56.9169479664396	30.5740899488168	32.7064775242321	31.5909320191455	14.7	13.8510686184734	14.0767400174414	6	0	11
Q15796	4087	SMAD2	1.35127089854307	1.69362506176886	1.45988729931128	0.48268682630015	0.368419910157501	0.564615611501728	0	0	0	1	0	7
P84022	4088	SMAD3	34.336140011697	31.4925123327861	33.0830051565972	32.2811531150003	28.6446480147457	29.5941207101759	12	6.52978949156602	8.81026735357344	2	2	9
Q99717	4090	SMAD5	11.11209951366	11.1021579707006	10.3591363954325	8.85318276531008	8.03155404143352	9.58469428305372	14.4	25.4266045353404	7.33368623286281	1	0	2
O15525	4097	MAFG	21.4916419101612	22.3201955508906	22.0755482033237	64.5387605311567	62.9905941391787	68.6352245786491	30.1	17.1159633642564	21.6073037330656	3	0	7
Q16706	4124	MAN2A1	6.261383467608	6.27978345271663	6.46454887171067	11.5962566806256	13.9723250927232	14.5698369992397	11.3	4.25425678995968	4.4297433621319	3	0	6
O00754	4125	MAN2B1	1.19288017050872	1.33261550912865	1.03544722187573	0	0	0	0	0	0	1	0	2
E9PGC8	4130	MAP1A	4.4101918337065	4.61289983929149	3.98787105722411	3.28462498872541	3.43551566221869	4.09002040526862	0	0	0	1	0	4
P46821	4131	MAP1B	1110.63083526663	1125.38711209706	1115.69904574778	662.882059552592	619.940182822027	607.994615800032	7390.8	10908.705899092	8869.1337209191	79	2	286
P11137-4	4133	MAP2	81.1158515945928	83.0678523717051	78.5587277389775	98.0089714377744	126.119345744666	126.887030350657	50.8	38.6840559273078	33.9613657763445	5	5	22
E7EVA0	4134	MAP4	1371.43601810594	1349.70329462029	1224.1085042075	994.770457606922	1231.46197069695	1228.76882397747	936	907.04712210117	860.059283443253	22	28	167
P56192	4141	MARS	176.769002196589	170.980363801681	172.280693848757	43.9480468921576	35.1656804245334	21.9098399487622	124.7	255.849024624087	211.938610192666	17	0	40
P31153	4144	MAT2A	408.885664420681	410.940293605984	402.924230433239	88.202187869286	67.3471595767911	39.2752127805592	141.6	170.961761233728	163.359091321286	13	0	62
P61244	4149	MAX	20.5016998599465	20.7067948341529	19.9720045228464	11.7139851748451	10.0947055383155	11.0582033179485	12.5	11.87234453012	7.38290560355316	2	0	3
P56270-2	4150	MAZ	17.101248917459	14.9930387047117	17.3600655847815	15.4224327427609	18.420995507875	16.456479408404	7.8	3.36383095020068	4.13442713798977	1	0	2
Q9UIS9-9	4152	MBD1	20.2690634781461	21.4733830200062	19.2863705516043	23.7811558323489	26.7472854774345	24.3473268569526	56.9	54.1181038164638	186.04922120954	3	0	5
Q9NR56	4154	MBNL1	46.1065509887498	46.1601967493159	46.6417667511592	70.6488693811513	66.0669003889938	70.9900848119856	34.4	13.950004822891	18.7033608623347	4	0	12
P49736	4171	MCM2	277.728242187735	258.050519608829	278.955078585333	352.985344218473	408.715837830977	359.453577839466	137.5	102.300035367868	66.2000535785267	23	0	81
P25205-2	4172	MCM3	193.479224004213	189.552299676393	207.942988706693	334.619699120224	366.559389611205	359.894253438687	233.7	205.391560371077	276.022230831507	28	0	82
P33991	4173	MCM4	346.276779454852	350.107955532081	342.691052850792	487.266464725291	544.27594377343	494.933782374929	351.3	365.371402914444	178.420218752535	24	0	62
P33992	4174	MCM5	188.390921866109	187.038603532084	207.290003972177	319.42095051648	333.226598239706	319.462267210173	148.9	105.762802522486	130.332893588058	25	0	71
Q14566	4175	MCM6	283.19272230492	275.383435043616	289.995184775332	401.595439481725	444.06572821059	412.968120919849	177	138.312813775898	132.449326527744	31	0	82
P33993	4176	MCM7	186.356590952918	183.236860959218	179.356249864908	279.593400922007	309.426672043531	285.61287274502	205.6	178.876657587142	94.3535336134094	25	0	76
P15529-2	4179	CD46	6.10299273957365	6.03911041762316	5.51772100666214	2.20152284190556	1.49210063613788	1.88664240916431	2.8	1.38510686184734	1.77189734485276	1	0	2
P40925-3	4190	MDH1	381.558314124504	376.483937415102	366.818838791167	127.782507625898	95.4207567307927	86.3724174472888	84.5	92.7032235393539	66.8891247681916	13	0	62
P40926	4191	MDH2	708.02635315456	703.866118763079	683.082666600752	172.083740000715	117.572003829012	79.9963923710619	180	221.716034099992	125.410956519023	17	0	100
P23368	4200	ME2	21.2342569771054	23.9959929804303	21.5065186489595	10.2423789971008	8.79602535501033	8.52431862242853	5.3	1.58297927068267	4.5281821035126	3	0	8
P61006	4218	RAB8A	1.98483381068048	1.68916815371157	1.76772295986893	0.55332392283188	0.414472398927188	0	0	0	0	1	0	18
O00255	4221	MEN1	2.81638513286083	3.01286984672565	3.38152808945904	15.128111507212	14.1657455455559	15.2446215105467	8.2	7.91489635341335	4.13442713798977	2	0	4
Q9UBP6	4234	METTL1	0.43557450209447	0.601682587733672	0.951492041723648	0.294321235548872	0	0	0	0	0	1	0	2
P55081	4236	MFAP1	20.5313981214529	20.8806142483871	24.5242409577595	63.8323895658394	69.732678495061	68.9381890531134	31.6	20.0840494967864	19.3432126813093	6	0	14
P26572	4245	MGAT1	3.38560181173429	3.49867282496987	3.44216238623555	6.00415320519699	6.92629431096101	5.13662495341816	4.3	0	0	1	0	2
P10620	4257	MGST1	72.3647638706948	74.6309254192618	70.8628362250362	41.3580200193275	19.0288883596349	33.9871055899089	14.5	5.63936365180701	4.92193706903544	3	0	12
Q5VV89	4259	MGST3	41.4686724834939	45.3178411264887	39.3423302546028	90.0622980779549	42.4327631523902	96.7558362539303	25.8	18.6000064305214	20.130722612355	2	0	6
P14209	4267	CD99	38.4147012585816	37.9594859239088	35.8255410415654	4.94459675722105	2.44078190479344	2.1482935462017	44.4	73.4106636779089	31.9925909487304	2	0	8
Q13510-2	427	ASAH1	3.30145673746604	3.05743892729851	2.97574471872396	0.52977822398797	0.147367964063	0.206566687134779	0	0	0	1	0	2
P14174	4282	MIF	36.9297881832595	43.1918959831631	31.7490506275141	7.56994217831699	3.73025159034469	1.85910018421301	0	0	0	2	0	9
Q99797	4285	MIPEP	10.5230839937823	9.73834410517092	9.13245792987698	1.8012459615591	0.967102264163439	0.179024462183475	0	2.86914992811234	0	1	0	2
P46013	4288	MKI67	369.545367345149	362.520444471623	381.772189211589	1073.43663744442	1436.39554572206	1309.67410977192	1008	982.337573663015	1591.85288686744	68	0	163
P40692	4292	MLH1	5.85550722701997	4.20732120607842	6.31995939478208	6.55747712802887	7.59866064699845	12.4490856779893	11.9	12.762770369879	7.08758937941103	1	0	2
Q03164-3	4297	KMT2A; MLL	12.3693259174327	11.9890826741006	22.8777865914436	24.9113493768565	25.3288688233282	22.39182888541	15.3	9.59681182851369	9.99153225014194	4	0	6
Q03111	4298	MLLT1	12.6217611402375	12.3902043992564	14.0904777355252	12.7029045262893	11.8631211070715	12.779592377405	7.4	7.91489635341335	10.2376291035937	4	0	7
P08253	4313	MMP2	3.36580297072999	3.36050867519399	3.31156543933231	2.54293547514226	1.72236307998632	2.8643913949356	0	0	0	2	0	4
P50281	4323	MMP14	3.30640644771711	3.85522546955279	3.54943844976322	2.50761692687639	2.1368354789135	2.13452243372604	0	0	0	2	0	3
P51948	4331	MNAT1	2.54910077930286	2.78556753580404	2.67723741151654	7.56994217831699	7.9302385661402	8.62071640975809	0	0	1.52580049140099	2	0	4
O96033	4338	MOCS2	4.75667155128165	5.3661173009729	4.9207063922473	0.753462363005113	0.340788416895688	0	0	1.484043066265	2.60862664658878	1	0	2
Q9HCE1	4343	MOV10	107.829437819637	110.027689210231	108.096958622487	93.7942913447146	83.2352682023334	86.9232619463148	39.3	32.2532026401594	26.1354858365782	13	0	27
P29372	4350	MPG	10.1221574634453	10.4068803137639	9.70148748424112	20.1668910598087	16.4775804817942	21.6619599242004	12	15.6319202979914	14.5689337243449	5	0	10
P34949	4351	MPI	22.5657290346442	25.5648246165951	22.6492419343629	7.42866798525353	4.08025050499432	3.73197148090167	5.8	6.52978949156602	4.5281821035126	2	0	4
P25325-2	4357	MPST	44.6018390724235	43.6687851452928	42.9384104711172	21.1911289595188	16.6802114323808	19.5136663779987	13	12.5648979610437	8.07197679321812	4	0	8
B3KTC7	4361	MRE11A	50.9473676142997	52.4934630987199	50.7275855185608	89.0498330276668	90.0878785312629	98.0916341640685	161.3	210.437306796378	309.245306047497	10	0	24
P33527-9	4363	ABCC1	222.464727234499	216.931085872304	222.635145233308	123.791511671856	106.814142452413	115.732429245379	44.8	31.1649043915651	40.409103336781	26	0	58
O43681	439	ASNA1	16.0766588954868	17.2304065494695	15.7089470417904	5.76869621675789	4.57761738370695	5.13662495341816	0	0	0	5	0	8
P84157	439921	MXRA7	43.5722993402002	45.1395648041973	44.7854244344631	10.701520124557	8.45523693811464	9.00630755907635	35.5	42.4436316951791	25.8401696124361	1	3	8
P08243	440	ASNS	131.503901950521	128.804642855579	131.748998541999	43.853864096782	35.5893633212146	27.8451894257682	39.7	51.4468262971868	37.9481348022632	7	0	16
Q5BJD5	440026	TMEM41B	12.4930686737096	13.2370169301408	12.4533517225595	8.0644018540391	7.3407667098882	8.73088530956331	0	2.67127751927701	2.36252979313701	3	0	6
Q5TGZ0	440574	MINOS1	24.6941044426058	25.484600271564	21.0680860414986	13.7035967271555	7.46050318068939	12.9173035021615	6.1	0	1.7226779741624	1	0	2
Q5TEC6	440686	HIST2H3PS2	104.230998467106	107.148526605224	87.4906260718245	224.802559712229	249.49396315866	235.940470045344	1172.9	1658.07184983568	1502.32285158169	3	0	146
P43246	4436	MSH2	139.61152734178	137.036552037387	135.839481486076	107.968802048748	104.98125339938	113.405111236993	65.3	47.4893781204801	76.4376826821204	20	0	41
P20585	4437	MSH3	7.96903350422836	7.90655489362618	7.98040629112334	7.51107793120722	8.85128834153396	7.54656963665724	4.6	3.16595854136534	6.64461504319784	2	0	4
Q12797	444	ASPH	443.206955301625	433.505619100025	426.571606176077	393.566356175952	414.638187886759	396.759521536007	151.6	88.2510943405589	100.062980613491	25	0	89
P00966	445	ASS1	7.18202957430767	6.52937030392467	5.17723610937867	1.11842069508571	0.2210519460945	0	2.9	0	1.42736175002028	1	0	2
Q9Y2D5-4	445815	PALM2-AKAP2	4.1676560314039	3.8195702050945	4.32835595450758	6.15720024768241	6.34603295246295	7.06458070000943	1.4	0	1.96877482761418	2	0	4
P26038	4478	MSN	1761.12670617296	1888.49890966565	1552.32195265873	865.740027942297	660.908476831541	609.33041371017	526.9	613.503403593953	521.479232464305	29	13	243
Q9UJ68	4482	MSRA	37.1723239855621	36.7694914726133	37.8684504252662	6.7340698693582	4.91840580060263	3.37392255653472	17.4	19.7872408835334	16.6853666640301	2	0	5
P02795	4502	MT2A	70.3997289010186	69.6213607628718	61.3619083378251	12.6558131286015	9.42233920227808	5.61861389006598	677.9	814.838579583905	715.403552984301	3	0	26
Q13126-2	4507	MTAP	44.2504096445972	41.774599220946	45.0046407381935	10.1481962017251	8.43681594260677	5.45336054035815	2.8	4.55106540321268	8.9579254656445	4	1	12
P00846	4508	ATP6	19.051434756382	19.6014816359459	18.7453260572909	6.35733868785564	5.38814118605345	3.51163368129124	0	0	0.590632448284253	1	0	4
P00403	4513	COX2	47.1261913004709	50.8934331061541	46.3152743839011	69.3420830953143	36.3262031415296	72.7114738714421	24.4	0	1.42736175002028	5	0	14
P36639	4521	NUDT1	10.1370065941986	9.87205134688951	10.7742481195178	1.50692472601023	1.15131221924219	0.371820036842601	0	0	0	2	0	4
P11586	4522	MTHFD1	675.42756144099	672.90397848911	633.968886211782	218.315719680731	173.406041213382	139.157091566462	145.4	180.459636857824	131.021964777723	34	1	109
P46199	4528	MTIF2	1.65815293410963	1.72036651011257	1.34328288243339	0.48268682630015	0.580261358498064	0.481988936647817	0	0	0	1	0	2
P03923	4541	ND6	0.920646106699674	1.01617503706131	0.713619031292736	0.788780911270977	0.276314932618126	1.14300233547911	0	0	0	1	0	2
Q99707	4548	MTR	1.35127089854307	0.984976680660308	1.12873075537805	2.33102418554707	1.30789068105913	2.67159582027647	5.1	1.28617065742967	1.32892300863957	2	0	2
Q13505	4580	MTX1	35.1775907543795	35.7176611710937	36.2779661790516	53.4369635262532	33.6827902861495	55.4975832768772	22.5	9.99255664618436	9.84387413807088	6	0	15
P22033	4594	MUT	7.94923466322407	7.94221015808447	7.65857810054034	2.07202149826406	2.26578244746863	1.50105125984606	0	0	0	1	0	2
P53602	4597	MVD	10.7458209550806	10.7456053261177	11.2499941403796	6.28670159132391	2.93814878350607	4.17264708012253	0	3.06702233694767	1.42736175002028	3	0	6
Q03426	4598	MVK	5.31598880965296	5.31263440428546	5.42443747315982	4.57963842514045	3.56446263077382	4.15887596764687	7	8.60744978433702	4.03598839660906	2	0	3
P20592	4600	MX2	2.18777193097449	2.33987673007539	2.28078239413169	4.34418143670135	5.18551023546682	5.02645605361295	5	0	2.06721356899489	1	0	2
P35579	4627	MYH9	3109.38818088338	3112.04942172444	3054.52266276667	2416.44798095277	2320.80596105065	2369.6641792478	983.5	670.292784929694	561.839116430396	84	20	565
P35580-4	4628	MYH10	303.659774193109	303.921017334421	304.995176962505	436.31357242707	421.748692152799	472.44555570219	164.9	79.7425807606395	54.6335014662934	42	0	172
B7Z6Z4	4637	MYL6	412.70684073451	417.652397140257	381.338420780803	340.388395336982	306.87536416569	326.15502787334	208.8	140.291537864252	91.5972488547496	6	3	61
Q15746	4638	MYLK	51.9323599542633	49.9708531382958	52.6398979553583	193.55741734636	186.742841961083	189.187543190506	56.7	19.4904322702804	15.7009792502231	18	1	41
O00159-3	4641	MYO1C	209.100509556601	212.799532103199	214.192985451349	723.841873859474	727.159587175613	743.185626973506	216.2	43.2351213305204	43.608362431654	38	0	114
Q9HD67	4651	MYO10	1.4948124958242	1.55100400393569	1.37126794248408	2.10734004652992	1.59341611143119	2.09320909629909	0	0	0	1	0	2
O14974	4659	PPP1R12A	126.529443148192	119.783860947631	146.319886475062	127.346912197286	144.825866682914	128.74613053487	63	37.4968214742958	46.0693309661717	17	0	33
E9PAV3	4666	NACA	92.7278718436113	89.3610065485936	95.5643158964501	34.4238117097961	29.1143834001965	24.3197846320013	36.6	75.8840687883505	48.1365445351666	4	0	28
P17050	4668	NAGA	10.8250163190978	9.70714574876991	9.99533061477342	2.71952821647158	1.78683656426388	1.26694234775998	3.6	7.22234292248969	4.33130462075119	1	0	2
P52272	4670	HNRNPM	734.833983874374	718.043543293307	773.838216345158	2760.721416599	2774.10981850844	2845.19446414454	1052.1	436.902278708417	632.567352112435	18	36	233
B7Z9C2	4673	NAP1L1	72.7508412702785	73.1601457603573	70.4803737376767	9.93628491212993	6.51182191203383	3.11227141949733	12.1	19.3914960658627	18.9494577157864	6	0	23
Q99733-2	4676	NAP1L4	210.560674080667	217.675389517871	207.317989032228	79.2430494591784	46.3288037023057	61.0335704920892	69.6	77.9617290811215	74.6165659665773	10	1	34
O43776	4677	NARS	146.377781254997	145.718608932981	145.354401903313	33.6232579491032	22.1696680937276	16.6079616456362	13	25.4266045353404	21.2135487675427	13	0	37
P49321	4678	NASP	600.464199688482	615.436605998458	604.202110671192	135.564361093811	97.7786441558007	58.4859146840936	378.4	534.651248673072	391.097119505556	25	1	102
P53384	4682	NUBP1	12.3445773661774	12.1094191916473	14.5102536362856	43.571315710655	45.849857819101	54.9605098903268	10.5	3.85851197228901	2.75628475865985	2	0	4
O60934	4683	NBN	9.71133151260624	10.2018625431287	10.1539126217274	31.0685496245389	29.2525408665056	38.1872948949827	4.4	3.36383095020068	4.03598839660906	6	0	11
Q09161	4686	NCBP1	42.3744694594404	39.7689905951671	42.8871045276909	66.4577349869353	70.6260967771929	78.3989433238863	14.5	6.03510846947768	7.03837000872068	12	0	24
P16333	4690	NCK1	18.2743302469634	18.7858674614624	18.1016696761249	6.53393142918496	6.33682245470901	6.26585617642162	1.6	0	0	4	0	8
P19338	4691	NCL	943.914694589971	936.703909491838	989.449111505742	1807.04997632412	2202.03659251363	2091.87329838895	9970.1	14563.1124816673	11959.5687871958	44	0	260
O43678	4695	NDUFA2	35.0192000263451	36.0430154592756	34.3143477988278	26.1945899638496	13.124959299361	22.7774200347283	5.3	0	0	4	0	8
O95167	4696	NDUFA3	3.05397122491236	3.08863728369952	3.3675355594337	3.50830912774256	1.43683764961425	3.00210251969211	0	0	0	2	0	4
O00483	4697	NDUFA4	106.671205620885	109.426006622497	92.2107728670418	40.2984635713516	32.3196366185668	36.2455680359158	30	20.0840494967864	21.2135487675427	4	0	14
Q16718	4698	NDUFA5	16.1459548390018	14.8370469227066	15.5503650348365	10.1481962017251	7.57102915373664	7.75313632379202	2.6	6.92553430923669	2.41174916382737	2	0	6
P53396	47	ACLY	584.491484708267	567.163834829989	581.151749542769	169.22293759118	147.846909946205	101.28653225842	96.3	124.65961756626	78.750993104567	36	0	104
P56556	4700	NDUFA6	6.39502564438698	6.35555088969049	6.23134003795487	2.01315725115429	1.83288905303357	2.78176472008168	1.5	0	0	1	0	2
O95182	4701	NDUFA7	10.8943122626128	10.5361306474252	12.6026053761632	10.7132929739789	6.8986628176992	11.6365900419259	6.3	3.66063956345368	4.82349832765473	3	0	5
P51970	4702	NDUFA8	33.9847105838708	34.5009252714545	30.4477453351567	22.0034555696337	14.4973234646977	20.49141536377	9.1	8.21170496666636	9.94231287945159	3	0	4
Q16795	4704	NDUFA9	35.7666062742572	33.4446380618776	33.8012883645651	34.8240885901426	23.3117698152159	33.9182500275306	18.4	2.47340511044167	3.83911091384764	5	0	11
O14561	4706	NDUFAB1	5.73671418099421	5.44634164600406	5.91417602404699	1.53047042485414	1.05920724170281	1.18431567290606	0	0	0	1	0	2
O75438-2	4707	NDUFB1	18.0614927061673	16.9540782499177	16.8236852671431	15.8580281713732	8.26181648528195	17.5581684064562	3.5	0	0	1	0	4
O43676	4709	NDUFB3	5.90005461927963	5.86529100338898	5.83488502057002	4.14404299652812	2.19209846543713	2.46502913314169	0	0	0	1	0	2
P31939	471	ATIC	160.048880968462	157.244173169124	169.580135553865	37.1080213780018	24.6472919895368	14.321956974678	24.1	32.1542664357418	24.2159303796544	18	0	46
O95168	4710	NDUFB4	7.91458669146655	8.43247004438599	7.33208573328223	12.6440402791795	5.10261575568139	13.8812813754571	0	0	1.32892300863957	3	0	10
O95139	4712	NDUFB6	36.0140917868109	36.7427500242696	34.1930792052748	29.6675805433263	20.8065144261449	32.7477054671002	12	8.31064117108402	6.84149252595926	3	0	6
P17568	4713	NDUFB7	10.1122580429432	9.54224015065031	9.4309652370844	6.65165992340451	3.61051511954351	6.74784511306943	0	0	0	1	0	2
O95169	4714	NDUFB8	0.856299873435718	0.998347404832168	0.928171158348069	0.777008061849022	0.460524887696876	0.550844499026076	0	0	0	1	0	2
E9PF49	4715	NDUFB9	9.21141077724782	8.35224569935483	8.19495841817868	7.08725535201684	3.82235656788407	5.86649391462771	8.7	9.59681182851369	8.76104798288308	2	0	4
O96000	4716	NDUFB10	36.0536894688195	36.0697569076193	35.5083770276575	35.1890469222232	20.4565155114952	36.4934480604775	14.2	13.7521324140557	10.5821646984262	4	0	10
O95298	4718	NDUFC2	19.3434676611953	18.6878154842021	18.0690204393991	17.3767257468054	10.9236503361699	18.4119773799466	9.1	0	1.42736175002028	3	0	5
P28331-2	4719	NDUFS1	81.3633371071465	80.2510864795	76.9729076694381	78.2305844088902	64.1787483494366	88.1902042940748	69.7	71.8276844072262	28.4980156297152	11	0	24
Q13315	472	ATM	10.8893625523617	9.78291318574379	15.6809619817397	19.6017942875549	22.4736145196075	20.3950175764405	7.1	1.38510686184734	5.51256951731969	4	0	7
O75306	4720	NDUFS2	19.6750982480172	19.6282230842896	17.6072669485626	19.2250631060523	8.30786897405164	19.5962930528527	3.3	0	0	6	0	14
O75489	4722	NDUFS3	36.8802910807488	34.3315627652776	35.2751681939017	24.4639810988223	12.8854863577586	24.8293157936004	6.5	3.56170335903601	3.29769783625375	5	0	15
P49821	4723	NDUFV1	59.2628808361032	56.5849046953089	57.2900821004489	52.6481826149823	27.3735993247023	50.044222736519	10.3	15.8297927068267	8.17041553459883	8	0	15
O43181	4724	NDUFS4	10.2112522479647	10.3533974170765	10.620330289239	7.66412497369263	5.21314172872864	7.2160629372416	4.2	0	1.42736175002028	2	0	4
O43920	4725	NDUFS5	36.6526044091994	36.4307664602595	29.6594994770622	16.2936235999856	9.36707621575446	12.8209057148319	11.6	9.79468423734903	5.95554385353288	1	0	2
O75380	4726	NDUFS6	43.9187790577753	47.3412773844968	44.0671412264952	34.6592686982352	23.0907178691214	33.7254544528715	36.2	35.0234163638541	28.3503575176441	3	0	8
O00217	4728	NDUFS8	31.4801571968276	32.2902988750404	30.9608047694195	18.777694828018	11.1907547710341	16.6905883204901	45.7	40.6627800156611	30.1222548624969	3	0	8
Q9Y295	4733	DRG1	45.0819609667776	45.8081010127903	47.1315053020464	27.4542848519988	33.2683178872223	29.5665784852246	15.4	11.278727303614	12.0095264484465	9	0	22
P46934-4	4734	NEDD4	6.06339505756506	6.74330189067442	6.42257128163462	2.94321235548872	2.08157249238988	0.79872452358781	2.7	3.46276715461834	2.60862664658878	2	0	4
Q15019-2	4735	SEPT2	132.474045159732	133.809750603911	131.212618224361	155.401612369805	147.275859085461	170.348661323814	171.2	132.871322532927	97.8481089324246	14	0	40
P62906	4736	RPL10A	275.54047025676	273.614042544873	285.275037980115	228.452143033035	285.829376797943	246.158635502278	95.4	58.8670416285118	76.7822182769529	8	0	50
Q99519	4758	NEU1	1.30672350628341	1.34152932524323	1.42257388591036	2.81371101184722	1.63946860020088	1.85910018421301	0	0	0	1	0	2
P05023	476	ATP1A1	567.711966957128	562.804978749963	581.613503033605	159.792885204194	125.815399318787	101.672123407738	171.7	219.935182420474	128.216460648373	33	0	110
P21359	4763	NF1	0.80185306067391	0.797786542254277	1.03544722187573	6.32202013958977	5.37893068829951	9.61223650800503	10.4	3.36383095020068	9.74543539669017	1	0	3
Q5VW26	4781	NFIB	2.73224005859258	2.78556753580404	3.72667716341762	8.64127147571489	9.78154861468165	9.13024757135721	5.8	3.75957576787134	2.36252979313701	1	0	6
P08651	4782	NFIC	37.4742563108776	36.0608430915048	38.9691961205935	78.7132712351904	95.5128617083321	93.1202625603582	45	20.7766029277101	31.8941522073497	4	0	12
Q14938-3	4784	NFIX	7.93438553247085	7.97786542254277	9.01118933632396	43.4771329152794	37.6985673068663	49.2454982129312	15.3	1.187234453012	2.60862664658878	5	1	14
P19838-2	4790	NFKB1	8.15712249376916	8.9539282870885	11.4412253840594	9.54778088120541	7.51576616721301	7.06458070000943	18.3	20.0840494967864	8.90870609495415	3	0	8
O00221	4794	NFKBIE	1.79179511088861	2.21954021252866	2.67723741151654	0.50623252514406	0.515787874220501	0.179024462183475	0	0	0	1	0	1
Q96HA7	4796	TONSL	7.07313594878406	6.85918150016387	6.04010879427512	19.6371128358208	21.2117763273181	21.1386576501257	12.2	4.45212919879501	4.67584021558367	1	0	2
P21399	48	ACO1	123.425974820769	128.911608648954	121.217287609588	50.7056624603597	42.1748692152799	43.3790042983035	122.3	93.2968407658599	84.3127819925771	13	0	30
Q13952	4802	NFYC	16.3290941182915	16.321197305783	15.5923426249125	25.8767230294568	26.3143920829995	27.0877782396073	10.2	5.63936365180701	1.96877482761418	2	0	4
B1AHD1	4809	NHP2L1	50.2148104971408	45.2688151378586	63.6613474386572	233.773470971758	260.205772046489	253.126818414958	64.2	2.86914992811234	7.92431868114706	4	0	28
P05026	481	ATP1B1	94.9205934848368	93.661922823875	92.5512577643253	24.1932055621173	17.3157357774025	9.70863429533459	26.5	41.0585248333318	19.7861870175225	6	0	20
P30414	4820	NKTR	0.188088989540794	0.294155931780906	0	0.576869621675789	0.921049775393752	0.605928948928684	0	0	0	1	0	1
P54709	483	ATP1B3	106.884043161682	109.100652334315	108.199570509339	23.2749233072048	17.68415568756	9.46075427077286	7	9.39893941967836	8.76104798288308	8	0	18
P15531-2	4830	NME1	16.5716299205941	13.8075011614735	104.542855996048	8.41758733669774	11.0433868069711	6.16945838909205	6.4	8.60744978433702	18.6541414916443	1	0	76
Q13232	4832	NME3	7.35526943309525	8.00906377894377	6.82369047569459	13.9390537155946	3.21446371612419	11.7467589417311	5.7	0	2.8055041293502	3	0	5
P30419	4836	NMT1	211.624861784648	217.042508573736	139.323621462388	102.211878681412	99.0220613525823	91.9910313373547	66.1	62.7255536008008	64.9695693112678	11	1	31
P40261	4837	NNMT	140.012453872117	140.129646229144	141.338545786038	33.7645321421666	23.3025593174619	15.4236459727301	13	17.80851679518	9.40089980185769	5	0	21
P46087-4	4839	NOP2	159.405418635823	155.456953038152	163.628646116417	552.546914770031	615.823090326016	606.410937865332	189.7	59.7574674682708	68.464144630283	1	21	72
Q15233	4841	NONO	448.795178175087	452.246917480915	474.659267696522	1779.80760276172	1859.61791751549	1979.22559833812	630.2	226.168163298787	182.751523373286	18	1	192
Q9NZN8	4848	CNOT2	18.1010903881759	18.6031342311137	17.019580687498	11.0076142095278	10.2328630046246	9.58469428305372	75.9	105.367057704815	35.0934113022227	3	0	6
O75175	4849	CNOT3	35.276584959401	34.9377022610686	40.6016579568841	24.1932055621173	23.5144007658025	26.8949826649482	20.2	14.6425582538147	10.5821646984262	3	0	5
Q04721	4853	NOTCH2	9.46384600005256	9.48430034590559	9.03917439637466	4.90927820895519	3.20525321837026	3.02964474464342	33.3	40.7617162200788	48.7271769834509	2	0	4
P00491	4860	PNP	14.3690088588664	13.1924478495679	15.8162231053181	8.98268410895158	5.36050969279164	3.09850030702168	9.8	16.324473728915	16.0455148450555	4	0	9
Q14207	4863	NPAT	3.06387064541451	2.99949912255379	2.78917765171932	9.88919351444211	12.3144354970145	11.2647700050833	4.6	0	1.82111671554311	1	0	2
O15118	4864	NPC1	19.0266862051266	19.9090082918986	17.541968475111	13.1738185031675	10.6473354035518	11.9395545163902	13.7	21.4691563586337	20.5736969485681	3	0	5
P06748	4869	NPM1	767.076396449867	755.267639387764	839.220644976933	1917.58525954686	2398.04519521517	2155.99159807559	886.5	521.294861076687	351.278648617059	13	0	196
P16615	488	ATP2A2	322.963644172296	322.359245967415	304.393498171415	78.8663182776758	57.3077170249992	43.4478598606818	44.8	69.7500241144552	71.3680875010139	22	0	61
P01111	4893	NRAS	65.2619296604043	63.961087530118	63.7966085622356	45.8199299502484	42.3406581748508	43.8196798975244	32.5	22.0627735851397	22.0010586985884	2	2	11
B1AKJ5	4898	NRD1	180.13975487757	181.619003334423	182.625837714164	77.1474822620704	64.7497992101808	59.8905681566101	146.7	160.573459769873	144.951046683094	17	0	42
Q16656-4	4899	NRF1	3.64793645504118	3.81511329703721	3.94122929047295	9.60664512831519	8.08681702795714	9.7637187452372	3.1	1.58297927068267	2.46096853451772	2	0	4
P20020	490	ATP2B1	7.66710117891288	7.52771770875683	7.75652581071778	4.59141127456241	3.74867258585257	3.33260921910776	0	0	0	2	0	3
P67809	4904	YBX1	392.853552917454	373.787508040444	420.158363247793	196.724313840866	228.337449817865	167.084907667085	91.1	66.2872569598368	97.6512314496631	7	3	69
P46459	4905	NSF	348.197267032269	344.193638540062	344.006350673175	175.533184881347	134.906160601923	164.02772069749	105.2	102.20109916345	76.8314376476432	18	2	61
P78549	4913	NTHL1	3.51924398851327	3.29811196239198	3.339550499383	7.80539916675609	6.51182191203383	9.00630755907635	7.3	5.34255503855401	5.90632448284253	2	0	3
Q02818	4924	NUCB1	72.5479031499845	74.9339951671573	71.9122759769373	55.838624808332	45.4169644246659	54.0378453544581	30.3	15.730856502409	45.7247953713392	8	0	14
A0A087WSV8	4925	NUCB2	69.2414967022674	73.4899569565965	68.0270168065657	14.7631531751314	8.58418390666977	4.24150264250079	5.5	14.1478772317264	2.65784601727914	8	0	24
Q14980	4926	NUMA1	633.166935317324	610.262135743949	616.133074606138	2312.90577028668	2317.18623543335	2444.12458440365	1156.1	817.114112285511	797.20614707167	2	90	285
Q99567	4927	NUP88	28.7627662689882	28.8228244064716	29.3656563465298	75.405100547621	82.1944819561384	83.2463749153158	12.7	0	0.738290560355316	10	0	22
P52948	4928	NUP98	203.819168718705	203.38654228621	212.108098477572	610.05728419628	632.34672329658	646.815381868894	182	46.5000160763035	42.919291241989	38	0	86
O15381	4931	NVL	6.63261173643851	6.84135386793472	6.04943714762535	18.4833735924692	18.2920485393199	19.3759552532422	6.5	7.02447051365435	6.00476322422324	4	0	8
Q86WW8	493753	COA5	5.57832345295985	5.63798869246737	5.34048229300773	0.718143814739248	0.663155838283501	0	0	0	0	1	0	2
P00973-3	4938	OAS1	2.06897888494873	1.65351288925328	2.50466287453725	2.83725671069113	3.36183168018719	3.18112698187559	1.6	0	0	1	0	1
Q8N5K1	493856	CISD2	72.6320482242528	73.793026704492	69.7854114130844	18.3656450982496	14.6354809310067	11.7743011666824	9.4	16.621282342168	17.5220959657662	5	0	13
Q8TED1	493869	GPX8	105.300135881338	99.807999034873	97.0941658458882	58.6287901213353	61.3327045434699	64.682915298137	23.6	25.3276683309227	16.4884891812687	5	0	18
Q9Y6K5	4940	OAS3	21.5559881434252	20.6176566730072	23.4374877924575	13.4328211904505	12.2683830082448	11.9257834039145	5.7	5.83723606064235	4.18364650868012	4	0	8
Q96E39	494115	RBMXL1	4.31119762868503	5.62461796829551	5.34048229300773	30.5152257017071	30.5972735385804	35.2127346002419	6.9	0	0	2	0	86
P04181	4942	OAT	99.3802824210541	92.3070227744599	97.0102106657361	19.7666141794623	15.0867953209497	10.0804543321772	8.3	6.13404467389535	7.62900245700493	8	0	17
E9PCR7	4967	OGDH	87.5702737619927	85.4344705501242	83.5913743714276	53.1897336883922	45.5919638819907	52.7433607817468	32.1	18.105325408433	26.7753376555528	13	0	24
E5KLJ5	4976	OPA1	74.260502896856	70.5216561904437	72.6398875382554	31.9161947829197	24.8407124423695	27.7901049758655	30.4	21.9638373807221	25.2987565348422	11	0	22
P25705	498	ATP5A1	1105.87416371535	1117.16411673137	941.179547094967	281.182735593971	208.498037655884	164.619878533943	122	154.439415095978	87.3643829753791	24	0	145
O00300	4982	TNFRSF11B	11.6565676412781	11.699383650377	10.9235017731215	12.0436249586598	9.73549612591196	16.1672860464153	5.5	1.484043066265	5.26647266386792	3	0	6
Q13415	4998	ORC1	28.544979017941	30.0172757658243	26.7257323484142	21.132264712409	22.3722990443142	19.4723530405718	11.4	21.1723477453807	33.2722945866796	2	0	4
Q13416	4999	ORC2	14.2106181308321	17.2972601703288	14.365664159357	33.5408480031495	31.6656912780372	36.0527724612567	25.7	16.7202185465857	13.8306431639896	4	0	8
A2A274	50	ACO2	361.224904413094	358.763270979331	377.177975186599	120.718797972725	98.0457485906649	84.2103527886114	94.7	74.1032171088325	70.7774550527296	22	0	63
O43929	5000	ORC4	14.6709411841819	14.2219936108011	14.4262984561335	31.5512364508391	34.2630516446476	34.8409145633993	11.8	8.11276876224869	13.0923526036343	4	0	10
O43913	5001	ORC5	13.46321188292	12.9517748144745	13.6333884213638	14.4923776384265	16.063108082867	14.4596680994345	7.3	7.02447051365435	4.5281821035126	3	0	6
Q96BI1	5002	SLC22A18	11.7258635847932	13.6648801036403	12.2014861821033	6.3926572361215	4.18156598028763	4.57200934191643	3.3	7.51915153574269	5.51256951731969	1	0	2
P22059	5007	OSBP	59.5499640306655	59.0005488623582	58.582059039456	14.621878982068	12.0381205643963	8.15249858558593	10.7	10.388301463855	12.4032814139693	7	0	18
P49419	501	ALDH7A1	12.6811576632503	12.1183330077619	10.0279798514992	3.40235348294496	1.63025810244694	1.36334013508954	0	1.58297927068267	4.18364650868012	4	0	8
J3KNA0	5018	OXA1L	32.0741224269564	34.7817104790635	31.8143491009657	14.9868373141486	12.673644909418	13.5370035635658	38.4	59.5595950594355	35.2410694142937	3	0	6
P55809	5019	OXCT1	70.5234716572955	68.3422281504306	69.1184341485429	21.6149515387092	17.1683678133395	13.8261969255545	24.1	28.4936268722881	19.8846257589032	5	0	10
P13674-2	5033	P4HA1	217.836748149745	219.088229372031	215.788133874238	106.791517106553	85.9155230487292	91.5090424007069	71.4	69.3542792967845	38.4895478798571	2	12	37
P07237	5034	P4HB	1488.00664422898	1501.62591956901	1441.92555493541	350.465954442175	246.878181796541	153.823326353032	286.2	340.340543196774	193.08759121826	32	0	185
Q9UQ80	5036	PA2G4	505.256523009082	500.506317925212	507.476414782638	260.026925182718	287.542529380175	234.852552159768	240.3	286.816056606816	221.585606847975	18	0	93
P30086	5037	PEBP1	176.254232330477	178.50362460238	166.954204085774	38.6855832005438	24.8499229401234	12.9448457271128	34.2	57.3829985622468	38.5387672505475	7	0	36
P43034	5048	PAFAH1B1	140.388631851198	143.423301283478	136.021384376406	45.8787941973582	32.5498990624152	35.0612523630097	31.6	47.6872505293155	38.9817415867607	9	1	24
Q7LG56-6	50484	RRM2B	8.13237394251379	8.25419372209453	7.98507046779846	1.14196639392962	1.11447022822644	0.619700061404336	1.3	0	0	1	0	3
P68402	5049	PAFAH1B2	0.876098714440012	0.650708576363824	1.77238713654405	1.15373924335158	0.663155838283501	0.688555623782595	1.5	0	0	1	0	2
Q15102	5050	PAFAH1B3	52.9371511352313	52.2661607877983	53.512098993605	25.3704905043128	21.7828271880622	18.4946040548005	17.4	10.981918690361	5.6110082587004	7	0	16
P06576	506	ATP5B	418.201019113201	401.94625314638	441.091188165713	127.676551981101	102.715470951911	102.291823469142	60.4	43.0372489216851	43.8052399144154	15	0	111
Q9NZM3	50618	ITSN2	1.35127089854307	1.5153487394774	1.68376777971685	3.54362767600842	3.20525321837026	4.80611825400251	20.3	32.1542664357418	25.9386083538168	1	0	1
Q13177	5062	PAK2	238.343397719943	245.174512231328	243.619276094655	50.8233909545793	35.3867323706279	18.6185440670814	26.2	49.8638470265041	39.6708127764256	14	0	37
P57678	50628	GEMIN4	52.382783587111	54.2940539538637	53.633367587158	26.4418198017107	24.8775544333852	22.5983955725448	4.5	1.28617065742967	3.39613657763445	7	0	14
O95453	5073	PARN	49.620845267012	49.6900679306868	48.7546387849867	52.3774070782773	64.0958538696512	55.4011854895476	28.1	15.137239275903	11.5173327415429	8	0	13
Q96IZ0	5074	PAWR	5.33083794040618	4.98282320804626	5.20055699275425	5.82756046386767	8.05918553469533	7.07835181248508	5.7	3.56170335903601	7.28446686217245	3	0	6
Q9ULH1-2	50807	ASAP1	2.97477586089518	2.71871391494474	2.9011178919221	2.67243681878376	2.38551891826982	1.84532907173736	0	1.38510686184734	1.42736175002028	1	0	2
Q9UIJ7	50808	AK3	117.624914406511	120.443483340109	118.157587710712	23.6398816392854	15.5473202086465	9.33681425849199	4	6.43085328714835	4.5281821035126	9	0	17
Q5SSJ5	50809	HP1BP3	148.238872309401	145.121383253305	145.303095959886	434.182686681696	441.201263409115	470.531371068074	2675.9	3448.22353256895	5152.72669820251	19	0	68
Q9Y3E1	50810	HDGFRP3	71.8945413968428	76.4894560791503	70.289142493997	93.5235158080096	89.6181431458121	103.076776880255	1041.6	1382.43558432806	1240.475799509	6	0	28
Q9UBW8	50813	COPS7A	16.833964563901	16.3479387541267	15.9421558755462	5.03877955259669	2.82762281045882	3.04341585711907	4.2	3.95744817670668	2.75628475865985	2	0	4
Q15738	50814	NSDHL	99.9247505486722	94.5622182514469	97.3833447997454	18.8365590751278	12.9223283487743	9.51583872067546	27.5	38.4861835184724	36.1762374574105	6	0	12
Q9NRV9	50865	HEBP1	87.7336142002781	89.0757644329272	87.7611483189812	32.8580227366761	24.2972930748872	15.7816948970971	11.8	27.9989458501997	14.4212756122738	6	0	18
P36542	509	ATP5C1	399.139684936317	394.463104518196	375.2096926297	125.628076181681	96.8944363714227	90.2558711654226	212.1	306.801169899185	219.46917390829	10	0	38
P11498	5091	PC	84.5707493498421	85.073460997484	81.4458531008742	27.925198828877	20.9907243812236	19.4448108156205	18.1	23.8436252646577	14.9134693191774	13	0	26
P61457	5092	PCBD1	20.1700692731246	20.0783707980755	19.0624900711988	6.85179836357774	5.50787765685464	4.22773153002513	5	0	0.689071189664962	2	0	3
Q15365	5093	PCBP1	126.346303868903	132.95848116497	129.710753334974	103.683484859157	87.0852562634792	84.7611972876375	27.6	17.7095805907624	18.5064833795733	7	0	89
Q15366-3	5094	PCBP2	477.290660090517	463.870533694318	406.837474663662	415.499174649054	379.730401399336	397.200197135228	254.8	272.66817937509	227.442711960128	7	8	85
Q9UN70	5098	PCDHGC3	4.7467721307795	4.37222680419802	4.83675121209521	8.13503895057083	6.31840145920114	7.91838967349984	7.2	2.96808613253001	6.30007944836536	1	0	2
Q9Y3A6	50999	TMED5	10.567631386042	11.3472879138513	10.8861883597206	1.60110752138586	1.40920615635244	0.991520098246937	0	0	0	1	0	2
Q15067	51	ACOX1	30.8168960231837	28.9119625676173	34.8320714097657	37.1551127756896	24.7486074648301	40.7211795905027	20	15.730856502409	11.7142102243043	4	0	7
Q9Y2Z9	51004	COQ6	10.0825597814368	9.43973126533273	10.3638005721076	49.3400119274129	43.6117068648942	40.1703350914766	16.8	5.93617226506002	2.85472350004056	1	0	1
Q8N9N2	51008	ASCC1	1.1780310397555	1.14096846266533	0.974812925099228	2.20152284190556	1.95262552383475	2.31354689590952	0	0	0	1	0	1
Q9NQT5	51010	EXOSC3	25.5058569237818	23.9781653482012	27.36006037623	73.9452672192986	84.4234224125913	84.9815350872479	21.4	2.96808613253001	5.21725329317757	5	0	13
Q96GK7	51011	FAHD2A	2.51940251779642	2.41118725899198	2.55596881796353	1.07132929739789	0.25789393711025	0.371820036842601	0	0	0	1	0	2
Q9Y3B2	51013	EXOSC1	19.3583167919485	18.2242970462443	18.9412214776458	50.1405656881059	57.2616645362296	55.9658011010493	19.2	10.1904290550197	9.69621602599982	5	0	10
Q96CN7	51015	ISOC1	69.9641543989242	70.3656644084387	72.3227235243475	21.7444528823507	16.1552130604064	11.8569278415363	29	54.9095934518052	26.8245570262431	6	0	16
Q9Y3B9	51018	RRP15	33.6877279688064	33.6986818211429	37.0055777403697	160.805350254482	159.129769694779	167.057365442133	38.1	6.52978949156602	5.46335014662934	6	0	15
Q9Y3C0	51019	CCDC53	15.754927729167	17.208122009183	15.652976921689	9.66550937542496	8.49207892913039	8.88236754679548	3.2	2.67127751927701	0.689071189664962	2	0	4
Q7Z4H3	51020	HDDC2	5.33083794040618	4.8714005066141	4.79477362201917	1.02423789971007	0.497366878712626	0.413133374269557	0	0	0	2	0	4
Q9Y3D3	51021	MRPS16	45.2552008255652	46.3518437957792	41.8376647757898	14.2569206499874	11.8447001115636	10.8654077432894	8.2	15.730856502409	13.4368881984668	4	0	10
Q9Y3D6	51024	FIS1	20.9521234927942	21.54915045698	19.6268554488878	5.6627405719603	3.34341068467932	2.43748690819039	3.2	4.15532058554201	4.33130462075119	1	0	4
Q04323-2	51035	UBXN1	15.1213648170296	14.5963738876132	15.1772309008272	5.14473519739429	3.94209303868526	2.98833140721646	0	2.67127751927701	1.67345860347205	4	0	10
O00488	51042	ZNF593	4.57353227199193	4.55496003454676	4.71081844186708	9.32409674218827	13.705220657859	12.738279039978	3.2	0	4.13442713798977	2	0	4
O43692	51050	PI15	84.3826603603013	92.2758244180589	71.9635819203636	63.9147995117931	48.2261662396169	62.4106817396544	23.6	10.2893652594374	18.752580233025	4	0	12
P28838	51056	LAP3	238.026616263874	243.213472686122	238.922450182813	60.017986353126	39.7432978082404	33.6152855530663	38.8	28.6914992811234	25.5448533882939	19	0	47
Q16822	5106	PCK2	1.35622060879414	1.6134007167377	1.29197693900711	0.659279567629474	0.617103349513814	0.481988936647817	0	0	0	1	0	2
O95881	51060	TXNDC12	129.464621327079	118.611694128565	75.4290651899747	22.7686907820608	15.9986345985895	9.91520098246937	30.5	58.7681054240942	30.1714742331872	4	0	10
Q9Y2Z4	51067	YARS2	24.0506421099662	23.7642337614514	22.9477492415703	39.6156383048782	37.3669893877245	42.9934131489852	8.6	5.93617226506002	1.82111671554311	3	0	5
Q5T653	51069	MRPL2	0.519719576362719	0.521458242702516	0.545708670988563	0	0.138157466309063	0	0	0	0	1	0	2
Q9Y314	51070	NOSIP	26.5106481047498	25.8010407436313	30.699610875613	23.4044246508463	20.7236199463594	19.4034974781935	15.5	29.9776699385531	10.9267002932587	6	0	11
Q9Y316-3	51072	MEMO1	3.32125557847033	3.13766327232967	3.53544591973787	3.87326745982316	3.40788416895688	4.22773153002513	5.7	3.85851197228901	4.87271769834509	3	0	5
X6RAY8	51073	MRPL4	9.52819223331652	9.43973126533273	8.03637641122473	3.11980509681805	1.70394208447844	2.61651137037386	3.2	5.34255503855401	3.54379468970552	2	0	4
Q96GX9	51074	APIP	53.3677759270747	54.2583986894054	51.1520255959963	11.3372539933426	7.69076562453783	5.57730055263902	20.8	27.8010734413644	19.4908707933803	3	0	6
Q9Y320	51075	TMX2	56.0505188831565	55.8673424980858	55.9514633946906	47.3739460739465	40.1577702071676	53.9276764546529	63.1	55.8989554959818	86.9214086391659	6	0	12
Q9NTM9	51076	CUTC	13.7255465262269	14.5607186231549	13.3675303508822	24.7229837861053	20.6591464620819	23.9066512577317	12.4	4.74893781204801	6.20164070698466	2	0	4
E7ETA6	5108	PCM1	32.7621321518556	32.998947256149	34.0298330216458	48.1156355875296	49.534056920676	52.220058507672	85.1	78.3574738987922	73.0907654751763	7	0	16
Q9Y2S0-2	51082	POLR1D	4.25675081592322	5.00956465638998	4.24440077435549	9.47714378467368	9.66181214388046	8.86859643431983	3.3	2.57234131485934	1.57501986209134	2	0	4
Q96Q11	51095	TRNT1	8.98372410569843	8.33441806712568	13.4887989444352	5.34487363756752	5.00130028038807	4.14510485517122	0	4.05638438112434	16.0947342157459	3	0	4
Q9Y5J1	51096	UTP18	29.6685632449347	29.0768681657369	34.2257284420006	96.5138195611862	112.266757122744	108.819330782601	61.4	49.9627832309218	39.2278384402125	8	0	16
Q8NBX0	51097	SCCPDH	0.707808565903513	0.690820748879402	0.494402727562288	0.565096772253835	0.506577376466564	0.495760049123469	0	0	0	1	0	2
H7BY58	5110	PCMT1	77.9826850056633	80.1708621344689	77.3133925667215	35.6364152002574	29.6578027676788	29.3875540230412	29.8	29.8787337341354	20.0815032416646	6	0	14
A0A087WW40	51100	SH3GLB1	90.4460554178664	92.3605056711474	86.8236488072829	20.6966692837967	15.777582652495	8.01478746082941	15.6	24.3383062867461	12.6493782674211	7	0	13
Q96GY0	51101	ZC2HC1A	3.73208152930943	3.66803533114676	3.34887885273323	0.859418007802707	0.653945340529564	0	0	0	0	2	0	4
Q9BV79	51102	MECR	4.80121894354131	4.48364950563018	5.41044494313447	3.94390455635489	3.73946208809863	4.50315377953817	0	0	0.639851818974607	1	0	2
F8W9L8	51105	PHF20L1	1.41561713180703	1.08302865792061	2.30876745418238	6.71052417051429	7.1933987458252	7.78067854874333	0	0	2.11643293968524	3	0	4
Q8WVM0	51106	TFB1M	10.5181342835312	10.4737339346232	9.83674860781948	11.737530873689	11.6604901564849	10.1630810070311	28.6	32.6489474578301	41.0981745264459	1	0	2
Q96BI3	51107	APH1A	2.42535802302602	2.12148823526836	3.66604286664111	2.48407122803248	2.357887425008	2.31354689590952	36.9	60.0542760815238	116.354592311998	1	0	1
Q8TC12	51109	RDH11	48.6507020578016	53.0639473300526	48.5727358946572	16.3878063953612	9.15523476741389	9.15778979630852	12.1	7.22234292248969	6.54617630181714	4	0	10
P12004	5111	PCNA	373.37644307948	363.309317197763	375.969953427744	153.517956462292	139.907460882311	104.35749034049	88.9	105.268121500398	86.4784343029527	13	0	65
Q96DB5	51115	FAM82B; RMDN1	40.7806627585947	40.0720603430626	39.3423302546028	19.0955617624108	14.9946903434103	14.2393302998241	28.1	26.1191579662641	29.3839643021416	2	1	5
Q9Y399	51116	MRPS2	26.9511723170953	25.0032542013771	29.612857710311	18.6835120326424	18.8354679068022	22.433142222837	10.1	4.35319299437735	8.31807364666989	4	0	7
Q9Y3A2	51118	UTP11L	23.1200965827644	22.8327399774785	25.5830090630108	66.8697847167038	86.7168363533217	75.9476853032203	26.9	5.44149124297168	7.18602812079174	6	0	14
Q9Y5V0	51123	ZNF706	7.18202957430767	7.87089962916789	6.76305617891809	12.3850375918965	8.40918444934495	11.4851078046937	7.1	3.85851197228901	6.84149252595926	1	0	2
Q9Y5U9	51124	IER3IP1	13.2107766601152	14.3423301283478	11.1986881969533	2.44875267976662	1.22499620127369	0	0	0	0	1	0	4
P61599	51126	NAA20	14.3294111768578	14.5116926345247	14.2910373325552	7.94667335981955	6.62234788508108	7.68428076141376	3	2.67127751927701	2.75628475865985	2	0	4
Q9Y6B6	51128	SAR1B	22.6498741089124	23.4076811168685	24.2024127671765	14.09210075808	15.8604771322804	11.5815055920232	6.1	4.45212919879501	2.90394287073091	2	0	14
Q9NWZ3	51135	IRAK4	14.6659914739308	14.6498567843006	13.7360003082164	12.4203561401624	16.5881064548415	15.3547904103519	1.4	2.47340511044167	0	1	0	1
Q9BT78	51138	COPS4	145.10075601022	142.834989419917	161.030699708377	62.4314204846268	54.3695682414932	47.2211446790104	49.3	29.6808613253001	27.8581638107406	12	0	31
Q9Y6G9	51143	DYNC1LI1	151.995702389966	145.32640102394	150.606264839493	68.5768478828872	61.6274404715959	66.3079065702639	39.3	35.1223525682718	21.7549618451366	13	0	28
Q53GQ0	51144	HSD17B12	17.0171038431907	16.8471124565428	16.7817076770671	9.13573115143699	8.93418282131939	6.78915845049639	4.7	2.77021372369467	5.6110082587004	3	0	6
Q9BRK5	51150	SDF4	68.7069279951515	72.6654289659985	66.9542561712891	44.5602350620992	38.9880369924175	41.7677841386522	39	18.698942634939	11.7634295949947	3	0	10
Q9UKD2	51154	MRTO4	91.633985878124	90.8941829203001	97.4206582131463	178.405760140304	208.673037113208	192.561465747041	82.9	71.5308757939732	69.1039964492576	9	0	25
Q9UK76-2	51155	HN1	75.33953973159	74.3278556713663	73.8059317070344	41.7818425985179	36.0775197021733	41.0792285148696	507.7	828.096030975872	519.165922041858	6	0	25
Q9UK41-2	51160	VPS28	1.14338306799798	0.891381611457292	1.21268593553014	0.400276880346466	0.718418824807126	0.716097848733899	1.5	0	0	1	0	2
Q9UK59	51163	DBR1	4.40029241320436	4.47027878145832	4.02518447062504	3.8614946104012	3.80393557237619	4.44806932963556	0	0	0	1	0	2
Q9UJW0-3	51164	DCTN4	17.7942083526093	18.7724967372906	18.2089457396526	7.4639865335194	7.00918879074645	6.22454283899466	7.9	12.8617065742967	6.49695693112678	2	0	4
Q8NBQ5	51170	HSD17B11	3.1034683274231	3.30702577850656	3.07369242890139	2.06024864884211	2.30262443848438	2.13452243372604	0	0	0	1	0	2
Q7Z4W1	51181	DCXR	20.1354213013671	20.3636129137418	19.2490571382034	4.30886288843549	2.91972778799819	0.991520098246937	0	2.96808613253001	2.31331042244666	3	0	7
Q0VDF9	51182	HSPA14	40.736115366335	39.4480932150425	41.8656498358405	19.7077499323525	15.0683743254418	16.7456727703927	9	9.30000321526069	13.5353269398475	6	0	12
Q9UHA3	51187	RSL24D1	19.2692220074292	19.525714198972	19.230400431503	19.4134286968036	23.5604532545722	27.1015493520829	8.6	6.43085328714835	8.02275742252777	2	0	5
Q9HD42	5119	CHMP1A	37.4495077596222	39.332213605553	34.1650941452241	23.9342028748343	18.2367855527963	17.0210950199058	97.1	103.388333616462	125.657053372475	5	0	10
Q9UBR5	51192	CKLF	4.39039299270221	4.01121725155782	4.51958719818733	8.58240722860511	9.43154970003202	8.15249858558593	0	3.46276715461834	1.6242392327817	1	0	2
Q9UI26-2	51194	IPO11	38.2117631382876	36.4084819199731	41.0913965077713	59.240978291277	56.6169296934539	71.4583026361577	33.4	7.81596014899569	6.20164070698466	5	0	10
Q9H0S4	51202	DDX47	60.8566875369489	61.6479522483863	62.5699300966801	171.883601560541	222.461152250853	191.019101149768	63.7	26.6138389883524	19.4908707933803	9	0	21
Q9BXS6	51203	NUSAP1	11.0774515419025	11.3963139024815	9.29570411350603	19.5311571910232	21.7367746992925	20.3812464639648	21.6	15.9287289112444	21.4104262503042	3	0	4
Q86SX6	51218	GLRX5	41.0330979813995	40.5712340454787	40.8955010874164	8.75899996993444	5.96840254455151	3.59426035614515	2.8	4.15532058554201	2.55940727589843	2	0	6
Q9NZD2	51228	GLTP	3.8508745753352	4.15383830939098	3.67537121999135	0.812326610114887	0.690787331545314	0	0	0	0	1	0	2
Q5J8M3	51234	EMC4	12.9880396988169	11.5924178570021	11.8376804014442	12.3379461942087	11.5868061744534	14.2393302998241	4.2	0	0	4	0	8
Q9BTY7	51236	FAM203B; FAM203A; HGH1	8.87978019042589	9.67149048431162	9.57555471401299	15.0692472601023	10.8131243631226	12.5730256902702	5.1	0	1.23048426725886	2	0	3
Q9BPZ3	51247	PAIP2	42.5081116362194	44.7518138032134	38.5121068064322	10.0775591051934	7.66313413127602	5.74255390234684	121.6	145.634092902806	175.467056511113	2	0	4
Q9H0P0	51251	NT5C3; NT5C3A	2.13332511821269	2.24182475281509	1.6417901896408	0.353185482658647	0.414472398927188	0.385591149318253	0	0	0	1	0	2
Q9BZE1	51253	MRPL37	32.2275634447397	30.6590705260736	30.2098723247258	20.1080268126989	19.1117828394203	23.8240245828778	12.2	8.31064117108402	8.17041553459883	4	0	7
Q9P0P0	51255	RNF181	25.7483927260844	28.0294947722746	28.7966267921657	40.5339205597907	47.2866954687152	39.7296594922557	18.3	11.575535916867	14.9626886898677	2	0	3
Q9BVG4	51260	CXorf26; PBDC1	55.2536155327337	56.6695859483974	53.6426959405082	12.6204945803356	12.1210150441818	9.30927203354069	6.5	6.33191708273068	3.83911091384764	4	0	10
Q8NBJ4	51280	GOLM1	32.4700992470423	31.287494562151	30.8302078225162	16.952903167615	13.1525907926228	11.9395545163902	67.2	121.394722820477	55.4702307680294	5	0	12
Q9NYK1	51284	TLR7	22.8973596214661	23.6216127036182	24.0065173468217	7.99376475750737	5.62761412765582	3.42900700643732	4	4.55106540321268	2.95316224142126	1	0	1
Q8N111	51286	CEND1	4.39039299270221	4.55050312648948	4.71081844186708	1.47160617774436	0.524998371974439	0.963977873295633	2.9	6.13404467389535	4.47896273282225	1	0	2
Q9NYJ1-2	51287	COA4	22.5112822218824	22.4583597006665	21.5858096524365	5.36841933641143	3.75788308360651	4.93005826628338	24.1	21.0734115409631	26.2339245779589	2	0	4
P30049	513	ATP5D	38.513695463603	37.7856665096746	38.4421441563054	11.6198023794695	7.69997612229176	8.23512526043984	5.1	4.65000160763035	3.29769783625375	2	0	14
Q9NPL8	51300	TIMMDC1	26.322559115209	27.0534319077288	26.5531578114349	9.85387496617624	7.02760978625433	9.28172980858938	0	0	3.888330284538	1	0	2
Q9NYL4	51303	FKBP11	9.25595816950748	9.25699803498398	9.47760700383555	7.58171502773895	7.93944906389414	9.07516312145461	2.9	1.28617065742967	1.32892300863957	2	0	4
Q96IZ7	51319	RSRC1	10.2904476119818	9.68931811654077	12.2108145354535	24.4875267976662	28.5433325394524	27.5284538388282	41.1	29.6808613253001	44.4943111040804	2	0	5
Q66PJ3-2	51329	ARL6IP4	28.2232478516212	28.9476178320756	28.7499850254145	93.0879203793973	76.9997612229177	90.159473378093	175.3	209.250072343366	204.703362701184	5	0	12
Q9NP84	51330	TNFRSF12A	5.41003330442335	5.24132387536888	5.62033289351469	11.0076142095278	3.9513035364392	11.0857455428998	3	4.45212919879501	2.8055041293502	1	0	2
Q8WUY1	51337	THEM6	11.9535502563425	13.0275422514483	11.8236878714189	25.0879421181859	21.082829358763	29.3324695731386	135.4	188.770278028909	190.429745200981	3	0	7
Q9BZJ0	51340	CRNKL1	43.2703670148847	42.7105499129762	46.4971772742306	164.360750779912	165.687644095582	189.765929914483	54.4	2.17659649718867	6.54617630181714	11	0	26
O60508	51362	CDC40	19.7097462197747	20.8717004322725	21.3152874052798	38.3323977178851	42.6906570895004	41.6300730138957	74.1	157.30856502409	134.811856320881	5	0	9
O95071	51366	UBR5	33.8461186968407	33.9081564998354	32.672557609187	27.0186894233865	20.0604641080759	22.2403466481778	9.9	10.1904290550197	8.66260924150238	7	0	13
Q9Y6I9	51368	TEX264	13.4830107239243	14.4091837492071	12.6585754962646	2.31925133612511	1.66710009346269	1.10168899805215	30.6	48.9734211867451	19.44165142269	3	0	5
Q9Y2S6	51372	TMA7	37.3109158725922	38.133305338143	33.5447586474337	24.7465294849492	17.6196822032825	24.1545312822934	33.6	30.7691595738944	57.3897862249532	2	0	5
I3L0E3	51373; 349075	MRPS17; ZNF713	5.06850329709928	4.88477123078596	4.89738550887172	1.40096908121263	1.18815421025794	0.79872452358781	0	2.07766029277101	1.42736175002028	2	0	4
Q5LJA9	51377	UCHL5	30.7871977616773	27.6506575874052	35.2611756638764	9.79501071906647	7.89339657512445	7.29868961209551	1.4	4.65000160763035	2.51018790520807	5	0	9
Q8IUI8	51379	CRLF3	1.00479118096792	1.13205464655076	1.10540987200247	2.50761692687639	3.58288362628169	3.47032034386428	0	0	2.36252979313701	1	0	2
Q9Y5K8	51382	ATP6V1D	3.57864051152615	3.82402711315178	3.80130399021948	3.6024919231182	4.59603837921482	3.78705593080427	4.1	3.16595854136534	4.92193706903544	2	0	3
B0QY89	51386	EIF3L	256.454387528621	254.823718175353	257.159380982516	122.508271084863	123.153565467899	112.083084439331	48.4	49.1712935955805	23.4284204486087	17	0	50
Q9Y221	51388	NIP7	31.5148051685851	34.3360196733349	35.8068843348649	124.815749571566	147.395595556262	136.733375770748	86.8	54.7117210429698	51.2373648886589	5	0	16
Q9H446	51389	RWDD1	9.16191367473708	9.32385165584328	9.05783110307512	2.0367029499982	1.24341719678157	1.01906232319824	0	0	0	1	0	2
Q9Y296	51399	TRAPPC4	13.2305755011195	14.3557008525197	14.043835968774	4.89750535953323	4.05261901173251	2.76799360760603	4.4	2.96808613253001	5.36491140524863	2	0	4
P56381	514	ATP5E	27.9955611800718	28.5554099230344	26.7770382918405	9.34764244103218	8.04076453918745	6.74784511306943	12	19.7872408835334	18.1619477847408	2	0	6
Q9Y570-4	51400	PPME1	69.7067694658683	68.5517028291231	69.4076131024	47.8330872014027	43.2617079502445	45.9128889938234	27.6	20.0840494967864	17.0299022588626	10	0	20
Q9UMY1	51406	NOL7	33.3560973819844	35.5260141246304	35.3451308440285	132.6093758889	159.267927161088	146.331841166277	31.8	6.33191708273068	9.64699665530946	6	0	11
Q9UGJ0	51422	PRKAG2	6.32077999062088	5.4641692782332	5.51305682998702	1.25969488814917	0.893418282131939	0.757411186160855	2.9	0	0	1	0	2
Q9Y5X1	51429	SNX9	30.0991880367781	30.3916560426364	29.9719993142949	19.3545644496938	18.715731436001	19.3897263657179	11.8	15.5329840935737	21.7549618451366	5	0	11
Q9UJX3	51434	ANAPC7	35.3161826414095	36.1767227009942	36.7583763765886	84.7174244403874	92.1694510236528	95.6403761434025	39.9	18.6000064305214	14.5197143536545	7	0	14
Q9Y5A9	51441	YTHDF2	37.1376760138046	38.3338662007209	35.5596829710838	22.4979152453558	22.9709813983202	18.7700263043135	16.8	14.6425582538147	10.3360678449744	2	0	12
Q9UHG3	51449	PCYOX1	76.6363638173712	76.828181091504	72.6585442449558	15.2458400014316	10.1960210136088	6.21077172651901	13.5	22.8542632204811	10.6806034398069	5	0	12
Q9UIC8-2	51451	LCMT1	30.2625284750635	30.2356642606314	29.3143504031036	7.6994435219585	6.47497992101808	5.63238500254163	5.8	4.35319299437735	3.888330284538	3	0	6
P51160	5146	PDE6C	1.02953973222329	1.49752110724825	1.2593277022813	2.43697983034466	2.25657194971469	2.46502913314169	0	0	0	1	0	1
Q9UHB6	51474	LIMA1	217.782301336984	213.878103853063	225.191114051272	646.894530037577	750.802934909971	693.003693112231	234.5	145.634092902806	94.8457273203129	25	0	81
Q9P2R3-4	51479	ANKFY1	124.49016252475	125.79622991691	115.47568612252	39.7215939496758	31.3893763454191	27.0326937897047	67.1	79.2478997385512	112.318603915389	11	1	23
Q9Y3C1	51491	NOP16	52.783710117448	54.9625901624566	52.7285173121855	119.706332922437	154.43241584027	135.411348973085	53.2	17.214899568674	22.0994974399691	6	0	16
Q9Y3I0	51493	C22orf28; RTCB	354.98331978649	359.476376268497	355.508210354011	304.999209974585	288.546473635355	297.483571699032	199.2	191.540491752603	160.356709709175	18	0	65
Q05D32	51496	CTDSPL2	34.4450336372206	34.6435463292877	38.2322562059252	112.065753647589	112.220704633975	116.600009331345	66.3	53.9202314076285	56.8483731473593	5	0	12
H0UI80	51497	NELFCD; TH1L	2.02443149268907	1.62231453285227	1.54384247946337	0.647506718207519	0.534208869728376	0.468217824172165	0	1.58297927068267	2.55940727589843	1	0	2
P24539	515	ATP5F1	71.9935356018643	67.0274402735311	91.8189820263321	13.9979179627044	11.9644365823648	9.7637187452372	7.3	9.30000321526069	11.7634295949947	6	0	16
Q53FT3	51501	C11orf73	5.11305068935894	5.37057420903019	5.18656446272891	0.953600803178346	0.681576833791376	0.35804892436695	0	0	0	1	0	2
Q9P013	51503	CWC15	21.5559881434252	22.9307919547388	22.5559584008606	59.5706180750917	68.1392623836298	67.1617155437543	23.6	16.027665115662	13.1415719743246	2	0	4
Q9UI30	51504	TRMT112	21.882669019996	22.0973501480263	23.5914056227363	20.9438991216577	15.6670566794477	13.9088236004084	9.6	7.32127912690735	10.4837259570455	2	0	8
Q9Y3C8	51506	UFC1	16.1162565774954	15.9379032128564	16.2873049495048	2.62534542109594	1.47367964063	1.73516017193214	2.7	3.16595854136534	1.23048426725886	1	0	2
Q9BY42	51507	RTFDC1	25.9364817156252	25.0879354544655	25.1632331622504	10.1128776534592	10.021021556284	7.46394296180333	16.4	34.0340543196774	16.9806828881723	4	0	8
Q9NZZ3	51510	CHMP5	45.2106534333055	51.9006943271009	43.6287086190343	12.8206330205089	10.3525994754258	7.57411186160855	15.6	12.465961756626	12.6493782674211	5	0	12
Q9NZJ0	51514	DTL	1.23247785251731	1.47077965890453	1.19869340550479	1.29501343641504	0.838155295608314	0.812495636063462	0	0	1.87033608623347	1	0	2
Q9P2J5	51520	LARS	394.823537597381	397.596310882468	384.640657866785	116.386389385446	103.056259368807	77.8894121622872	79.1	107.642590406422	86.527653673643	24	0	64
Q86WB0	51530	ZC3HC1	8.51845134209752	7.77730455996488	8.95055503954745	31.6689649450586	28.0735971540016	34.6618901012158	16.8	12.6638341654614	13.1415719743246	4	0	7
Q9NP79	51534	VTA1	13.4533124624178	14.8058485663056	13.2835751707301	5.78046906617985	4.19077647804157	2.72668027017908	0	0	1.13204552587815	3	0	8
A0A087WXF8	51538	ZCCHC17	44.0425218140522	45.7546181161028	42.0568810795203	86.8718558846051	87.6378861287155	101.382930045749	20.1	14.9393668670677	20.130722612355	2	0	3
P61106	51552	RAB14	116.793363084331	114.096846266533	133.082953071083	39.674502551988	29.2709618620134	24.9807980308326	8.4	20.3808581100394	18.2111671554311	8	0	26
P61960	51569	UFM1	20.130471591116	19.9714050047006	20.9468174479456	24.1107956161636	22.3078255600367	31.0814008575463	15.8	7.81596014899569	4.57740147420296	3	0	4
Q9NUQ9	51571	FAM49B	58.0749503758456	60.7164584644135	59.0204916469169	47.8919514485125	44.219599716654	46.2296245807634	7.1	2.96808613253001	3.15003972418268	9	0	25
Q4G0J3-3	51574	LARP7	1.11863451674261	0.949321416202016	2.30876745418238	6.08656315115068	4.95524779161838	6.70653177564248	59.3	54.8106572473875	32.0418103194207	1	0	2
Q9H501	51575	ESF1	33.7916718840789	35.0268404222143	35.5830038544594	64.3268492415615	78.2155469264374	69.5165757770908	149.9	139.598984433328	128.856312467348	10	0	19
O94913	51585	PCF11	1.4205668420581	1.74710795845629	1.83768560999567	4.08517874941835	5.43419367482314	5.32942052807729	0	0	0	3	0	5
Q96RN5	51586	MED15	6.43462332639557	5.84300646310255	6.51119063846183	13.9037351673287	12.0289100666424	16.6768172080145	4.1	0	0	2	0	4
P09619	5159	PDGFRB	18.848496636088	17.9167703902916	14.1604403856519	6.56924997745083	3.64735711055926	4.24150264250079	6.8	6.92553430923669	5.41413077593898	3	0	7
Q9UPN9	51592	TRIM33	5.4941783786916	5.14327189810858	5.24719875950541	7.0990282014388	6.55787440080351	6.55504953841031	2.1	0	2.51018790520807	4	0	8
Q9BXP5	51593	SRRT	161.1477166442	163.965190519512	163.735922179944	395.72078762017	394.642197262961	421.024221718106	142.8	58.1744881975881	77.5205088373082	21	0	66
A2RRP1	51594	NBAS	0.960243788708262	1.19890826741006	0.979477101774344	0.635733868785564	0.515787874220501	0.426904486745209	0	0	0	1	0	1
O60888-2	51596	CUTA	34.5242290012378	35.9806187464736	34.3096836221527	5.10941664912842	4.03419801622463	0.991520098246937	53.5	46.4010798718858	70.8758937941103	2	0	10
P08559-4	5160	PDHA1	87.9613008718275	85.7330833899624	85.8768209422344	25.0173050216541	19.1762563236979	18.9215085415457	31.4	33.7372457064244	27.0214345090046	10	0	23
Q9Y2X3	51602	NOP58	147.976537666094	143.311878582046	168.474725681862	548.379326074659	627.078318581328	603.877053169812	214.8	82.8096030975872	79.0955286993995	18	0	68
[truncated: 2,030 more rows]
