# Supplementary material for: Cell cycle-resolved chromatin proteomics reveals the extent of mitotic preservation of the genomic regulatory landscape
Source: Nat Commun. 2018 Oct 2;9:4048. doi: 10.1038/s41467-018-06007-5 (PMC6168604; doi:10.1038/s41467-018-06007-5)
Supplement: Supplementary file 4 — Supplementary Data 2 [file 41467_2018_6007_MOESM4_ESM.xlsx]

## Sheet: Sheet1
Accession	Symbol	Entrez.Gene.ID	Description	Chromatome Reporters									Coverage Chromatome	Chromatome Unique Peptides	Chromatome Razor Peptides	Chromatome PSMs	Proteome Reporters									Coverage Proteome	Proteome Unique Peptides	Proteome Razor Peptides	Proteome PSMs
				G1 rep1	G1 rep2	G1 rep3	S rep1	S rep2	S rep3	M rep1	M rep2	M rep3					G1 rep1	G1 rep2	G1 rep3	S rep1	S rep2	S rep3	M rep1	M rep2	M rep3
P00813	ADA	100	Adenosine deaminase OS=Homo sapiens GN=ADA PE=1 SV=3	0	0	0	0	0	0	0	0	0	0	0	0	0	168.022	159.284	158.863	158.236	152.969	152.959	154.023	146.011	148.997	20.9366	5	0	11
P19022	CDH2	1000	Cadherin-2 OS=Homo sapiens GN=CDH2 PE=1 SV=4	3.51573	3.68097	3.84448	8.6918	8.1776	6.50489	8.40723	6.3	10.1713	1.766	1	0	1	160.895	185.334	172.884	408.707	400.502	403.797	539.592	550.5	526.034	20.3091	10	0	23
Q9Y243	AKT3	10000	RAC-gamma serine/threonine-protein kinase OS=Homo sapiens GN=AKT3 PE=1 SV=1	0	0	0	0	0	0	0	0	0	0	0	0	0	215.681	215.71	228.175	214.354	174.265	189.857	183.303	191.482	190.393	12.5261	2	0	18
A0A087WYL7	MED6	10001	Mediator of RNA polymerase II transcription subunit 6 OS=Homo sapiens GN=MED6 PE=1 SV=1	0	0	0	0	0	0	0	0	0	3.50195	1	0	2	117.838	116.419	132.254	127.32	125.239	118.721	131.993	138.401	137.554	18.677	4	0	11
O14734	ACOT8	10005	Acyl-coenzyme A thioesterase 8 OS=Homo sapiens GN=ACOT8 PE=1 SV=1	22.8132	22.2531	20.7175	14.3649	14.8826	17.8264	26.6553	17.5	32.8963	12.2257	2	0	6	251.513	235.782	252.216	193.743	183.735	191.549	210.864	210.097	206.837	22.884	5	0	14
Q8IZP0	ABI1	10006	Abl interactor 1 OS=Homo sapiens GN=ABI1 PE=1 SV=4	28.7216	36.726	44.6505	10.7737	17.5771	18.2484	11.4445	19.3	11.7176	1.77165	1	0	7	316.445	338.195	327.205	290.24	308.748	295.618	302.562	285.333	315.063	29.5276	9	3	36
P46926	GNPDA1	10007	Glucosamine-6-phosphate isomerase 1 OS=Homo sapiens GN=GNPDA1 PE=1 SV=1	114.261	101.952	93.2642	75.9361	72.2511	61.6723	49.4958	36.4	67.7398	7.61246	2	0	3	1373.87	1346.13	1322	1150.33	1091.58	1152.78	1188.68	1160.19	1152.7	65.0519	8	5	53
Q86T24	ZBTB33	10009	Transcriptional regulator Kaiso OS=Homo sapiens GN=ZBTB33 PE=1 SV=2	0	0	0	0	0	0	0	0	0	0	0	0	0	109.375	111.245	113.939	107.833	91.4371	107.55	57.8167	62.7287	61.2529	5.80357	3	0	5
Q92844	TANK	10010	TRAF family member-associated NF-kappa-B activator OS=Homo sapiens GN=TANK PE=1 SV=2	0	0	0	0	0	0	0	0	0	0	0	0	0	258.244	294.75	252.562	265.976	242.956	254.464	238.61	249.073	249.627	22.5882	5	0	10
Q9HD15	SRA1	10011	Steroid receptor RNA activator 1 OS=Homo sapiens GN=SRA1 PE=1 SV=1	0	0	0	0	0	0	0	0	0	0	0	0	0	1058.26	992.772	1047.22	1204.06	1242.65	1224.64	1240.32	1192.09	1201.64	44.4915	9	0	40
Q9UBN7	HDAC6	10013	Histone deacetylase 6 OS=Homo sapiens GN=HDAC6 PE=1 SV=2	0	0	0	0	0	0	0	0	0	0	0	0	0	352.722	335.072	325.823	206.251	198.824	227.238	268.03	243.352	235.299	3.04527	4	0	7
A8MWD9	LOC100130932; SNRPGP15	100130932	Putative small nuclear ribonucleoprotein G-like protein 15 OS=Homo sapiens GN=SNRPGP15 PE=5 SV=2	138.598	105.8	113.127	70.5753	88.9196	58.4447	103.608	91.2	99.1012	17.1053	1	0	7	865.2	908.112	924.201	947.731	888.589	869.589	874.408	919.94	976.151	25	2	0	17
P0CG40	SP9	100131390	Transcription factor Sp9 OS=Homo sapiens GN=SP9 PE=3 SV=1	0	0	0	0	0	0	0	0	0	0	0	0	0	9.20531	12.5786	8.78734	14.6151	16.3119	14.7978	9.85301	12.7978	7.40419	4.33884	1	0	1
Q8WUM4	PDCD6IP	10015	Programmed cell death 6-interacting protein OS=Homo sapiens GN=PDCD6IP PE=1 SV=1	213.112	211.126	177.724	209.592	219.73	229.31	159.251	125.8	202.853	14.6313	12	0	28	5515.47	5486.85	5596.99	5173.5	5196.92	5233.25	5955.82	5776.52	5867.29	63.5945	48	0	249
O75340	PDCD6	10016	Programmed cell death protein 6 OS=Homo sapiens GN=PDCD6 PE=1 SV=1	0	0	0	0	0	0	0	0	0	0	0	0	0	1098.6	1074.85	1095.11	1061.89	1039.34	1047.4	1058.97	1098.53	1071.3	47.1204	8	0	51
Q96B49	TOMM6	100188893	Mitochondrial import receptor subunit TOM6 homolog OS=Homo sapiens GN=TOMM6 PE=1 SV=1	0	0	0	0	0	0	0	0	0	0	0	0	0	327.283	326.999	315.604	331.462	323.474	326.229	377.482	382.48	349.632	18.9189	1	0	19
Q9Y223-2	GNE	10020	Isoform 2 of Bifunctional UDP-N-acetylglucosamine 2-epimerase/N-acetylmannosamine kinase OS=Homo sapiens GN=GNE	0	0	0	0	0	0	0	0	0	0	0	0	0	1106.22	1142.87	1135	1163.26	1144.64	1175.85	1251.84	1279.83	1324.44	32.2709	20	0	53
Q9Y2X0	MED16	10025	Mediator of RNA polymerase II transcription subunit 16 OS=Homo sapiens GN=MED16 PE=1 SV=2	0	0	0	0	0	0	0	0	0	0	0	0	0	313.871	321.2	324.194	291.411	274.085	272.502	305.164	310.686	278.859	10.6043	8	0	16
Q92643	PIGK	10026	GPI-anchor transamidase OS=Homo sapiens GN=PIGK PE=1 SV=2	109.046	109.843	102.163	154.162	127.332	137.943	211.177	179.2	229.129	24.3038	9	0	21	527.672	531.334	511.196	440.185	423.837	417.095	470.621	488.45	477.426	30.8861	10	0	33
P56277	CMC4; MTCP1	100272147; 4515	Cx9C motif-containing protein 4 OS=Homo sapiens GN=CMC4 PE=1 SV=1	38.0481	46.4025	46.2287	41.5593	33.196	32.1768	27.3478	27.75	27.5243	51.4706	4	0	13	65.427	67.6211	61.5608	54.3381	55.7776	50.2449	50.1016	48.9613	48.8965	38.2353	3	0	7
M0QY62	ZNF587B	100293516	Zinc finger protein 587B OS=Homo sapiens GN=ZNF587B PE=4 SV=1	0	0	0	0	0	0	0	0	0	0	0	0	0	107.989	114.858	104.066	112.236	106.073	101.07	77.9875	89.4877	93.2736	7.42496	2	1	5
Q86XR7-2	TMED7-TICAM2; TICAM2	100302736; 353376	Isoform 2 of TIR domain-containing adapter molecule 2 OS=Homo sapiens GN=TICAM2	239.646	209.955	213.369	80.0218	112.935	83.9677	188.045	115.3	205.018	17.8218	6	0	25	1223.42	1242.69	1174.54	1000.76	886.551	1027.96	1084.48	1114.91	1061.06	16.3366	6	0	41
Q13111	CHAF1A	10036	Chromatin assembly factor 1 subunit A OS=Homo sapiens GN=CHAF1A PE=1 SV=2	39.0637	43.0004	38.8245	61.5192	75.2277	67.0351	52.8489	63.7	56.7209	10.0418	6	0	11	182.275	186.136	192.877	306.027	325.15	318.443	221.553	231.863	239.194	13.4937	11	0	18
Q9UGN5	PARP2	10038	Poly [ADP-ribose] polymerase 2 OS=Homo sapiens GN=PARP2 PE=1 SV=2	106.058	158.533	110.469	120.28	130.497	120.762	146.835	136.6	106.042	9.77702	5	0	9	29.3976	33.7213	32.1873	35.9756	40.3266	44.877	32.5335	35.097	33.1746	2.5729	1	0	2
P55285	CDH6	1004	Cadherin-6 OS=Homo sapiens GN=CDH6 PE=1 SV=1	11.7777	13.0228	14.0252	15.8742	17.5458	17.5781	48.1594	0	53.1701	3.03797	2	0	6	881.73	894.017	915.463	728.037	719.762	721.611	987.392	973.652	1008.08	28.481	14	3	49
O75674	TOM1L1	10040	TOM1-like protein 1 OS=Homo sapiens GN=TOM1L1 PE=1 SV=2	0	0	0	0	0	0	0	0	0	0	0	0	0	251.958	228.244	240.171	229.251	225.059	242.616	254.97	244.564	248.137	18.2773	6	0	14
Q9UGU5	HMGXB4	10042	HMG domain-containing protein 4 OS=Homo sapiens GN=HMGXB4 PE=1 SV=2	6.32832	6.24649	6.24135	2.81052	4.7311	3.02899	6.90073	6.1	6.34559	2.82862	1	0	2	0	0	0	0	0	0	0	0	0	0	0	0	0
O60784	TOM1	10043	Target of Myb protein 1 OS=Homo sapiens GN=TOM1 PE=1 SV=2	8.57449	6.05129	9.20776	8.89998	6.36036	8.34214	5.9045	5.7	6.16233	1.82927	1	0	2	578.697	584.369	576.904	517.851	482.786	492.922	454.912	420.825	439.78	33.3333	12	0	52
Q96S59	RANBP9	10048	Ran-binding protein 9 OS=Homo sapiens GN=RANBP9 PE=1 SV=1	30.1377	25.711	25.9384	32.9455	43.0186	42.2073	30.7131	25.9	37.203	1.92044	1	0	2	480.309	479.905	467.21	589.1	548.804	592.831	557.95	574.011	532.188	21.5364	10	1	39
O75190	DNAJB6	10049	DnaJ homolog subfamily B member 6 OS=Homo sapiens GN=DNAJB6 PE=1 SV=2	53.1462	46.5419	57.6909	35.2356	55.5826	38.1852	26.2422	25.3	22.725	7.66871	1	0	6	1338.63	1387.39	1396.15	1916.68	2019.55	1918.98	1509.65	1701.92	1679.16	24.8466	7	1	47
Q8NCS4	ZMYM6NB; TMEM35B	100506144	Uncharacterized protein ZMYM6NB OS=Homo sapiens GN=ZMYM6NB PE=2 SV=1	0	0	0	0	0	0	0	0	0	0	0	0	0	54.737	55.8454	51.5392	35.9756	35.2518	42.2656	30.2097	28.7951	30.0976	7.79221	1	0	4
Q9NTJ3	SMC4	10051	Structural maintenance of chromosomes protein 4 OS=Homo sapiens GN=SMC4 PE=1 SV=2	110.384	132.529	88.601	137.533	188.053	207.908	927.104	805.45	749.387	18.7888	21	0	49	2418.62	2943.75	2575.98	3142.94	3735.33	3170.6	4336.67	4401.96	4681.52	40.4503	44	4	146
G3V325	ATP5J2-PTCD1	100526740	Protein ATP5J2-PTCD1 OS=Homo sapiens GN=ATP5J2-PTCD1 PE=4 SV=1	15.2446	13.5945	12.2691	2.94064	6.32902	3.45107	17.7378	7.5	17.7196	1.73565	1	0	8	642.689	659.306	609.98	510.825	495.745	532.963	518.213	539.544	506.129	9.34579	6	0	29
H0YMK0	C15orf38-AP3S2	100526783	Protein C15orf38-AP3S2 (Fragment) OS=Homo sapiens GN=C15orf38-AP3S2 PE=4 SV=1	30.958	30.0334	26.9825	46.842	45.1178	42.4059	47.2117	59.9	36.9969	4.34783	1	0	2	231.914	257.549	248.711	190.933	199.82	202.817	242.7	211.358	217.318	16.3043	1	0	14
P18621-3	RPL17-C18ORF32; RPL17	100526842; 6139	Isoform 3 of 60S ribosomal protein L17 OS=Homo sapiens GN=RPL17	500.436	497.935	432.824	971.217	1008.12	1018.04	1096.61	2005.05	1108.12	45.1754	11	0	105	4113.44	4364.68	4077.57	4422.61	4418.62	4453.03	4384.26	4394.64	4433.52	40.7895	8	0	179
A0A087WV05	GJA9-MYCBP	100527950	Protein GJA9-MYCBP OS=Homo sapiens GN=GJA9-MYCBP PE=4 SV=1	0	0	0	0	0	0	0	0	0	0	0	0	0	527.474	548.106	539.928	558.839	573.362	587.995	644.582	618.512	652.915	69.0909	7	0	31
E9PL57	NEDD8-MDP1	100528064	Protein NEDD8-MDP1 (Fragment) OS=Homo sapiens GN=NEDD8-MDP1 PE=4 SV=1	91.5165	94.6734	86.6076	67.1923	73.5357	64.7261	51.7312	50.6	51.3374	28.8235	5	0	14	680.847	689.86	693.706	614.302	556.688	598.538	594.713	620.597	614.884	17.6471	3	1	21
P57737-3	CORO7-PAM16; CORO7	100529144; 79585	Isoform 3 of Coronin-7 OS=Homo sapiens GN=CORO7	0	0	0	0	0	0	0	0	0	0	0	0	0	1123.69	1044.74	1098.42	1043.2	1034.63	1024.77	1035.08	954.697	972.882	27.6718	23	0	55
S4R3N1	HSPE1-MOB4	100529241	Protein HSPE1-MOB4 OS=Homo sapiens GN=HSPE1-MOB4 PE=3 SV=1	17.9888	17.0663	15.9237	17.4356	13.3473	11.5201	11.566	7.7	12.7599	19.5402	1	0	32	3131.93	3240.82	3068.81	2933.23	2789.83	3077.51	3510.51	3509.9	3355.06	44.8276	5	7	115
A0A087WUM0	SYNJ2BP-COX16	100529257	Protein SYNJ2BP-COX16 (Fragment) OS=Homo sapiens GN=SYNJ2BP-COX16 PE=4 SV=1	0	0	0	0	0	0	0	0	0	0	0	0	0	225.184	229.626	235.58	215.666	200.274	196.337	205.705	230.555	219.529	37.6344	5	0	13
R4GMX3	COMMD3-BMI1	100532731	Protein COMMD3-BMI1 OS=Homo sapiens GN=COMMD3-BMI1 PE=4 SV=1	75.6957	87.1023	67.3258	36.0944	59.8124	46.0556	107.144	101.9	100.407	5.54371	1	2	8	1090.88	1086.13	1107.35	967.078	929.324	957.844	1023.6	1017.28	996.777	20.0426	3	5	21
H3BU86	STX16-NPEPL1	100534593	Protein STX16-NPEPL1 OS=Homo sapiens GN=STX16-NPEPL1 PE=3 SV=1	0	0	0	0	0	0	0	0	0	0	0	0	0	889.5	868.503	872.465	772.257	736.028	726.495	621.39	624.378	647.338	24.8691	1	5	23
Q9ULR0-1	ISY1-RAB43; RAB43; ISY1	100534599; 339122; 57461	Isoform 2 of Pre-mRNA-splicing factor ISY1 homolog OS=Homo sapiens GN=ISY1	0	0	0	0	0	0	0	0	0	0	0	0	0	392.562	398.456	386.347	432.925	410.38	430.878	430.465	388.685	405.644	27.7946	8	0	28
Q9UBT2	UBA2	10054	SUMO-activating enzyme subunit 2 OS=Homo sapiens GN=UBA2 PE=1 SV=2	388.84	421.136	421.374	348.609	311.407	318.491	132.645	131	151.492	14.8438	8	0	20	2878.74	2812.25	2819.55	2850.03	2760.83	2856.27	2722.82	2586.13	2607.57	50	24	0	122
Q9UBE0	SAE1	10055	SUMO-activating enzyme subunit 1 OS=Homo sapiens GN=SAE1 PE=1 SV=1	182.496	182.835	174.544	140.188	122.178	135.436	61.159	59.3	76.5251	31.5029	11	0	26	2719.38	2663.99	2680.29	2641.11	2658.75	2628.84	2550.26	2536.34	2460.69	67.6301	21	0	128
Q9NSD9	FARSB	10056	Phenylalanine--tRNA ligase beta subunit OS=Homo sapiens GN=FARSB PE=1 SV=3	288.954	265.03	244.35	303.016	312.77	318.044	324.954	305.2	363.6	28.8625	17	0	48	5308.2	5236.71	5224.67	5595.61	5515.32	5679.65	5918.92	5962.67	5739.83	57.725	30	0	194
Q9NP58	ABCB6	10058	ATP-binding cassette sub-family B member 6, mitochondrial OS=Homo sapiens GN=ABCB6 PE=1 SV=1	48.6343	40.6301	48.056	38.1502	36.3136	44.7397	84.1452	59.6	86.0664	7.71971	4	0	8	396.571	378.696	405.946	270.8	248.484	264.039	332.493	315.437	325.496	21.2589	12	0	28
O00429-6	DNM1L	10059	Isoform 6 of Dynamin-1-like protein OS=Homo sapiens GN=DNM1L	4.96109	5.29836	3.98687	5.41285	6.17236	6.25661	6.39047	7.5	5.84161	2.80374	2	0	4	4370.2	4189.12	4285.46	3957.45	3857.94	3924.27	4136.17	4061.17	4006.44	65.9546	1	40	167
Q9UG63-2	ABCF2	10061	Isoform 2 of ATP-binding cassette sub-family F member 2 OS=Homo sapiens GN=ABCF2	147.768	136.293	137.298	249.252	268.326	268.985	201.652	211.2	201.684	14.0379	9	0	24	3009.94	3246.21	3225.79	5248.08	5260.17	5380.5	4400.81	4642.84	4585.31	38.0126	24	0	146
E9PLL4	NR1H3	10062	Oxysterols receptor LXR-alpha OS=Homo sapiens GN=NR1H3 PE=3 SV=1	0	0	0	0	0	0	0	0	0	0	0	0	0	162.726	153.976	165.577	162.733	163.028	158.714	98.1583	94.5293	92.4082	3.21888	1	0	4
Q14061	COX17	10063	Cytochrome c oxidase copper chaperone OS=Homo sapiens GN=COX17 PE=1 SV=2	85.8425	179.935	163.236	266.037	184.638	221.836	87.4377	143.8	102.217	53.9683	4	0	15	42.8096	42.3301	39.3949	60.7088	52.8777	47.7302	39.3656	52.694	53.2717	11.1111	1	0	3
Q5SRD1	TIMM23B; LINC00843; LOC100652748	100652748	Putative mitochondrial import inner membrane translocase subunit Tim23B OS=Homo sapiens GN=TIMM23B PE=5 SV=2	9.98078	11.9771	11.0707	6.3497	8.03661	9.11181	12.1613	13.1	10.9272	6.61479	1	0	5	257.204	283.821	253.796	284.432	223.201	270.761	182.095	236.663	194.913	18.2879	3	0	16
O15127	SCAMP2	10066	Secretory carrier-associated membrane protein 2 OS=Homo sapiens GN=SCAMP2 PE=1 SV=2	0	0	0	0	0	0	0	0	0	0	0	0	0	158.618	153.619	160.69	184	172.045	180.137	185.72	188.962	176.162	13.6778	2	1	15
O14828	SCAMP3	10067	Secretory carrier-associated membrane protein 3 OS=Homo sapiens GN=SCAMP3 PE=1 SV=3	85.1198	77.9975	74.4215	89.5203	87.3531	85.9042	142.972	112.9	168.467	23.6311	5	0	19	666.544	656.005	663.543	762.794	763.215	789.313	811.433	849.794	826.721	40.3458	8	0	76
P57060	RWDD2B	10069	RWD domain-containing protein 2B OS=Homo sapiens GN=RWDD2B PE=1 SV=1	0	0	0	0	0	0	0	0	0	0	0	0	0	43.651	54.5965	45.2203	44.5947	42.7734	33.6578	21.0074	41.1081	41.0596	11.9122	3	0	6
G3V180	DPP3	10072	Dipeptidyl peptidase 3 OS=Homo sapiens GN=DPP3 PE=1 SV=1	17.0123	19.4924	18.724	22.276	16.9192	23.0402	12.9996	14	19.7469	2.37781	1	0	2	2887.35	2770.95	2904.61	2462.83	2431.69	2467.95	2722.64	2646.38	2694.6	47.1598	25	0	141
O95149	SNUPN	10073	Snurportin-1 OS=Homo sapiens GN=SNUPN PE=1 SV=1	0	0	0	0	0	0	0	0	0	0	0	0	0	121.649	119.006	120.703	106.334	107.251	116.206	117.725	115.859	114.957	11.1111	4	0	9
Q7Z6Z7	HUWE1	10075	E3 ubiquitin-protein ligase HUWE1 OS=Homo sapiens GN=HUWE1 PE=1 SV=3	0	0	0	0	0	0	0	0	0	0	0	0	0	3927.5	3768.76	3957.71	3644.59	3631.57	3601.87	3764.83	3524.92	3722.1	26.2917	85	0	267
Q9Y5U2	TSSC4	10078	Protein TSSC4 OS=Homo sapiens GN=TSSC4 PE=1 SV=3	15.1177	15.2816	18.9139	9.57659	6.76767	8.54077	1.57939	4.3	2.29083	3.34347	1	0	1	109.177	109.371	110.385	128.397	147.169	125.685	126.091	129.82	143.228	9.72644	3	0	6
O75110	ATP9A	10079	Probable phospholipid-transporting ATPase IIA OS=Homo sapiens GN=ATP9A PE=1 SV=3	25.2938	32.571	27.647	45.4368	32.4284	58.3454	54.3068	59.4	43.8006	0.764088	1	0	1	1141.36	1135.29	1087.95	965.532	897.969	939.806	643.606	690.209	668.781	11.2703	9	3	27
Q9Y6N8	CDH10	1008	Cadherin-10 OS=Homo sapiens GN=CDH10 PE=1 SV=2	0	0	0	0	0	0	0	0	0	0	0	0	0	66.9117	60.8412	64.6709	52.8391	37.1548	45.7475	43.5949	37.8117	43.0789	5.58376	1	0	10
O60828	PQBP1	10084	Polyglutamine-binding protein 1 OS=Homo sapiens GN=PQBP1 PE=1 SV=1	49.9234	40.3512	58.2367	63.0806	62.8829	67.1344	38.926	41.1	33.2628	22.6415	3	0	5	599.236	628.038	620.791	815.399	854.969	845.942	772.997	743.727	774.748	44.1509	8	0	39
O43854	EDIL3	10085	EGF-like repeat and discoidin I-like domain-containing protein 3 OS=Homo sapiens GN=EDIL3 PE=1 SV=1	65.9786	63.1621	70.1973	37.9941	37.3162	32.6734	89.8553	67.2	91.4727	9.375	3	0	6	1351.55	1377.58	1413.33	787.809	735.031	778.916	1415.77	1411.59	1383.14	42.0833	16	0	57
Q9Y5P4-3	COL4A3BP	10087	Isoform 3 of Collagen type IV alpha-3-binding protein OS=Homo sapiens GN=COL4A3BP	0	0	0	0	0	0	0	0	0	0	0	0	0	534.304	531.513	577.052	606.526	610.744	624.12	599.872	608.866	610.653	18.75	15	0	38
Q9BTE6-3	PTGES3L-AARSD1; PTGES3L; AARSD1	100885850; 100885848; 80755	Isoform 3 of Alanyl-tRNA editing protein Aarsd1 OS=Homo sapiens GN=AARSD1	18.1256	17.5404	16.0661	13.7403	15.4466	16.7836	12.0763	6.8	12.9432	5.9727	2	0	4	652.439	648.155	673.17	671.076	671.098	658.019	738	710.957	728.976	33.959	13	0	44
P55287	CDH11	1009	Cadherin-11 OS=Homo sapiens GN=CDH11 PE=1 SV=2	0	0	0	0	0	0	0	0	0	0	0	0	0	500.898	498.148	515.392	257.919	236.386	261.621	681.484	594.274	676.858	14.8241	8	0	17
O15511	ARPC5	10092	Actin-related protein 2/3 complex subunit 5 OS=Homo sapiens GN=ARPC5 PE=1 SV=3	212.897	190.379	192.165	192.755	147.118	166.197	155.947	141.25	184.205	64.9007	8	0	33	1626.17	1656.32	1628.37	1514.49	1421.67	1520.35	1577.04	1552.75	1548.92	66.2252	9	0	65
P59998-3	ARPC4	10093	Isoform 3 of Actin-related protein 2/3 complex subunit 4 OS=Homo sapiens GN=ARPC4	74.9828	81.6366	71.7161	66.6978	66.1571	60.9274	90.6086	95.3	89.7661	18.1818	4	0	18	1017.43	1005.62	1024.22	943.656	891.399	958.86	1021.74	1005.02	978.219	39.0374	7	0	43
O15145	ARPC3	10094	Actin-related protein 2/3 complex subunit 3 OS=Homo sapiens GN=ARPC3 PE=1 SV=3	122.973	109.188	112.89	90.275	92.0372	89.8767	112.015	98.65	109.135	16.2921	3	0	6	716.579	715.909	692.571	655.617	639.335	647.187	690.78	705.092	693.013	27.5281	5	0	26
O15143	ARPC1B	10095	Actin-related protein 2/3 complex subunit 1B OS=Homo sapiens GN=ARPC1B PE=1 SV=3	272.626	275.85	236.447	330.288	302.446	331.551	395.164	413.85	360.702	39.5161	15	0	46	2228.53	2209.91	2242.9	1988.91	1995.26	2019.32	2114.77	2161.76	2036.39	49.7312	15	1	80
P61158	ACTR3	10096	Actin-related protein 3 OS=Homo sapiens GN=ACTR3 PE=1 SV=3	112.201	108.338	94.5457	102.116	108.001	103.929	146.106	108.55	148.217	26.555	9	0	26	4470.37	4503.54	4562.11	4416.47	4467.19	4377.59	4506.26	4599.46	4681.28	65.7895	22	0	244
P61160	ACTR2	10097	Actin-related protein 2 OS=Homo sapiens GN=ACTR2 PE=1 SV=1	186.754	174.121	156.84	178.208	162.518	185.24	229.316	189.15	232.416	30.203	10	0	40	2685.82	2763.28	2716.13	2564.1	2527.89	2559.05	2593.62	2645.32	2596.08	35.7868	12	0	114
O60637	TSPAN3	10099	Tetraspanin-3 OS=Homo sapiens GN=TSPAN3 PE=2 SV=1	0	0	0	0	0	0	0	0	0	0	0	0	0	167.378	192.693	181.77	183.157	197.917	195.66	168.895	196.718	205.298	9.09091	2	0	5
Q96I23	PYURF	100996939	Protein preY, mitochondrial OS=Homo sapiens GN=PYURF PE=1 SV=1	10.3909	18.7395	12.9099	28.938	14.256	21.9478	21.1153	23.1	15.0736	7.01754	1	0	1	122.54	130.693	110.582	88.2526	108.202	98.5554	62.2785	108.878	110.294	21.0526	2	0	5
Q9Y5Y2	NUBP2	10101	Cytosolic Fe-S cluster assembly factor NUBP2 OS=Homo sapiens GN=NUBP2 PE=1 SV=1	13.6723	13.1065	12.981	9.99296	14.4126	7.99456	7.09512	7	7.28483	5.90406	1	0	2	274.18	275.659	261.942	250.752	262.213	250.596	279.556	284.703	289.437	38.7454	7	0	27
P43897	TSFM	10102	Elongation factor Ts, mitochondrial OS=Homo sapiens GN=TSFM PE=1 SV=2	107.425	110.555	97.7613	85.0183	79.7864	86.947	150.322	96.7	152.019	27.6923	6	0	27	987.69	942.101	976.136	849.361	839.427	854.259	909.591	937.634	907.879	48.6154	13	0	53
P30405	PPIF	10105	Peptidyl-prolyl cis-trans isomerase F, mitochondrial OS=Homo sapiens GN=PPIF PE=1 SV=1	124.779	134.007	121.979	150.493	137.468	144.175	245.438	326.85	220.962	40.0966	7	2	26	1088.7	1152.46	1077.54	1402.16	1398.56	1460	1384.35	1573.45	1368.48	44.4444	8	0	80
O15144	ARPC2	10109	Actin-related protein 2/3 complex subunit 2 OS=Homo sapiens GN=ARPC2 PE=1 SV=1	530.7	466.284	433.643	363.962	405.982	413.656	520.459	354.3	537.932	38.3333	11	0	44	4490.51	4554.12	4555.5	4334.07	4136.33	4391.28	4519	4604.64	4396.84	56.6667	15	0	139
Q92878-2	RAD50	10111	Isoform 2 of DNA repair protein RAD50 OS=Homo sapiens GN=RAD50	400.052	431.9	336.7	351.731	396.379	425.449	702.296	863	720.488	17.2989	23	0	49	3640.45	3471.29	3528.91	2995.15	2908.5	2907.72	3180.76	3101.14	3150.53	45.2959	58	0	177
O95235	KIF20A	10112	Kinesin-like protein KIF20A OS=Homo sapiens GN=KIF20A PE=1 SV=1	189.957	249.762	184.321	241.601	354.519	365.118	2638.23	2895.4	2914.96	55.2809	39	0	176	602.205	688.477	609.634	732.909	873.999	970.224	6640	6218.09	6643.58	52.5843	36	0	143
Q9HCU5	PREB	10113	Prolactin regulatory element-binding protein OS=Homo sapiens GN=PREB PE=1 SV=2	123.48	110.513	111.846	111.224	102.925	105.22	93.4515	91.6	103.935	14.6283	4	0	6	905.436	936.882	936.346	803.22	813.102	794.73	809.109	919.552	930.043	53.2374	13	0	46
Q9UK73	FEM1B	10116	Protein fem-1 homolog B OS=Homo sapiens GN=FEM1B PE=1 SV=1	0	0	0	0	0	0	0	0	0	0	0	0	0	153.62	146.037	157.876	143.715	141.913	144.69	161.087	140.97	139.141	6.53907	4	0	8
P42025	ACTR1B	10120	Beta-centractin OS=Homo sapiens GN=ACTR1B PE=1 SV=1	0	0	0	0	0	0	0	0	0	17.8191	1	0	13	248.345	248.494	258.733	193.65	191.71	186.375	234.892	235.16	235.299	26.3298	5	0	41
P61163	ACTR1A	10121	Alpha-centractin OS=Homo sapiens GN=ACTR1A PE=1 SV=1	113.636	96.9461	115.251	93.2416	95.8753	99.7085	90.1469	77.35	97.6465	30.8511	6	4	22	2618.12	2631.25	2617.05	2196.06	2157.74	2189.83	2463.07	2469.11	2463.77	37.234	10	5	88
P42704	LRPPRC	10128	Leucine-rich PPR motif-containing protein, mitochondrial OS=Homo sapiens GN=LRPPRC PE=1 SV=3	230.691	229.029	179.872	300.465	338.258	400.125	616.012	294.75	798.399	30.4161	37	0	85	13002.6	12729	13004.7	13571.4	13082.4	13523.8	13697.8	13856.3	13760.7	61.0473	79	0	501
Q15084-2	PDIA6	10130	Isoform 2 of Protein disulfide-isomerase A6 OS=Homo sapiens GN=PDIA6	255.106	237.367	227.24	235.745	237.589	249.594	468.594	406.8	547.737	31.3008	12	0	56	4486.1	4304.65	4414.46	4021.25	3905.47	3933.85	4614.46	4249.79	4279.62	45.122	18	0	220
Q12931	TRAP1	10131	Heat shock protein 75 kDa, mitochondrial OS=Homo sapiens GN=TRAP1 PE=1 SV=3	266.991	215.867	208.16	246.571	261.918	279.313	456.919	289.4	545.79	30.8239	18	0	65	4372.37	4429.36	4328.36	4821.76	4734.75	4913.5	5252.63	5278.08	5237.94	51.8466	29	0	227
Q96CV9	OPTN	10133	Optineurin OS=Homo sapiens GN=OPTN PE=1 SV=2	0	0	0	0	0	0	0	0	0	0	0	0	0	799.179	808.465	816.828	652.479	639.018	647.719	549.166	510.991	513.101	27.2097	16	0	44
P51572-2	BCAP31	10134	Isoform 2 of B-cell receptor-associated protein 31 OS=Homo sapiens GN=BCAP31	530.378	609.437	627.848	427.355	330.049	366.31	452.678	384.55	491.829	34.1853	13	0	42	5176.45	5732.32	5350.26	4977.89	5192.98	4780.42	3545.27	3862.13	3920.28	40.2556	18	0	127
P43490	NAMPT	10135	Nicotinamide phosphoribosyltransferase OS=Homo sapiens GN=NAMPT PE=1 SV=1	278.368	294.352	259.989	313.92	262.56	282.218	110.375	115.6	152.878	39.7149	16	0	47	5815.33	5710.5	5807.3	6406.84	6249.13	6466.93	4988.92	4792.97	4644.06	67.8208	28	0	225
Q9NTZ6	RBM12	10137	RNA-binding protein 12 OS=Homo sapiens GN=RBM12 PE=1 SV=1	187.936	157.194	136.17	208.187	244.795	218.733	113.109	145.4	134.013	3.00429	3	0	7	2581.69	2571.88	2544.38	2849.28	2760.01	2892.49	2892.88	2904.72	2848.4	21.6738	18	0	103
Q13795	ARFRP1	10139	ADP-ribosylation factor-related protein 1 OS=Homo sapiens GN=ARFRP1 PE=1 SV=1	22.7937	23.4801	24.3721	19.8818	15.9479	21.9974	41.0885	43.4	26.711	15.9204	3	0	6	183.017	174.316	177.129	190.745	207.387	190.05	190.368	206.074	205.25	38.3085	6	0	23
Q99996-6	AKAP9	10142	Isoform 6 of A-kinase anchor protein 9 OS=Homo sapiens GN=AKAP9	0	0	0	0	0	0	0	0	0	0	0	0	0	4601.12	4488.46	4574.01	4507.25	4377.97	4403.46	3769.61	3606.8	3666.18	30.4403	101	1	250
Q13283	G3BP1	10146	Ras GTPase-activating protein-binding protein 1 OS=Homo sapiens GN=G3BP1 PE=1 SV=1	356.398	281.385	309.172	401.176	371.987	386.817	229.826	234.1	215.853	43.7768	13	0	64	4091.71	4197.06	4150	5037.56	5264.11	5187.6	3614.01	3566.47	3401.41	52.5751	16	0	252
M0R2Z9	SUGP2	10147	SURP and G-patch domain-containing protein 2 OS=Homo sapiens GN=SUGP2 PE=1 SV=1	0	0	0	0	0	0	0	0	0	0	0	0	0	1251.58	1232.39	1268.04	1160.45	1112.06	1133.77	1142.76	1084.71	1127.79	31.4781	25	0	58
Q8IZP9	GPR64; ADGRG2	10149	G-protein coupled receptor 64 OS=Homo sapiens GN=GPR64 PE=1 SV=2	30.5869	45.2313	44.8285	299.112	214.09	204.134	49.2528	79.8	66.0217	6.588	5	0	15	0	0	0	0	0	0	0	0	0	0	0	0	0
F8WAL6	ABI2	10152	Abl interactor 2 OS=Homo sapiens GN=ABI2 PE=1 SV=2	37.3644	48.8147	59.5776	19.5175	22.5902	23.7602	13.0725	23.5	13.4472	5.26316	2	0	10	181.533	186.404	189.619	167.043	169.508	168.531	157.462	141.939	144.43	21.4425	1	4	28
Q03701	CEBPZ	10153	CCAAT/enhancer-binding protein zeta OS=Homo sapiens GN=CEBPZ PE=1 SV=3	0	0	0	0	0	0	0	0	0	0	0	0	0	1912.43	1910.61	1919.29	2270.68	2264.54	2253.47	1380.54	1374.89	1352.37	25.0474	22	0	72
Q13263	TRIM28	10155	Transcription intermediary factor 1-beta OS=Homo sapiens GN=TRIM28 PE=1 SV=5	1200.32	1428.3	962.259	578.837	971.928	731.005	553.735	662.5	617.481	34.8503	23	0	156	5888.78	5662.78	5655.89	5627.46	5485.1	5705.77	6389.68	6075.86	6028.6	56.6467	30	0	294
Q9UDR5	AASS	10157	Alpha-aminoadipic semialdehyde synthase, mitochondrial OS=Homo sapiens GN=AASS PE=1 SV=1	43.6928	43.4466	30.9931	30.3953	39.0708	32.3258	70.5867	43.7	85.7686	2.59179	2	0	4	1122.11	1104.46	1136.43	926.98	948.173	932.311	956.904	948.492	954.468	25.594	19	0	46
O75787	ATP6AP2	10159	Renin receptor OS=Homo sapiens GN=ATP6AP2 PE=1 SV=2	0	0	0	0	0	0	0	0	0	0	0	0	0	201.923	188.857	201.467	170.369	175.353	173.076	220.02	217.757	218.52	13.4286	4	0	11
Q9Y4F1	FARP1	10160	FERM, RhoGEF and pleckstrin domain-containing protein 1 OS=Homo sapiens GN=FARP1 PE=1 SV=1	89.7489	87.1441	72.6417	73.2817	97.2852	96.4809	281.302	235.1	253.87	9.85646	8	0	17	1357.54	1263.08	1316.37	1009.8	956.329	984.732	884.447	872.481	867.156	18.8517	15	0	53
Q6P1A2	LPCAT3	10162	Lysophospholipid acyltransferase 5 OS=Homo sapiens GN=LPCAT3 PE=1 SV=1	44.2397	43.4466	39.133	35.8602	32.5537	29.3961	20.4592	20.3	24.1682	2.25873	1	0	2	912.365	930.861	911.317	569.379	514.187	566.669	633.056	671.255	618.827	18.2752	8	0	30
Q9Y6W5	WASF2	10163	Wiskott-Aldrich syndrome protein family member 2 OS=Homo sapiens GN=WASF2 PE=1 SV=3	61.0761	57.4175	74.8012	53.2438	53.7027	60.5799	51.2452	93.9	54.7966	6.2249	3	0	7	759.686	769.569	768.3	654.025	644.591	656.327	706.628	698.547	717.533	21.6867	11	0	34
Q9UJS0-2	SLC25A13	10165	Isoform 2 of Calcium-binding mitochondrial carrier protein Aralar2 OS=Homo sapiens GN=SLC25A13	202.272	194.436	158.858	174.721	207.871	194.476	513.813	368.9	674.947	35.0592	16	5	64	2992.32	3115.21	2979.11	2499.79	2011.71	2445.27	2132.57	2793.66	2481.27	47.1893	18	7	118
Q9Y619	SLC25A15	10166	Mitochondrial ornithine transporter 1 OS=Homo sapiens GN=SLC25A15 PE=1 SV=1	5.7033	7.11096	6.92955	12.7514	9.30554	17.0815	9.33057	8.2	9.27785	2.32558	1	0	2	104.03	91.5294	107.324	97.4338	89.1716	93.6228	92.0234	110.624	115.005	18.9369	6	0	11
P84101	SERF2	10169	Small EDRK-rich factor 2 OS=Homo sapiens GN=SERF2 PE=1 SV=1	120.961	206.845	204.339	428.526	284.775	294.408	34.9653	67.15	25.3366	37.2881	6	0	19	426.909	425.888	454.029	528.579	531.677	501.772	213.42	214.218	218.135	30.5085	3	0	11
G3V5T9	CDK2	1017	Cyclin-dependent kinase 2 OS=Homo sapiens GN=CDK2 PE=1 SV=1	4.39467	4.76853	4.77	5.4649	4.44912	4.32004	4.00923	4.6	4.39839	8.3815	1	0	8	326.937	355.769	368.871	480.705	476.126	493.647	524.255	559.032	544.208	40.1734	9	0	32
Q9Y2P8	RCL1	10171	RNA 3'-terminal phosphate cyclase-like protein OS=Homo sapiens GN=RCL1 PE=1 SV=3	28.6532	27.5236	23.8737	26.3356	29.7652	29.5451	14.2631	17.1	12.0268	3.21716	1	0	2	361.234	347.517	379.682	449.367	448.984	448.432	163.922	167.923	149.334	27.882	8	0	19
O60504	SORBS3	10174	Vinexin OS=Homo sapiens GN=SORBS3 PE=1 SV=2	0	0	0	0	0	0	0	0	0	0	0	0	0	644.867	630.803	641.624	557.247	572.955	549.067	494.928	491.504	498.533	15.6483	8	0	23
J3KPD3	RBM7	10179	RNA binding motif protein 7, isoform CRA_c OS=Homo sapiens GN=RBM7 PE=1 SV=1	0	0	0	0	0	0	0	0	0	0	0	0	0	38.7019	34.435	43.5418	40.8473	49.0263	40.1379	39.5979	38.4904	35.2901	9.73783	3	0	5
P78332	RBM6	10180	RNA-binding protein 6 OS=Homo sapiens GN=RBM6 PE=1 SV=5	0	0	0	0	0	0	0	0	0	0	0	0	0	302.39	305.098	310.717	359.194	342.368	341.704	326.032	337.93	342.468	12.0214	12	1	32
P52756	RBM5	10181	RNA-binding protein 5 OS=Homo sapiens GN=RBM5 PE=1 SV=2	0	0	0	0	0	0	0	0	0	0	0	0	0	196.875	186.136	201.665	205.688	214.139	208.717	124.882	115.423	120.919	10.6748	5	0	27
Q6ZUX7	LHFPL2	10184	Lipoma HMGIC fusion partner-like 2 protein OS=Homo sapiens GN=LHFPL2 PE=2 SV=2	0	0	0	0	0	0	0	0	0	0	0	0	0	26.0322	29.3501	25.4734	37.943	37.6079	38.3002	39.5979	38.1026	42.9828	10.9649	1	0	5
E9PB61	ALYREF	10189	THO complex subunit 4 OS=Homo sapiens GN=ALYREF PE=1 SV=1	377.443	439.053	417.85	405.444	451.178	402.831	699.805	811	603.335	42.4242	10	0	56	1344.77	1371.56	1324.42	1486.76	1463.9	1378.71	1307.52	1365.29	1369.34	27.2727	5	0	69
P11802	CDK4	1019	Cyclin-dependent kinase 4 OS=Homo sapiens GN=CDK4 PE=1 SV=2	0	0	0	0	0	0	0	0	0	2.64026	0	0	1	483.328	492.26	534.053	654.587	674.405	638.144	345.785	367.743	324.15	30.6931	6	0	16
O14530	TXNDC9	10190	Thioredoxin domain-containing protein 9 OS=Homo sapiens GN=TXNDC9 PE=1 SV=2	0	0	0	0	0	0	0	0	0	3.9823	1	0	1	923.847	960.3	963.053	1335.31	1356.6	1410.58	2008.99	1978.28	1930.81	46.4602	11	0	36
Q9H4P4	RNF41	10193	E3 ubiquitin-protein ligase NRDP1 OS=Homo sapiens GN=RNF41 PE=1 SV=2	0	0	0	0	0	0	0	0	0	0	0	0	0	12.6697	21.3212	21.4253	20.7984	25.0115	15.6683	20.3567	13.0887	25.7704	9.77918	2	0	4
Q92685	ALG3	10195	Dol-P-Man:Man(5)GlcNAc(2)-PP-Dol alpha-1,3-mannosyltransferase OS=Homo sapiens GN=ALG3 PE=1 SV=1	3.9845	4.85219	4.62761	6.08946	4.51178	5.21384	44.6118	40.7	37.4779	2.73973	1	0	2	208.703	255.899	201.763	158.705	134.346	165.049	191.344	220.956	185.537	9.36073	4	0	14
O60678	PRMT3	10196	Protein arginine N-methyltransferase 3 OS=Homo sapiens GN=PRMT3 PE=1 SV=3	19.8541	16.5365	17.9172	13.6623	13.5197	12.3643	17.7986	14.75	14.1344	1.88324	1	0	3	757.706	760.693	764.795	1031.11	1024.3	1036.33	1138.26	1181.37	1160.05	30.6968	13	0	38
P61289-2	PSME3	10197	Isoform 2 of Proteasome activator complex subunit 3 OS=Homo sapiens GN=PSME3	82.4245	81.5948	70.5058	87.6987	96.7526	93.7995	63.2243	47.3	86.8911	14.2322	3	0	8	1843.34	1930.32	1881.38	2467.46	2415.38	2630.05	2600.4	2520.1	2342.42	60.2996	13	0	147
O00566	MPHOSPH10	10199	U3 small nucleolar ribonucleoprotein protein MPP10 OS=Homo sapiens GN=MPHOSPH10 PE=1 SV=2	0	0	0	0	0	0	0	0	0	0	0	0	0	1254.79	1265.98	1279.94	1647.99	1673.15	1685.69	822.587	818.333	761.43	30.5433	18	0	56
O14672	ADAM10	102	Disintegrin and metalloproteinase domain-containing protein 10 OS=Homo sapiens GN=ADAM10 PE=1 SV=1	19.1217	19.4645	19.7445	16.8111	20.2717	20.4085	45.2193	31.8	52.1851	3.47594	2	0	4	441.805	435.344	447.661	398.027	381.109	404.86	446.174	445.306	442.905	29.8128	14	0	37
Q00535	CDK5	1020	Cyclin-dependent-like kinase 5 OS=Homo sapiens GN=CDK5 PE=1 SV=3	74.5726	73.0338	65.2375	65.735	58.9664	59.3385	28.7207	40.1	34.8664	23.9726	5	0	11	1646.07	1567.19	1599.49	1237.78	1196.48	1195.82	1279.26	1261.6	1300.73	48.6301	12	0	41
Q99547	MPHOSPH6	10200	M-phase phosphoprotein 6 OS=Homo sapiens GN=MPHOSPH6 PE=1 SV=2	13.3989	11.0708	11.9131	12.1269	7.83295	8.64008	6.60915	7.3	4.1464	4.375	1	0	2	176.089	165.752	173.18	217.633	213.595	210.941	228.385	237.438	236.165	12.5	3	0	6
O75414	NME6	10201	Nucleoside diphosphate kinase 6 OS=Homo sapiens GN=NME6 PE=1 SV=3	0	0	0	0	0	0	0	0	0	0	0	0	0	125.212	110.085	127.96	106.802	105.937	107.26	134.038	128.657	119.717	16.129	3	0	8
P61970	NUTF2	10204	Nuclear transport factor 2 OS=Homo sapiens GN=NUTF2 PE=1 SV=1	198.795	232.933	209.322	166.601	149.766	139.607	72.4577	77.4	104.966	51.1811	4	0	19	1954.25	1877.51	1947.43	1815.36	1837.31	1859.06	1842.33	1905.18	1884.99	69.2913	5	0	59
O60858-3	TRIM13	10206	Isoform 3 of E3 ubiquitin-protein ligase TRIM13 OS=Homo sapiens GN=TRIM13	0	0	0	0	0	0	0	0	0	0	0	0	0	14.4513	14.006	15.4025	20.1426	19.2118	18.2797	17.1963	13.4765	14.6161	4.87805	2	0	3
Q8NI35	INADL; PATJ	10207	InaD-like protein OS=Homo sapiens GN=INADL PE=1 SV=3	0	0	0	0	0	0	0	0	0	0	0	0	0	107.098	112.404	119.863	123.479	125.058	126.894	118.329	131.468	117.698	1.55469	2	0	7
K7EM18	EIF1	10209	Eukaryotic translation initiation factor 1 OS=Homo sapiens GN=EIF1 PE=1 SV=1	0	0	0	0	0	0	0	0	0	0	0	0	0	477.835	507.738	499.003	899.858	866.795	889.465	588.485	608.381	615.269	57.0248	6	0	33
Q00534	CDK6	1021	Cyclin-dependent kinase 6 OS=Homo sapiens GN=CDK6 PE=1 SV=1	0	0	0	0	0	0	0	0	0	2.45399	0	0	1	1028.27	1106.11	1074.97	3216.86	3299.21	3250.05	2110.45	2269.67	2129.04	62.8834	16	1	96
O75955	FLOT1	10211	Flotillin-1 OS=Homo sapiens GN=FLOT1 PE=1 SV=3	87.1414	83.9791	72.4637	56.3145	66.8934	67.6061	130.215	110.35	140.852	29.5082	9	0	21	2376.5	2319.28	2334.57	1842.48	1748.95	1825.84	1605.53	1665.32	1673.49	59.9532	21	0	101
O00148	DDX39A	10212	ATP-dependent RNA helicase DDX39A OS=Homo sapiens GN=DDX39A PE=1 SV=2	102.894	90.602	88.1382	77.4455	90.8936	81.3359	55.2302	47.4	59.5615	22.9508	2	0	37	515.25	510.816	521.86	547.784	533.897	546.358	587.834	600.576	586.277	48.7119	6	0	152
O00487	PSMD14	10213	26S proteasome non-ATPase regulatory subunit 14 OS=Homo sapiens GN=PSMD14 PE=1 SV=1	240.095	216.355	193.102	210.607	184.184	215.356	149.386	148.25	173.358	19.0323	6	0	22	2427.38	2654.93	2537.47	2260.18	2480.18	2175.13	2383.82	2585.59	2762.44	44.1935	11	0	83
Q9Y3D8	AK6; TAF9	102157402; 6880	Adenylate kinase isoenzyme 6 OS=Homo sapiens GN=AK6 PE=1 SV=1	3.33995	3.26268	3.86821	3.74736	4.44912	2.78071	1.94387	4.6	2.86353	9.30233	1	0	1	86.7576	96.2575	90.095	175.849	170.867	178.638	170.847	178.685	169.239	69.186	8	0	24
P50613	CDK7	1022	Cyclin-dependent kinase 7 OS=Homo sapiens GN=CDK7 PE=1 SV=1	16.9341	26.8265	15.5203	36.6929	24.3448	26.6154	19.2443	18.1	17.5936	6.93642	2	0	3	339.755	325.75	348.63	362.894	360.855	362.45	405.693	425.818	422.808	27.7457	9	0	32
O60664	PLIN3	10226	Perilipin-3 OS=Homo sapiens GN=PLIN3 PE=1 SV=3	94.2315	110.596	90.725	101.101	73.9274	90.8201	48.6818	49.15	70.9355	24.6544	7	0	17	5015.36	4836.34	4806.58	4468.18	4533.03	4474.02	5129.84	4733.74	5041	75.8065	23	0	224
Q14728	MFSD10	10227	Major facilitator superfamily domain-containing protein 10 OS=Homo sapiens GN=MFSD10 PE=2 SV=1	0	0	0	0	0	0	0	0	0	0	0	0	0	90.7169	95.0978	83.0848	64.6904	50.3403	66.832	63.4404	72.5209	63.0318	9.23077	4	0	14
O43752	STX6	10228	Syntaxin-6 OS=Homo sapiens GN=STX6 PE=1 SV=1	0	0	0	0	0	0	0	0	0	0	0	0	0	278.188	277.978	266.484	236.418	227.732	236.426	253.204	241.656	246.117	41.1765	7	1	26
E9PRG8	LOC102288414; C11orf98	102288414	Protein LOC102288414 OS=Homo sapiens GN=LOC102288414 PE=4 SV=1	107.269	105.326	110.541	100.814	130.748	111.378	109.44	176.9	96.8104	18.0328	3	0	12	258.046	244.97	241.257	308.041	311.647	317.96	339.882	344.717	328.429	16.3934	2	0	12
O43390	HNRNPR	10236	Heterogeneous nuclear ribonucleoprotein R OS=Homo sapiens GN=HNRNPR PE=1 SV=1	290.878	237.144	210.734	208.889	328.044	267.073	314.299	329.4	311.369	33.1754	13	0	80	11141.8	11050.1	11018.1	10244.1	9791.52	10301.9	10786.9	10771.2	10681.9	52.2907	1	33	305
P61962	DCAF7	10238	DDB1- and CUL4-associated factor 7 OS=Homo sapiens GN=DCAF7 PE=1 SV=1	56.7791	56.581	42.6215	55.2736	56.3032	51.9894	42.2549	56.1	46.2747	10.2339	3	0	6	1004.76	966.054	972.087	1126.53	1110.93	1112.01	940.777	956.006	924.658	30.117	9	0	39
P49336	CDK8	1024	Cyclin-dependent kinase 8 OS=Homo sapiens GN=CDK8 PE=1 SV=1	0	0	0	0	0	0	0	0	0	0	0	0	0	303.379	286.453	292.352	341.862	333.306	331.258	326.544	346.51	346.458	9.69828	4	0	8
Q92665	MRPS31	10240	28S ribosomal protein S31, mitochondrial OS=Homo sapiens GN=MRPS31 PE=1 SV=3	85.7058	85.945	66.5902	78.018	72.8151	91.7139	162.969	121.6	186.45	15.1899	6	0	18	1375.35	1352.07	1338.44	1175.95	1148.45	1177.01	1393.04	1295.92	1353.19	42.0253	17	0	61
Q13137-4	CALCOCO2	10241	Isoform 4 of Calcium-binding and coiled-coil domain-containing protein 2 OS=Homo sapiens GN=CALCOCO2	0	0	0	0	0	0	0	0	0	0	0	0	0	309.665	300.37	315.703	493.446	511.74	510.621	519.886	505.756	502.571	31.0638	12	0	26
F5H039	GPHN	10243	Gephyrin OS=Homo sapiens GN=GPHN PE=1 SV=1	0	0	0	0	0	0	0	0	0	0	0	0	0	231.123	230.875	221.757	319.096	312.644	315.493	306.187	303.366	296.937	6.13811	4	0	9
Q7Z6M1	RABEPK	10244	Rab9 effector protein with kelch motifs OS=Homo sapiens GN=RABEPK PE=1 SV=1	0	0	0	0	0	0	0	0	0	0	0	0	0	396.125	394.709	421.052	442.762	430.679	444.66	431.395	435.998	421.222	36.0215	9	0	21
O60830-2	TIMM17B	10245	Isoform 2 of Mitochondrial import inner membrane translocase subunit Tim17-B OS=Homo sapiens GN=TIMM17B	0	0	0	0	0	0	0	0	0	0	0	0	0	166.141	164.102	155.358	124.65	113.005	121.381	122.047	156.725	131.064	23.8739	3	0	8
P52758	HRSP12; RIDA	10247	Ribonuclease UK114 OS=Homo sapiens GN=HRSP12 PE=1 SV=1	129.184	150.975	126.939	92.3308	84.7839	82.9249	141.465	105.4	163.771	18.9781	2	0	8	742.067	682.411	693.46	598.469	591.351	584.755	585.929	592.578	582.623	53.2847	5	0	27
O75817	POP7	10248	Ribonuclease P protein subunit p20 OS=Homo sapiens GN=POP7 PE=1 SV=2	0	0	0	0	0	0	0	0	0	0	0	0	0	176.386	194.745	194.408	207.796	206.255	210.748	147.144	159.1	152.988	23.5714	3	0	7
P50750-2	CDK9	1025	Isoform 2 of Cyclin-dependent kinase 9 OS=Homo sapiens GN=CDK9	0	0	0	0	0	0	0	0	0	5.72597	1	0	4	208.703	206.789	209.168	202.644	194.882	201.27	199.338	204.668	203.711	22.0859	7	0	25
A9Z1X7	SRRM1	10250	Serine/arginine repetitive matrix protein 1 OS=Homo sapiens GN=SRRM1 PE=1 SV=1	420.453	285.387	502.808	700.887	771.593	810.827	1441.42	2267.15	1801.95	27.8204	25	0	99	830.111	830.009	853.063	919.953	901.82	948.946	947.655	891.581	870.281	14.6769	10	0	40
O75886	STAM2	10254	Signal transducing adapter molecule 2 OS=Homo sapiens GN=STAM2 PE=1 SV=1	0	0	0	0	0	0	0	0	0	0	0	0	0	1003.13	993.174	1005.36	971.762	984.286	996.676	1008.12	941.997	949.948	27.2381	10	2	41
O15439	ABCC4	10257	Multidrug resistance-associated protein 4 OS=Homo sapiens GN=ABCC4 PE=1 SV=3	81.4283	68.823	60.3251	50.7976	61.191	61.424	166.517	86.2	175.615	4.22642	4	0	8	4044.99	3733.39	3754.32	2567.01	2449.18	2588.41	2468.74	2570.76	2513.34	30.0377	36	1	120
Q7Z401-2	DENND4A	10260	Isoform 2 of C-myc promoter-binding protein OS=Homo sapiens GN=DENND4A	0	0	0	0	0	0	0	0	0	0	0	0	0	12.2737	10.8836	14.7114	10.8676	6.34351	8.22101	8.55167	8.33797	6.73108	0.682057	1	0	2
Q15427	SF3B4	10262	Splicing factor 3B subunit 4 OS=Homo sapiens GN=SF3B4 PE=1 SV=1	19.1608	16.2297	18.9139	16.9672	27.6033	20.2098	16.2313	29.6	16.1045	3.30189	1	0	4	212.069	211.383	212.525	270.426	255.643	246.872	230.895	238.989	221.453	13.6792	3	0	15
O75956	CDK2AP2	10263	Cyclin-dependent kinase 2-associated protein 2 OS=Homo sapiens GN=CDK2AP2 PE=1 SV=1	20.3522	22.3507	16.2322	12.9856	17.7181	15.9395	37.8447	34.95	31.8998	14.2857	2	0	4	141.841	146.037	152.939	151.491	139.285	177.961	183.954	166.759	193.182	14.2857	2	0	7
O75844	ZMPSTE24	10269	CAAX prenyl protease 1 homolog OS=Homo sapiens GN=ZMPSTE24 PE=1 SV=2	165.171	152.69	141.783	143.883	149.578	147.775	335.706	240.6	415.258	18.7368	8	0	26	957.649	1031.18	972.68	1043.01	1021.98	1048.76	986.649	1179.58	1128.51	26.1053	11	0	49
P46527	CDKN1B	1027	Cyclin-dependent kinase inhibitor 1B OS=Homo sapiens GN=CDKN1B PE=1 SV=1	246.336	245.231	309.504	125.693	92.4288	125.976	31.6851	61	30.0557	40.404	5	0	11	436.51	449.306	425.939	61.9735	55.3698	44.0066	57.7702	63.165	61.926	41.9192	6	0	12
O43823	AKAP8	10270	A-kinase anchor protein 8 OS=Homo sapiens GN=AKAP8 PE=1 SV=1	3.37901	3.48577	4.0106	5.67309	4.35512	4.46901	0.923338	1.3	1.6494	5.78035	2	0	2	419.436	425.308	401.848	405.24	401.046	420.19	415.407	390.042	392.566	23.6994	13	0	40
Q9UNE7	STUB1	10273	E3 ubiquitin-protein ligase CHIP OS=Homo sapiens GN=STUB1 PE=1 SV=2	26.9735	27.2726	24.467	36.0163	35.1229	45.137	26.8983	19.7	30.5825	7.26073	2	0	4	1906.34	1941.92	1891.25	1932	1931.55	1915.3	1862.22	1857.28	1853.98	70.6271	19	0	102
Q8WVM7	STAG1	10274	Cohesin subunit SA-1 OS=Homo sapiens GN=STAG1 PE=1 SV=3	262.049	304.809	218.269	163.192	251.124	153.337	84.2424	82.55	103.271	12.6391	10	0	36	728.11	698.781	723.524	743.448	697.695	749.708	819.101	826.913	825.471	16.7727	12	0	58
O95155-4	UBE4B	10277	Isoform 4 of Ubiquitin conjugation factor E4 B OS=Homo sapiens GN=UBE4B	0	0	0	0	0	0	0	0	0	0	0	0	0	818.481	801.997	821.518	746.774	714.732	755.317	728.054	717.405	711.187	19.66	19	1	48
Q99720	SIGMAR1	10280	Sigma non-opioid intracellular receptor 1 OS=Homo sapiens GN=SIGMAR1 PE=1 SV=1	0	0	0	0	0	0	0	0	0	0	0	0	0	140.356	130.916	137.685	138.281	134.12	127.667	166.665	159.585	155.873	17.9372	4	0	15
O15155	BET1	10282	BET1 homolog OS=Homo sapiens GN=BET1 PE=1 SV=1	110.658	87.4927	103.481	70.263	67.3634	57.6502	80.3061	103.7	108.207	24.5763	2	0	11	889.797	948.48	956.537	779.002	770.872	733.749	699.936	791.331	783.738	50.8475	3	0	31
Q6UX04	CWC27	10283	Peptidyl-prolyl cis-trans isomerase CWC27 homolog OS=Homo sapiens GN=CWC27 PE=1 SV=1	61.3496	67.9027	64.8578	54.7011	66.0161	63.162	65.1439	69.4	62.3334	7.20339	3	0	7	582.211	599.312	613.436	586.758	564.889	575.325	620.647	592.578	600.268	41.7373	15	0	43
X6RAL5	SAP18	10284	Histone deacetylase complex subunit SAP18 OS=Homo sapiens GN=SAP18 PE=1 SV=1	67.1408	52.3562	66.697	105.056	108.22	113.066	60.187	94.35	50.9136	30.2326	5	0	20	829.864	850.438	817.815	862.477	848.036	849.278	681.903	696.172	691.234	50.5814	9	0	37
O75940	SMNDC1	10285	Survival of motor neuron-related-splicing factor 30 OS=Homo sapiens GN=SMNDC1 PE=1 SV=1	24.239	27.5794	24.1822	32.2689	29.1072	34.1134	14.5061	14.8	12.737	24.3697	3	0	6	628.04	614.612	620.149	732.346	749.939	759.379	527.787	527.425	520.649	37.395	6	0	23
O75934	BCAS2	10286	Pre-mRNA-splicing factor SPF27 OS=Homo sapiens GN=BCAS2 PE=1 SV=1	0	0	0	0	0	0	0	0	0	0	0	0	0	1548.22	1559.79	1559.31	1689.12	1607.85	1725.73	1771.22	1775.11	1698.59	72.4444	14	0	60
P49795	RGS19	10287	Regulator of G-protein signaling 19 OS=Homo sapiens GN=RGS19 PE=1 SV=1	0	0	0	0	0	0	0	0	0	0	0	0	0	80.8187	88.8085	97.2038	105.585	94.6995	112.096	102.667	105.533	113.659	23.9631	3	0	6
Q15459	SF3A1	10291	Splicing factor 3A subunit 1 OS=Homo sapiens GN=SF3A1 PE=1 SV=1	225.29	179.14	168.576	266.089	287.36	299.399	165.934	250.65	162.935	23.0769	13	0	33	4436.37	4395.42	4443.24	4907.9	4921.07	4907.7	4607.91	4552.43	4548.82	40.227	29	0	176
O60884	DNAJA2	10294	DnaJ homolog subfamily A member 2 OS=Homo sapiens GN=DNAJA2 PE=1 SV=1	230.593	213.956	209.572	221.927	222.753	239.961	235.099	254.4	237.364	19.4175	6	0	26	3253.29	3333.02	3293.33	3790.88	3809.87	3838.97	3983.96	4084.73	3929.37	51.9417	17	0	103
O14874	BCKDK	10295	[3-methyl-2-oxobutanoate dehydrogenase [lipoamide]] kinase, mitochondrial OS=Homo sapiens GN=BCKDK PE=1 SV=2	0	0	0	0	0	0	0	0	0	0	0	0	0	349.802	314.777	323.453	308.181	326.056	298.229	286.713	269.142	299.293	16.7476	4	0	14
E7ESC7	MAEA	10296	Macrophage erythroblast attacher OS=Homo sapiens GN=MAEA PE=1 SV=1	0	0	0	0	0	0	0	0	0	0	0	0	0	353.415	352.691	345.323	321.532	309.79	326.229	325.8	329.059	337.323	19.8157	8	0	24
O96013	PAK4	10298	Serine/threonine-protein kinase PAK 4 OS=Homo sapiens GN=PAK4 PE=1 SV=1	22.7741	21.2771	21.3108	23.7853	29.8279	25.1754	68.6672	57.6	59.951	10.9983	5	0	12	281.158	282.706	264.114	268.974	259.585	273.518	289.734	306.76	302.033	25.2115	10	0	24
P55265-4	ADAR	103	Isoform 4 of Double-stranded RNA-specific adenosine deaminase OS=Homo sapiens GN=ADAR	201.452	170.803	154.361	159.393	224.116	202.595	152.825	145.7	149.396	16.4697	17	0	38	4486.1	4544.66	4498.23	3961.34	3881.82	3853.91	3434.89	3503.45	3514.39	43.8928	48	0	187
P42772	CDKN2B	1030	Cyclin-dependent kinase 4 inhibitor B OS=Homo sapiens GN=CDKN2B PE=1 SV=1	0	0	0	0	0	0	0	0	0	0	0	0	0	36.0294	35.3271	35.0506	35.4135	35.1612	32.6422	24.4001	23.1233	26.6839	19.5652	2	0	6
Q9BVA0	KATNB1	10300	Katanin p80 WD40 repeat-containing subunit B1 OS=Homo sapiens GN=KATNB1 PE=1 SV=1	0	0	0	0	0	0	0	0	0	0	0	0	0	214.296	212.141	222.744	212.762	192.843	189.277	212.212	215.236	219.337	12.3664	6	0	13
O14972	DSCR3	10311	Down syndrome critical region protein 3 OS=Homo sapiens GN=DSCR3 PE=2 SV=1	50.7047	45.6496	38.8957	34.559	39.6347	39.079	51.3667	41.4	54.0177	6.73401	2	0	4	325.551	324.01	315.308	249.393	226.916	243.342	238.378	237.729	236.117	27.2727	6	0	14
Q13488	TCIRG1	10312	V-type proton ATPase 116 kDa subunit a isoform 3 OS=Homo sapiens GN=TCIRG1 PE=1 SV=3	0	0	0	0	0	0	0	0	0	0	0	0	0	239.734	225.255	231.68	211.778	188.13	207.701	269.889	284.315	288.619	16.2651	11	0	23
O95197-3	RTN3	10313	Isoform 3 of Reticulon-3 OS=Homo sapiens GN=RTN3	51.3688	36.1683	38.8482	35.9643	36.9402	30.4389	59.774	27	84.5774	4.66102	1	0	4	997.44	942.101	987.293	826.735	775.358	793.327	958.298	944.42	1014.95	17.7966	4	0	31
O43813	LANCL1	10314	LanC-like protein 1 OS=Homo sapiens GN=LANCL1 PE=1 SV=1	75.6664	76.9378	71.0754	50.173	46.8097	47.3715	24.1526	20	26.1842	2.75689	1	0	9	967.102	956.375	923.56	700.071	673.59	686.309	736.42	724.967	748.544	28.0702	9	0	70
Q15025	TNIP1	10318	TNFAIP3-interacting protein 1 OS=Homo sapiens GN=TNIP1 PE=1 SV=2	0	0	0	0	0	0	0	0	0	0	0	0	0	192.52	197.243	190.063	241.664	247.805	233.573	218.161	216.642	214.097	6.76101	4	0	9
Q6GMV2	SMYD5	10322	SET and MYND domain-containing protein 5 OS=Homo sapiens GN=SMYD5 PE=1 SV=2	15.6255	17.4009	15.4016	16.6549	21.5249	20.5574	13.437	48.7	13.3784	6.2201	1	0	2	591.565	600.784	600.255	591.489	589.448	600.907	658.293	643.866	658.348	22.7273	7	0	27
Q5VZM2-2	RRAGB	10325	Isoform 2 of Ras-related GTP-binding protein B OS=Homo sapiens GN=RRAGB	27.9696	26.9101	27.7419	24.9304	21.2116	20.2595	15.0407	9.7	19.7698	2.02312	1	0	2	620.171	596.101	609.141	556.591	552.384	577.792	493.58	483.748	459.733	14.4509	5	0	19
P14550	AKR1A1	10327	Alcohol dehydrogenase [NADP(+)] OS=Homo sapiens GN=AKR1A1 PE=1 SV=3	168.716	183.574	171.566	107.971	97.3479	99.4354	46.3491	42.3	68.7592	46.1538	11	0	31	5104.84	5053.29	4958.58	3723.75	3664.33	3722.04	3900.44	3827.76	3727.77	64	18	3	155
O43402	EMC8	10328	ER membrane protein complex subunit 8 OS=Homo sapiens GN=EMC8 PE=1 SV=1	30.9385	29.0295	27.6233	34.4029	30.9871	32.4748	47.9407	42.7	57.1332	20.9524	4	0	7	618.983	619.027	619.211	629.479	607.889	587.657	656.248	658.893	648.299	45.7143	8	0	34
Q9Y2B0	CNPY2	10330	Protein canopy homolog 2 OS=Homo sapiens GN=CNPY2 PE=1 SV=1	458.296	705.895	930.269	2517.47	1449.03	1937.14	303.341	447.8	490.145	55.4945	10	0	91	1961.47	1879.21	1945.06	1715.96	1736.49	1729.99	2099.85	1872.46	1958.65	64.8352	11	0	73
Q92734	TFG	10342	Protein TFG OS=Homo sapiens GN=TFG PE=1 SV=2	85.9597	92.8747	115.038	124.6	74.789	101.67	24.7722	36.65	32.3236	23.75	6	0	20	1601.13	1526.07	1540.8	1483.8	1441.15	1505.7	1457.32	1480.13	1422.71	33	10	0	92
Q8IYM9	TRIM22	10346	E3 ubiquitin-protein ligase TRIM22 OS=Homo sapiens GN=TRIM22 PE=1 SV=1	34.005	29.1689	35.0037	36.6409	39.6347	34.5603	33.799	49.5	37.7757	6.4257	3	0	7	222.858	220.125	233.803	129.147	117.4	119.543	187.161	153.38	165.873	24.0964	11	0	21
Q9UGM6	WARS2	10352	Tryptophan--tRNA ligase, mitochondrial OS=Homo sapiens GN=WARS2 PE=1 SV=1	0	0	0	0	0	0	0	0	0	0	0	0	0	534.452	521.967	548.419	478.082	464.028	498.241	550.932	537.993	542.766	24.7222	6	0	18
O75607	NPM3	10360	Nucleoplasmin-3 OS=Homo sapiens GN=NPM3 PE=1 SV=3	53.615	47.267	54.1787	33.5701	39.0708	34.61	22.1115	17.8	20.6174	20.2247	2	0	4	278.98	261.697	259.276	286.306	280.338	282.948	292.709	264.149	275.542	55.618	6	0	17
Q9P0W2	HMG20B	10362	SWI/SNF-related matrix-associated actin-dependent regulator of chromatin subfamily E member 1-related OS=Homo sapiens GN=HMG20B PE=1 SV=1	0	0	0	0	0	0	0	0	0	0	0	0	0	72.2567	75.3824	73.7544	61.4583	46.3076	48.8425	38.7614	40.1386	40.675	17.6656	4	0	6
Q9NP66	HMG20A	10363	High mobility group protein 20A OS=Homo sapiens GN=HMG20A PE=1 SV=1	63.8106	68.1537	64.8459	14.6511	53.1074	40.1962	58.9843	71.5	59.195	10.0865	4	0	8	198.508	182.3	174.414	140.436	134.618	136.711	164.527	153.331	148.661	21.902	6	0	11
F6XEV2	MICU1	10367	Calcium uptake protein 1, mitochondrial OS=Homo sapiens GN=MICU1 PE=1 SV=2	20.821	29.2525	31.7763	24.8263	22.3396	15.3932	10.2539	10.6	9.87347	2.30126	1	0	1	551.477	500.512	514.652	436.157	400.366	407.52	377.668	374.578	390.403	9.20502	4	0	9
Q14563	SEMA3A	10371	Semaphorin-3A OS=Homo sapiens GN=SEMA3A PE=1 SV=1	0	0	0	0	0	0	0	0	0	0	0	0	0	52.7573	48.9762	58.2532	72.888	64.885	75.3431	93.9754	92.3963	101.447	1.81582	1	0	2
Q00978	IRF9	10379	Interferon regulatory factor 9 OS=Homo sapiens GN=IRF9 PE=1 SV=1	11.8558	9.11876	10.9164	8.89998	6.29769	6.30626	3.06159	0	3.06971	4.58015	1	0	2	503.026	467.281	497.818	196.929	150.794	170.804	310.928	279.322	312.13	17.0483	5	0	13
O95861	BPNT1	10380	3'(2'),5'-bisphosphate nucleotidase 1 OS=Homo sapiens GN=BPNT1 PE=1 SV=1	123.539	120.705	109.164	76.7689	69.2119	71.5041	43.7735	30.4	57.0187	26.2987	7	0	13	1980.87	1875.55	1914.41	1579.36	1550.44	1589.51	1576.62	1589.84	1591.66	60.3896	16	0	84
Q13509	TUBB3	10381	Tubulin beta-3 chain OS=Homo sapiens GN=TUBB3 PE=1 SV=2	118.978	105.228	103.872	90.9516	86.4288	85.1842	38.44	37.05	46.5496	42	3	2	128	952.106	906.952	1011.24	934.381	952.161	891.109	685.388	700.971	709.937	65.7778	7	0	643
M0QYM7	TUBB4A	10382	Tubulin beta-4A chain (Fragment) OS=Homo sapiens GN=TUBB4A PE=4 SV=3	618.799	556.314	510.568	544.747	474.755	529.006	200.522	223.25	243.63	19.2547	0	0	34	114.472	109.684	117.099	104.882	88.0841	100.103	79.3353	81.2467	77.7921	73.2919	1	0	126
P68371	TUBB4B	10383	Tubulin beta-4B chain OS=Homo sapiens GN=TUBB4B PE=1 SV=1	319.893	264.862	267.215	209.696	231.229	237.677	132.147	132.2	161.767	65.618	2	4	223	24352	23707.7	24354.8	21682.3	22675.9	21676.7	16001.9	15765.3	15402.4	81.3483	1	35	1062
O00478	BTN3A3	10384	Butyrophilin subfamily 3 member A3 OS=Homo sapiens GN=BTN3A3 PE=1 SV=1	0	0	0	0	0	0	0	0	0	0	0	0	0	507.133	505.642	505.568	281.574	262.123	230.333	287.689	320.866	368.623	16.4384	6	1	16
Q01850	CDR2; LOC101060399	1039; 101060399	Cerebellar degeneration-related protein 2 OS=Homo sapiens GN=CDR2 PE=1 SV=2	0	0	0	0	0	0	0	0	0	0	0	0	0	379.496	388.955	384.767	460.094	409.247	452.639	341.044	327.12	301.745	14.0969	5	0	10
Q9Y6K0	CEPT1	10390	Choline/ethanolaminephosphotransferase 1 OS=Homo sapiens GN=CEPT1 PE=1 SV=1	26.3485	27.6073	21.026	20.7146	25.4101	24.1823	56.5666	47.5	61.8753	2.64423	1	0	4	745.482	756.455	738.087	658.615	629.412	662.71	650.485	693.118	676.57	8.65385	4	0	26
Q9UM13	ANAPC10	10393	Anaphase-promoting complex subunit 10 OS=Homo sapiens GN=ANAPC10 PE=1 SV=1	0	0	0	0	0	0	0	0	0	0	0	0	0	76.117	65.257	68.0279	73.3096	63.6163	67.6541	70.5513	76.593	78.321	22.1622	3	0	5
Q96QB1-6	DLC1	10395	Isoform 6 of Rho GTPase-activating protein 7 OS=Homo sapiens GN=DLC1	0	0	0	0	0	0	0	0	0	0	0	0	0	113.037	124.715	116.901	487.731	515.727	479.236	50.4734	45.1802	30.4822	2.75556	3	0	6
Q92597	NDRG1	10397	Protein NDRG1 OS=Homo sapiens GN=NDRG1 PE=1 SV=1	213.073	285.038	269.458	104.171	92.9145	90.2243	67.3429	54.65	81.5764	21.8274	5	0	22	2507.9	2492.75	2535.1	1715.26	1684.56	1632.35	1658.7	1625.18	1605.7	33.7563	8	0	89
P63244	GNB2L1; RACK1	10399	Guanine nucleotide-binding protein subunit beta-2-like 1 OS=Homo sapiens GN=GNB2L1 PE=1 SV=3	1019.63	1010.48	856.678	1098.84	1233.31	1168.2	1060.98	1017.2	1052.92	72.5552	21	0	148	4702.43	4658.85	4710.51	5590.41	5514	5672.25	4916.14	4978.54	4954.08	75.3943	18	0	324
Q9UBM1-2	PEMT	10400	Isoform 2 of Phosphatidylethanolamine N-methyltransferase OS=Homo sapiens GN=PEMT	0	0	0	0	0	0	0	0	0	0	0	0	0	50.2828	45.6755	45.8127	34.1018	33.3487	38.3969	34.7644	47.3131	37.9825	5.50847	1	0	2
O14777	NDC80	10403	Kinetochore protein NDC80 homolog OS=Homo sapiens GN=NDC80 PE=1 SV=1	0	0	0	0	0	0	0	0	0	0	0	0	0	337.281	347.071	350.358	468.01	496.833	499.064	1050.37	953.049	963.843	30.9969	20	0	51
A0A087WYY1	CPQ	10404	Carboxypeptidase Q OS=Homo sapiens GN=CPQ PE=4 SV=1	3.35948	6.8321	5.29209	9.73273	9.99484	19.6636	6.09889	45.9	6.9183	3.7037	2	0	4	160.45	153.441	162.319	105.678	87.1779	97.7816	88.1194	83.6705	84.9078	2.96296	2	0	3
P80723	BASP1	10409	Brain acid soluble protein 1 OS=Homo sapiens GN=BASP1 PE=1 SV=2	1487.02	1015.38	2160.8	923.334	916.565	1025.31	752.496	146.45	712.699	89.8678	18	0	142	4303.24	4484.76	4371.9	4421.81	4573.17	4500.32	4083.84	4382.57	4334.67	85.4626	18	0	156
Q01628	IFITM3	10410	Interferon-induced transmembrane protein 3 OS=Homo sapiens GN=IFITM3 PE=1 SV=2	0	0	0	0	0	0	0	0	0	0	0	0	0	493.474	525.402	515.244	240.024	188.538	227.867	222.576	233.269	215.924	30.8271	2	0	15
O95478	NSA2	10412	Ribosome biogenesis protein NSA2 homolog OS=Homo sapiens GN=NSA2 PE=1 SV=1	50.9977	46.2631	39.7025	79.9437	124.105	120.663	72.9923	90.1	51.2229	18.0769	4	0	9	509.806	577.366	552.22	1066.53	1063.13	1020.13	338.906	434.156	379.681	31.1538	9	0	28
P46937-9	YAP1	10413	Isoform 9 of Transcriptional coactivator YAP1 OS=Homo sapiens GN=YAP1	0	0	0	0	0	0	0	0	0	0	0	0	0	812.047	837.012	816.729	934.006	906.986	980.718	507.105	477.833	496.225	46.063	13	0	42
O14744	PRMT5	10419	Protein arginine N-methyltransferase 5 OS=Homo sapiens GN=PRMT5 PE=1 SV=4	29.5029	29.643	24.8823	30.8637	31.3788	34.5851	23.0348	39.7	26.608	8.94819	4	0	9	2221.89	2197.42	2183.46	2055.01	2025.66	2075.9	2301.19	2275.93	2230.49	45.0549	22	0	85
O95400	CD2BP2	10421	CD2 antigen cytoplasmic tail-binding protein 2 OS=Homo sapiens GN=CD2BP2 PE=1 SV=1	267.391	260.568	367.124	315.403	230.884	266.849	67.2579	104.4	67.8085	10.5572	4	0	16	874.554	870.064	853.261	956.725	952.931	929.554	886.957	825.75	891.82	33.1378	8	0	35
Q9BSL1	UBAC1	10422	Ubiquitin-associated domain-containing protein 1 OS=Homo sapiens GN=UBAC1 PE=1 SV=1	0	0	0	0	0	0	0	0	0	0	0	0	0	79.0865	89.1207	80.4684	79.8676	81.6047	85.3534	76.3608	67.2855	73.3688	13.3333	4	0	11
O14735	CDIPT	10423	CDP-diacylglycerol--inositol 3-phosphatidyltransferase OS=Homo sapiens GN=CDIPT PE=1 SV=1	0	0	0	0	0	0	0	0	0	0	0	0	0	144.662	139.658	142.424	127.367	116.403	116.158	115.819	129.772	123.131	7.98122	2	0	10
O15173-2	PGRMC2	10424	Isoform 2 of Membrane-associated progesterone receptor component 2 OS=Homo sapiens GN=PGRMC2	98.88	83.5468	89.218	68.4414	72.1571	65.9675	127.858	91.2	141.779	31.1741	6	1	23	808.137	816.226	819.691	767.104	770.374	780.174	785.638	783.139	809.942	45.3441	9	1	66
O95376	ARIH2	10425	E3 ubiquitin-protein ligase ARIH2 OS=Homo sapiens GN=ARIH2 PE=1 SV=1	0	0	0	0	0	0	0	0	0	0	0	0	0	197.172	212.587	214.401	226.674	224.787	218.485	219.369	226.24	233.472	21.2982	8	0	20
Q96CW5	TUBGCP3	10426	Gamma-tubulin complex component 3 OS=Homo sapiens GN=TUBGCP3 PE=1 SV=2	0	0	0	0	0	0	0	0	0	0	0	0	0	1071.18	1077.83	1073.14	1060.44	1022.85	1046.15	1115.71	1102.41	1093.7	22.4917	16	0	46
O95487-3	SEC24B	10427	Isoform 3 of Protein transport protein Sec24B OS=Homo sapiens GN=SEC24B	34.6105	29.0295	26.5554	25.2426	37.7235	31.0844	29.644	29.7	33.5148	2.46533	2	0	4	808.533	755.563	809.917	834.652	840.062	846.619	806.367	823.714	813.788	18.3359	17	0	41
Q9UEE9	CFDP1	10428	Craniofacial development protein 1 OS=Homo sapiens GN=CFDP1 PE=1 SV=1	318.535	437.003	485.864	236.604	171.745	181.268	43.5305	77.25	39.4595	31.4381	8	0	44	493.771	467.014	464.989	435.22	424.063	455.927	399.233	358.145	369.633	28.7625	8	0	24
Q96PK6	RBM14; RBM14-RBM4	10432; 100526737	RNA-binding protein 14 OS=Homo sapiens GN=RBM14 PE=1 SV=2	30.3818	24.4143	23.1025	23.8374	41.593	33.592	24.7114	34.1	18.8077	7.17489	4	0	7	2310.48	2249.7	2284.22	2319.91	2155.21	2267.11	2060.3	2194.53	2155.73	34.6786	21	0	121
A0A087X1K9	LYPLA1	10434	Acyl-protein thioesterase 1 OS=Homo sapiens GN=LYPLA1 PE=1 SV=1	72.053	68.823	65.3087	67.8429	57.1805	62.7151	53.8087	44.65	62.6427	15.6627	3	0	9	1033.17	969.087	971.051	1001.65	995.387	1003.35	1009.98	1005.69	1009.33	65.6627	7	0	33
Q92979	EMG1	10436	Ribosomal RNA small subunit methyltransferase NEP1 OS=Homo sapiens GN=EMG1 PE=1 SV=4	79.0552	86.6283	74.5995	106.305	111.714	107.256	141.854	161.15	133.223	37.7049	7	0	25	535.987	549.399	548.962	780.876	805.716	812.332	741.671	790.216	735.563	58.6066	10	0	38
Q99595	TIMM17A	10440	Mitochondrial import inner membrane translocase subunit Tim17-A OS=Homo sapiens GN=TIMM17A PE=1 SV=1	0	0	0	0	0	0	0	0	0	0	0	0	0	44.9378	54.9979	47.4911	87.2689	73.9019	83.4674	33.6954	45.3741	33.3669	31.5789	3	0	6
Q7Z7L7	ZER1	10444	Protein zer-1 homolog OS=Homo sapiens GN=ZER1 PE=1 SV=1	0	0	0	0	0	0	0	0	0	0	0	0	0	88.6877	82.3407	75.038	33.5397	34.0737	25.8236	25.748	20.0693	21.3471	3.5248	2	0	3
Q96EZ8-2	MCRS1	10445	Isoform 2 of Microspherule protein 1 OS=Homo sapiens GN=MCRS1	0	0	0	0	0	0	0	0	0	0	0	0	0	300.41	284.669	271.42	295.487	288.72	287.929	341.416	352.619	373.575	12	4	0	8
Q92520	FAM3C; WNT16	10447; 51384	Protein FAM3C OS=Homo sapiens GN=FAM3C PE=1 SV=1	81.3014	59.0768	63.2559	63.9133	63.7289	62.2185	72.0689	67.2	97.1425	21.1454	4	0	14	1365.21	1395.38	1335.28	1446.38	1455.06	1401.29	1392.48	1400.97	1428.77	54.185	10	0	51
P42765	ACAA2	10449	3-ketoacyl-CoA thiolase, mitochondrial OS=Homo sapiens GN=ACAA2 PE=1 SV=2	275.282	281.58	255.456	222.76	200.179	222.581	303.681	231.5	301.484	50.3778	15	0	57	2475.49	2315.35	2363.75	2179.52	2111.98	2188.53	1945.5	1971.69	1967.26	71.0327	17	2	110
Q9UNP9	PPIE	10450	Peptidyl-prolyl cis-trans isomerase E OS=Homo sapiens GN=PPIE PE=1 SV=1	44.728	63.4688	59.3284	265.49	135.855	171.56	37.2494	153.1	52.8952	15.6146	3	0	9	1039.21	1062.85	1028.86	1098.52	1121.49	1139.14	1201.6	1235.23	1165.54	43.8538	10	1	43
O96008	TOMM40	10452	Mitochondrial import receptor subunit TOM40 homolog OS=Homo sapiens GN=TOMM40 PE=1 SV=1	161.275	144.59	128.054	124.678	140.805	140.947	414.251	281.25	442.107	30.4709	7	0	35	1951.67	2065.7	1947.83	2096.37	1965.08	1952.2	1773.17	2307.53	2226.98	43.7673	9	0	128
Q15750	TAB1	10454	TGF-beta-activated kinase 1 and MAP3K7-binding protein 1 OS=Homo sapiens GN=TAB1 PE=1 SV=1	0	0	0	0	0	0	0	0	0	0	0	0	0	659.318	678.798	680.624	657.116	653.698	670.689	739.115	746.491	744.025	54.3651	18	0	54
O75521	ECI2	10455	Enoyl-CoA delta isomerase 2, mitochondrial OS=Homo sapiens GN=ECI2 PE=1 SV=4	4.39467	5.99552	5.38702	21.4953	8.64758	17.1808	7.96986	11.4	10.3316	3.80711	1	0	2	547.568	557.785	562.094	464.684	499.37	465.648	509.336	487.577	531.467	35.533	11	0	41
O00165-2	HAX1	10456	Isoform 2 of HCLS1-associated protein X-1 OS=Homo sapiens GN=HAX1	0	0	0	0	0	0	0	0	0	0	0	0	0	330.797	320.041	312.198	347.67	338.743	345.089	337.001	368.422	363.959	32.4042	7	0	18
I3L4C2	BAIAP2	10458	Brain-specific angiogenesis inhibitor 1-associated protein 2 OS=Homo sapiens GN=BAIAP2 PE=4 SV=1	7.28538	6.58113	7.38045	21.2871	15.5406	24.2816	26.2908	23.2	22.4501	6.14828	3	0	5	1188.08	1290.11	1243.41	2000.2	1993.13	2036.88	1585.92	1627.99	1542.86	46.8354	23	0	89
Q9Y6A5	TACC3	10460	Transforming acidic coiled-coil-containing protein 3 OS=Homo sapiens GN=TACC3 PE=1 SV=1	9.06278	7.36194	10.7028	46.6859	34.7783	35.4045	14.9435	14.6	15.7838	6.08592	4	0	8	251.661	276.461	256.363	668.499	734.261	731.476	1316.45	1105.27	1210.2	30.3103	18	0	48
Q6PML9	SLC30A9	10463	Zinc transporter 9 OS=Homo sapiens GN=SLC30A9 PE=1 SV=1	0	0	0	0	0	0	0	0	0	0	0	0	0	46.2245	46.2107	41.4684	26.9817	24.8303	24.3729	36.9953	34.4184	37.1171	4.22535	2	0	5
Q8WXW3	PIBF1	10464	Progesterone-induced-blocking factor 1 OS=Homo sapiens GN=PIBF1 PE=1 SV=2	0	0	0	0	0	0	0	0	0	0	0	0	0	206.08	200.365	212.081	195.055	176.078	178.928	161.738	148.338	158.854	8.32232	6	0	11
O43447	PPIH	10465	Peptidyl-prolyl cis-trans isomerase H OS=Homo sapiens GN=PPIH PE=1 SV=1	64.2891	59.4114	59.6132	49.8607	49.3789	47.0487	30.13	65.4	32.4267	23.1638	4	0	11	2300.88	2335.74	2295.27	2282.43	2255.16	2266.39	2750.2	2806.94	2791.67	46.8927	10	0	82
Q9UP83-2	COG5	10466	Isoform 2 of Conserved oligomeric Golgi complex subunit 5 OS=Homo sapiens GN=COG5	0	0	0	0	0	0	0	0	0	0	0	0	0	1065.84	1005.8	1058.78	970.591	934.308	952.476	969.081	900.016	935.717	35.3488	21	0	63
O43257	ZNHIT1	10467	Zinc finger HIT domain-containing protein 1 OS=Homo sapiens GN=ZNHIT1 PE=1 SV=1	14.8052	14.1383	14.6897	13.6362	14.1306	10.3284	9.69505	13.1	6.29978	8.44156	1	0	2	86.1142	81.3594	73.557	84.5051	68.0568	69.0565	52.5184	62.4378	58.4643	28.5714	3	0	6
O43615	TIMM44	10469	Mitochondrial import inner membrane translocase subunit TIM44 OS=Homo sapiens GN=TIMM44 PE=1 SV=2	349.464	321.304	310.667	263.538	269.673	261.238	401.458	213.25	419.737	44.9115	20	0	57	2058.13	2000.4	2010.48	2116.94	2105.77	2093.07	2113.56	2182.17	2165.63	48.6726	25	0	97
O15212	PFDN6	10471	Prefoldin subunit 6 OS=Homo sapiens GN=PFDN6 PE=1 SV=1	41.056	39.1521	37.0446	50.2771	52.6688	53.5784	36.0345	29.4	42.2658	10.8527	1	0	4	1742.62	1772.15	1766.65	2023.34	2006.36	2013.95	1944.44	1872.07	1838.88	54.2636	10	0	62
O00479	HMGN4	10473	High mobility group nucleosome-binding domain-containing protein 4 OS=Homo sapiens GN=HMGN4 PE=1 SV=3	394.309	451.937	313.005	575.35	324.378	298.083	210.643	244.8	177.791	51.1111	4	1	38	204.942	190.062	186.262	156.269	140.509	149.429	153.14	150.859	165.008	32.2222	2	0	10
O75528	TADA3	10474	Transcriptional adapter 3 OS=Homo sapiens GN=TADA3 PE=1 SV=1	0	0	0	0	0	0	0	0	0	4.16667	1	0	2	22.2709	21.5888	24.0911	23.5153	22.5648	25.9204	26.3057	27.4377	21.9241	3.47222	1	0	4
O00635	TRIM38	10475	Tripartite motif-containing protein 38 OS=Homo sapiens GN=TRIM38 PE=1 SV=1	0	0	0	0	0	0	0	0	0	0	0	0	0	29.6451	28.3687	30.1633	22.0163	20.7976	20.9394	27.4676	25.0139	24.8088	6.88172	3	0	6
O75947	ATP5H	10476	ATP synthase subunit d, mitochondrial OS=Homo sapiens GN=ATP5H PE=1 SV=3	390.256	348.493	342.621	231.972	220.216	221.017	375.543	280.25	516.49	74.5342	10	0	43	3164.3	3029.08	3029.31	2573.94	2601.56	2666.46	3013.16	2817.46	2822.58	67.0807	12	0	91
Q969T4	UBE2E3	10477	Ubiquitin-conjugating enzyme E2 E3 OS=Homo sapiens GN=UBE2E3 PE=1 SV=1	0	0	0	0	0	0	0	0	0	0	0	0	0	305.309	297.827	307.656	288.273	289.853	306.257	408.528	401.047	415.067	32.8502	3	2	17
O43808	SLC25A17	10478	Peroxisomal membrane protein PMP34 OS=Homo sapiens GN=SLC25A17 PE=1 SV=1	0	0	0	0	0	0	0	0	0	0	0	0	0	138.377	122.619	133.884	137.719	140.01	134.631	150.537	154.01	149.43	9.77199	3	0	6
Q92581-2	SLC9A6	10479	Isoform 2 of Sodium/hydrogen exchanger 6 OS=Homo sapiens GN=SLC9A6	0	0	0	0	0	0	0	0	0	0	0	0	0	60.6759	60.975	64.4734	57.7577	58.4056	55.7094	64.5558	61.5652	61.2048	5.42083	3	0	6
Q7L2H7	EIF3M	10480	Eukaryotic translation initiation factor 3 subunit M OS=Homo sapiens GN=EIF3M PE=1 SV=1	65.7833	61.1822	62.1405	60.8426	59.4364	56.7067	46.7015	32.8	50.1233	19.7861	6	0	17	1840.17	1837.77	1881.28	2490.14	2620.46	2521.82	2443.22	2429.26	2491.7	50.8021	15	0	105
Q9UBU9	NXF1	10482	Nuclear RNA export factor 1 OS=Homo sapiens GN=NXF1 PE=1 SV=1	166.587	163.719	152.474	139.693	159.385	158.55	176.892	155.9	153.508	15.1858	8	0	15	1695.86	1637.49	1683.12	1686.21	1610.62	1638.2	1804.73	1880.7	1900.33	40.8724	21	0	80
Q15437	SEC23B	10483	Protein transport protein Sec23B OS=Homo sapiens GN=SEC23B PE=1 SV=2	46.5444	84.9969	63.0305	135.269	107.311	140.029	117.555	141.8	77.7507	7.04042	3	0	10	1541.64	1570.36	1590.26	1862.91	1835.63	1871.63	1620.91	1653	1619.16	28.1617	15	0	110
Q15436	SEC23A	10484	Protein transport protein Sec23A OS=Homo sapiens GN=SEC23A PE=1 SV=2	146.977	134.16	116.307	119.785	119.922	124.71	115.101	102.6	131.024	18.0392	10	1	29	4815.12	4590.3	4743.34	4318.05	4292.43	4182.32	4171.17	4149.69	4157.69	46.7974	23	4	164
P40123	CAP2	10486	Adenylyl cyclase-associated protein 2 OS=Homo sapiens GN=CAP2 PE=1 SV=1	117.953	113.524	109.212	123.663	98.3505	122.6	41.6717	45.6	53.3992	12.9979	4	0	19	4583.65	4288.14	4405.52	3886.63	3770.94	3805.99	3356.72	3204.69	3231.74	67.5052	21	0	167
Q01518-2	CAP1	10487	Isoform 2 of Adenylyl cyclase-associated protein 1 OS=Homo sapiens GN=CAP1	595.829	562.505	509.299	771.54	650.354	794.217	420.471	387.05	540.017	39.0295	16	0	65	9226.84	9102.22	9364.44	10349.3	10224.6	10364	9817.97	9948.31	9863.39	52.9536	1	27	254
Q15345	LRRC41	10489	Leucine-rich repeat-containing protein 41 OS=Homo sapiens GN=LRRC41 PE=1 SV=3	74.6605	86.0705	71.6212	47.5707	57.9795	46.3039	79.6986	76.9	74.2457	14.4089	9	0	29	833.279	796.555	796.587	661.847	643.096	657.874	623.947	594.953	593.105	36.2069	21	0	62
Q9UEU0	VTI1B	10490	Vesicle transport through interaction with t-SNAREs homolog 1B OS=Homo sapiens GN=VTI1B PE=1 SV=3	0	0	0	0	0	0	0	0	0	0	0	0	0	63.7443	79.6644	64.5722	60.1467	66.2443	56.193	53.262	57.2993	62.1183	25.431	5	0	9
O75718	CRTAP	10491	Cartilage-associated protein OS=Homo sapiens GN=CRTAP PE=1 SV=1	178.306	148.326	144.654	127.827	120.063	135.51	262.653	132.15	322.067	39.9002	13	0	39	3341.87	3263.57	3323.34	3110.25	3091.83	3126.26	3506.51	3401.84	3474.49	54.8628	19	0	135
O60506	SYNCRIP	10492	Heterogeneous nuclear ribonucleoprotein Q OS=Homo sapiens GN=SYNCRIP PE=1 SV=2	764.057	705.895	681.553	779.373	843.891	872.772	761.814	918.05	754.289	40.1284	1	23	92	4231.13	4169.45	4257.67	4606.51	4513.86	4686.51	4725.73	4768.49	4686.23	53.6116	2	20	269
Q99536	VAT1	10493	Synaptic vesicle membrane protein VAT-1 homolog OS=Homo sapiens GN=VAT1 PE=1 SV=2	343.702	332.221	312.02	204.335	192.597	193.955	224.468	179.45	272.23	30.2799	8	0	32	4638.34	4507.46	4532.25	3901.66	3933.07	3976.55	3240.94	3260.1	3182.26	47.8372	13	0	125
O00506	STK25	10494	Serine/threonine-protein kinase 25 OS=Homo sapiens GN=STK25 PE=1 SV=1	12.1293	12.1584	9.80105	15.0935	15.8539	19.1174	49.1313	47.2	41.968	7.74648	2	0	5	48.4021	49.6007	61.1165	43.2831	51.0199	46.4245	51.6818	46.6345	46.2522	12.9108	2	0	18
Q86X55	CARM1	10498	Histone-arginine methyltransferase CARM1 OS=Homo sapiens GN=CARM1 PE=1 SV=3	57.6483	53.7645	49.3968	53.3999	50.8202	46.6515	25.5619	26.55	29.4486	10.5263	4	0	8	1520.11	1489.85	1503.87	1535.19	1523.48	1557.35	1656.05	1611.89	1586.47	20.5592	11	0	60
Q15596	NCOA2	10499	Nuclear receptor coactivator 2 OS=Homo sapiens GN=NCOA2 PE=1 SV=2	0	0	0	0	0	0	0	0	0	0	0	0	0	226.866	235.425	221.362	188.216	191.121	220.323	201.615	186.344	180.201	3.89344	4	0	8
P17676	CEBPB	1051	CCAAT/enhancer-binding protein beta OS=Homo sapiens GN=CEBPB PE=1 SV=2	54.1716	57.9892	58.474	51.292	49.3319	46.5521	35.2448	76.9	29.4371	33.913	6	0	24	61.6657	66.2384	59.7342	72.6538	63.3898	63.737	59.2575	60.4503	57.6469	18.5507	4	0	11
Q99985	SEMA3C	10512	Semaphorin-3C OS=Homo sapiens GN=SEMA3C PE=1 SV=2	381.711	456.914	414.895	224.998	267.511	242.071	971.351	698.9	863.092	21.9707	13	0	31	1249.35	1239.62	1231.26	775.676	785.372	796.954	2105.85	1984.44	2125.39	27.4301	15	0	44
Q92624	APPBP2	10513	Amyloid protein-binding protein 2 OS=Homo sapiens GN=APPBP2 PE=1 SV=2	0	0	0	0	0	0	0	0	0	0	0	0	0	12.9666	11.8649	14.3165	7.96334	8.69967	9.18818	9.57415	8.91969	8.17346	2.39316	1	0	2
Q9BQG0-2	MYBBP1A	10514	Isoform 2 of Myb-binding protein 1A OS=Homo sapiens GN=MYBBP1A	399.798	377.508	349.812	264.397	419.063	336.665	749.119	619.5	754.793	19.0691	22	0	70	3170.69	3317.05	3315.25	5272.25	5314.23	5214.83	4265.89	4450.73	4454.68	35.6607	40	0	200
H3BLZ8	DDX17	10521	Probable ATP-dependent RNA helicase DDX17 OS=Homo sapiens GN=DDX17 PE=1 SV=1	554.265	541.618	489.566	413.095	530.353	488.785	727.651	792.9	699.298	42.1341	20	0	132	9188.88	9007.88	8923.6	8495.29	8214.75	8564.26	9089.31	9275.51	9112.68	51.71	28	12	323
J3QK89	CHERP	10523	Calcium homeostasis endoplasmic reticulum protein OS=Homo sapiens GN=CHERP PE=1 SV=1	30.9189	20.8588	27.5284	28.1573	31.5198	23.6361	18.1266	19.9	15.6234	3.12837	3	0	5	1064.01	1071.86	1092.84	1120.11	1136.89	1168.54	1177.11	1136.1	1132.84	24.4876	15	0	52
Q9Y4L1	HYOU1	10525	Hypoxia up-regulated protein 1 OS=Homo sapiens GN=HYOU1 PE=1 SV=1	419.847	404.893	400.478	383.402	326.368	401.863	700.947	410.9	911.864	41.3413	33	0	104	12439.4	12247.1	12290.5	11509.3	11447.5	11545.5	12528.3	11845.4	11802.1	61.4615	48	0	474
O15397	IPO8	10526	Importin-8 OS=Homo sapiens GN=IPO8 PE=1 SV=2	0	0	0	0	0	0	0	0	0	0	0	0	0	409.983	389.535	398.442	410.159	402.405	411.727	494.881	501.829	481.417	14.8505	12	0	31
O95373	IPO7	10527	Importin-7 OS=Homo sapiens GN=IPO7 PE=1 SV=1	39.5715	37.5347	38.3973	66.5677	70.1832	70.0641	41.5016	35	53.2159	5.39499	4	0	10	2913.43	2663.36	2960.89	4875.67	4903.3	4656.57	4543.35	4480.64	4731.76	33.3333	26	0	175
O00567	NOP56	10528	Nucleolar protein 56 OS=Homo sapiens GN=NOP56 PE=1 SV=4	728.07	619.936	598.125	574.673	697.509	604.309	1372.94	1244.3	1339.15	54.5455	26	0	122	4450.27	4328.24	4368.99	5598.89	5490.4	5799.58	4615.72	4728.16	4472.52	54.7138	27	0	167
Q5JRX3-2	PITRM1	10531	Isoform 2 of Presequence protease, mitochondrial OS=Homo sapiens GN=PITRM1	37.7941	51.0037	41.1146	61.2329	53.3894	59.9095	93.6216	64.2	94.3821	8.18882	8	0	14	2567.59	2567.91	2547.69	2545.97	2467.04	2506.73	2995.87	3105.02	3094.95	35.8382	31	0	110
O95352	ATG7	10533	Ubiquitin-like modifier-activating enzyme ATG7 OS=Homo sapiens GN=ATG7 PE=1 SV=1	22.5984	27.2726	20.6225	15.2497	15.5719	15.2939	11.566	7.9	14.0657	1.28023	1	0	2	865.943	860.385	857.803	767.572	779.526	794.585	867.716	865.985	824.269	27.027	15	0	53
O60232	SSSCA1	10534	Sjoegren syndrome/scleroderma autoantigen 1 OS=Homo sapiens GN=SSSCA1 PE=1 SV=1	0	0	0	0	0	0	0	0	0	0	0	0	0	272.101	262.812	272.161	389.454	394.34	396.301	371.579	361.829	367.661	41.206	4	0	35
O75792	RNASEH2A	10535	Ribonuclease H2 subunit A OS=Homo sapiens GN=RNASEH2A PE=1 SV=2	0	0	0	0	0	0	0	0	0	0	0	0	0	522.624	518.979	505.025	833.293	788.86	838.881	714.994	685.265	664.791	29.7659	8	0	27
Q8IVL6	LEPREL2; P3H3	10536	Prolyl 3-hydroxylase 3 OS=Homo sapiens GN=LEPREL2 PE=1 SV=1	7.07053	6.21861	6.95329	3.9035	4.54311	4.71728	10.1567	8.4	13.6304	2.03804	1	0	2	633.731	643.07	633.923	566.943	581.745	540.846	653.273	625.735	657.002	34.7826	17	0	43
O76003	GLRX3	10539	Glutaredoxin-3 OS=Homo sapiens GN=GLRX3 PE=1 SV=2	370.236	386.46	344.2	416.373	360.895	367.551	173.272	214.4	234.134	32.8358	9	0	33	2156.32	2202.37	2208.78	2467.18	2454.62	2552.04	2648.74	2596.55	2570.41	40.2985	11	0	82
Q13561-2	DCTN2	10540	Isoform 2 of Dynactin subunit 2 OS=Homo sapiens GN=DCTN2	36.9738	36.1125	30.8745	48.1952	42.9872	49.2584	45.7781	32.1	51.2229	11.8227	3	0	8	2171.41	2126.01	2145.4	2015.1	2008.99	1994.17	2253.92	2111.88	2174.52	59.3596	18	0	137
Q92688	ANP32B	10541	Acidic leucine-rich nuclear phosphoprotein 32 family member B OS=Homo sapiens GN=ANP32B PE=1 SV=1	313.096	356.078	376.878	302.417	249.354	233.655	71.1942	56.8	81.794	25.8964	4	0	41	1809.24	1790.58	1765.07	1753.34	1771.52	1785.55	1892.89	1872.6	1844.85	32.2709	5	0	98
O43504	LAMTOR5	10542	Ragulator complex protein LAMTOR5 OS=Homo sapiens GN=LAMTOR5 PE=1 SV=1	56.9158	51.5475	53.1582	33.9865	32.8044	26.6899	37.5774	27.55	47.7294	81.3187	4	0	17	279.822	263.214	265.447	252.719	262.984	265.974	240.795	227.404	227.078	54.9451	3	0	20
Q9UNN8	PROCR	10544	Endothelial protein C receptor OS=Homo sapiens GN=PROCR PE=1 SV=1	9.62921	8.4495	7.42791	4.00759	5.07575	3.27727	11.3959	10.5	9.71311	3.78151	1	0	2	740.78	794.057	762.179	397.137	482.741	389.821	324.778	393.775	501.946	25.2101	5	0	23
E9PSI1	TM9SF1	10548	Transmembrane 9 superfamily member 1 OS=Homo sapiens GN=TM9SF1 PE=4 SV=1	0	0	0	0	0	0	0	0	0	0	0	0	0	927.262	906.819	924.399	918.876	883.288	885.016	800.139	824.344	837.635	18.0368	9	5	42
Q13162	PRDX4	10549	Peroxiredoxin-4 OS=Homo sapiens GN=PRDX4 PE=1 SV=1	360.558	311.851	236.827	343.872	402.363	429.745	586.854	506.35	645.372	55.3506	9	0	66	3202.56	3070.07	3080.46	2846.05	2867.49	2956.42	3299.13	3286.32	3214	64.5756	11	0	223
O75915	ARL6IP5	10550	PRA1 family protein 3 OS=Homo sapiens GN=ARL6IP5 PE=1 SV=1	0	0	0	0	0	0	0	0	0	0	0	0	0	927.856	921.761	904.8	829.171	813.011	825.583	865.392	845.528	839.029	23.4043	4	0	31
Q92747	ARPC1A	10552	Actin-related protein 2/3 complex subunit 1A OS=Homo sapiens GN=ARPC1A PE=1 SV=2	50.8512	46.3886	43.8318	52.5151	50.7105	48.2404	63.3215	70.1	55.6327	24.8649	8	0	17	760.873	781.925	781.827	769.353	762.399	787.959	898.111	914.995	851.338	45.4054	13	0	59
Q99943	AGPAT1	10554	1-acyl-sn-glycerol-3-phosphate acyltransferase alpha OS=Homo sapiens GN=AGPAT1 PE=1 SV=2	0	0	0	0	0	0	0	0	0	0	0	0	0	168.269	151.3	156.592	112.143	105.121	102.327	107.918	95.4988	112.794	20.4947	4	0	12
P78346-2	RPP30	10556	Isoform 2 of Ribonuclease P protein subunit p30 OS=Homo sapiens GN=RPP30	94.6123	104.657	117.897	95.9741	104.022	111.775	282.371	418.4	82.5156	22.3602	5	0	13	1156.06	1185.6	1188.56	1153.05	1173.01	1192.14	1155.08	1198.2	1182.27	27.9503	7	0	31
P78345	RPP38	10557	Ribonuclease P protein subunit p38 OS=Homo sapiens GN=RPP38 PE=1 SV=2	0	0	0	0	0	0	0	0	0	0	0	0	0	384.247	381.64	388.568	338.536	329.726	318.105	208.586	213.491	201.5	25.7951	7	0	18
O15269	SPTLC1	10558	Serine palmitoyltransferase 1 OS=Homo sapiens GN=SPTLC1 PE=1 SV=1	61.3789	54.7684	50.88	45.0985	49.9429	52.0639	94.2048	72.8	114.301	17.9704	7	0	16	1348.97	1269.5	1299.84	1159.79	1144.55	1132.47	1178.88	1227.09	1207.99	26.8499	14	0	47
Q9Y6D5	ARFGEF2	10564	Brefeldin A-inhibited guanine nucleotide-exchange protein 2 OS=Homo sapiens GN=ARFGEF2 PE=1 SV=3	18.4771	14.7518	13.4082	26.1795	32.7104	33.3686	12.7323	9.7	10.8127	1.79272	2	1	7	1935.24	1934.29	1912.33	1732.68	1681.21	1748.61	1669.62	1611.8	1589.64	26.6667	28	11	99
Q9Y6D6	ARFGEF1	10565	Brefeldin A-inhibited guanine nucleotide-exchange protein 1 OS=Homo sapiens GN=ARFGEF1 PE=1 SV=2	0	0	0	0	0	0	0	0	0	1.298	1	0	4	1858.04	1841.92	1873.04	1545.83	1588.23	1498.3	1328.53	1294.91	1307.18	24.3375	27	0	108
Q9UI14	RABAC1	10567	Prenylated Rab acceptor protein 1 OS=Homo sapiens GN=RABAC1 PE=1 SV=1	40.0598	41.885	50.9987	49.4443	37.5982	41.1645	68.5457	56.5	85.7228	8.10811	1	0	2	358.314	373.12	374.153	322.984	313.369	315.88	469.738	457.134	452.617	20	3	0	15
O95391	SLU7	10569	Pre-mRNA-splicing factor SLU7 OS=Homo sapiens GN=SLU7 PE=1 SV=2	0	0	0	0	0	0	0	0	0	0	0	0	0	172.872	194.611	169.379	199.739	204.306	193.629	187.068	213.442	209.866	13.6519	8	0	17
O14531	DPYSL4	10570	Dihydropyrimidinase-related protein 4 OS=Homo sapiens GN=DPYSL4 PE=1 SV=2	0	0	0	0	0	0	0	0	0	7.86713	4	0	6	1338.43	1361.74	1381.93	1184.99	1205.36	1221.84	954.301	949.947	952.208	34.6154	15	0	54
Q13084	MRPL28	10573	39S ribosomal protein L28, mitochondrial OS=Homo sapiens GN=MRPL28 PE=1 SV=4	16.6411	12.242	14.4287	11.8146	14.7886	11.0732	21.0424	15.1	23.0686	17.9688	3	0	6	899.102	890.315	874.094	781.251	741.284	746.903	691.384	726.906	723.832	41.4062	8	0	31
Q99832	CCT7	10574	T-complex protein 1 subunit eta OS=Homo sapiens GN=CCT7 PE=1 SV=2	620.849	549.371	498.892	766.413	740.433	796.774	541.55	484.45	635.533	48.9871	21	0	71	7436.06	7187.95	7628.11	9373.37	9370.67	9445.12	9795.52	9833.57	9605.93	63.5359	29	0	394
P50991	CCT4	10575	T-complex protein 1 subunit delta OS=Homo sapiens GN=CCT4 PE=1 SV=4	371.164	335.038	312.779	524.11	498.802	573.845	425.076	339.2	515.15	45.0835	19	0	66	5118.5	5279.84	5187.05	6346.13	6479.98	6472.59	6846.03	6968.12	6784.59	63.6364	28	0	294
P78371	CCT2	10576	T-complex protein 1 subunit beta OS=Homo sapiens GN=CCT2 PE=1 SV=4	424.642	407.876	356.16	760.844	693.843	811.447	480.816	446.3	639.107	51.9626	22	0	77	7572.16	7748.01	7627.41	9871.97	9939.33	10056.1	10146.6	10231.2	9866.13	75.8879	36	0	446
G3V3D1	NPC2	10577	Epididymal secretory protein E1 (Fragment) OS=Homo sapiens GN=NPC2 PE=1 SV=1	25.7918	39.6401	38.3855	53.6601	33.9793	40.8169	15.879	16	20.0676	19.0045	4	0	10	1867.34	1725.5	1805.11	1173.09	1146	1157.37	1390.25	1288.17	1322.18	34.3891	6	0	58
O95359	TACC2	10579	Transforming acidic coiled-coil-containing protein 2 OS=Homo sapiens GN=TACC2 PE=1 SV=3	0	0	0	0	0	0	0	0	0	0	0	0	0	6.13687	5.79864	4.64051	12.6477	13.412	16.3453	21.1933	13.3795	13.2698	1.1194	1	0	13
P49450	CENPA	1058	Histone H3-like centromeric protein A OS=Homo sapiens GN=CENPA PE=1 SV=1	3.84778	2.92804	3.9394	1.66549	1.84858	1.7876	5.15125	4.9	4.32966	10	1	0	4	0	0	0	0	0	0	0	0	0	10	2	0	2
Q9Y6A1	POMT1	10585	Protein O-mannosyl-transferase 1 OS=Homo sapiens GN=POMT1 PE=1 SV=3	0	0	0	0	0	0	0	0	0	0	0	0	0	683.569	633.658	683.636	489.511	467.879	491.133	463.649	471.095	445.886	6.82731	5	0	9
D3YTF8	TXNRD2	10587	Thioredoxin reductase 2, mitochondrial OS=Homo sapiens GN=TXNRD2 PE=1 SV=2	45.1577	38.1761	39.3466	32.5292	37.0969	39.1783	68.2298	49.8	73.0316	12.4248	4	0	13	314.96	299.924	301.041	257.263	237.7	257.269	273.793	261.531	283.956	19.4389	1	6	27
P49914	MTHFS	10588	5-formyltetrahydrofolate cyclo-ligase OS=Homo sapiens GN=MTHFS PE=1 SV=2	38.341	41.132	38.516	32.7894	28.4806	26.0195	38.5615	37.3	44.3046	13.3005	2	0	3	636.107	631.74	640.587	672.247	676.218	658.89	699.192	707.225	708.446	44.8276	7	0	24
C9JCC6	DRAP1	10589	Dr1-associated corepressor OS=Homo sapiens GN=DRAP1 PE=1 SV=1	331.924	281.678	361.512	344.289	369.621	338.403	88.1059	89.55	60.8787	31.1321	6	0	33	779.779	831.615	771.312	1163.3	1247.13	1153.17	965.223	984.801	989.661	34.434	7	0	36
P07199	CENPB	1059	Major centromere autoantigen B OS=Homo sapiens GN=CENPB PE=1 SV=2	145.522	132.808	141.296	124.131	160.074	139.731	310.144	218.6	245.703	27.0451	15	0	43	348.762	342.254	342.608	391.047	388.449	429.185	539.22	538.332	514.351	20.3673	11	0	37
H0Y8X4	DNPH1	10591	2'-deoxynucleoside 5'-phosphate N-hydrolase 1 (Fragment) OS=Homo sapiens GN=DNPH1 PE=1 SV=1	0	0	0	0	0	0	0	0	0	0	0	0	0	298.232	292.519	288.205	247.238	238.425	248.758	208.215	185.084	190.201	14.4033	2	0	6
O95347	SMC2	10592	Structural maintenance of chromosomes protein 2 OS=Homo sapiens GN=SMC2 PE=1 SV=2	86.3894	115.951	77.1032	116.402	158.132	175.88	757.829	657.1	617.367	22.2222	25	0	65	1902.68	2082.07	1962.89	2113.47	2218.55	2170.49	3308.24	3267.17	3426.89	39.2648	47	0	144
Q6P2Q9	PRPF8	10594	Pre-mRNA-processing-splicing factor 8 OS=Homo sapiens GN=PRPF8 PE=1 SV=2	73.0492	60.1504	59.3046	70.0288	105.103	90.3484	64.0991	67	66.5485	3.72591	8	0	17	9864.68	9656.26	9678.27	10164.8	9883.09	10211.8	10328.6	10392.1	10267.9	43.6831	85	0	421
O95433	AHSA1	10598	Activator of 90 kDa heat shock protein ATPase homolog 1 OS=Homo sapiens GN=AHSA1 PE=1 SV=1	155.229	155.702	137.654	115.57	124.34	122.351	92.8319	121.65	90.8771	34.0237	11	0	24	1205.75	1243.81	1265.08	1450.69	1490.23	1503.43	1587.5	1619.75	1619.98	44.0828	13	0	79
Q03188	CENPC; CENPC1	1060	Centromere protein C OS=Homo sapiens GN=CENPC PE=1 SV=2	134.282	71.2491	94.3321	48.7157	76.6063	70.0641	166.347	168.5	139.443	11.0286	8	0	17	43.849	47.0136	42.357	39.8167	39.6016	35.979	49.0791	46.3436	51.1562	3.49947	2	0	5
Q9Y5T5	USP16	10600	Ubiquitin carboxyl-terminal hydrolase 16 OS=Homo sapiens GN=USP16 PE=1 SV=1	29.8252	33.6307	25.8672	37.3175	47.405	56.5578	152.375	141.3	113.442	3.03767	3	0	4	103.189	104.777	103.868	127.929	116.766	131.149	115.355	125.506	116.977	9.113	7	0	15
Q9UKI2	CDC42EP3	10602	Cdc42 effector protein 3 OS=Homo sapiens GN=CDC42EP3 PE=1 SV=1	0	0	0	0	0	0	0	0	0	0	0	0	0	258.095	265.444	256.018	438.921	451.839	430.007	77.1045	82.5071	65.7242	29.1339	5	0	20
Q9H074	PAIP1	10605	Polyadenylate-binding protein-interacting protein 1 OS=Homo sapiens GN=PAIP1 PE=1 SV=1	0	0	0	0	0	0	0	0	0	2.29645	1	0	2	864.557	857.664	834.649	720.027	758.094	791.006	781.223	843.492	886.436	30.0626	11	0	46
P22234	PAICS	10606	Multifunctional protein ADE2 OS=Homo sapiens GN=PAICS PE=1 SV=3	213.073	197.894	180.453	246.415	243.511	268.96	163.868	162.85	206.472	32.9412	12	0	42	3896.52	4116.59	4001.65	4707.08	4540.05	4772.05	4306.51	4383.64	4253.47	48.2353	18	0	163
Q12788	TBL3	10607	Transducin beta-like protein 3 OS=Homo sapiens GN=TBL3 PE=1 SV=2	51.4469	51.4778	38.5634	54.3367	81.212	71.6034	101.567	96.7	93.3512	11.2624	7	0	15	1395.84	1420.76	1411.8	2005.83	1879.81	2020.97	1837.82	1941.05	1869.65	48.8861	28	0	103
Q92791	LEPREL4; P3H4	10609	Synaptonemal complex protein SC65 OS=Homo sapiens GN=LEPREL4 PE=1 SV=1	0	0	0	0	0	0	0	0	0	0	0	0	0	1049.95	1027.12	1036.26	901.872	852.477	899.862	1026.48	968.756	966.295	33.6384	12	0	57
Q96HC4	PDLIM5	10611	PDZ and LIM domain protein 5 OS=Homo sapiens GN=PDLIM5 PE=1 SV=5	89.7391	77.4816	76.8421	202.852	211.302	249.917	109.136	115.05	116.763	16.7785	7	0	21	2143.75	2243.18	2233.47	4338.19	4412.54	4429.91	3280.36	3372.9	3260.44	45.1342	22	0	132
O75382	TRIM3	10612	Tripartite motif-containing protein 3 OS=Homo sapiens GN=TRIM3 PE=1 SV=2	0	0	0	0	0	0	0	0	0	0	0	0	0	304.369	290.2	294.919	273.424	269.554	275.017	267.472	264.391	271.359	14.7849	10	0	19
O75477	ERLIN1	10613	Erlin-1 OS=Homo sapiens GN=ERLIN1 PE=1 SV=1	197.584	184.021	163.295	132.563	132.314	144.324	293.257	213.7	366.349	27.7457	10	0	55	1187.53	1225.34	1169.95	1133.65	1062.99	1121.25	1143.6	1333.83	1298.19	38.4393	8	0	74
O94992	HEXIM1	10614	Protein HEXIM1 OS=Homo sapiens GN=HEXIM1 PE=1 SV=1	0	0	0	0	0	0	0	0	0	0	0	0	0	315.01	340.514	319.603	241.149	256.731	235.072	306.838	306.275	358.719	17.8273	6	0	16
Q96R06	SPAG5	10615	Sperm-associated antigen 5 OS=Homo sapiens GN=SPAG5 PE=1 SV=2	0	0	0	0	0	0	0	0	0	0	0	0	0	169.803	178.955	178.758	311.507	339.106	344.654	608.284	576.095	604.499	24.8952	20	0	36
Q9BYM8	RBCK1	10616	RanBP-type and C3HC4-type zinc finger-containing protein 1 OS=Homo sapiens GN=RBCK1 PE=1 SV=2	0	0	0	0	0	0	0	0	0	0	0	0	0	388.355	392.836	391.679	331.79	318.127	309.062	319.712	300.167	298.812	41.5686	15	0	29
O95630	STAMBP	10617	STAM-binding protein OS=Homo sapiens GN=STAMBP PE=1 SV=1	11.9535	11.1545	10.7503	9.78478	9.05489	7.15041	7.33811	3.9	7.30774	4.71698	1	0	2	932.26	957.891	993.661	830.249	799.237	826.308	846.894	889.496	818.404	28.7736	10	0	37
O43493	TGOLN2	10618	Trans-Golgi network integral membrane protein 2 OS=Homo sapiens GN=TGOLN2 PE=1 SV=2	959.737	1040.79	1839.75	2150.1	1572.79	1601.94	582.432	665.9	742.881	29.7917	14	0	81	1171.8	1153.13	1131.15	1195.67	1240.47	1232.57	1061.85	1116.66	1163.95	36.875	15	0	43
Q02224	CENPE	1062	Centromere-associated protein E OS=Homo sapiens GN=CENPE PE=1 SV=2	0	0	0	0	0	0	0	0	0	0	0	0	0	374.448	432.757	392.37	869.784	948.536	951.219	1785.72	1761.83	1852.01	8.18215	21	0	45
Q9H1D9	POLR3F	10621	DNA-directed RNA polymerase III subunit RPC6 OS=Homo sapiens GN=POLR3F PE=1 SV=1	0	0	0	0	0	0	0	0	0	0	0	0	0	223.699	214.639	207.737	273.189	261.896	261.912	306.652	291.441	286.359	15.5063	4	0	7
A0A087WTV7	POLR3G	10622	DNA-directed RNA polymerase III subunit RPC7 OS=Homo sapiens GN=POLR3G PE=1 SV=1	0	0	0	0	0	0	0	0	0	0	0	0	0	21.578	18.7787	22.2646	33.446	28.5911	30.0309	27.5605	28.892	27.357	24.8927	4	0	9
Q9BUI4	POLR3C; LOC101060460	10623	DNA-directed RNA polymerase III subunit RPC3 OS=Homo sapiens GN=POLR3C PE=1 SV=1	0	0	0	0	0	0	0	0	0	0	0	0	0	319.414	335.875	327.156	438.031	460.448	468.597	441.48	433.768	431.607	35.5805	14	0	38
Q9Y6Y0	IVNS1ABP	10625	Influenza virus NS1A-binding protein OS=Homo sapiens GN=IVNS1ABP PE=1 SV=3	0	0	0	0	0	0	0	0	0	0	0	0	0	333.371	326.508	336.98	500.098	491.712	462.988	273.653	278.837	260.204	3.58255	2	0	8
O95361	TRIM16	10626	Tripartite motif-containing protein 16 OS=Homo sapiens GN=TRIM16 PE=1 SV=3	101.058	90.0722	98.9123	73.2817	79.9588	73.9372	50.3219	43.7	46.5038	10.2837	4	0	6	1420.64	1408.13	1446.16	1117.4	1079.85	1122.17	929.901	938.215	955.718	54.078	22	0	78
J3QRS3	MYL12A	10627	Myosin regulatory light chain 12A OS=Homo sapiens GN=MYL12A PE=4 SV=1	120.941	98.2149	116.568	134.437	148.011	135.485	128.781	169.25	165.237	64.4068	11	0	33	3533.21	3699.36	3613.03	3956.66	4050.15	4081.63	4360.84	4335.16	4268.95	58.1921	10	0	360
Q9H3M7	TXNIP; LOC101060503	10628	Thioredoxin-interacting protein OS=Homo sapiens GN=TXNIP PE=1 SV=1	0	0	0	0	0	0	0	0	0	0	0	0	0	183.76	177.617	181.77	68.4379	60.4899	55.2258	28.8619	27.1469	31.4438	15.8568	5	0	11
Q9Y6J9	TAF6L	10629	TAF6-like RNA polymerase II p300/CBP-associated factor-associated factor 65 kDa subunit 6L OS=Homo sapiens GN=TAF6L PE=1 SV=1	0	0	0	0	0	0	0	0	0	0	0	0	0	149.364	139.257	140.499	137.157	141.823	143.723	138.593	123.906	141.353	8.19936	3	0	8
P49454	CENPF	1063	Centromere protein F OS=Homo sapiens GN=CENPF PE=1 SV=2	6.40645	7.58503	8.06866	14.2087	19.645	14.3008	13.0482	21.2	18.2808	1.7757	5	0	6	1157.1	1116.64	1159.39	2222.15	2410.9	2445.8	5975.34	5252.73	5533.05	26.729	77	1	185
O75964	ATP5L	10632	ATP synthase subunit g, mitochondrial OS=Homo sapiens GN=ATP5L PE=1 SV=3	92.8935	106.888	80.9239	29.7707	26.6007	23.3381	73.8427	37.8	118.642	23.301	2	0	6	954.432	932.957	886.929	674.917	549.484	668.029	663.266	768.45	691.33	24.2718	3	0	21
A0A5E8	GAS2L1	10634	GAS2-like protein 1 OS=Homo sapiens GN=GAS2L1 PE=1 SV=1	0	0	0	0	0	0	0	0	0	0	0	0	0	14.5503	17.842	13.6253	13.7719	15.315	13.1536	13.85	15.5125	17.02	3.23054	2	0	4
Q96B01	RAD51AP1	10635	RAD51-associated protein 1 OS=Homo sapiens GN=RAD51AP1 PE=1 SV=1	54.3767	67.345	58.8537	169.1	211.615	199.814	102.685	93.5	70.672	17.6136	5	0	10	0	0	0	0	0	0	0	0	0	0	0	0	0
O00471	EXOC5	10640	Exocyst complex component 5 OS=Homo sapiens GN=EXOC5 PE=1 SV=1	0	0	0	0	0	0	0	0	0	0	0	0	0	725.685	708.55	702.889	576.968	574.495	580.403	572.729	563.104	566.613	27.2599	18	0	44
Q8WTW4	NPRL2	10641	Nitrogen permease regulator 2-like protein OS=Homo sapiens GN=NPRL2 PE=1 SV=2	0	0	0	0	0	0	0	0	0	0	0	0	0	95.5175	94.9193	96.6608	88.1589	88.6279	80.9527	76.4073	81.9254	73.8496	8.68421	2	0	3
O00425	IGF2BP3	10643	Insulin-like growth factor 2 mRNA-binding protein 3 OS=Homo sapiens GN=IGF2BP3 PE=1 SV=2	343.019	339.095	317.739	331.98	277.427	344.436	198.323	238.75	183.575	36.9603	17	1	49	3882.27	3742.85	3747.51	3265.67	3193.64	3289.13	2699.72	2756.38	2788.64	54.0587	26	4	144
F8W930	IGF2BP2	10644	Insulin-like growth factor 2 mRNA-binding protein 2 OS=Homo sapiens GN=IGF2BP2 PE=1 SV=1	27.7352	22.5878	23.6127	23.3169	21.0863	26.4664	15.6967	14.9	14.4093	4.29752	1	0	3	2034.52	2228.73	2040	1965.87	2210.98	1846.34	1715.77	1688.34	1833.74	46.1157	21	0	96
Q96RR4	CAMKK2	10645	Calcium/calmodulin-dependent protein kinase kinase 2 OS=Homo sapiens GN=CAMKK2 PE=1 SV=2	0	0	0	0	0	0	0	0	0	0	0	0	0	257.897	245.193	266.632	299.937	308.929	301.856	242.793	226.531	238.569	10.2041	5	0	11
O75431	MTX2	10651	Metaxin-2 OS=Homo sapiens GN=MTX2 PE=1 SV=1	61.916	53.7923	54.2499	42.7563	49.9899	49.308	125.307	77.65	151.573	20.1521	5	0	11	1046.34	1082.87	1035.72	902.293	862.762	901.022	1073.98	1125.33	1103.61	23.9544	6	0	38
O15498	YKT6	10652	Synaptobrevin homolog YKT6 OS=Homo sapiens GN=YKT6 PE=1 SV=1	72.5706	79.336	68.3107	71.9806	62.0683	59.9343	35.8036	38.1	49.5506	33.3333	7	0	16	2189.87	2295.28	2249.21	2192.64	2168.12	2251.11	2124.49	2235.35	2108.27	63.1313	11	0	90
Q15126	PMVK	10654	Phosphomevalonate kinase OS=Homo sapiens GN=PMVK PE=1 SV=3	11.7191	7.05519	10.2994	9.3684	6.29769	5.90902	1.31211	0	0.320716	5.20833	1	0	2	281.306	290.289	280.701	222.927	217.22	234.202	277.929	279.322	259.868	46.875	9	0	29
Q07666	KHDRBS1	10657	KH domain-containing, RNA-binding, signal transduction-associated protein 1 OS=Homo sapiens GN=KHDRBS1 PE=1 SV=1	573.026	575.291	551.623	430.348	489.215	452.561	631.587	755.15	616.84	35.8916	14	0	62	4159.86	4191.48	4120.28	3777.2	3613.9	3769.96	3861.22	3975.47	3865.56	28.6682	10	0	121
G5EA30	CELF1	10658	CUG triplet repeat, RNA binding protein 1, isoform CRA_c OS=Homo sapiens GN=CELF1 PE=1 SV=1	201.51	179.503	160.4	173.732	212.555	197.232	150.261	112.9	143.795	4.0856	2	0	4	487.436	649.894	508.284	594.768	734.578	538.234	442.549	468.671	527.14	9.72763	5	0	20
P23141-2	CES1	1066	Isoform 2 of Liver carboxylesterase 1 OS=Homo sapiens GN=CES1	0	0	0	0	0	0	0	0	0	0	0	0	0	1285.33	1216.24	1218.92	960.707	962.265	944.449	897.693	840.778	878.983	31.5141	14	0	49
P49711	CTCF	10664	Transcriptional repressor CTCF OS=Homo sapiens GN=CTCF PE=1 SV=1	1140.59	1196.22	1109.93	592.916	973.228	811.994	1509.83	1545.55	1202.73	52.6823	32	0	131	1550.75	1470.54	1417.72	1268	1367.3	1380.16	1289.58	1293.6	1362.42	18.5695	12	0	36
O95363	FARS2	10667	Phenylalanine--tRNA ligase, mitochondrial OS=Homo sapiens GN=FARS2 PE=1 SV=1	0	0	0	0	0	0	0	0	0	0	0	0	0	191.926	183.371	195.839	174.116	165.792	165.194	163.272	163.366	167.171	11.7517	5	0	10
O00399	DCTN6	10671	Dynactin subunit 6 OS=Homo sapiens GN=DCTN6 PE=1 SV=1	0	0	0	0	0	0	0	0	0	0	0	0	0	267.746	260.002	272.062	271.035	272.408	276.081	243.211	242.577	250.685	26.3158	4	0	14
Q14344	GNA13	10672	Guanine nucleotide-binding protein subunit alpha-13 OS=Homo sapiens GN=GNA13 PE=1 SV=2	113.48	113.022	105.557	96.0261	86.0998	91.0188	125.039	133.7	136.946	15.6499	4	0	13	1450.13	1409.03	1445.32	942.907	937.661	954.411	847.638	858.714	857.155	42.7056	13	0	60
Q15125	EBP	10682	3-beta-hydroxysteroid-Delta(8),Delta(7)-isomerase OS=Homo sapiens GN=EBP PE=1 SV=3	80.0806	82.1804	85.5515	54.649	46.0264	40.8169	111.967	0	175.34	5.21739	1	0	3	529.503	615.236	601.686	405.756	358.182	405.199	419.404	488.207	443.434	9.56522	2	0	14
P41208	CETN2	1069	Centrin-2 OS=Homo sapiens GN=CETN2 PE=1 SV=1	33.3409	43.0701	38.1007	25.9453	31.6295	27.6582	40.5661	46.25	32.1747	36.0465	4	0	7	524.901	566.394	551.332	632.008	669.829	630.745	689.385	741.304	729.649	69.7674	11	0	32
P50990	CCT8	10694	T-complex protein 1 subunit theta OS=Homo sapiens GN=CCT8 PE=1 SV=4	971.905	962.322	874.678	1541.75	1266.74	1481.28	878.313	800.25	1101.7	59.3066	29	0	131	9936.74	10336.2	10107.2	14158	14302	14366.1	13312.7	13967.6	13500.2	76.8248	38	0	397
Q9BT09	CNPY3	10695	Protein canopy homolog 3 OS=Homo sapiens GN=CNPY3 PE=1 SV=1	8.73074	8.25429	7.21433	7.0263	4.0418	5.01522	4.30081	6.9	5.93324	4.31655	1	0	2	726.527	691.555	702.247	543.24	535.483	556.32	619.159	584.433	595.316	25.1799	7	0	19
E5RJF8	CETN3	1070	Centrin-3 OS=Homo sapiens GN=CETN3 PE=4 SV=1	0	0	0	0	0	0	0	0	0	0	0	0	0	254.037	256.478	257.696	265.367	276.396	279.998	306.652	296.919	294.677	23.0366	4	0	7
Q53GS9	USP39	10713	U4/U6.U5 tri-snRNP-associated protein 2 OS=Homo sapiens GN=USP39 PE=1 SV=2	321.055	338.133	316.41	253.493	297.104	236.907	258.194	362.35	306.673	39.115	19	0	61	1391.54	1428.87	1401.88	1277.04	1198.79	1325.66	1530.33	1521.92	1509.93	40.708	20	0	75
Q15054	POLD3	10714	DNA polymerase delta subunit 3 OS=Homo sapiens GN=POLD3 PE=1 SV=2	81.0963	88.0365	91.342	115.96	138.549	130.147	41.7203	47.6	38.7379	9.65665	4	0	11	204.249	236.629	213.068	315.629	322.839	309.11	278.301	270.548	294.389	19.3133	8	0	25
E9PK25	CFL1	1072	Cofilin-1 OS=Homo sapiens GN=CFL1 PE=1 SV=1	2138.9	2215.22	2087.9	2039.35	1733.01	1944.14	1028.73	1021	1021.08	62.2549	14	6	164	13530.6	14328.6	14202.6	12865.2	12551.4	13014.1	13772.7	13904	13562.3	50.9804	15	3	472
Q9Y666	SLC12A7	10723	Solute carrier family 12 member 7 OS=Homo sapiens GN=SLC12A7 PE=1 SV=3	0	0	0	0	0	0	0	0	0	0	0	0	0	551.131	484.588	492.585	235.34	196.014	204.655	276.628	277.965	269.724	9.87996	9	0	17
O60502	MGEA5	10724	Protein O-GlcNAcase OS=Homo sapiens GN=MGEA5 PE=1 SV=2	38.8098	27.4121	36.926	42.7824	38.6008	50.897	24.8815	25.5	26.6194	3.82096	3	0	6	1099.49	1124.27	1098.57	1011.95	993.167	985.312	973.45	961.242	1006.06	29.9127	21	0	61
O94916-5	NFAT5	10725	Isoform E of Nuclear factor of activated T-cells 5 OS=Homo sapiens GN=NFAT5	26.075	32.1527	30.2337	44.0835	34.2143	39.5755	26.8983	59.2	27.6732	1.6785	2	0	4	113.928	96.0791	110.187	117.202	110.649	110.452	48.3355	45.471	45.8675	3.16333	4	0	7
Q9Y266	NUDC	10726	Nuclear migration protein nudC OS=Homo sapiens GN=NUDC PE=1 SV=1	392.727	389.555	373.864	469.721	405.653	469.792	246.142	236.25	297.739	48.3384	15	0	39	4457.94	4748.64	4639.62	6059.87	6039.65	6166.05	6122.25	6289.45	6064.47	61.0272	23	0	194
Q15185	PTGES3	10728	Prostaglandin E synthase 3 OS=Homo sapiens GN=PTGES3 PE=1 SV=1	552.713	794.281	734.07	659.9	472.954	505.221	164.196	179.5	181.399	35.625	7	0	66	1601.72	1616.3	1562.76	1599.37	1623.48	1574.71	1866.54	1854.76	1864.32	55.625	9	0	89
Q9Y281	CFL2	1073	Cofilin-2 OS=Homo sapiens GN=CFL2 PE=1 SV=1	19.9225	28.9737	31.8949	26.2836	29.2639	30.4389	16.6444	19	14.9133	28.3133	1	0	41	617.201	606.404	586.284	555.279	529.909	540.652	587.741	633.637	607.528	53.6145	8	0	133
Q96TA2	YME1L1	10730	ATP-dependent zinc metalloprotease YME1L1 OS=Homo sapiens GN=YME1L1 PE=1 SV=2	17.5591	14.3335	11.9606	21.9637	20.0524	18.5215	29.0122	13.7	33.1712	7.50323	4	0	7	670.206	714.437	672.182	674.214	578.211	596.797	484.145	586.518	551.035	25.7439	15	0	37
Q8N3U4-2	STAG2	10735	Isoform 2 of Cohesin subunit SA-2 OS=Homo sapiens GN=STAG2	320.606	301.658	254.661	139.719	250.122	158.029	96.3916	71.45	102.515	13.8801	11	5	41	1662.94	1617.69	1669.79	1509.57	1453.34	1481.14	1653.45	1597.98	1651.57	26.1041	21	9	84
O75884	RBBP9	10741	Putative hydrolase RBBP9 OS=Homo sapiens GN=RBBP9 PE=1 SV=2	12.4418	14.4729	13.7642	12.4392	12.4074	28.0058	5.56432	5	9.43821	9.13978	1	0	2	432.204	408.626	437.738	355.54	343.592	349.876	403.509	376.275	384.441	51.6129	7	0	16
Q7Z5J4	RAI1	10743	Retinoic acid-induced protein 1 OS=Homo sapiens GN=RAI1 PE=1 SV=2	622.432	559.145	469.24	218.024	365.94	281.026	771.315	802.3	717.934	20.8814	30	1	76	659.862	670.189	665.765	601.232	685.144	557.965	635.38	596.213	734.89	11.6474	14	0	27
Q9Y2U5	MAP3K2	10746	Mitogen-activated protein kinase kinase kinase 2 OS=Homo sapiens GN=MAP3K2 PE=1 SV=2	0	0	0	0	0	0	0	0	0	0	0	0	0	135.209	125.964	128.749	115.141	102.765	107.937	56.9801	68.9337	71.4456	5.00808	3	0	6
O43896	KIF1C	10749	Kinesin-like protein KIF1C OS=Homo sapiens GN=KIF1C PE=1 SV=3	0	0	0	0	0	0	0	0	0	0	0	0	0	84.7285	93.5812	90.9342	132.379	129.77	135.792	121.954	114.502	121.352	8.7942	3	0	20
P53634	CTSC	1075	Dipeptidyl peptidase 1 OS=Homo sapiens GN=CTSC PE=1 SV=2	98.0109	132.152	109.9	90.4051	72.6584	69.3192	92.0422	88.8	126.362	5.83153	2	0	7	631.306	549.667	556.367	427.21	410.878	422.85	413.966	400.95	430.597	15.1188	6	0	33
O14908	GIPC1	10755	PDZ domain-containing protein GIPC1 OS=Homo sapiens GN=GIPC1 PE=1 SV=2	0	0	0	0	0	0	0	0	0	0	0	0	0	433.293	464.204	454.276	524.55	551.206	527.789	537.779	521.656	528.15	43.8438	10	0	37
Q9UKX7	NUP50	10762	Nuclear pore complex protein Nup50 OS=Homo sapiens GN=NUP50 PE=1 SV=2	137.68	115.337	111.988	170.193	176.837	186.755	144.745	123.1	140.176	21.5812	8	0	15	984.374	1027.3	981.862	1237.22	1294.66	1295.05	1457.69	1472.43	1410.45	61.1111	19	0	71
Q9Y450	HBS1L	10767	HBS1-like protein OS=Homo sapiens GN=HBS1L PE=1 SV=1	27.6766	26.3245	26.674	75.5718	49.3476	63.5592	31.4421	58.8	33.6752	10.5263	4	0	8	1326.7	1364.6	1391.02	1355.13	1363.17	1408.94	1424.32	1392.3	1382.9	42.2515	23	0	78
O43865	AHCYL1	10768	Putative adenosylhomocysteinase 2 OS=Homo sapiens GN=AHCYL1 PE=1 SV=2	156.128	157.473	160.851	110.781	112.356	111.452	70.6961	56.7	83.1456	18.3019	8	0	20	5128.69	5048.83	5089.95	4091.47	4010.73	4064.61	4207	4206.55	4217.22	47.5472	12	13	142
Q15326	ZMYND11	10771	Zinc finger MYND domain-containing protein 11 OS=Homo sapiens GN=ZMYND11 PE=1 SV=2	331.983	320.426	289.155	244.489	368.948	324.698	654.209	639.4	556.293	38.7043	23	0	48	111.75	123.734	109.595	120.855	108.836	114.32	121.768	124.973	137.795	5.81395	4	0	8
O75494	SRSF10; LOC100996657	10772	Serine/arginine-rich splicing factor 10 OS=Homo sapiens GN=SRSF10 PE=1 SV=1	552.156	650.528	739.635	422.801	422.102	327.975	133.872	152.5	99.5823	31.2977	9	0	56	382.07	400.642	388.865	404.819	416.633	416.515	416.104	396.781	409.49	28.626	7	0	32
O95707	POP4	10775	Ribonuclease P protein subunit p29 OS=Homo sapiens GN=POP4 PE=1 SV=2	0	0	0	0	0	0	0	0	0	0	0	0	0	217.612	203.086	210.106	224.098	220.437	230.382	256.504	257.847	270.445	27.7273	5	0	9
H3BMD8	ARPP19	10776	cAMP-regulated phosphoprotein 19 OS=Homo sapiens GN=ARPP19 PE=1 SV=1	0	0	0	0	0	0	0	0	0	0	0	0	0	527.177	543.333	534.349	716.42	677.079	664.934	693.429	627.626	691.475	34.3511	4	0	31
Q9HC98-2	NEK6	10783	Isoform 2 of Serine/threonine-protein kinase Nek6 OS=Homo sapiens GN=NEK6	0	0	0	0	0	0	0	0	0	0	0	0	0	127.984	128.864	136.451	142.122	145.538	139.37	129.437	138.401	134.189	17.0029	3	0	27
P57081	WDR4	10785	tRNA (guanine-N(7)-)-methyltransferase non-catalytic subunit WDR4 OS=Homo sapiens GN=WDR4 PE=1 SV=2	119.398	126.38	114.456	229.89	182.476	188.393	72.6521	129.3	80.0186	9.46602	3	0	10	334.014	347.963	341.768	542.35	529.864	548.099	514.68	523.644	499.591	32.767	9	0	29
Q9Y2A7-2	NCKAP1	10787	Isoform 2 of Nck-associated protein 1 OS=Homo sapiens GN=NCKAP1	20.0202	18.5722	14.7372	21.0269	27.7286	28.8996	35.9859	38.1	45.702	1.5873	2	0	4	2741.2	2781.7	2795.02	2390.55	2527.07	2347.24	2213.58	2368.47	2466.41	33.2451	33	0	118
Q13576	IQGAP2	10788	Ras GTPase-activating-like protein IQGAP2 OS=Homo sapiens GN=IQGAP2 PE=1 SV=4	123.715	89.8491	96.8476	75.9361	87.917	86.3015	83.0275	29.2	94.5654	5.20635	7	0	18	8133.58	6902.35	7337.93	5129.56	4850.65	4898.27	4353.08	3992.92	4377.18	56.1905	67	0	302
O95183	VAMP5	10791	Vesicle-associated membrane protein 5 OS=Homo sapiens GN=VAMP5 PE=1 SV=1	78.0103	68.4604	74.4927	69.4823	43.8645	56.7067	54.9143	58.2	75.4599	29.3103	3	0	7	567.413	570.185	594.33	358.257	330.451	340.35	546.703	546.573	564.257	39.6552	4	0	24
Q14592	ZNF460	10794	Zinc finger protein 460 OS=Homo sapiens GN=ZNF460 PE=1 SV=2	0	0	0	0	0	0	0	0	0	0	0	0	0	392.76	354.699	371.043	521.177	543.004	532.334	337.047	301.718	342.227	6.58363	3	0	8
P13995	MTHFD2	10797	Bifunctional methylenetetrahydrofolate dehydrogenase/cyclohydrolase, mitochondrial OS=Homo sapiens GN=MTHFD2 PE=1 SV=2	2.61727	3.65308	1.56627	5.51695	4.66844	6.35592	6.70635	4.5	6.48304	3.14286	1	0	2	457.445	506.935	478.367	1290.39	1367.34	1338.57	1127.19	1246.14	1167.7	44	12	0	46
O75818	RPP40	10799	Ribonuclease P protein subunit p40 OS=Homo sapiens GN=RPP40 PE=1 SV=3	0	0	0	0	0	0	0	0	0	0	0	0	0	139.564	142.111	135.809	146.9	145.674	157.795	153.419	150.035	139.814	27.5482	6	0	15
Q9UHD8	SEPT9	10801	Septin-9 OS=Homo sapiens GN=SEPT9 PE=1 SV=2	628.252	544.965	580.03	639.55	680.166	787.389	843.591	766.2	772.605	46.7577	25	0	101	7819.17	8007.21	7631.36	7145.69	7001.96	7035.39	6273.16	6343.4	6325.49	56.8259	34	0	236
O95486	SEC24A	10802	Protein transport protein Sec24A OS=Homo sapiens GN=SEC24A PE=1 SV=2	56.4666	52.9279	45.2794	55.3777	59.4364	55.515	40.6026	30.1	51.1313	4.02562	3	0	8	1066.08	1049.02	1074.87	1239.7	1220.4	1204.23	1021.74	1012.63	1002.88	21.6834	18	1	77
Q86SQ7	SDCCAG8	10806	Serologically defined colon cancer antigen 8 OS=Homo sapiens GN=SDCCAG8 PE=1 SV=1	0	0	0	0	0	0	0	0	0	0	0	0	0	131.151	136.224	137.833	123.291	115.18	112.966	142.311	136.801	152.699	5.6101	3	0	6
Q92598	HSPH1	10808	Heat shock protein 105 kDa OS=Homo sapiens GN=HSPH1 PE=1 SV=1	687.824	352.509	530.93	597.184	588.035	637.578	493.245	478.35	574.597	29.1375	19	0	76	8335.21	8688.78	8611.55	9841.38	10367.5	10229.1	12355.3	12603.2	12507.2	62.5874	45	0	372
A0A087WXR2	STARD10	10809	PCTP-like protein OS=Homo sapiens GN=STARD10 PE=1 SV=1	0	0	0	0	0	0	0	0	0	0	0	0	0	187.967	176.814	151.36	131.817	120.889	135.405	112.101	121.482	102.505	3.62117	1	0	2
Q9BVJ6	UTP14A	10813	U3 small nucleolar RNA-associated protein 14 homolog A OS=Homo sapiens GN=UTP14A PE=1 SV=1	46.7788	35.7221	28.1216	61.4151	103.583	104.475	66.5289	70.3	57.4081	7.13359	4	0	8	1230.94	1250.5	1226.43	2030.09	2014.83	2015.21	964.34	966.089	911.196	39.8184	24	0	76
Q9NRY5	FAM114A2	10827	Protein FAM114A2 OS=Homo sapiens GN=FAM114A2 PE=1 SV=4	71.2913	57.3896	66.9699	65.2145	53.0134	53.5784	44.952	78.7	45.198	13.2673	5	0	10	1253.85	1202.5	1249.23	1144.29	1126.52	1113.51	1284.52	1186.08	1201.59	46.7327	18	0	64
Q9BSJ2-4	TUBGCP2	10844	Isoform 3 of Gamma-tubulin complex component 2 OS=Homo sapiens GN=TUBGCP2	0	0	0	0	0	0	0	0	0	0	0	0	0	932.656	864.935	887.67	871.845	826.695	862.239	917.631	886.103	862.732	29.2473	21	0	59
O76031	CLPX	10845	ATP-dependent Clp protease ATP-binding subunit clpX-like, mitochondrial OS=Homo sapiens GN=CLPX PE=1 SV=2	98.9289	149.051	102.187	134.905	116.053	140.476	155.121	138.1	174.263	11.6904	6	0	14	2035.41	2019.98	2047.06	1945.77	1929.79	1925.84	1940.07	1836.05	1856.19	45.0237	25	0	93
Q6ZRS2	SRCAP	10847	Helicase SRCAP OS=Homo sapiens GN=SRCAP PE=1 SV=3	79.0259	95.3845	88.862	115.934	94.7474	90.1498	56.2143	102.8	59.9051	4.36533	13	0	26	333.123	313.394	331.994	317.128	312.78	314.526	322.593	317.085	318.765	4.55108	13	0	31
Q8WUF5	PPP1R13L	10848	RelA-associated inhibitor OS=Homo sapiens GN=PPP1R13L PE=1 SV=4	0	0	0	0	0	0	0	0	0	0	0	0	0	179.256	174.004	181.918	204.33	212.19	200.544	235.682	216.205	216.116	25.9662	14	0	25
O15446-2	CD3EAP	10849	Isoform 2 of DNA-directed RNA polymerase I subunit RPA34 OS=Homo sapiens GN=CD3EAP	153.911	126.84	148.89	193.796	262.153	228.292	302.733	308.25	231.03	37.6953	13	0	45	422.108	460.1	456.991	927.589	941.92	940.29	720.292	727.73	687.484	52.3438	13	0	40
Q9Y230	RUVBL2	10856	RuvB-like 2 OS=Homo sapiens GN=RUVBL2 PE=1 SV=3	558.494	570.62	434.746	363.676	422.776	402.186	416.024	372.85	454.076	50.54	19	0	69	4347.53	4340.28	4325.79	4588.71	4509.55	4583.41	4760.21	4909.61	4818.97	54.6436	26	0	192
O00264	PGRMC1	10857	Membrane-associated progesterone receptor component 1 OS=Homo sapiens GN=PGRMC1 PE=1 SV=3	30.2744	23.7032	24.3958	21.9377	17.7181	17.2553	30.5309	20.35	38.0965	23.5897	2	0	17	299.371	288.505	292.303	252.391	243.727	270.519	305.304	311.85	301.649	57.4359	7	0	34
O94966-5	USP19	10869	Isoform 5 of Ubiquitin carboxyl-terminal hydrolase 19 OS=Homo sapiens GN=USP19	0	0	0	0	0	0	0	0	0	2.04369	1	0	2	531.285	506.846	538.842	479.44	466.021	458.877	402.672	401.871	404.875	16.6314	16	0	29
Q9NP92	MRPS30	10884	28S ribosomal protein S30, mitochondrial OS=Homo sapiens GN=MRPS30 PE=1 SV=2	57.1502	50.5018	45.7778	49.2362	53.3111	51.3936	101.725	72.55	98.8378	12.7563	4	0	7	568.552	605.601	569.153	466.324	429.773	427.347	455.423	491.358	485.648	34.1686	10	0	28
Q9UNX4	WDR3	10885	WD repeat-containing protein 3 OS=Homo sapiens GN=WDR3 PE=1 SV=1	130.824	119.548	96.8714	158.222	224.649	220.471	266.602	261.1	242.965	8.27147	7	0	13	1017.09	1080.69	1045.15	1465.25	1417	1483.75	1364.5	1453.96	1357.37	43.6903	33	0	79
P61026	RAB10	10890	Ras-related protein Rab-10 OS=Homo sapiens GN=RAB10 PE=1 SV=1	249.773	240.253	212.585	237.125	268.059	242.568	486.72	417.6	541.655	56	9	2	46	5235.59	5380.03	5184.19	4427.85	4433.98	4728.43	5042.88	5428.02	5143.94	70.5	12	3	100
Q9UDY8	MALT1	10892	Mucosa-associated lymphoid tissue lymphoma translocation protein 1 OS=Homo sapiens GN=MALT1 PE=1 SV=1	0	0	0	0	0	0	0	0	0	0	0	0	0	685.004	670.189	667.887	796.381	807.71	812.913	665.868	695.154	670.56	30.5825	20	0	66
O95070	YIF1A	10897	Protein YIF1A OS=Homo sapiens GN=YIF1A PE=1 SV=2	30.2158	24.6792	26.1045	9.21226	16.6998	9.38491	28.8179	23.9	32.5298	4.09556	1	0	2	340.646	380.703	341.867	292.676	268.829	302.195	289.734	321.254	311.986	11.6041	3	0	27
O95639	CPSF4	10898	Cleavage and polyadenylation specificity factor subunit 4 OS=Homo sapiens GN=CPSF4 PE=1 SV=1	35.587	28.6669	24.8705	25.5029	31.0811	33.021	23.1806	23	23.9162	4.46097	1	0	2	251.265	251.483	259.424	267.521	265.385	267.763	270.075	274.668	270.109	19.3309	4	0	12
O76095	JTB	10899	Protein JTB OS=Homo sapiens GN=JTB PE=1 SV=1	0	0	0	0	0	0	0	0	0	0	0	0	0	137.09	133.503	130.181	124.322	130.359	114.804	113.867	108.975	119.381	13.6986	2	0	7
Q9BTZ2	DHRS4	10901	Dehydrogenase/reductase SDR family member 4 OS=Homo sapiens GN=DHRS4 PE=1 SV=3	83.6745	83.4074	72.879	63.4449	62.6636	65.744	127.615	97.9	130.073	14.0288	5	0	12	909	887.817	890.138	740.872	707.981	726.64	777.272	771.844	751.814	22.3022	7	0	29
Q9H0E9	BRD8	10902	Bromodomain-containing protein 8 OS=Homo sapiens GN=BRD8 PE=1 SV=2	124.535	119.91	155.417	159.263	135.792	135.957	125.331	181.4	122.101	10.1215	9	0	19	326.888	339.265	333.129	342.564	358.453	342.526	422.099	434.35	418.289	9.7166	10	0	19
O60476	MAN1A2	10905	Mannosyl-oligosaccharide 1,2-alpha-mannosidase IB OS=Homo sapiens GN=MAN1A2 PE=1 SV=1	0	0	0	0	0	0	0	0	0	0	0	0	0	210.336	198.135	198.851	174.725	180.246	163.453	132.876	140.049	137.266	17.3167	8	0	14
O14545	TRAFD1	10906	TRAF-type zinc finger domain-containing protein 1 OS=Homo sapiens GN=TRAFD1 PE=1 SV=1	0	0	0	0	0	0	0	0	0	0	0	0	0	195.489	203.443	207.243	205.361	194.927	202.285	243.211	212.715	227.703	16.1512	8	0	17
P83876	TXNL4A	10907	Thioredoxin-like protein 4A OS=Homo sapiens GN=TXNL4A PE=1 SV=1	19.2975	16.0903	16.7543	10.4614	14.7886	9.93112	10.1567	6.8	10.0109	7.74648	1	0	2	189.204	196.039	197.073	233.185	210.967	216.261	189.81	206.656	192.172	20.4225	3	0	10
Q8IY17-4	PNPLA6	10908	Isoform 4 of Neuropathy target esterase OS=Homo sapiens GN=PNPLA6	0	0	0	0	0	0	0	0	0	0	0	0	0	738.207	698.424	703.432	583.198	542.959	580.113	495.718	457.91	462.858	17.6727	15	0	36
Q9Y2Z0	SUGT1	10910	Suppressor of G2 allele of SKP1 homolog OS=Homo sapiens GN=SUGT1 PE=1 SV=3	318.858	318.934	295.408	367.189	364.608	416.611	213.656	242.7	252.747	24.9315	8	0	25	2655.39	2684.77	2742.49	2996.65	2969.62	3049.37	3103.84	3174.29	3031.1	71.2329	23	0	129
P51003	PAPOLA	10914	Poly(A) polymerase alpha OS=Homo sapiens GN=PAPOLA PE=1 SV=4	46.2124	39.5983	38.3499	25.8672	32.9611	27.2113	13.5342	3.8	14.4551	5.90604	3	0	5	1291.81	1308.93	1287.69	1289.22	1235.53	1293.16	1107.58	1087.33	1048.17	31.2752	18	0	52
O14776	TCERG1	10915	Transcription elongation regulator 1 OS=Homo sapiens GN=TCERG1 PE=1 SV=2	135.61	151.673	134.711	194.837	215.281	187.971	201.336	263.75	183.518	13.388	14	0	30	2711.71	2652.17	2723.04	2726.93	2690.1	2772.8	2747.74	2662.43	2722.58	29.1439	31	0	130
Q9UNF1	MAGED2	10916	Melanoma-associated antigen D2 OS=Homo sapiens GN=MAGED2 PE=1 SV=2	156.841	193.53	215.73	392.406	260.618	316.803	67.4766	82.5	62.1616	16.6667	8	0	21	2565.56	2651.72	2583.03	2697.65	2855.62	2699.78	2307.97	2355.43	2378.52	56.9307	24	3	113
A2ABF9	EHMT2	10919	Histone-lysine N-methyltransferase EHMT2 OS=Homo sapiens GN=EHMT2 PE=1 SV=1	72.5804	67.1777	69.1057	84.68	85.6298	113.612	128.83	100	131.471	2.76243	4	0	8	188.659	188.01	183.497	193.697	180.745	185.843	181.398	192.937	198.038	11.5233	10	0	20
Q99627	COPS8	10920	COP9 signalosome complex subunit 8 OS=Homo sapiens GN=COPS8 PE=1 SV=1	75.2758	68.8787	68.7023	62.9244	61.849	54.5219	32.2925	52.8	39.1502	27.7512	4	0	17	745.482	761.719	759.809	936.114	953.882	923.945	923.348	894.635	912.639	47.3684	6	0	51
Q15287	RNPS1	10921	RNA-binding protein with serine-rich domain 1 OS=Homo sapiens GN=RNPS1 PE=1 SV=1	2854.84	2034.99	2536.96	979.727	1024.05	919.101	424.031	489.45	307.555	24.2623	6	0	122	568.898	620.901	593.936	626.293	615.32	621.798	533.55	559.613	572.19	22.623	5	0	23
P53999	SUB1	10923	Activated RNA polymerase II transcriptional coactivator p15 OS=Homo sapiens GN=SUB1 PE=1 SV=3	1801.96	1840.29	2365.04	2104.3	1706.49	1671.33	1585.72	1843.35	1215.98	66.9291	13	0	148	2197.05	2241.18	2152.41	2134.55	2035.86	2181.03	1934.12	1987.68	1906.34	61.4173	9	0	85
Q9Y657	SPIN1	10927	Spindlin-1 OS=Homo sapiens GN=SPIN1 PE=1 SV=3	257.781	292.944	296.001	231.556	316.357	225.585	54.8414	79.7	47.9928	48.0916	9	0	22	39.3453	43.4898	42.7519	50.8249	48.12	45.1672	20.682	18.0333	19.2797	9.54198	2	0	3
Q15311	RALBP1	10928	RalA-binding protein 1 OS=Homo sapiens GN=RALBP1 PE=1 SV=3	0	0	0	0	0	0	0	0	0	0	0	0	0	101.456	95.3654	100.166	109.941	100.091	100.441	97.4611	94.9656	102.024	9.00763	6	0	13
Q9BRL6	SRSF8	10929	Serine/arginine-rich splicing factor 8 OS=Homo sapiens GN=SRSF8 PE=1 SV=1	165.747	225.013	192.366	81.7653	76.3869	63.4599	20.5807	20.3	13.9282	19.5035	3	0	61	95.5175	80.6904	91.2798	101.088	106.208	100.345	108.244	91.5238	100.341	2.83688	1	0	3
B3KTM8	MORF4L1	10933	Mortality factor 4-like protein 1 OS=Homo sapiens GN=MORF4L1 PE=1 SV=1	92.1904	89.7794	91.9352	73.6721	105.494	67.8048	69.384	63.55	64.567	20.977	7	0	34	757.953	752.307	793.527	1075.33	1075.22	1065.83	751.71	767.626	757.968	41.954	10	2	39
P30048	PRDX3	10935	Thioredoxin-dependent peroxide reductase, mitochondrial OS=Homo sapiens GN=PRDX3 PE=1 SV=3	373.879	305.381	304.366	232.701	256.592	244.306	527.299	309.25	589.292	36.3281	7	0	46	2500.08	2321.55	2388.97	2180.69	2167.53	2184.71	2291.57	2255.71	2280.15	42.9688	8	0	84
A0A024R571	EHD1	10938	EH domain-containing protein 1 OS=Homo sapiens GN=EHD1 PE=1 SV=1	139.038	119.841	127.9	153.46	145.239	169.698	107.46	81.45	142.627	24.4526	9	0	31	3821.49	4080.68	3919.55	4984.02	5036.2	5162.5	4319.94	4306.17	4134.18	65.8759	20	13	196
Q9Y4W6	AFG3L2	10939	AFG3-like protein 2 OS=Homo sapiens GN=AFG3L2 PE=1 SV=2	78.1177	88.162	72.3925	82.5721	68.0997	72.4972	77.5361	60.45	90.7282	19.5734	13	0	25	2099.7	2170.21	2064.09	1891.95	1673.37	1753.83	1722.37	1945.61	1894.51	37.7666	30	0	93
Q99575	POP1	10940	Ribonucleases P/MRP protein subunit POP1 OS=Homo sapiens GN=POP1 PE=1 SV=2	253.582	261.934	223.976	216.28	298.874	242.717	311.128	302.65	291.531	22.5586	17	0	45	1703.13	1855.79	1772.43	2032.48	2139.08	2107.43	2054.63	2275.05	2260.59	43.0664	34	0	122
O00193	C11orf58	10944	Small acidic protein OS=Homo sapiens GN=SMAP PE=1 SV=1	951.661	2014.84	1698.86	1293.44	710.825	1041.23	137.93	359.75	137.839	51.3661	10	0	121	818.134	910.878	827.442	852.218	982.383	835.641	838.761	798.118	857.973	30.0546	5	0	47
M0R1Y2	KDELR1	10945	ER lumen protein-retaining receptor (Fragment) OS=Homo sapiens GN=KDELR1 PE=3 SV=1	4.02356	9.20242	6.47866	9.52454	11.1855	7.99456	10.5941	16.4	7.72009	3.63636	1	0	2	900.933	1050.49	878.784	606.713	521.572	668.755	673.723	809.074	675.224	8.63636	2	0	21
Q12874	SF3A3	10946	Splicing factor 3A subunit 3 OS=Homo sapiens GN=SF3A3 PE=1 SV=1	26.827	23.1873	20.6581	31.8265	33.29	36.5217	23.8488	25.7	25.1189	12.9741	5	0	13	1499.23	1507.74	1496.46	1626.63	1621.08	1661.27	1609.25	1548.39	1554.5	30.7385	15	0	97
P53677	AP3M2	10947	AP-3 complex subunit mu-2 OS=Homo sapiens GN=AP3M2 PE=1 SV=1	44.3959	40.1003	37.5193	34.9754	37.9741	33.5672	34.2121	31.3	36.6074	2.39234	1	0	4	184.997	171.729	175.253	159.079	160.219	176.51	177.354	166.759	171.546	11.7225	3	0	13
Q14849	STARD3	10948	StAR-related lipid transfer protein 3 OS=Homo sapiens GN=STARD3 PE=1 SV=2	0	0	0	0	0	0	0	0	0	0	0	0	0	177.771	174.673	181.868	179.316	155.507	167.709	174.473	189.543	177.316	9.4382	3	0	6
Q13151	HNRNPA0	10949	Heterogeneous nuclear ribonucleoprotein A0 OS=Homo sapiens GN=HNRNPA0 PE=1 SV=1	132.426	185.066	122.122	237.385	195.745	256.422	163.722	271.6	168.628	39.0164	8	0	46	1322.6	1524.33	1348.26	1244.34	1468.39	1219.03	1164.93	1275.32	1490.79	54.4262	10	0	90
P83916	CBX1	10951	Chromobox protein homolog 1 OS=Homo sapiens GN=CBX1 PE=1 SV=1	823.737	791.854	852.359	701.667	698.386	653.518	405.564	534.45	388.605	54.5946	10	3	137	577.609	533.386	572.708	500.004	516.724	507.623	748.968	731.317	760.805	58.9189	7	0	59
P60468	SEC61B	10952	Protein transport protein Sec61 subunit beta OS=Homo sapiens GN=SEC61B PE=1 SV=2	75.1098	65.1978	63.1729	49.6525	49.1596	39.1286	65.6056	38.1	78.9992	21.875	2	0	6	816.798	917.078	821.765	750.428	678.846	729.832	689.804	738.734	693.782	30.2083	3	0	20
Q15785	TOMM34	10953	Mitochondrial import receptor subunit TOM34 OS=Homo sapiens GN=TOMM34 PE=1 SV=2	83.5866	76.896	70.933	124.261	129.322	132.059	99.2224	84.8	111.655	29.4498	9	0	19	2182.6	2329.36	2299.17	3299.07	3371.03	3352.82	3316.28	3301.45	3216.16	64.7249	20	0	134
Q14554	PDIA5	10954	Protein disulfide-isomerase A5 OS=Homo sapiens GN=PDIA5 PE=1 SV=1	67.9123	62.7996	56.2908	74.1145	77.2329	80.3428	162.629	112.6	179.807	10.0193	5	0	11	1457.51	1391.05	1425.08	1254.88	1216.91	1241.08	1255.05	1241.29	1231.26	35.2601	18	0	48
Q13530	SERINC3	10955	Serine incorporator 3 OS=Homo sapiens GN=SERINC3 PE=2 SV=2	3.18369	2.31455	3.13254	3.53917	2.63187	2.92968	4.85967	2.5	6.75794	2.32558	1	0	2	274.873	269.771	266.187	202.456	193.296	205.332	302.562	307.438	302.61	7.82241	5	0	9
Q13438	OS9	10956	Protein OS-9 OS=Homo sapiens GN=OS9 PE=1 SV=1	0	0	0	0	0	0	0	0	0	0	0	0	0	433.887	404.21	430.037	387.393	354.33	356.405	265.427	249.897	251.214	23.2384	12	0	29
Q15363	TMED2	10959	Transmembrane emp24 domain-containing protein 2 OS=Homo sapiens GN=TMED2 PE=1 SV=1	146.079	135.694	130.641	77.3414	76.9822	69.1206	120.617	98	164	10.4478	2	0	8	1042.53	1027.07	1076.55	950.355	937.208	913.692	894.021	966.768	979.036	32.3383	7	0	54
Q12907	LMAN2	10960	Vesicular integral-membrane protein VIP36 OS=Homo sapiens GN=LMAN2 PE=1 SV=1	612.041	548.632	539.295	339.136	350.853	334.356	652.034	467.3	779.844	39.0449	12	0	54	2803.17	2764.97	2791.12	2150.62	2147.32	2158.69	2405.81	2489.37	2455.84	43.8202	13	0	66
P30040	ERP29	10961	Endoplasmic reticulum resident protein 29 OS=Homo sapiens GN=ERP29 PE=1 SV=4	322.041	326.756	320.777	270.461	239.955	260.742	445.851	271.7	548.172	47.1264	11	0	53	3087.69	3093.98	3105.09	2547.43	2596.94	2599.14	3116.9	2972.44	2985.48	55.9387	12	0	152
Q13015	MLLT11	10962	Protein AF1q OS=Homo sapiens GN=MLLT11 PE=1 SV=1	0	0	0	0	0	0	0	0	0	0	0	0	0	68.9903	69.3161	73.557	70.9674	72.0441	71.2326	42.4795	47.9918	48.0792	54.4444	3	0	9
P31948	STIP1	10963	Stress-induced-phosphoprotein 1 OS=Homo sapiens GN=STIP1 PE=1 SV=1	727.708	731.397	673.745	1293	1053.33	1351.63	754.002	902.9	965.183	49.7238	27	0	81	12940	13085.3	12850.7	14168.9	14426.9	14514.1	15632.6	15224.2	15279.1	61.326	45	0	406
H7C2Q8	EBNA1BP2	10969	EBNA1 binding protein 2, isoform CRA_d OS=Homo sapiens GN=EBNA1BP2 PE=1 SV=1	332.247	300.849	302.254	262.315	338.493	286.041	319.584	445.65	304.611	35.7341	13	0	48	1243.16	1303.71	1287.49	1669.02	1634.68	1667.12	1123.2	1183.7	1079.14	32.964	12	0	63
Q07065	CKAP4	10970	Cytoskeleton-associated protein 4 OS=Homo sapiens GN=CKAP4 PE=1 SV=2	800.884	691.381	699.956	920.315	797.206	1001.65	1371.25	941.1	1656.39	66.2791	38	0	173	9937.23	10804	9954.78	9505.14	11052	9228.66	10266.8	10184.2	10676.2	71.0963	39	1	464
P27348	YWHAQ	10971	14-3-3 protein theta OS=Homo sapiens GN=YWHAQ PE=1 SV=1	557.644	553.107	508.492	453.405	405.152	449.954	276.953	311.35	390.884	53.8776	9	1	95	7468.72	7333.5	7245.31	6603.34	6289.54	6775.42	7182.43	7184.61	6949.65	69.3878	12	5	516
P49755	TMED10	10972	Transmembrane emp24 domain-containing protein 10 OS=Homo sapiens GN=TMED10 PE=1 SV=2	230.232	215.169	215.481	119.213	122.147	113.96	262.726	153.15	314.061	31.0502	7	0	33	1535.8	1436.23	1521.94	1323.79	1329.92	1285.28	1312.73	1316.62	1400.31	39.2694	8	0	93
Q8N3C0	ASCC3	10973	Activating signal cointegrator 1 complex subunit 3 OS=Homo sapiens GN=ASCC3 PE=1 SV=3	0	0	0	0	0	0	0	0	0	0	0	0	0	2012.75	1936.75	2097.95	2254.7	2204.14	2173.05	2179.93	2171.02	2194.38	20.9355	37	0	93
Q96AC1-3	FERMT2	10979	Isoform 3 of Fermitin family homolog 2 OS=Homo sapiens GN=FERMT2	304.17	305.046	279.745	301.298	280.012	302.055	161.949	152.1	181.296	13.5371	7	0	13	2272.77	2362.14	2365.57	2814.06	2742.21	2813.08	2242.21	2302.1	2190.87	52.5473	31	0	123
Q7L5N1	COPS6	10980	COP9 signalosome complex subunit 6 OS=Homo sapiens GN=COPS6 PE=1 SV=1	53.2048	45.7332	46.2999	41.6373	39.2901	35.4541	20.8723	17.5	28.727	16.5138	4	0	13	1171.8	1190.19	1183.33	1121.19	1140.7	1174.93	1167.67	1140.65	1154.62	44.6483	11	0	59
Q13637	RAB32	10981	Ras-related protein Rab-32 OS=Homo sapiens GN=RAB32 PE=1 SV=3	0	0	0	0	0	0	0	0	0	0	0	0	0	297.49	339.488	323.651	329.027	356.686	349.635	462.766	486.026	477.041	29.7778	6	0	24
Q15555	MAPRE2	10982	Microtubule-associated protein RP/EB family member 2 OS=Homo sapiens GN=MAPRE2 PE=1 SV=1	187.916	174.191	162.916	106.644	109.097	111.849	51.8406	50.25	55.4266	30.8869	6	1	25	2376.06	3017.52	2423.43	1868.48	2375.1	1563.88	1323.84	1249.73	1372.18	48.318	11	2	59
Q92616	GCN1L1; GCN1	10985	Translational activator GCN1 OS=Homo sapiens GN=GCN1L1 PE=1 SV=6	54.7673	54.601	44.3539	60.0098	67.2067	71.3055	63.686	65.8	66.4111	2.65818	6	0	10	12725.6	12184.4	12712.7	12019.2	11787.9	11846.6	11818	11563.4	11736.2	47.1359	114	0	499
Q92905	COPS5	10987	COP9 signalosome complex subunit 5 OS=Homo sapiens GN=COPS5 PE=1 SV=4	6.28926	5.99552	5.38702	6.06344	4.8251	5.04005	3.97278	5.85	4.63893	2.39521	1	0	5	1331.36	1329.27	1314.74	1181.71	1187.73	1174.98	1225.21	1203.19	1223.42	48.503	12	0	50
P50579	METAP2	10988	Methionine aminopeptidase 2 OS=Homo sapiens GN=METAP2 PE=1 SV=1	142.075	143.948	163.841	338.59	256.419	238.223	114.688	107.2	92.7212	24.0586	3	7	37	1104.79	1176.81	1159.24	1489.99	1468.57	1510.05	1145.32	1185.01	1077.26	45.3975	2	14	69
Q16891-2	IMMT	10989	Isoform 2 of MICOS complex subunit MIC60 OS=Homo sapiens GN=IMMT	526.276	457.165	398.153	445.884	482.776	566	997.326	690.5	1333.06	51.4056	2	28	94	6466.19	7052.53	6536.06	5941.17	5868.11	5492.55	5437.1	6775.67	6871.09	69.0763	3	44	274
Q13435	SF3B2	10992	Splicing factor 3B subunit 2 OS=Homo sapiens GN=SF3B2 PE=1 SV=2	220.183	189.793	240.256	314.362	301.71	339.818	180.926	286.5	171.594	27.8212	18	0	43	5208.33	5127.47	5167.4	5334.83	5363.12	5360.44	5493.66	5174.73	5445.97	44.4693	35	0	228
A1L0T0	ILVBL	10994	Acetolactate synthase-like protein OS=Homo sapiens GN=ILVBL PE=1 SV=2	48.3804	43.7533	46.0626	45.8531	38.4441	38.9797	64.9738	51.2	76.674	10.2848	4	0	8	618.785	623.22	624.938	548.815	530.408	548.341	658.571	652.834	644.213	29.4304	11	0	50
Q6P1M0	SLC27A4	10999	Long-chain fatty acid transport protein 4 OS=Homo sapiens GN=SLC27A4 PE=1 SV=1	0	0	0	0	0	0	0	0	0	0	0	0	0	361.63	363.575	364.28	350.574	338.698	329.566	351.827	389.849	379.297	10.2644	6	0	17
Q99661	KIF2C	11004	Kinesin-like protein KIF2C OS=Homo sapiens GN=KIF2C PE=1 SV=2	100.452	131.204	103.077	191.74	331.788	312.384	1697.05	1442.8	1585.78	41.3793	25	1	86	432.65	485.168	468.099	1339.15	1415.28	1431.04	3051.51	2899.72	3078.75	36.8276	19	1	76
P48060	GLIPR1	11010	Glioma pathogenesis-related protein 1 OS=Homo sapiens GN=GLIPR1 PE=1 SV=3	60.7831	73.0895	59.8267	108.101	89.2956	94.0477	175.726	139.9	184.32	16.9173	4	0	7	145.157	158.794	169.773	284.057	286.228	294.215	256.55	281.116	269.916	31.203	6	0	17
Q86UE8	TLK2	11011	Serine/threonine-protein kinase tousled-like 2 OS=Homo sapiens GN=TLK2 PE=1 SV=2	14.0434	24.3725	22.0227	26.6999	18.0784	18.025	16.2799	22.2	13.7221	2.07254	2	0	2	502.333	505.776	500.385	422.619	465.613	477.834	478.522	549.724	538.054	13.2124	5	5	22
O43731-2	KDELR3	11015	Isoform 2 of ER lumen protein-retaining receptor 3 OS=Homo sapiens GN=KDELR3	0	0	0	0	0	0	0	0	0	0	0	0	0	48.1547	49.8237	47.2937	37.2872	28.2286	42.4107	35.2756	37.4239	33.1265	8.63636	2	0	7
P17544	ATF7	11016	Cyclic AMP-dependent transcription factor ATF-7 OS=Homo sapiens GN=ATF7 PE=1 SV=2	440.971	453.902	437.535	289.952	326.415	302.154	314.372	291.2	258.153	12.5506	3	3	16	746.867	702.885	700.174	642.08	622.797	631.132	410.713	388.588	406.077	19.4332	5	3	18
Q8WVK2	SNRNP27	11017	U4/U6.U5 small nuclear ribonucleoprotein 27 kDa protein OS=Homo sapiens GN=SNRNP27 PE=1 SV=1	73.0785	85.4989	104.216	78.1481	69.4313	63.3109	29.9599	39.75	30.4451	23.2258	3	0	7	249.335	251.126	264.114	252.86	265.249	264.62	253.39	235.014	258.281	23.871	4	0	11
Q13445	TMED1	11018	Transmembrane emp24 domain-containing protein 1 OS=Homo sapiens GN=TMED1 PE=1 SV=1	14.4731	11.0429	15.9	9.83682	7.92695	6.80282	13.68	9.8	13.3326	5.72687	1	0	1	202.764	218.207	198.406	161.281	139.738	168.337	182.838	195.942	170.825	21.1454	4	0	12
Q9BW83	IFT27	11020	Intraflagellar transport protein 27 homolog OS=Homo sapiens GN=IFT27 PE=1 SV=1	33.1651	32.0969	31.9187	22.1198	21.9949	19.316	8.9175	9	12.8974	20.4301	3	0	4	2078.27	1996.38	2019.71	1568.12	1540.11	1566.15	1551.8	1514.26	1530.98	72.5806	10	0	48
Q15286	RAB35	11021	Ras-related protein Rab-35 OS=Homo sapiens GN=RAB35 PE=1 SV=1	7.01194	6.94365	5.55314	5.77718	7.72329	8.54077	17.0453	15.75	17.9715	26.8657	3	0	17	1449.34	1472.77	1423.01	1329.32	1280.48	1348.63	1402.19	1546.94	1488.1	52.2388	8	0	70
F6TB26	TDRKH	11022	Tudor and KH domain-containing protein OS=Homo sapiens GN=TDRKH PE=4 SV=1	0	0	0	0	0	0	0	0	0	0	0	0	0	71.8608	60.5735	61.6101	39.9104	44.4952	45.5541	17.5681	15.6095	21.9241	7.43802	3	0	5
B4E3T4	RBPMS	11030	HCG2043421, isoform CRA_c OS=Homo sapiens GN=RBPMS PE=1 SV=1	0	0	0	0	0	0	0	0	0	0	0	0	0	92.1026	93.4474	101.795	100.244	91.1653	88.7869	61.256	72.1331	68.2724	20.9821	3	1	5
Q13636	RAB31	11031	Ras-related protein Rab-31 OS=Homo sapiens GN=RAB31 PE=1 SV=1	76.0961	69.5201	65.0476	63.1847	61.6297	63.3606	104.653	79.3	128.309	26.2887	3	1	8	878.513	836.209	877.5	859.9	808.027	840.816	874.78	896.477	890.666	61.3402	7	2	41
P60981	DSTN	11034	Destrin OS=Homo sapiens GN=DSTN PE=1 SV=3	762.329	770.689	772.467	691.987	609.106	642.618	301.458	303.95	354.54	53.9394	9	0	67	4700.05	4947.85	4903.63	4655.18	4514.22	4486.93	4585.18	4662.67	4474.54	60	12	0	185
P18754-2	RCC1	1104	Isoform 2 of Regulator of chromosome condensation OS=Homo sapiens GN=RCC1	1127.46	1503.36	1178.77	1530.3	1662.42	1306.46	731.94	907.3	619.394	63.4956	24	0	171	1172.79	1154.33	1175.87	1305.33	1343.28	1274.01	1388.86	1433.21	1439.87	47.7876	13	0	69
O43505	B3GNT1; B4GAT1	11041	N-acetyllactosaminide beta-1,3-N-acetylglucosaminyltransferase OS=Homo sapiens GN=B3GNT1 PE=1 SV=1	0	0	0	0	0	0	0	0	0	0	0	0	0	224.788	201.882	214.056	135.658	132.126	138.113	247.627	248.006	249.723	13.494	4	0	11
Q16186	ADRM1	11047	Proteasomal ubiquitin receptor ADRM1 OS=Homo sapiens GN=ADRM1 PE=1 SV=2	45.8022	47.253	38.0888	55.2996	43.0969	58.0226	27.3964	25.65	28.2459	14.0049	6	0	11	1006.65	1104.24	994.401	1148.36	1170.29	1212.26	1149.22	1267.52	1214.05	22.113	10	0	48
O14646	CHD1	1105	Chromodomain-helicase-DNA-binding protein 1 OS=Homo sapiens GN=CHD1 PE=1 SV=2	565.858	672.864	556.31	554.818	650.213	586.632	1394.39	1479	1198.19	29.7076	38	6	138	638.68	630.892	634.96	887.163	876.22	871.427	795.77	856.242	840.712	18.3626	19	6	58
O43809	NUDT21	11051	Cleavage and polyadenylation specificity factor subunit 5 OS=Homo sapiens GN=NUDT21 PE=1 SV=1	248.514	184.536	184.606	154.449	182.884	164.31	180.67	146.65	221.271	24.6696	5	0	27	2391.9	2487.62	2417.9	2405.02	2375.64	2362.04	2524.46	2542.16	2560.36	46.696	9	0	61
Q16630-2	CPSF6	11052	Isoform 2 of Cleavage and polyadenylation specificity factor subunit 6 OS=Homo sapiens GN=CPSF6	69.0354	52.398	58.5215	51.8645	65.3895	58.6185	40.8212	71.05	40.5476	12.2449	5	0	18	2979.8	3052.5	2944.2	2678.26	2894.63	2728.99	2776.92	2887.17	3025.48	30.2721	15	0	100
Q9NZT2	OGFR	11054	Opioid growth factor receptor OS=Homo sapiens GN=OGFR PE=1 SV=3	45.2456	43.8509	62.2829	79.6054	49.1126	63.8571	7.24091	11.75	10.9387	17.873	6	0	16	705.345	691.734	703.679	629.385	603.313	658.454	625.062	572.169	600.941	33.0871	16	0	36
Q9Y2R4	DDX52	11056	Probable ATP-dependent RNA helicase DDX52 OS=Homo sapiens GN=DDX52 PE=1 SV=3	44.4545	40.4907	40.0585	37.0572	40.324	29.2472	23.5451	19.2	23.5268	1.33556	1	0	1	152.976	155.047	165.084	164.279	169.961	154.458	86.2138	84.6401	85.1963	16.5275	6	0	13
O14647	CHD2	1106	Chromodomain-helicase-DNA-binding protein 2 OS=Homo sapiens GN=CHD2 PE=1 SV=2	664.435	772.655	646.62	289.484	397.162	321.768	774.802	780.1	667.02	21.8271	30	0	149	183.512	160.845	171.205	147.556	144.269	136.179	178.051	163.027	163.373	7.27571	6	0	28
O00308	WWP2	11060	NEDD4-like E3 ubiquitin-protein ligase WWP2 OS=Homo sapiens GN=WWP2 PE=1 SV=2	0	0	0	0	0	0	0	0	0	0	0	0	0	110.86	128.462	113.446	103.242	106.118	96.4276	141.01	126.233	137.218	2.18391	1	0	2
Q12873-3	CHD3	1107	Isoform 3 of Chromodomain-helicase-DNA-binding protein 3 OS=Homo sapiens GN=CHD3	495.142	492.678	462.702	195.357	298.827	228.217	422.816	379.85	348.057	18.6984	21	0	105	425.968	410.633	396.813	329.729	330.859	334.547	355.034	342.245	330.112	17.9213	16	0	69
Q12893	TMEM115	11070	Transmembrane protein 115 OS=Homo sapiens GN=TMEM115 PE=1 SV=1	19.5319	19.2135	14.3812	13.0117	13.8487	15.8401	7.21661	8.9	7.65136	7.69231	2	0	4	76.9584	73.7766	74.2481	76.7291	69.7786	61.8993	46.2906	51.0943	46.8291	20.2279	5	0	16
Q92547	TOPBP1	11073	DNA topoisomerase 2-binding protein 1 OS=Homo sapiens GN=TOPBP1 PE=1 SV=3	0	0	0	0	0	0	0	0	0	0	0	0	0	72.6527	84.3034	83.5291	103.617	96.0588	93.0425	112.752	120.61	120.583	3.87648	3	0	5
Q9H2D6	TRIOBP	11078	TRIO and F-actin-binding protein OS=Homo sapiens GN=TRIOBP PE=1 SV=3	84.5534	58.4493	74.73	22.5883	74.789	57.9481	88.4946	96.5	79.8124	0.761099	1	1	3	945.969	938.622	931.853	830.764	789.359	817.216	716.109	723.513	710.802	9.68288	22	0	71
Q9P0H9	RER1	11079	Protein RER1 OS=Homo sapiens GN=RER1 PE=1 SV=1	199.137	221.011	204.22	164.676	175.239	137.521	291.131	292.05	288.873	16.8224	4	0	15	1644.63	1574.69	1590.51	1426.98	1317.86	1391.38	1400.85	1418.52	1407.28	25.2336	5	0	27
Q14839-2	CHD4	1108	Isoform 2 of Chromodomain-helicase-DNA-binding protein 4 OS=Homo sapiens GN=CHD4	1714.34	1922	1439.82	901.943	1361.84	1057.54	2179.77	1994.25	1885.29	39.5876	60	10	279	4935.68	4948.43	4989.29	5051.99	4949.39	5140.89	5597.25	5541.99	5524.3	38.8144	55	12	237
Q9UDY4	DNAJB4	11080	DnaJ homolog subfamily B member 4 OS=Homo sapiens GN=DNAJB4 PE=1 SV=1	126.381	127.509	147.728	174.981	157.991	169.599	71.5951	80.9	85.2302	22.5519	5	1	29	1172.24	1362.24	1277.67	2876.17	3000.52	2996.46	2462.65	2631.16	2485.84	47.181	13	1	104
Q9BTC0	DIDO1	11083	Death-inducer obliterator 1 OS=Homo sapiens GN=DIDO1 PE=1 SV=5	366.144	480.924	364.003	279.673	298.153	288.598	698.481	760.8	595.753	19.0625	32	0	89	1658.19	1621.03	1664.41	1536.74	1494.98	1515.13	1383.7	1320.31	1373.33	22.0089	38	0	91
P61964	WDR5	11091	WD repeat-containing protein 5 OS=Homo sapiens GN=WDR5 PE=1 SV=1	197.594	204.363	172.325	121.971	151.865	141.667	210.57	218.55	204.548	36.8263	9	0	31	848.571	935.321	862.147	840.507	886.233	805.127	883.146	916.11	933.361	48.2036	12	0	52
O15504	NUPL2	11097	Nucleoporin-like protein 2 OS=Homo sapiens GN=NUPL2 PE=1 SV=1	0	0	0	0	0	0	0	0	0	0	0	0	0	565.186	535.795	559.033	608.212	601.002	621.895	383.803	384.613	362.998	25.2955	7	0	17
O95084	PRSS23	11098	Serine protease 23 OS=Homo sapiens GN=PRSS23 PE=1 SV=1	101.214	118.488	123.735	24.7742	63.4469	61.0268	214.968	114.6	192.04	11.2272	3	0	11	437.005	396.449	399.084	367.906	334.076	378.602	878.684	909.954	927.062	35.5091	2	8	33
Q9BUJ2	HNRNPUL1	11100	Heterogeneous nuclear ribonucleoprotein U-like protein 1 OS=Homo sapiens GN=HNRNPUL1 PE=1 SV=2	106.742	94.3945	91.2708	62.1437	106.497	75.2283	70.1008	75.7	51.2458	9.92991	6	0	18	3047.95	2803.96	2993.28	2792.28	2766.81	2669.51	2565.5	2539.83	2655.32	47.4299	31	0	140
O95260-2	ATE1	11101	Isoform ATE1-2 of Arginyl-tRNA--protein transferase 1 OS=Homo sapiens GN=ATE1	23.2624	22.7272	17.6799	18.7889	21.243	16.7339	10.6427	14.7	10.2858	5.79151	2	0	4	584.488	559.301	563.674	566.147	566.067	568.749	550.095	568.048	560.074	23.3591	9	0	19
O95059	RPP14	11102	Ribonuclease P protein subunit p14 OS=Homo sapiens GN=RPP14 PE=1 SV=3	0	0	0	0	0	0	0	0	0	0	0	0	0	138.179	136.937	132.156	125.961	131.22	132.358	134.41	139.903	125.631	35.4839	4	0	6
Q13601	KRR1	11103	KRR1 small subunit processome component homolog OS=Homo sapiens GN=KRR1 PE=1 SV=4	12.3441	12.1444	10.6079	10.9558	11.0131	12.7118	18.5032	19.4	16.3909	6.29921	2	0	4	1096.82	1049.29	1079.02	1250.95	1185.15	1211.29	1000.96	1007.54	943.265	35.4331	14	0	35
O75449	KATNA1	11104	Katanin p60 ATPase-containing subunit A1 OS=Homo sapiens GN=KATNA1 PE=1 SV=1	0	0	0	0	0	0	0	0	0	0	0	0	0	32.0701	38.6279	30.7063	58.6477	62.6195	58.5142	30.5815	32.8671	24.8088	4.27699	1	0	3
O14757	CHEK1	1111	Serine/threonine-protein kinase Chk1 OS=Homo sapiens GN=CHEK1 PE=1 SV=2	0	0	0	0	0	0	0	0	0	0	0	0	0	230.232	228.288	240.023	402.758	437.158	430.829	364.794	372.203	359.44	8.61345	5	0	12
P31937	HIBADH	11112	3-hydroxyisobutyrate dehydrogenase, mitochondrial OS=Homo sapiens GN=HIBADH PE=1 SV=2	165.386	145.189	136.301	134.02	129.714	151.474	263.479	174.9	290.969	31.25	7	0	28	2535.57	2471.65	2451.27	1929.38	1888.51	1920.48	1938.77	1852.82	1885.09	46.4286	12	0	87
O14578-4	CIT	11113	Isoform 4 of Citron Rho-interacting kinase OS=Homo sapiens GN=CIT	0	0	0	0	0	0	0	0	0	0	0	0	0	290.858	319.951	299.757	332.399	344.135	353.745	856.096	847.855	866.771	12.7598	23	1	41
O95684	FGFR1OP	11116	FGFR1 oncogene partner OS=Homo sapiens GN=FGFR1OP PE=1 SV=1	0	0	0	0	0	0	0	0	0	0	0	0	0	318.375	322.137	325.082	436.813	453.334	442.774	460.814	459.218	450.598	17.5439	5	0	19
Q7KYR7-1	BTN2A1	11120	Isoform 2 of Butyrophilin subfamily 2 member A1 OS=Homo sapiens GN=BTN2A1	4.14075	6.41381	6.24135	9.94092	7.33164	7.24972	11.1044	11.7	14.478	2.08333	1	0	2	36.3758	37.7804	34.7544	47.1711	50.4762	44.7803	54.5169	56.1359	63.3203	6.06061	3	0	6
E9PES4	KIF3A	11127	Kinesin-like protein KIF3A OS=Homo sapiens GN=KIF3A PE=1 SV=1	2.6954	2.48187	2.44433	2.91461	3.10185	3.02899	8.67452	8.3	8.17825	1.51515	1	0	1	532.572	530.13	533.609	548.206	523.747	540.894	478.103	502.072	497.139	11.9835	7	0	25
O14802	POLR3A	11128	DNA-directed RNA polymerase III subunit RPC1 OS=Homo sapiens GN=POLR3A PE=1 SV=2	0	0	0	0	0	0	0	0	0	0	0	0	0	617.102	622.194	653.028	649.715	632.221	657.922	634.125	652.252	630.895	15.4676	15	0	38
Q8N2M8	CLASRP	11129	CLK4-associating serine/arginine rich protein OS=Homo sapiens GN=CLASRP PE=1 SV=4	21.3288	16.6759	23.589	21.5733	24.5328	20.5574	12.2464	19.3	12.0039	3.26409	3	0	5	264.084	254.605	260.263	249.393	216.042	256.109	285.273	253.435	255.012	6.82493	3	0	8
O95229	ZWINT	11130	ZW10 interactor OS=Homo sapiens GN=ZWINT PE=1 SV=2	0	0	0	0	0	0	0	0	0	0	0	0	0	72.3062	94.7855	78.5924	429.365	458.318	450.753	341.23	332.937	343.045	8.30325	3	0	6
Q00587	CDC42EP1	11135	Cdc42 effector protein 1 OS=Homo sapiens GN=CDC42EP1 PE=1 SV=1	33.3799	41.5782	47.7475	53.6601	34.4023	36.3976	16.1341	16.2	18.1204	13.0435	3	0	5	394.641	413.622	417.152	633.648	658.32	609.322	233.405	235.354	225.01	39.3862	10	0	25
Q13610	PWP1	11137	Periodic tryptophan protein 1 homolog OS=Homo sapiens GN=PWP1 PE=1 SV=1	61.2812	58.6166	57.9045	64.1736	69.8542	71.3055	71.7409	162.9	64.0172	23.3533	9	0	19	450.219	483.785	463.409	540.336	528.731	559.996	568.686	582.01	552.141	23.1537	9	0	28
Q16543	CDC37	11140	Hsp90 co-chaperone Cdc37 OS=Homo sapiens GN=CDC37 PE=1 SV=1	111.996	109.258	105.498	141.905	130.795	150.655	72.9315	76.9	87.4638	21.164	7	0	23	2075.75	2121.99	2160.85	2666.64	2662.19	2661.67	2724.36	2718.86	2749.21	36.5079	13	0	114
Q9Y2B9	PKIG	11142	cAMP-dependent protein kinase inhibitor gamma OS=Homo sapiens GN=PKIG PE=2 SV=1	30.2744	74.2886	50.1206	57.4856	40.5747	40.6928	15.4781	153.15	20.9153	53.9474	3	0	7	31.7732	27.1198	28.6329	21.3605	21.2054	23.0188	23.2382	19.4876	19.7125	21.0526	1	0	2
O95251	KAT7	11143	Histone acetyltransferase KAT7 OS=Homo sapiens GN=KAT7 PE=1 SV=1	408.538	447.433	438.52	148.151	246.534	180.697	253.93	260.6	241.419	29.7872	13	1	47	269.577	242.963	245.157	255.342	264.977	261.186	231.546	226.579	222.655	31.5876	13	1	31
Q92990	GLMN	11146	Glomulin OS=Homo sapiens GN=GLMN PE=1 SV=2	0	0	0	0	0	0	0	0	0	0	0	0	0	440.172	429.903	415.572	425.617	410.425	426.525	421.681	427.224	411.077	13.2997	7	0	16
P31146	CORO1A	11151	Coronin-1A OS=Homo sapiens GN=CORO1A PE=1 SV=4	15.7427	14.8912	13.8591	18.6848	17.6711	20.0112	27.1413	20.7	26.0467	1.51844	1	0	1	250.523	286.631	272.457	213.792	210.74	199.916	237.169	231.573	262.56	29.718	11	0	26
Q9Y484-3	WDR45	11152	Isoform 3 of WD repeat domain phosphoinositide-interacting protein 4 OS=Homo sapiens GN=WDR45	0	0	0	0	0	0	0	0	0	0	0	0	0	504.857	478.834	501.175	392.64	382.967	396.833	366.978	354.461	349.632	12.4654	4	0	13
P62312	LSM6	11157	U6 snRNA-associated Sm-like protein LSm6 OS=Homo sapiens GN=LSM6 PE=1 SV=1	25.1961	20.9983	20.5276	15.3538	14.632	18.6209	9.86514	12.5	12.9203	10	1	0	2	553.754	528.033	509.172	468.291	453.606	465.986	460.768	458.879	465.118	42.5	4	0	12
Q9UBK7-3	RABL2A	11159	Isoform 3 of Rab-like protein 2A OS=Homo sapiens GN=RABL2A	10.4886	12.0468	11.5572	9.00408	9.11755	6.00833	4.27651	1.4	6.57468	4.20168	1	0	1	123.777	109.684	115.42	114.859	106.027	101.554	97.6935	96.3229	110.63	19.7479	5	0	11
O94905	ERLIN2	11160	Erlin-2 OS=Homo sapiens GN=ERLIN2 PE=1 SV=1	466.294	415.448	398.758	259.999	272.101	304.836	611.881	403.9	754.037	45.4277	12	3	68	3470.7	3433.29	3449.38	3023.96	2928.53	2933.26	2922.63	3314.68	3208.23	56.9322	14	3	133
Q9UKR5	C14orf1; ERG28	11161	Probable ergosterol biosynthetic protein 28 OS=Homo sapiens GN=C14orf1 PE=1 SV=1	0	0	0	0	0	0	0	0	0	0	0	0	0	195.786	202.462	200.085	121.136	111.827	116.787	103.317	113.774	102.745	30	4	0	10
P53370	NUDT6	11162	Nucleoside diphosphate-linked moiety X motif 6 OS=Homo sapiens GN=NUDT6 PE=1 SV=2	0	0	0	0	0	0	0	0	0	0	0	0	0	64.7341	52.9907	63.5848	42.0652	37.6079	40.1379	41.1781	36.6483	38.0787	6.64557	1	0	4
Q9NZJ9	NUDT4	11163	Diphosphoinositol polyphosphate phosphohydrolase 2 OS=Homo sapiens GN=NUDT4 PE=1 SV=2	0	0	0	0	0	0	0	0	0	0	0	0	0	19.1035	13.4707	19.0557	13.3972	9.96837	14.3142	11.898	13.2826	14.3276	40	3	0	17
A6NFX8	NUDT5	11164	ADP-sugar pyrophosphatase OS=Homo sapiens GN=NUDT5 PE=1 SV=1	74.3969	85.7777	74.3503	85.7209	64.4808	81.1373	68.3513	59.2	99.5365	17.6724	3	0	7	2015.96	1943.88	1991.17	1758.02	1744.87	1812.15	1993.7	1982.64	1960	53.8793	10	0	57
O95989	NUDT3	11165	Diphosphoinositol polyphosphate phosphohydrolase 1 OS=Homo sapiens GN=NUDT3 PE=1 SV=1	31.29	51.5893	48.6018	61.363	68.2093	73.4903	56.8096	72.7	81.3244	6.39535	1	0	1	259.53	250.591	242.195	236.792	222.657	230.672	243.769	242.819	240.829	45.3488	6	0	14
Q12841	FSTL1	11167	Follistatin-related protein 1 OS=Homo sapiens GN=FSTL1 PE=1 SV=1	14.2387	18.9068	14.9982	49.2362	37.5668	50.9963	86.4536	73.3	116.237	8.76623	3	0	6	548.458	581.024	560.662	926.137	1034.76	980.573	2268.24	2190.41	2219.72	42.8571	12	0	53
O75475	PSIP1	11168	PC4 and SFRS1-interacting protein OS=Homo sapiens GN=PSIP1 PE=1 SV=1	6122.96	5488.32	6091.97	3880.11	4181.75	3668.98	3312.68	3698.45	2618.89	58.3019	31	2	349	3664.41	3477.71	3540.26	3040.26	2939.94	3049.51	3288.58	3124.8	3352.51	46.7925	22	1	80
O75717	WDHD1	11169	WD repeat and HMG-box DNA-binding protein 1 OS=Homo sapiens GN=WDHD1 PE=1 SV=1	0	0	0	0	0	0	0	0	0	0	0	0	0	258.59	282.483	271.618	379.477	377.484	404.812	500.598	486.123	503.245	15.2347	14	0	32
Q9Y3F4-2	STRAP	11171	Isoform 2 of Serine-threonine kinase receptor-associated protein OS=Homo sapiens GN=STRAP	665.236	669.225	635.727	608.842	561.466	625.934	335.269	343.4	397.997	60.3306	17	0	71	6976.88	7021.22	7169.44	7859.72	7877.59	8007.84	8333.83	8147.21	8145.09	70.2479	19	0	236
Q9UKP4	ADAMTS7	11173	A disintegrin and metalloproteinase with thrombospondin motifs 7 OS=Homo sapiens GN=ADAMTS7 PE=1 SV=2	53.0681	73.2847	64.3594	13.8444	11.3734	5.2635	1.4822	1.6	1.42031	2.07592	2	0	4	0	0	0	0	0	0	0	0	0	0	0	0	0
Q9UIF9	BAZ2A	11176	Bromodomain adjacent to zinc finger domain protein 2A OS=Homo sapiens GN=BAZ2A PE=1 SV=4	195.045	239.89	186.433	101.075	140.053	103.284	190.123	195.5	188.111	11.3911	19	0	41	167.279	153.173	159.752	161.89	154.782	139.951	174.287	143.394	162.892	4.25197	5	0	12
Q9NRL2	BAZ1A	11177	Bromodomain adjacent to zinc finger domain protein 1A OS=Homo sapiens GN=BAZ1A PE=1 SV=2	238.562	282.096	215.706	491.789	472.875	434.859	327.238	406.2	302.561	16.1311	22	0	57	310.457	327.267	324.539	657.959	678.982	688.485	569.848	589.669	568.728	7.84062	11	0	19
Q9Y250	LZTS1	11178	Leucine zipper putative tumor suppressor 1 OS=Homo sapiens GN=LZTS1 PE=1 SV=3	0	0	0	0	0	0	0	0	0	0	0	0	0	36.3263	26.763	27.5468	21.0794	19.7555	16.8289	18.1258	23.4627	17.2123	7.38255	2	0	2
A0A087X295	WDR6	11180	WD repeat-containing protein 6 OS=Homo sapiens GN=WDR6 PE=1 SV=1	0	0	0	0	0	0	0	0	0	0	0	0	0	172.525	189.705	191.1	176.037	167.967	170.368	250.322	260.901	262.128	12.424	9	0	18
Q9Y4K4	MAP4K5	11183	Mitogen-activated protein kinase kinase kinase kinase 5 OS=Homo sapiens GN=MAP4K5 PE=1 SV=1	0	0	0	0	0	0	0	0	0	0	0	0	0	529.454	534.992	529.018	692.811	639.607	690.661	621.297	628.644	547.91	8.98345	8	0	19
Q9Y2I1	NISCH	11188	Nischarin OS=Homo sapiens GN=NISCH PE=1 SV=3	0	0	0	0	0	0	0	0	0	0	0	0	0	250.869	255.096	243.873	249.768	225.648	247.162	247.348	251.206	236.069	5.05319	6	0	15
P35790	CHKA	1119	Choline kinase alpha OS=Homo sapiens GN=CHKA PE=1 SV=3	0	0	0	0	0	0	0	0	0	0	0	0	0	55.8258	53.3475	50.4532	75.9328	65.9272	66.5902	69.2964	79.647	74.6669	7.65864	4	0	5
Q9BV73	CEP250	11190	Centrosome-associated protein CEP250 OS=Homo sapiens GN=CEP250 PE=1 SV=2	0	0	0	0	0	0	0	0	0	0	0	0	0	84.0356	90.548	83.7266	90.501	85.2749	82.9838	78.3593	78.4351	74.3304	2.0475	4	0	7
O75554	WBP4	11193	WW domain-binding protein 4 OS=Homo sapiens GN=WBP4 PE=1 SV=1	0	0	0	0	0	0	0	0	0	0	0	0	0	702.474	708.505	756.896	903.137	964.938	951.025	1184.31	1043.41	1116.3	13.2979	4	0	14
Q9NUT2	ABCB8	11194	ATP-binding cassette sub-family B member 8, mitochondrial OS=Homo sapiens GN=ABCB8 PE=1 SV=3	0	0	0	0	0	0	0	0	0	0	0	0	0	175.346	171.64	174.71	131.255	122.702	124.621	126.044	135.54	136.401	15.2381	8	0	15
Q9Y6Y8	SEC23IP	11196	SEC23-interacting protein OS=Homo sapiens GN=SEC23IP PE=1 SV=1	218.62	181.65	173.571	190.907	218.101	219.925	145.547	142	161.801	7.4	6	0	16	3100.85	3081.04	3079.91	3005.32	2970.62	2895	2895.2	2914.75	2952.59	24.1	22	1	93
Q9Y5B9	SUPT16H	11198	FACT complex subunit SPT16 OS=Homo sapiens GN=SUPT16H PE=1 SV=1	2686.29	3064.28	2417.35	1447.42	2300.16	1689.88	5693.81	4603.75	4330.42	48.6151	58	0	382	3212.7	3172.66	3212.07	3285.77	3200.16	3299.19	3457.52	3410.67	3374.48	35.7211	34	0	159
Q9Y259	CHKB	1120	Choline/ethanolamine kinase OS=Homo sapiens GN=CHKB PE=1 SV=3	0	0	0	0	0	0	0	0	0	0	0	0	0	279.475	269.325	274.432	224.379	216.903	210.845	239.679	216.69	226.212	19.2405	7	0	20
O96017-9	CHEK2	11200	Isoform 9 of Serine/threonine-protein kinase Chk2 OS=Homo sapiens GN=CHEK2	0	0	0	0	0	0	0	0	0	3.24232	1	0	1	436.906	435.077	451.906	338.489	317.357	355.825	382.408	364.059	390.307	11.6041	4	0	11
P24386	CHM	1121	Rab proteins geranylgeranyltransferase component A 1 OS=Homo sapiens GN=CHM PE=1 SV=3	0	0	0	0	0	0	0	0	0	0	0	0	0	528.86	506.4	511.789	558.277	561.582	549.308	622.273	606.878	584.018	22.5115	10	2	28
O94903	PROSC; PLPBP	11212	Proline synthase co-transcribed bacterial homolog protein OS=Homo sapiens GN=PROSC PE=1 SV=1	25.3231	24.2749	21.4057	18.0602	16.9035	16.4608	10.0352	12.7	13.745	8	2	0	7	1488.49	1441.94	1453.32	1285.28	1294.08	1318.65	1380.68	1335.38	1347.9	49.0909	12	0	50
Q12802-2	AKAP13	11214	Isoform 2 of A-kinase anchor protein 13 OS=Homo sapiens GN=AKAP13	75.8227	51.2686	96.1001	163.453	117.275	139.085	37.5045	62.25	41.2693	4.65034	8	0	19	2023.19	1992.95	2028.59	2045.92	2043.47	2043.02	2062.25	1881.76	1978.17	29.0025	54	0	134
Q9UKA4	AKAP11	11215	A-kinase anchor protein 11 OS=Homo sapiens GN=AKAP11 PE=1 SV=1	0	0	0	0	0	0	0	0	0	0	0	0	0	412.606	430.884	439.071	714.921	688.769	702.026	327.845	325.763	337.227	10.6786	17	0	35
O43572	AKAP10	11216	A-kinase anchor protein 10, mitochondrial OS=Homo sapiens GN=AKAP10 PE=1 SV=2	0	0	0	0	0	0	0	0	0	0	0	0	0	433.046	455.149	457.83	392.265	396.107	384.453	179.027	180.721	186.932	11.6314	5	0	11
Q9UHI6	DDX20	11218	Probable ATP-dependent RNA helicase DDX20 OS=Homo sapiens GN=DDX20 PE=1 SV=2	0	0	0	0	0	0	0	0	0	0	0	0	0	877.919	843.613	872.761	966.328	986.008	953.153	908.847	930.168	896.436	27.7913	19	0	48
P26374	CHML	1122	Rab proteins geranylgeranyltransferase component A 2 OS=Homo sapiens GN=CHML PE=1 SV=2	0	0	0	0	0	0	0	0	0	0	0	0	0	19.6974	21.5888	23.0051	23.0468	24.7397	27.8547	31.4181	29.8616	25.6743	12.5	5	0	16
E7ETU7	MRPL3	11222	39S ribosomal protein L3, mitochondrial OS=Homo sapiens GN=MRPL3 PE=1 SV=1	34.1319	31.107	29.3557	47.935	45.0708	47.8432	74.4745	60.15	62.3678	21.8667	7	0	14	708.759	741.557	703.284	620.063	605.85	598.054	576.169	597.619	611.759	43.7333	14	0	42
P42766	RPL35	11224	60S ribosomal protein L35 OS=Homo sapiens GN=RPL35 PE=1 SV=2	99.5148	123.926	93.0032	184.193	201.213	207.263	564.257	998.9	545.354	25.2033	3	0	17	1413.96	2106.83	1615.44	2027.09	2501.11	1760.21	1748.03	1714.18	2096.06	39.8374	6	0	35
P15882	CHN1	1123	N-chimaerin OS=Homo sapiens GN=CHN1 PE=1 SV=3	0	0	0	0	0	0	0	0	0	0	0	0	0	227.46	211.695	215.043	170.228	178.253	158.133	160.158	155.513	153.757	2.61438	1	0	2
O60831	PRAF2	11230	PRA1 family protein 2 OS=Homo sapiens GN=PRAF2 PE=1 SV=1	12.9887	12.7718	11.5572	10.2011	9.11755	6.35592	16.3285	17.9	17.2499	6.17978	1	0	2	602.7	588.116	596.404	535.137	531.722	521.502	510.405	507.404	535.938	26.4045	4	0	33
Q9UGP8	SEC63	11231	Translocation protein SEC63 homolog OS=Homo sapiens GN=SEC63 PE=1 SV=2	175.914	169.799	161.516	157.025	167.03	180.697	339.885	326	399.429	26.0526	18	0	55	2528.89	2444.49	2511.3	2630.2	2628.57	2667.91	2601.66	2650.75	2578.05	37.8947	22	0	119
Q9UHN1	POLG2	11232	DNA polymerase subunit gamma-2, mitochondrial OS=Homo sapiens GN=POLG2 PE=1 SV=1	109.75	277.829	153.993	90.8735	68.5226	55.8626	96.0757	100.7	115.412	3.29897	2	0	4	180.246	129.533	182.658	130.037	128.864	138.693	174.194	167.438	158.084	5.36082	2	0	4
Q9UPZ3	HPS5	11234	Hermansky-Pudlak syndrome 5 protein OS=Homo sapiens GN=HPS5 PE=1 SV=2	0	0	0	0	0	0	0	0	0	0	0	0	0	20.0933	29.4393	31.2987	20.8921	25.2834	17.4092	20.3567	21.0388	23.3665	3.18866	3	0	5
Q9BUL8	PDCD10	11235	Programmed cell death protein 10 OS=Homo sapiens GN=PDCD10 PE=1 SV=1	0	0	0	0	0	0	0	0	0	0	0	0	0	680.352	745.26	726.239	690.843	626.92	718.564	700.865	717.647	693.446	35.8491	7	0	29
Q9Y225-2	RNF24	11237	Isoform 2 of RING finger protein 24 OS=Homo sapiens GN=RNF24	0	0	0	0	0	0	0	0	0	0	0	0	0	35.3365	28.0119	33.1747	23.5153	24.0147	26.6941	102.713	109.072	104.332	24.2604	3	0	6
Q6P1K2	PMF1; PMF1-BGLAP	11243; 100527963	Polyamine-modulated factor 1 OS=Homo sapiens GN=PMF1 PE=1 SV=2	38.8879	32.1527	31.2305	21.131	25.6294	19.0181	24.5899	16.8	26.5507	11.7073	2	0	4	44.9378	40.6797	42.8506	51.8554	50.6121	50.535	59.7687	57.4447	59.1854	28.2927	4	0	8
Q9UKY1	ZHX1	11244	Zinc fingers and homeoboxes protein 1 OS=Homo sapiens GN=ZHX1 PE=1 SV=1	4.82437	5.32625	4.0106	4.05964	3.28984	4.8166	5.51573	6.3	4.7191	2.29095	2	0	4	446.705	449.172	437.985	502.159	515.002	509.702	341.509	354.945	344.728	8.93471	6	0	12
Q969G5	PRKCDBP; CAVIN3	112464	Protein kinase C delta-binding protein OS=Homo sapiens GN=PRKCDBP PE=1 SV=3	3.04697	4.96373	3.20373	4.11169	2.97652	2.38347	4.03353	8	5.246	4.21456	1	0	9	918.007	941.477	897.593	712.438	739.064	744.001	819.566	850.133	854.367	31.8008	7	0	34
Q96F10	SAT2	112483	Diamine acetyltransferase 2 OS=Homo sapiens GN=SAT2 PE=1 SV=1	0	0	0	0	0	0	0	0	0	0	0	0	0	35.0396	31.1343	43.2456	25.7638	33.6206	33.3676	30.6745	35.0001	34.7132	8.82353	2	0	4
Q969F1	GTF3C6	112495	General transcription factor 3C polypeptide 6 OS=Homo sapiens GN=GTF3C6 PE=1 SV=1	9.39482	9.76014	9.96717	10.8257	10.0262	10.2787	5.49143	4.2	4.28385	7.51174	1	0	2	92.548	87.3365	96.3646	75.6049	69.9598	71.958	76.1284	64.9586	71.638	7.04225	1	0	2
Q9UNF0	PACSIN2	11252	Protein kinase C and casein kinase substrate in neurons protein 2 OS=Homo sapiens GN=PACSIN2 PE=1 SV=2	489.293	454.502	602.207	438.962	346.906	398.958	212.684	238.9	242.725	24.8971	11	0	49	3100.8	3069.13	3097.04	2868.86	2676.28	3045.45	3168.53	3074.72	2956.1	43.0041	17	0	109
Q9UKM7	MAN1B1	11253	Endoplasmic reticulum mannosyl-oligosaccharide 1,2-alpha-mannosidase OS=Homo sapiens GN=MAN1B1 PE=1 SV=2	0	0	0	0	0	0	0	0	0	0	0	0	0	811.404	812.702	818.556	635.006	619.534	615.657	597.966	602.03	615.75	27.1817	14	0	50
Q96RF0-2	SNX18	112574	Isoform 2 of Sorting nexin-18 OS=Homo sapiens GN=SNX18	164.898	146.305	128.6	110.157	112.45	128.335	241.295	288	282.608	15.7051	9	0	27	2286.78	2161.42	2285.25	1475.94	1423.89	1442.11	1806.91	1721.4	1791.67	23.7179	13	0	63
O75935	DCTN3	11258	Dynactin subunit 3 OS=Homo sapiens GN=DCTN3 PE=1 SV=1	0	0	0	0	0	0	0	0	0	0	0	0	0	1345.61	1404.16	1294.8	1040.2	1017.36	1116.56	1275.22	1302.86	1210.06	54.3011	10	0	34
Q4L180	FILIP1L	11259	Filamin A-interacting protein 1-like OS=Homo sapiens GN=FILIP1L PE=1 SV=2	0	0	0	0	0	0	0	0	0	0	0	0	0	211.524	220.125	223.386	190.511	183.645	177.864	71.5738	69.8547	65.7723	6.1674	7	0	12
O43592	XPOT	11260	Exportin-T OS=Homo sapiens GN=XPOT PE=1 SV=2	12.6566	11.7122	9.72985	10.5134	11.7494	10.8249	6.77924	5.5	9.23204	1.6632	1	0	2	1942.67	1746.86	1931.54	2142.37	2161.32	2170.01	2361.24	2275.68	2285.68	35.1351	26	0	105
Q99653	CHP1	11261	Calcineurin B homologous protein 1 OS=Homo sapiens GN=CHP1 PE=1 SV=3	0	0	0	0	0	0	0	0	0	0	0	0	0	700.099	710.869	712.417	736.609	713.373	729.542	840.759	851.588	805.759	68.2051	11	0	57
Q9Y6I8	PXMP4	11264	Peroxisomal membrane protein 4 OS=Homo sapiens GN=PXMP4 PE=1 SV=3	0	0	0	0	0	0	0	0	0	0	0	0	0	94.5277	92.4661	87.7253	88.5805	67.6037	81.6298	86.7716	87.3063	77.3594	10.8491	3	0	5
Q9UNI6	DUSP12	11266	Dual specificity protein phosphatase 12 OS=Homo sapiens GN=DUSP12 PE=1 SV=1	0	0	0	0	0	0	0	0	0	3.52941	1	0	1	929.439	900.529	917.339	918.361	932.677	979.074	999.29	1024.26	999.422	50.2941	12	0	38
Q96H20	SNF8	11267	Vacuolar-sorting protein SNF8 OS=Homo sapiens GN=SNF8 PE=1 SV=1	0	0	0	0	0	0	0	0	0	0	0	0	0	669.711	649.136	666.851	691.968	689.177	692.886	613.861	634.607	629.885	22.8682	5	0	18
H3BQK0	DDX19B	11269	ATP-dependent RNA helicase DDX19B OS=Homo sapiens GN=DDX19B PE=4 SV=1	217.468	222.476	194.336	221.719	211.615	223.699	143.117	139.5	159.946	16.5289	6	0	15	0	0	0	0	0	0	0	0	0	39.4628	1	0	98
Q8IXM6	NRM	11270	Nurim OS=Homo sapiens GN=NRM PE=1 SV=1	0	0	0	0	0	0	0	0	0	0	0	0	0	68.5449	69.6729	68.4722	47.0306	43.1812	51.7923	67.7162	66.3159	64.7626	10.3053	2	0	3
Q8NBN7	RDH13	112724	Retinol dehydrogenase 13 OS=Homo sapiens GN=RDH13 PE=1 SV=2	0	0	0	0	0	0	0	0	0	0	0	0	0	69.8812	83.8573	72.1747	78.6029	68.6005	70.8941	74.6412	77.7564	67.5993	10.2719	2	0	3
Q8WWM7	ATXN2L	11273	Ataxin-2-like protein OS=Homo sapiens GN=ATXN2L PE=1 SV=2	45.0893	34.2023	45.7066	73.1256	72.5018	81.4352	56.9675	72.95	51.8758	15.0698	10	0	19	1760.89	1777.73	1793.51	2088.74	2132.55	2198.73	1650.61	1661.58	1618.73	28.9302	25	1	97
Q9UMZ2	SYNRG	11276	Synergin gamma OS=Homo sapiens GN=SYNRG PE=1 SV=2	0	0	0	0	0	0	0	0	0	0	0	0	0	384.346	379.677	378.646	417.42	411.467	397.316	304.7	303.803	284.148	9.81735	11	0	25
Q9NSU2	TREX1	11277	Three-prime repair exonuclease 1 OS=Homo sapiens GN=TREX1 PE=1 SV=1	0	0	0	0	0	0	0	0	0	0	0	0	0	180.394	198.135	185.127	138.375	127.505	155.812	81.0085	98.6983	86.9271	8.67209	2	0	5
Q6P4F2	FDX1L	112812	Adrenodoxin-like protein, mitochondrial OS=Homo sapiens GN=FDX1L PE=1 SV=1	76.5649	117.666	142.376	230.228	146.946	190.355	41.1128	52.7	57.4425	23.4973	3	0	9	351.781	327.757	373.215	331.65	334.484	314.913	332.771	315.679	288.186	12.5683	2	0	5
Q9UQ53-3	MGAT4B	11282	Isoform 3 of Alpha-1,3-mannosyl-glycoprotein 4-beta-N-acetylglucosaminyltransferase B OS=Homo sapiens GN=MGAT4B	0	0	0	0	0	0	0	0	0	0	0	0	0	634.078	607.341	651.843	559.214	497.15	527.692	552.14	572.993	516.178	8.34813	4	0	11
Q96T60	PNKP	11284	Bifunctional polynucleotide phosphatase/kinase OS=Homo sapiens GN=PNKP PE=1 SV=1	12.5199	16.2297	13.3133	41.8976	23.3735	31.0348	25.9992	34.1	28.1314	3.83877	2	0	3	34.9901	35.907	29.6203	26.2322	28.4552	25.6302	29.1872	31.2189	35.9151	8.63724	4	0	7
Q96FK6	WDR89	112840	WD repeat-containing protein 89 OS=Homo sapiens GN=WDR89 PE=1 SV=1	0	0	0	0	0	0	0	0	0	0	0	0	0	120.164	120.612	128.354	129.849	137.11	137.242	84.5872	78.4351	82.6962	7.75194	2	0	4
Q96EM0	L3HYPDH	112849	Trans-L-3-hydroxyproline dehydratase OS=Homo sapiens GN=L3HYPDH PE=1 SV=2	15.9771	17.5961	12.5302	8.79589	9.39954	6.6042	6.02599	5.9	7.14738	4.80226	1	0	2	391.374	397.475	387.482	379.196	380.52	411.921	431.441	435.126	395.211	33.0508	9	0	33
Q9UBV7	B4GALT7	11285	Beta-1,4-galactosyltransferase 7 OS=Homo sapiens GN=B4GALT7 PE=1 SV=1	0	0	0	0	0	0	0	0	0	0	0	0	0	104.129	101.075	106.682	103.196	92.7965	87.8197	87.7476	87.2578	87.0233	14.0673	4	0	4
Q96S44	TP53RK	112858	TP53-regulating kinase OS=Homo sapiens GN=TP53RK PE=1 SV=2	11.3871	10.4852	15.5915	13.6362	14.162	11.9173	9.28197	21.2	9.59857	15.415	3	0	5	304.369	337.392	280.109	315.629	291.394	304.806	259.85	300.991	298.091	32.8063	7	0	13
Q96ES7	CCDC101; SGF29	112869	SAGA-associated factor 29 homolog OS=Homo sapiens GN=CCDC101 PE=1 SV=1	0	0	0	0	0	0	0	0	0	0	0	0	0	366.579	358.49	377.017	448.758	455.419	457.958	560.181	546.864	545.073	34.1297	7	0	18
Q4G0F5	VPS26B	112936	Vacuolar protein sorting-associated protein 26B OS=Homo sapiens GN=VPS26B PE=1 SV=2	32.794	30.7584	26.3655	29.4064	25.5354	24.8775	32.0981	33.9	36.7907	14.5833	4	0	17	1095.33	1113.74	1070.72	783.733	690.038	825.824	796.607	786.241	766.141	38.3929	11	1	36
Q96RE7	NACC1	112939	Nucleus accumbens-associated protein 1 OS=Homo sapiens GN=NACC1 PE=1 SV=1	0	0	0	0	0	0	0	0	0	0	0	0	0	347.575	346.848	338.954	299.094	277.982	289.67	312.554	298.519	319.294	24.4782	11	0	27
Q96G28	CCDC104; CFAP36	112942	Cilia- and flagella-associated protein 36 OS=Homo sapiens GN=CFAP36 PE=1 SV=2	0	0	0	0	0	0	0	0	0	0	0	0	0	75.4242	85.7753	74.5937	100.01	91.3918	93.1392	93.8825	84.0584	91.3985	18.7135	5	0	9
Q96G25-2	MED8	112950	Isoform 2 of Mediator of RNA polymerase II transcription subunit 8 OS=Homo sapiens GN=MED8	12.6566	12.4372	10.1807	12.9076	11.1541	14.7974	11.5174	13.5	11.3854	2.65781	1	0	1	188.709	185.69	196.925	241.149	249.255	240.344	206.03	201.856	198.759	34.8837	9	0	15
Q96EK9	KTI12	112970	Protein KTI12 homolog OS=Homo sapiens GN=KTI12 PE=1 SV=1	0	0	0	0	0	0	0	0	0	0	0	0	0	116.155	129.31	125.689	162.921	159.313	164.517	142.357	144.266	141.785	18.9266	4	0	9
Q99698	LYST	1130	Lysosomal-trafficking regulator OS=Homo sapiens GN=LYST PE=1 SV=3	0	0	0	0	0	0	0	0	0	0	0	0	0	83.8376	92.1538	95.3772	87.4094	86.8154	90.3344	63.0221	64.9586	66.83	0.657722	2	0	4
Q8N3E9	PLCD3	113026	1-phosphatidylinositol 4,5-bisphosphate phosphodiesterase delta-3 OS=Homo sapiens GN=PLCD3 PE=1 SV=3	0	0	0	0	0	0	0	0	0	0	0	0	0	76.7109	90.8157	77.7038	47.1242	45.8545	50.9702	50.9382	61.0805	55.3872	6.59062	3	0	6
Q9NRW7	VPS45	11311	Vacuolar protein sorting-associated protein 45 OS=Homo sapiens GN=VPS45 PE=1 SV=1	68.0099	82.5987	92.2438	79.0589	44.8985	95.8354	39.339	60.2	49.2299	6.31579	2	0	4	1135.32	1130.42	1107.5	954.289	897.833	953.782	783.919	778.485	771.046	33.8596	15	0	46
O95372	LYPLA2	11313	Acyl-protein thioesterase 2 OS=Homo sapiens GN=LYPLA2 PE=1 SV=1	52.5602	45.3707	47.6288	37.1613	37.7862	32.6734	27.1656	27.9	26.4132	14.7186	3	0	6	1322.99	1348.5	1365.69	1306.5	1310.48	1271.64	1245.85	1279.1	1323.04	29.4372	6	0	42
B5MBX0	CDCA5	113130	Sororin OS=Homo sapiens GN=CDCA5 PE=1 SV=1	52.2673	81.79	62.5796	221.407	217.505	188.493	219.074	349.4	264.178	26.7101	6	0	18	96.5568	102.458	96.5127	290.147	329.455	315.348	427.583	394.114	427.328	21.1726	5	0	14
Q99497	PARK7	11315	Protein DJ-1 OS=Homo sapiens GN=PARK7 PE=1 SV=2	198.112	288.189	232.318	185.833	129.651	140.923	74.8633	94.55	93.1221	50.2646	9	0	29	5971.48	5798.73	5896.16	4986.27	4912.32	4994.89	5201.65	4862.88	4960.47	66.6667	13	0	150
M0QXB4	COPE	11316	Coatomer protein complex, subunit epsilon, isoform CRA_g OS=Homo sapiens GN=COPE PE=1 SV=1	56.6229	50.5575	55.3652	31.6444	35.1229	36.5962	38.1727	36.8	40.5018	19.3353	4	0	8	1366.49	1363.31	1399.36	1321.54	1329.46	1315.99	1369.94	1371.79	1374.25	42.2961	10	0	97
Q96ER3	SAAL1	113174	Protein SAAL1 OS=Homo sapiens GN=SAAL1 PE=1 SV=2	13.7114	25.46	21.0022	38.983	19.9584	32.6237	7.04653	11	4.10058	2.95359	1	0	2	213.058	223.292	212.081	311.788	315.544	308.723	433.161	421.843	415.067	22.1519	8	0	21
Q969E2	SCAMP4	113178	Secretory carrier-associated membrane protein 4 OS=Homo sapiens GN=SCAMP4 PE=2 SV=1	11.9926	27.8582	19.2699	15.562	11.8434	8.54077	12.5866	8	13.4472	4.80349	1	0	4	883.71	819.215	858.099	714.593	687.274	671.946	827.142	874.275	905.427	23.1441	4	0	27
Q8NCH0	CHST14	113189	Carbohydrate sulfotransferase 14 OS=Homo sapiens GN=CHST14 PE=1 SV=2	0	0	0	0	0	0	0	0	0	0	0	0	0	417.505	369.73	403.379	305.699	315.408	289.041	345.692	331.434	365.161	11.9681	5	0	11
O95905-3	ECD	11319	Isoform 3 of Protein SGT1 OS=Homo sapiens GN=ECD	0	0	0	0	0	0	0	0	0	0	0	0	0	140.01	151.612	143.066	198.896	208.158	213.456	196.456	187.798	181.643	11.226	6	0	13
Q6P4E1-4	CASC4	113201	Isoform 4 of Protein CASC4 OS=Homo sapiens GN=CASC4	200.104	181.148	277.028	341.843	248.179	269.58	111.578	135.85	127.817	20.6422	8	0	28	881.879	835.094	852.915	779.33	816.5	794.681	759.24	736.941	747.198	26.1468	9	0	29
Q9HCN4-5	GPN1	11321	Isoform 5 of GPN-loop GTPase 1 OS=Homo sapiens GN=GPN1	0	0	0	0	0	0	0	0	0	0	0	0	0	26.6756	29.3055	25.6709	40.2851	34.3909	39.3158	13.1064	14.7369	11.1063	6.95876	2	0	5
Q99622	C12orf57	113246	Protein C10 OS=Homo sapiens GN=C12orf57 PE=1 SV=1	0	0	0	0	0	0	0	0	0	0	0	0	0	562.712	562.87	553.306	609.243	581.292	583.45	554.092	505.611	516.659	61.9048	5	0	23
Q86XP3	DDX42	11325	ATP-dependent RNA helicase DDX42 OS=Homo sapiens GN=DDX42 PE=1 SV=1	283.788	271.499	325.547	398.782	359.485	377.159	126.837	138.1	120.429	26.3326	18	0	53	2871.76	2830.45	2872.87	3030.99	2983.17	3111.36	2946.1	2894.29	2869.12	46.0554	33	0	149
Q71RC2-4	LARP4	113251	Isoform 4 of La-related protein 4 OS=Homo sapiens GN=LARP4	13.9067	11.5449	13.4794	24.566	25.9114	29.992	12.9753	25.9	11.8207	2.19178	2	0	4	419.386	429.813	435.072	856.715	857.733	868.622	466.205	468.623	463.724	21.2329	13	0	37
O95302-3	FKBP9	11328	Isoform 3 of Peptidyl-prolyl cis-trans isomerase FKBP9 OS=Homo sapiens GN=FKBP9	159.439	154.378	167.982	105.785	101.531	93.0795	134.601	96	167.815	16.2119	9	0	28	3762.89	3505.77	3637.52	3107.44	3055.53	3043.08	3213.1	3046.8	3105.1	35.4735	17	0	132
Q15208	STK38	11329	Serine/threonine-protein kinase 38 OS=Homo sapiens GN=STK38 PE=1 SV=1	7.22679	6.46958	4.95985	5.62104	5.13842	5.16418	2.81861	2.1	3.43624	2.15054	1	0	2	928.945	964.448	972.631	823.128	800.687	800.774	805.948	828.222	810.855	27.5269	8	2	30
Q99623	PHB2	11331	Prohibitin-2 OS=Homo sapiens GN=PHB2 PE=1 SV=2	460.268	529.795	397.619	376.141	374.399	358.464	1153.94	944.4	1596.39	69.8997	20	0	103	4737.37	4646.41	4781.01	4359.32	3861.56	3991.3	3878.28	4883.77	4761.9	66.5552	20	0	163
O00154	ACOT7	11332	Cytosolic acyl coenzyme A thioester hydrolase OS=Homo sapiens GN=ACOT7 PE=1 SV=3	253.201	257.57	213.475	141.645	154.936	152.666	208.298	174.4	218.419	27.1053	8	0	37	2444.85	2312.63	2419.38	1849.98	1830.01	1836.04	2270.05	2296.43	2270.83	51.8421	17	0	139
Q13442	PDAP1	11333	28 kDa heat- and acid-stable phosphoprotein OS=Homo sapiens GN=PDAP1 PE=1 SV=1	612.89	642.845	819.871	920.628	784.36	791.287	223.253	404.1	197.584	38.674	9	0	47	2535.82	2523.26	2585.31	2820.01	2895.77	2808.49	2792.21	2810.77	2961.44	53.0387	13	0	73
Q13185	CBX3; C15orf57; CCDC32	11335; 90416	Chromobox protein homolog 3 OS=Homo sapiens GN=CBX3 PE=1 SV=4	895.731	933.851	870.371	833.996	950.748	880.866	713.594	938.1	719.011	49.1803	7	0	167	2200.12	2208.88	2270.94	2525.6	2526.89	2581.59	3446.18	3336.69	3416.7	58.4699	7	3	84
O60645	EXOC3	11336	Exocyst complex component 3 OS=Homo sapiens GN=EXOC3 PE=1 SV=2	0	0	0	0	0	0	0	0	0	0	0	0	0	639.72	617.912	642.068	493.961	492.211	493.986	502.736	502.508	501.946	28.0423	17	0	40
O95166	GABARAP	11337	Gamma-aminobutyric acid receptor-associated protein OS=Homo sapiens GN=GABARAP PE=1 SV=1	9.55108	9.36974	9.2315	36.5888	26.4127	29.7437	7.96986	3.8	9.23204	9.40171	1	0	3	504.807	491.279	512.973	517.57	512.193	505.882	372.881	388.637	394.73	15.3846	2	0	11
P26368	U2AF2	11338	Splicing factor U2AF 65 kDa subunit OS=Homo sapiens GN=U2AF2 PE=1 SV=4	252.039	210.512	202.927	210.997	297.809	259.699	232.025	212.25	216.77	31.7895	9	0	38	2729.52	2716.8	2673.48	2777.24	2747.96	2883.98	3019.06	3057.22	2943.6	46.7368	13	0	100
Q96B26	EXOSC8	11340	Exosome complex component RRP43 OS=Homo sapiens GN=EXOSC8 PE=1 SV=1	57.5604	51.8961	49.2663	49.8087	53.0447	51.6418	48.4752	36.5	52.9181	11.5942	2	0	6	647.985	690.752	681.414	824.581	816.908	841.638	919.444	936.325	916.725	53.9855	11	0	48
O43567	RNF13	11342	E3 ubiquitin-protein ligase RNF13 OS=Homo sapiens GN=RNF13 PE=1 SV=1	57.9901	74.8743	93.6202	97.6396	53.64	66.2406	16.2313	16.2	18.1663	13.9108	4	0	11	106.702	103.394	97.2532	94.998	93.0683	102.327	89.4207	108.2	103.563	2.3622	1	0	2
Q99685	MGLL	11343	Monoglyceride lipase OS=Homo sapiens GN=MGLL PE=1 SV=2	0	0	0	0	0	0	0	0	0	0	0	0	0	193.411	182.256	165.232	316.707	326.238	298.277	232.336	253.629	228.664	33.9934	7	0	19
Q6IBS0	TWF2	11344	Twinfilin-2 OS=Homo sapiens GN=TWF2 PE=1 SV=2	109.984	127.3	108.12	92.9294	78.1102	78.7042	40.0316	85.1	55.5755	31.2321	6	0	18	2206.95	2257.28	2240.92	1707.95	1573.91	1678.15	2032.51	2026.95	1981.97	51.0029	13	4	72
Q96EX1	C1orf212; SMIM12	113444	Small integral membrane protein 12 OS=Homo sapiens GN=SMIM12 PE=2 SV=3	0	0	0	0	0	0	0	0	0	0	0	0	0	108.781	128.195	124.701	116.921	122.248	125.056	81.7056	94.1415	90.9658	20.6522	2	0	4
P60520	GABARAPL2	11345	Gamma-aminobutyric acid receptor-associated protein-like 2 OS=Homo sapiens GN=GABARAPL2 PE=1 SV=1	25.0398	26.7707	30.2931	112.369	80.0841	102.39	24.0918	21.5	29.7006	32.4786	4	0	11	314.812	321.736	339.201	590.786	594.341	596.652	589.879	606.684	593.537	35.8974	4	1	25
Q8N3V7-2	SYNPO	11346	Isoform 2 of Synaptopodin OS=Homo sapiens GN=SYNPO	112.347	79.4755	106.791	174.356	147.917	242.27	143.822	155.2	116.786	11.5172	7	0	15	2251.74	2431.86	2416.96	1745.56	1739.12	1644.64	1068.82	1059.41	1072.79	38.206	25	0	106
Q96GA7	SDSL	113675	Serine dehydratase-like OS=Homo sapiens GN=SDSL PE=1 SV=1	0	0	0	0	0	0	0	0	0	0	0	0	0	816.155	797.938	814.508	576.78	554.876	566.524	679.765	649.634	660.608	41.0334	9	0	33
L0R6Q1	SLC35A4	113829	Alternative protein SLC35A4 OS=Homo sapiens GN=SLC35A4 PE=4 SV=1	0	0	0	0	0	0	0	0	0	0	0	0	0	356.928	402.024	370.006	319.564	331.811	340.543	333.562	353.249	317.803	54.3689	5	0	17
Q86UW9	DTX2	113878	Probable E3 ubiquitin-protein ligase DTX2 OS=Homo sapiens GN=DTX2 PE=1 SV=3	0	0	0	0	0	0	0	0	0	0	0	0	0	29.1996	31.7587	30.3114	21.8289	28.0021	23.309	36.9023	40.0416	43.1751	2.41158	1	0	2
Q96GM8	TOE1	114034	Target of EGR1 protein 1 OS=Homo sapiens GN=TOE1 PE=1 SV=1	52.3844	51.185	48.8035	53.0356	63.0866	58.7426	43.5305	50.6	38.8066	24.7059	8	0	15	301.152	318.97	305.681	410.299	399.505	423.72	394.074	416.801	391.701	29.6078	10	0	27
O43709	WBSCR22; BUD23	114049	Probable 18S rRNA (guanine-N(7))-methyltransferase OS=Homo sapiens GN=WBSCR22 PE=1 SV=2	70.0217	68.2095	70.3635	79.7876	97.6926	73.242	96.1972	91.5	71.1302	17.7936	3	0	11	127.39	156.653	138.524	229.157	216.993	232.703	175.728	206.171	197.75	19.9288	3	0	11
P83111	LACTB	114294	Serine beta-lactamase-like protein LACTB, mitochondrial OS=Homo sapiens GN=LACTB PE=1 SV=2	97.9034	90.0582	85.2549	75.2075	80.2094	85.4573	114.251	91.3	119.077	17.9159	7	0	16	942.802	1005.08	990.452	818.819	741.964	823.648	841.456	885.085	845.472	38.9397	17	0	49
O15111	CHUK	1147	Inhibitor of nuclear factor kappa-B kinase subunit alpha OS=Homo sapiens GN=CHUK PE=1 SV=2	0	0	0	0	0	0	0	0	0	0	0	0	0	503.323	497.345	520.527	555.654	527.236	542.683	546.47	545.361	563.488	10.3356	7	0	17
K7EMC7	CYGB	114757	Cytoglobin OS=Homo sapiens GN=CYGB PE=3 SV=1	0	0	0	0	0	0	0	0	0	0	0	0	0	109.276	74.9363	83.8253	57.8982	45.9451	51.5506	55.6788	50.7065	58.9451	12.3894	3	0	4
Q5EG05	CARD16	114769	Caspase recruitment domain-containing protein 16 OS=Homo sapiens GN=CARD16 PE=1 SV=1	0	0	0	0	0	0	0	0	0	0	0	0	0	109.226	98.7108	102.486	84.6456	82.6922	79.1635	67.1585	54.0029	61.4932	13.198	1	0	15
Q7Z2K8	GPRIN1	114787	G protein-regulated inducer of neurite outgrowth 1 OS=Homo sapiens GN=GPRIN1 PE=2 SV=2	0	0	0	0	0	0	0	0	0	0	0	0	0	776.216	797.715	787.208	868.941	824.475	841.831	828.582	841.941	905.138	17.5595	14	0	28
Q6KCM7-3	SLC25A25	114789	Isoform 3 of Calcium-binding mitochondrial carrier protein SCaMC-2 OS=Homo sapiens GN=SLC25A25	0	0	0	0	0	0	0	0	0	0	0	0	0	98.4869	120.166	114.63	121.136	110.468	105.422	101.319	124.876	137.603	3.1068	2	0	3
Q8N1F8	STK11IP	114790	Serine/threonine-protein kinase 11-interacting protein OS=Homo sapiens GN=STK11IP PE=1 SV=3	0	0	0	0	0	0	0	0	0	0	0	0	0	205.387	203.131	202.109	169.76	174.084	170.223	162.296	178.588	163.95	2.00182	2	0	5
A0A087X1Z1	TUBGCP5	114791	Gamma-tubulin complex component 5 OS=Homo sapiens GN=TUBGCP5 PE=1 SV=1	0	0	0	0	0	0	0	0	0	0	0	0	0	229.935	231.946	258.19	277.593	261.171	270.906	247.905	246.552	218.087	2.53411	2	0	4
Q96PY5-3	FMNL2	114793	Isoform 2 of Formin-like protein 2 OS=Homo sapiens GN=FMNL2	3.96497	4.65698	2.94269	6.03742	5.89038	7.74628	4.78678	5.8	4.87946	1.28205	1	0	1	0	0	0	0	0	0	0	0	0	6.41026	1	0	11
Q5FWF5	ESCO1	114799	N-acetyltransferase ESCO1 OS=Homo sapiens GN=ESCO1 PE=1 SV=3	4.29701	2.28666	4.60388	13.5842	6.32902	22.494	4.17932	7.9	3.23007	2.02381	2	0	4	0	0	0	0	0	0	0	0	0	0	0	0	0
Q96PV6-2	LENG8	114823	Isoform 2 of Leukocyte receptor cluster member 8 OS=Homo sapiens GN=LENG8	0	0	0	0	0	0	0	0	0	0	0	0	0	223.699	225.077	216.524	166.949	158.452	161.422	172.195	177.521	170.97	11	7	0	19
Q96N64	PWWP2A	114825	PWWP domain-containing protein 2A OS=Homo sapiens GN=PWWP2A PE=1 SV=2	219.851	263.231	202.879	140.136	222.769	170.319	217.021	198.85	171.812	16.5563	11	0	30	0	0	0	0	0	0	0	0	0	0	0	0	0
Q8IYR2	SMYD4	114826	SET and MYND domain-containing protein 4 OS=Homo sapiens GN=SMYD4 PE=2 SV=3	0	0	0	0	0	0	0	0	0	0	0	0	0	21.677	22.3917	24.5848	25.2016	29.452	23.1155	23.3312	17.4516	21.4433	1.61692	1	0	2
Q9BXW6	OSBPL1A	114876	Oxysterol-binding protein-related protein 1 OS=Homo sapiens GN=OSBPL1A PE=1 SV=2	4.37514	9.17454	4.05806	15.562	8.1776	10.6263	3.20738	5.8	3.16134	0.842105	1	0	2	405.034	411.347	392.814	347.998	328.684	358.436	390.356	403.761	389.297	7.68421	7	0	16
Q9H0X9	OSBPL5	114879	Oxysterol-binding protein-related protein 5 OS=Homo sapiens GN=OSBPL5 PE=1 SV=1	0	0	0	0	0	0	0	0	0	0	0	0	0	452.347	418.573	444.403	381.397	364.208	381.068	311.857	326.732	316.072	10.694	6	0	16
Q9BZF1	OSBPL8	114882	Oxysterol-binding protein-related protein 8 OS=Homo sapiens GN=OSBPL8 PE=1 SV=3	25.45	22.1974	24.4908	29.4584	42.5173	25.672	9.69505	10.2	10.3316	0.787402	1	0	1	569.838	576.876	581.001	650.605	613.734	628.23	544.146	561.165	565.122	25.3093	16	1	42
Q96SU4	OSBPL9	114883	Oxysterol-binding protein-related protein 9 OS=Homo sapiens GN=OSBPL9 PE=1 SV=2	8.3987	8.11486	7.23806	10.3573	9.86952	12.2153	5.66152	4.8	7.743	2.30978	1	0	2	593.644	581.872	602.476	552.796	507.028	544.472	562.458	540.659	548.054	18.8859	12	0	33
Q9BXB4	OSBPL11	114885	Oxysterol-binding protein-related protein 11 OS=Homo sapiens GN=OSBPL11 PE=1 SV=2	0	0	0	0	0	0	0	0	0	0	0	0	0	196.776	203.711	200.973	206.016	197.827	207.701	201.15	203.456	188.422	17.1352	9	0	24
Q9BXI9-2	C1QTNF6	114904	Isoform 2 of Complement C1q tumor necrosis factor-related protein 6 OS=Homo sapiens GN=C1QTNF6	0	0	0	0	0	0	0	0	0	0	0	0	0	77.2553	79.263	74.3468	31.3849	30.8113	28.5317	41.2711	44.7439	47.7907	10.0719	2	0	7
Q96E16	C8orf40; SMIM19	114926	Small integral membrane protein 19 OS=Homo sapiens GN=SMIM19 PE=2 SV=2	0	0	0	0	0	0	0	0	0	0	0	0	0	31.0803	40.2337	36.2354	30.0733	20.5711	25.5335	22.1228	24.917	22.8857	17.757	1	0	2
Q96D09	GPRASP2; ARMCX5-GPRASP2	114928; 100528062	G-protein coupled receptor-associated sorting protein 2 OS=Homo sapiens GN=GPRASP2 PE=1 SV=1	0	0	0	0	0	0	0	0	0	0	0	0	0	281.801	266.738	274.284	348.607	332.309	370.235	283.042	253.532	281.455	3.34129	2	0	4
Q8WUK0	PTPMT1	114971	Phosphatidylglycerophosphatase and protein-tyrosine phosphatase 1 OS=Homo sapiens GN=PTPMT1 PE=1 SV=1	0	0	0	0	0	0	0	0	0	3.48259	1	0	2	196.034	208.707	194.408	169.713	142.412	160.6	162.621	180.963	177.22	32.8358	6	0	18
Q96CP2	FLYWCH2	114984	FLYWCH family member 2 OS=Homo sapiens GN=FLYWCH2 PE=1 SV=1	57.9706	60.1225	62.7101	186.145	108.502	129.154	39.7278	112.1	43.8923	35.7143	4	0	8	792.845	781.702	794.366	471.524	443.139	461.15	543.17	506.726	530.986	55	5	0	17
Q6EMK4	VASN	114990	Vasorin OS=Homo sapiens GN=VASN PE=1 SV=1	0	0	0	0	0	0	0	0	0	0	0	0	0	386.425	440.34	435.418	182.595	150.069	160.842	224.76	207.868	237.126	5.94354	3	0	10
Q5T7W0	ZNF618	114991	Zinc finger protein 618 OS=Homo sapiens GN=ZNF618 PE=1 SV=1	0	0	0	0	0	0	0	0	0	0	0	0	0	141.643	128.462	119.863	72.888	62.3476	53.4849	106.245	92.1055	98.7546	3.87841	4	0	8
O60503	ADCY9	115	Adenylate cyclase type 9 OS=Homo sapiens GN=ADCY9 PE=1 SV=4	0	0	0	0	0	0	0	0	0	0	0	0	0	258.739	269.325	255.228	235.34	236.522	236.475	217.045	216.109	201.836	4.36068	5	0	10
Q969T7	NT5C3B; NT5C3L	115024	7-methylguanosine phosphate-specific 5'-nucleotidase OS=Homo sapiens GN=NT5C3B PE=1 SV=4	0	0	0	0	0	0	0	0	0	0	0	0	0	85.8173	100.54	102.19	83.0998	77.0283	81.6298	91.8375	92.3963	92.2158	6.66667	2	0	5
Q96CT7	CCDC124	115098	Coiled-coil domain-containing protein 124 OS=Homo sapiens GN=CCDC124 PE=1 SV=1	94.3389	100.892	105.296	145.34	173.75	155.919	223.994	236.35	171.468	47.9821	12	0	28	1171.94	1194.74	1209.35	1239.47	1215.51	1265.31	1349.26	1282.06	1323.91	47.9821	12	0	55
Q96CS2	HAUS1	115106	HAUS augmin-like complex subunit 1 OS=Homo sapiens GN=HAUS1 PE=1 SV=1	0	0	0	0	0	0	0	0	0	0	0	0	0	18.0147	16.5038	20.9316	27.6375	21.6585	23.8893	18.3117	19.5845	15.6738	6.47482	2	0	3
Q8WYN0	ATG4A	115201	Cysteine protease ATG4A OS=Homo sapiens GN=ATG4A PE=1 SV=1	0	0	0	0	0	0	0	0	0	0	0	0	0	8.90837	10.9728	9.28101	10.3055	8.06532	10.8324	10.6896	13.4765	13.7506	3.76884	1	0	2
Q96CX2	KCTD12	115207	BTB/POZ domain-containing protein KCTD12 OS=Homo sapiens GN=KCTD12 PE=1 SV=1	5.03922	3.2069	3.65463	4.26783	5.79638	6.1573	5.15125	9.5	5.40635	10.4615	3	0	6	2047.04	1764.53	1929.17	1196.75	1114.1	1168.45	985.905	873.839	933.601	51.0769	12	0	85
Q96EF6	FBXO17	115290	F-box only protein 17 OS=Homo sapiens GN=FBXO17 PE=1 SV=1	0	0	0	0	0	0	0	0	0	0	0	0	0	172.228	157.991	156.099	140.53	135.479	138.693	80.6831	90.6512	90.3888	20.5036	5	0	10
Q96MG8	PCMTD1	115294	Protein-L-isoaspartate O-methyltransferase domain-containing protein 1 OS=Homo sapiens GN=PCMTD1 PE=2 SV=2	0	0	0	0	0	0	0	0	0	0	0	0	0	127.687	109.773	123.023	48.3422	40.3266	38.4937	38.529	35.9696	37.9345	13.7255	4	0	6
Q14011	CIRBP	1153	Cold-inducible RNA-binding protein OS=Homo sapiens GN=CIRBP PE=1 SV=1	185.914	235.763	328.928	394.618	235.317	294.731	40.5054	65.65	35.462	52.3256	8	0	52	630.267	617.333	639.304	560.057	580.975	567.83	569.987	511.137	574.402	38.3721	5	0	32
Q9Y546	LRRC42	115353	Leucine-rich repeat-containing protein 42 OS=Homo sapiens GN=LRRC42 PE=1 SV=1	0	0	0	0	0	0	0	0	0	0	0	0	0	79.3834	85.9983	85.3063	129.381	124.514	122.832	120.56	128.754	119.236	12.1495	5	0	8
Q96PP9	GBP4	115361	Guanylate-binding protein 4 OS=Homo sapiens GN=GBP4 PE=1 SV=2	0	0	0	0	0	0	0	0	0	0	0	0	0	753.994	756.232	756.6	258.106	226.554	240.634	394.725	362.168	388.768	23.4375	11	2	28
Q96EH3	MALSU1	115416	Mitochondrial assembly of ribosomal large subunit protein 1 OS=Homo sapiens GN=MALSU1 PE=1 SV=1	0	0	0	0	0	0	0	0	0	0	0	0	0	12.7687	14.2736	14.5139	17.332	17.5806	23.309	10.3178	14.7369	13.4622	14.9573	1	0	1
Q96PU4	UHRF2	115426	E3 ubiquitin-protein ligase UHRF2 OS=Homo sapiens GN=UHRF2 PE=1 SV=1	95.7452	108.156	93.4897	67.0361	100.074	82.5028	196.792	165.9	154.196	16.4589	9	0	34	108.286	105.981	110.187	118.701	125.783	126.12	149.375	160.845	155.969	2.49377	1	0	7
Q99426	TBCB	1155	Tubulin-folding cofactor B OS=Homo sapiens GN=TBCB PE=1 SV=2	71.3499	75.3762	67.2309	57.5636	48.4076	45.4846	29.4253	39.1	29.1622	20.082	5	0	13	604.878	603.862	611.806	563.242	565.388	565.895	636.17	613.277	612.096	34.4262	8	0	44
Q0JRZ9	FCHO2	115548	FCH domain only protein 2 OS=Homo sapiens GN=FCHO2 PE=1 SV=2	0	0	0	0	0	0	0	0	0	0	0	0	0	1071.78	1026.76	1057.2	926.746	876.084	946.722	924.649	889.109	938.746	22.716	15	0	37
Q86TB3	ALPK2	115701	Alpha-protein kinase 2 OS=Homo sapiens GN=ALPK2 PE=2 SV=3	0	0	0	0	0	0	0	0	0	0	0	0	0	413.744	442.124	452.4	979.772	960.226	975.398	422.285	417.577	390.691	9.81567	14	0	29
Q96CN4-2	EVI5L	115704	Isoform 2 of EVI5-like protein OS=Homo sapiens GN=EVI5L	0	0	0	0	0	0	0	0	0	0	0	0	0	386.425	361.657	379.534	259.699	240.238	256.979	260.454	228.422	249.05	3.85093	3	0	6
Q96FX7	TRMT61A	115708	tRNA (adenine(58)-N(1))-methyltransferase catalytic subunit TRMT61A OS=Homo sapiens GN=TRMT61A PE=1 SV=1	57.0916	60.6802	55.6026	51.2139	57.9012	54.9688	43.4455	50.8	45.2897	10.7266	2	0	4	404.638	397.965	397.8	549.471	564.935	553.129	534.665	592.481	520.409	37.3702	7	0	28
Q96LJ7	DHRS1	115817	Dehydrogenase/reductase SDR family member 1 OS=Homo sapiens GN=DHRS1 PE=1 SV=1	16.1528	14.2777	13.5981	9.57659	10.0575	8.29249	14.8463	8.2	15.0507	5.43131	1	0	2	543.905	489.896	500.138	387.112	360.039	369.51	314.925	292.071	317.178	42.8115	9	0	22
Q96P53	WDFY2	115825	WD repeat and FYVE domain-containing protein 2 OS=Homo sapiens GN=WDFY2 PE=2 SV=2	0	0	0	0	0	0	0	0	0	0	0	0	0	146.295	140.773	149.582	141.373	143.182	147.398	131.157	141.939	146.257	4.5	2	0	4
Q9UJK0	TSR3	115939	Ribosome biogenesis protein TSR3 homolog OS=Homo sapiens GN=TSR3 PE=1 SV=1	23.6726	23.2013	23.4347	23.6812	34.4963	26.6651	26.3273	35.5	22.1294	5.76923	2	0	6	228.599	252.687	249.699	380.367	369.736	393.496	231.313	256.441	228.424	13.7821	4	0	9
Q7Z3D4	LYSMD3	116068	LysM and putative peptidoglycan-binding domain-containing protein 3 OS=Homo sapiens GN=LYSMD3 PE=1 SV=2	0	0	0	0	0	0	0	0	0	0	0	0	0	270.022	227.039	253.648	230.468	224.198	205.815	240.562	227.646	233.569	19.9346	4	0	9
Q9H147	DNTTIP1	116092	Deoxynucleotidyltransferase terminal-interacting protein 1 OS=Homo sapiens GN=DNTTIP1 PE=1 SV=2	116.205	121.291	117.257	68.0771	109.223	83.198	258.413	249.1	225.841	24.924	8	0	18	76.315	90.9049	85.9975	86.5662	73.2222	69.7335	81.4268	84.6401	79.4268	10.6383	3	0	3
Q8IVH2	FOXP4	116113	Forkhead box protein P4 OS=Homo sapiens GN=FOXP4 PE=1 SV=1	0	0	0	0	0	0	0	0	0	0	0	0	0	18.4106	17.0391	17.9696	17.613	19.9367	16.7322	0	0	3.17322	2.5	1	0	2
Q96KR6	FAM210B	116151	Protein FAM210B OS=Homo sapiens GN=FAM210B PE=1 SV=2	0	0	0	0	0	0	0	0	0	0	0	0	0	158.965	160.712	150.52	107.599	93.7933	93.1392	55.307	74.4115	74.8593	20.8333	3	0	7
Q5RI15-2	COX20	116228	Isoform 2 of Cytochrome c oxidase protein 20 homolog OS=Homo sapiens GN=COX20	14.4731	17.624	16.6831	11.5544	13.1594	17.7767	34.285	34.8	40.3873	10	1	0	4	91.3602	92.6891	94.8342	81.7882	76.7111	85.7886	98.2977	100.928	101.832	20	2	0	10
P61024	CKS1B	1163	Cyclin-dependent kinases regulatory subunit 1 OS=Homo sapiens GN=CKS1B PE=1 SV=1	15.5278	2.67707	4.27164	4.73625	5.16975	5.46212	3.15879	5.5	3.3217	8.86076	1	0	2	63.9918	80.958	73.5076	138.094	133.304	138.548	170.755	162.106	169.719	32.9114	2	1	11
P33552	CKS2	1164	Cyclin-dependent kinases regulatory subunit 2 OS=Homo sapiens GN=CKS2 PE=1 SV=1	15.5278	2.67707	4.27164	4.73625	5.16975	5.46212	3.15879	5.5	3.3217	8.86076	1	0	2	20.6872	32.6508	21.5241	57.1487	61.7133	62.2862	84.0294	86.0944	102.216	20.2532	1	0	3
Q8WW01	TSEN15	116461	tRNA-splicing endonuclease subunit Sen15 OS=Homo sapiens GN=TSEN15 PE=1 SV=1	0	0	0	0	0	0	0	0	0	9.94152	1	0	1	13.6595	9.99151	16.3899	15.833	14.7713	16.2486	16.1738	16.2881	16.7315	10.5263	1	0	1
Q9BZQ8	FAM129A	116496	Protein Niban OS=Homo sapiens GN=FAM129A PE=1 SV=1	74.8656	78.3879	120.152	34.507	40.982	36.05	5.8802	11.3	7.35356	3.98707	2	0	6	512.379	478.745	496.929	520.006	505.532	494.179	516.539	444.918	494.542	8.40517	6	0	20
Q96EL3	MRPL53	116540	39S ribosomal protein L53, mitochondrial OS=Homo sapiens GN=MRPL53 PE=1 SV=1	124.105	639.457	308.152	736.409	530.917	409.957	38.5858	68.1	55.2777	8.92857	1	0	1	349.455	344.662	354.308	334.835	317.266	335.32	354.151	354.024	344.391	56.25	5	0	19
Q6P161	MRPL54	116541	39S ribosomal protein L54, mitochondrial OS=Homo sapiens GN=MRPL54 PE=1 SV=1	11.6605	12.3257	14.4287	9.26431	7.89561	8.19318	5.75871	8.2	6.41432	6.52174	1	0	2	117.096	110.174	118.382	110.737	97.0557	95.7506	107.454	92.6872	107.986	7.24638	1	0	3
Q96P48	ARAP1	116985	Arf-GAP with Rho-GAP domain, ANK repeat and PH domain-containing protein 1 OS=Homo sapiens GN=ARAP1 PE=1 SV=3	0	0	0	0	0	0	0	0	0	0	0	0	0	653.775	634.015	633.084	529	550.118	553.806	483.866	540.368	576.181	9.65517	10	0	23
Q9UPQ3	AGAP1	116987	Arf-GAP with GTPase, ANK repeat and PH domain-containing protein 1 OS=Homo sapiens GN=AGAP1 PE=1 SV=4	0	0	0	0	0	0	0	0	0	0	0	0	0	117.986	116.597	115.124	101.462	92.9777	93.8162	96.2063	78.0473	88.1772	9.45158	4	0	15
Q96P47-4	AGAP3	116988	Isoform 4 of Arf-GAP with GTPase, ANK repeat and PH domain-containing protein 3 OS=Homo sapiens GN=AGAP3	0	0	0	0	0	0	0	0	0	0	0	0	0	98.6354	99.7813	105.991	92.2342	81.2875	92.7523	77.3833	72.5209	76.4939	13.5016	8	1	26
Q96BN2	TADA1	117143	Transcriptional adapter 1 OS=Homo sapiens GN=TADA1 PE=1 SV=1	0	0	0	0	0	0	0	0	0	0	0	0	0	29.6946	32.6508	35.0506	31.1039	33.8925	28.2416	29.9308	33.158	34.3285	4.77612	1	0	2
Q5T1C6	THEM4	117145	Acyl-coenzyme A thioesterase THEM4 OS=Homo sapiens GN=THEM4 PE=1 SV=1	0	0	0	0	0	0	0	0	0	0	0	0	0	95.3195	91.5294	95.1798	86.8473	82.1937	97.4915	110.986	93.5598	107.12	15	3	0	6
P81605-2	DCD	117159	Isoform 2 of Dermcidin OS=Homo sapiens GN=DCD	39.7571	38.6223	62.4135	133.5	101.421	131.637	168.947	453.55	123.361	23.9669	3	0	15	0	0	0	0	0	0	0	0	0	0	0	0	0
Q8IY81	FTSJ3	117246	pre-rRNA processing protein FTSJ3 OS=Homo sapiens GN=FTSJ3 PE=1 SV=2	197.321	167.986	179.789	169.958	219.526	213.296	129.073	128.3	110.842	22.196	14	0	30	2231.35	2390.2	2381.57	2987.14	2987.38	2953.32	1533.77	1802.94	1729.26	45.4545	28	0	100
E9PFW3	AP2M1	1173	AP-2 complex subunit mu OS=Homo sapiens GN=AP2M1 PE=1 SV=1	327.637	293.752	239.96	237.177	328.953	287.456	407.253	371.4	377.803	26.9565	12	0	39	3758.29	3685.53	3745.09	3314.62	3095.09	3334.44	3200.6	3216.95	3194.38	46.087	11	8	118
H7C1E4	AP1S1	1174	AP-1 complex subunit sigma-1A (Fragment) OS=Homo sapiens GN=AP1S1 PE=1 SV=1	19.61	20.2174	17.134	14.3128	12.0001	10.5766	10.5455	10.9	11.7061	8.37696	1	0	4	463.829	478.433	525.513	462.483	378.617	453.655	445.663	470.804	410.308	20.9424	3	1	18
M0QYZ2	AP2S1	1175	AP-2 complex subunit sigma OS=Homo sapiens GN=AP2S1 PE=1 SV=1	74.3871	64.0265	64.7154	44.8122	56.3972	49.2832	56.9432	48.8	65.6093	24.0506	4	0	17	515.101	533.966	522.847	475.599	421.481	436.681	443.943	458.831	451.511	29.1139	5	0	28
Q92572	AP3S1	1176	AP-3 complex subunit sigma-1 OS=Homo sapiens GN=AP3S1 PE=1 SV=1	112.933	116.062	119.559	93.632	82.4653	72.0503	61.1347	54	64.0515	10.8808	2	0	4	1386.39	1324.54	1359.82	1337.33	1310.25	1352.94	1284.66	1294.86	1246.12	42.487	8	0	44
P35611-3	ADD1	118	Isoform 3 of Alpha-adducin OS=Homo sapiens GN=ADD1	59.1815	45.2313	60.2183	50.6414	41.8593	50.7977	14.6033	21.3	16.1962	12.8906	7	0	15	2462.42	2350.28	2395.14	1520.58	1428.01	1425.67	973.078	944.711	936.438	32.4219	18	0	72
P51790	CLCN3	1182	H(+)/Cl(-) exchange transporter 3 OS=Homo sapiens GN=CLCN3 PE=1 SV=2	0	0	0	0	0	0	0	0	0	0	0	0	0	115.809	113.163	112.014	95.7943	89.6247	101.263	115.122	118.089	104.716	4.03423	3	0	7
Q8N2K1-3	UBE2J2	118424	Isoform 3 of Ubiquitin-conjugating enzyme E2 J2 OS=Homo sapiens GN=UBE2J2	0	0	0	0	0	0	0	0	0	0	0	0	0	81.6105	69.5391	76.0747	114.016	107.568	114.707	65.8571	68.3035	63.7049	10.1818	2	0	6
Q969J3	LOH12CR1; BORCS5	118426	Loss of heterozygosity 12 chromosomal region 1 protein OS=Homo sapiens GN=LOH12CR1 PE=1 SV=1	0	0	0	0	0	0	0	0	0	0	0	0	0	248.939	252.509	254.092	212.809	209.109	209.781	217.417	207.674	219.529	25	4	0	12
Q5RKV6	EXOSC6	118460	Exosome complex component MTR3 OS=Homo sapiens GN=EXOSC6 PE=1 SV=1	67.5412	72.7828	69.3193	95.2454	85.6925	86.6987	66.3345	89.2	70.5117	10.2941	3	0	8	301.35	310.718	280.208	299.328	276.985	303.404	363.214	355.333	344.151	37.8676	10	0	32
Q96BP2	CHCHD1	118487	Coiled-coil-helix-coiled-coil-helix domain-containing protein 1 OS=Homo sapiens GN=CHCHD1 PE=1 SV=1	0	0	0	0	0	0	0	0	0	0	0	0	0	94.1812	94.8301	96.1671	73.4033	66.924	68.1376	78.4987	76.6414	77.4075	13.5593	1	0	3
P51797-5	CLCN6	1185	Isoform 5 of Chloride transport protein 6 OS=Homo sapiens GN=CLCN6	0	0	0	0	0	0	0	0	0	0	0	0	0	89.9745	92.3322	77.4076	42.2526	35.5236	45.4573	40.1557	45.7619	35.7709	1.46905	1	0	2
Q96RY8	CLCN7	1186	Chloride channel protein OS=Homo sapiens GN=CLCN7 PE=1 SV=1	0	0	0	0	0	0	0	0	0	0	0	0	0	378.754	406.173	382.891	303.591	302.948	289.718	305.49	328.817	351.026	11.6995	9	0	27
Q96NB2	SFXN2	118980	Sideroflexin-2 OS=Homo sapiens GN=SFXN2 PE=1 SV=2	0	0	0	0	0	0	0	0	0	0	0	0	0	54.9349	56.0238	61.3139	54.6192	37.8798	44.1033	55.8647	60.7896	51.4447	11.8012	3	0	5
Q8NEN9	PDZD8	118987	PDZ domain-containing protein 8 OS=Homo sapiens GN=PDZD8 PE=1 SV=1	0	0	0	0	0	0	0	0	0	0	0	0	0	234.488	227.753	238.739	231.405	248.303	233.863	231.546	240.832	249.627	3.03293	3	0	6
P10909-2	CLU	1191	Isoform 2 of Clusterin OS=Homo sapiens GN=CLU	0	0	0	0	0	0	0	0	0	0	0	0	0	451.11	429.813	437.392	259.933	260.265	238.603	767.326	672.37	703.494	19.1617	8	0	27
O00299	CLIC1	1192	Chloride intracellular channel protein 1 OS=Homo sapiens GN=CLIC1 PE=1 SV=4	462.427	499.315	454.621	407.109	348.441	331.402	191.726	152.2	246.035	68.8797	12	0	68	5351.4	5321.37	5250.98	4631.25	4594.87	5005.43	5612.92	5345.9	5019.42	74.2739	13	0	246
O15247	CLIC2	1193	Chloride intracellular channel protein 2 OS=Homo sapiens GN=CLIC2 PE=1 SV=3	0	0	0	0	0	0	0	0	0	0	0	0	0	335.944	299.21	296.005	258.855	256.096	252.337	236.658	226.967	213.568	13.3603	3	0	7
Q86XK3-2	SFR1	119392	Isoform 2 of Swi5-dependent recombination DNA repair protein 1 homolog OS=Homo sapiens GN=SFR1	0	0	0	0	0	0	0	0	0	0	0	0	0	26.3292	27.4766	24.7823	24.8269	27.4583	32.7873	36.7164	34.4184	38.3672	4.88599	1	0	2
P49759-3	CLK1	1195	Isoform 3 of Dual specificity protein kinase CLK1 OS=Homo sapiens GN=CLK1	0	0	0	0	0	0	0	0	0	0	0	0	0	98.3879	98.3093	101.005	112.049	110.649	121.671	110.986	131.953	122.41	2.6616	1	0	2
Q96DE5	ANAPC16	119504	Anaphase-promoting complex subunit 16 OS=Homo sapiens GN=ANAPC16 PE=1 SV=1	0	0	0	0	0	0	0	0	0	0	0	0	0	106.603	103.216	110.089	121.98	126.372	125.201	134.41	122.597	123.035	20	2	0	6
Q6P4A7	SFXN4	119559	Sideroflexin-4 OS=Homo sapiens GN=SFXN4 PE=1 SV=1	2.77352	3.59731	2.91896	3.59122	2.81986	2.6814	4.27651	6.8	7.743	4.1543	1	0	2	113.631	119.809	117	118.139	95.6057	112.773	106.338	131.565	116.159	7.12166	2	0	4
P49761	CLK3	1198	Dual specificity protein kinase CLK3 OS=Homo sapiens GN=CLK3 PE=1 SV=3	0	0	0	0	0	0	0	0	0	0	0	0	0	60.7748	68.424	54.9949	85.8167	85.9998	90.6245	113.031	112.853	113.082	13.7931	6	0	12
Q9UEY8-2	ADD3	120	Isoform 1 of Gamma-adducin OS=Homo sapiens GN=ADD3	127.621	75.2925	113.341	83.587	81.5253	78.6545	35.5971	43	36.1722	7.71513	4	0	12	1902.28	1820.06	1868.64	1031.96	956.51	987.198	544.007	541.871	530.65	31.454	17	0	62
O14773	TPP1	1200	Tripeptidyl-peptidase 1 OS=Homo sapiens GN=TPP1 PE=1 SV=2	10.3909	11.4612	9.06538	6.14151	5.45173	6.75316	14.1173	10.2	17.8226	2.48668	1	0	2	1053.12	978.856	976.777	704.756	654.877	691.87	719.642	673.485	707.533	21.492	8	0	53
Q13286	CLN3	1201	Battenin OS=Homo sapiens GN=CLN3 PE=1 SV=1	0	0	0	0	0	0	0	0	0	0	0	0	0	69.4852	94.7409	77.8025	36.3503	31.7175	41.2018	55.3999	55.5541	52.214	2.73973	1	0	2
Q6YBV0	SLC36A4	120103	Proton-coupled amino acid transporter 4 OS=Homo sapiens GN=SLC36A4 PE=1 SV=1	0	0	0	0	0	0	0	0	0	0	0	0	0	66.3178	57.5404	64.276	53.6823	57.5447	65.3812	65.9036	62.6317	68.9455	2.97619	1	0	1
O75503	CLN5	1203	Ceroid-lipofuscinosis neuronal protein 5 OS=Homo sapiens GN=CLN5 PE=1 SV=2	0	0	0	0	0	0	0	0	0	0	0	0	0	833.328	746.687	818.457	531.436	507.617	498.193	428.559	410.306	426.606	27.095	9	0	24
Q8N8R7	ARL14EP	120534	ARL14 effector protein OS=Homo sapiens GN=ARL14EP PE=1 SV=1	19.6686	23.8705	22.3549	17.2795	16.6059	13.0594	13.6557	15	12.737	4.23077	1	0	2	66.4168	50.9389	63.2886	59.8656	49.2075	47.972	47.5919	47.2162	46.8291	3.84615	1	0	2
P54105	CLNS1A	1207	Methylosome subunit pICln OS=Homo sapiens GN=CLNS1A PE=1 SV=1	0	0	0	0	0	0	0	0	0	0	0	0	0	109.276	115.215	106.732	131.114	139.013	133.132	139.104	141.212	129.766	42.1941	6	0	35
O96005	CLPTM1	1209	Cleft lip and palate transmembrane protein 1 OS=Homo sapiens GN=CLPTM1 PE=1 SV=1	60.7441	63.1202	57.3705	118.666	74.413	90.2243	83.4527	99.35	92.9732	14.2003	7	0	18	1437.22	1514.65	1465.61	1361.36	1277.94	1340.7	1128.26	1289.28	1253.18	25.1121	13	0	76
A0A087WT30	C12orf45	121053	Uncharacterized protein C12orf45 OS=Homo sapiens GN=C12orf45 PE=1 SV=1	0	0	0	0	0	0	0	0	0	0	0	0	0	39.3948	40.0552	38.6544	160.766	163.436	159.052	116.609	123.034	118.852	20.8556	4	0	10
P09496-2	CLTA	1211	Isoform Non-brain of Clathrin light chain A OS=Homo sapiens GN=CLTA	252.498	217.414	255.61	229.474	198.095	215.878	163.917	151.3	183.862	34.8624	10	0	30	1422.12	1355.37	1369.15	1444.36	1465.98	1511.65	1698.16	1486.53	1555.99	38.0734	8	0	63
P09497-2	CLTB	1212	Isoform Non-brain of Clathrin light chain B OS=Homo sapiens GN=CLTB	11.0843	6.56718	14.5592	15.4318	11.2951	10.5766	8.54087	9.6	7.49101	8.53081	2	0	2	836.693	853.025	851.089	886.039	935.305	880.47	991.389	966.526	1009.13	36.9668	10	0	43
Q8N697	SLC15A4	121260	Solute carrier family 15 member 4 OS=Homo sapiens GN=SLC15A4 PE=2 SV=1	0	0	0	0	0	0	0	0	0	0	0	0	0	72.9001	72.7061	63.881	54.3381	54.1011	62.8665	59.8617	61.3713	57.9354	2.94627	2	0	3
A0A087WVQ6	CLTC	1213	Clathrin heavy chain 1 OS=Homo sapiens GN=CLTC PE=1 SV=1	926.474	680.477	693.062	935.851	1143.27	1267.21	949.288	679.85	1075.77	31.7451	44	0	174	17572.1	17880.7	17572.5	17193	17003.6	17412.6	19085.9	19148.3	18784.3	57.9512	79	0	868
Q8NHV4-3	NEDD1	121441	Isoform 3 of Protein NEDD1 OS=Homo sapiens GN=NEDD1	0	0	0	0	0	0	0	0	0	0	0	0	0	304.765	300.682	311.506	290.147	277.8	270.471	253.715	272.826	244.675	11.8441	7	0	14
Q70UQ0	IKBIP	121457	Inhibitor of nuclear factor kappa-B kinase-interacting protein OS=Homo sapiens GN=IKBIP PE=1 SV=1	8.61355	7.86389	7.73642	8.48361	9.43087	10.6263	26.4123	12.9	33.2399	12.5714	2	0	15	2440.35	2432.89	2310.58	2203.55	2067.94	2297.53	2596.13	2601.69	2527.47	52.5714	14	6	86
Q6ZN18	AEBP2	121536	Zinc finger protein AEBP2 OS=Homo sapiens GN=AEBP2 PE=1 SV=2	0	0	0	0	0	0	0	0	0	2.70793	1	0	2	13.7585	18.5557	14.6127	34.2892	36.3392	33.7545	18.8694	18.0333	23.078	2.32108	1	0	2
Q6NS38	ALKBH2	121642	Alpha-ketoglutarate-dependent dioxygenase alkB homolog 2 OS=Homo sapiens GN=ALKBH2 PE=1 SV=1	28.3407	25.8504	28.2166	49.6005	60.439	54.3729	29.3524	29.1	25.5885	14.1762	3	0	9	59.0922	62.3577	62.6962	120.106	101.949	121.574	73.154	80.568	85.2924	11.8774	2	0	4
Q96NE9	FRMD6	122786	FERM domain-containing protein 6 OS=Homo sapiens GN=FRMD6 PE=1 SV=1	5.87909	5.80031	6.52612	5.04853	9.14889	6.75316	5.05406	2.7	4.94819	2.09003	1	0	2	221.719	221.731	220.128	437.609	402.949	431.845	129.112	155.998	126.352	7.71704	4	0	8
Q147X3	NAA30	122830	N-alpha-acetyltransferase 30 OS=Homo sapiens GN=NAA30 PE=1 SV=1	0	0	0	0	0	0	0	0	0	0	0	0	0	122.144	107.141	105.843	129.568	115.633	123.605	69.8076	69.6123	57.5027	12.1547	3	0	9
Q86U28	ISCA2	122961	Iron-sulfur cluster assembly 2 homolog, mitochondrial OS=Homo sapiens GN=ISCA2 PE=1 SV=2	3.59386	3.40211	5.00731	4.84034	4.1358	4.02211	1.5308	0	0.962148	20.7792	2	0	4	105.614	132.298	119.271	117.764	102.674	121.768	103.271	107.521	127.025	7.79221	1	0	2
Q99541	PLIN2	123	Perilipin-2 OS=Homo sapiens GN=PLIN2 PE=1 SV=2	0	0	0	0	0	0	0	0	0	0	0	0	0	541.777	427.895	448.994	447.071	425.967	426.574	309.301	304.384	298.956	22.8833	9	0	20
Q8TAM2-4	TTC8	123016	Isoform 4 of Tetratricopeptide repeat protein 8 OS=Homo sapiens GN=TTC8	0	0	0	0	0	0	0	0	0	0	0	0	0	113.532	108.836	104.658	103.523	90.4403	110.355	98.2512	92.2024	99.2354	4.46602	2	0	4
Q8WVC0	LEO1	123169	RNA polymerase-associated protein LEO1 OS=Homo sapiens GN=LEO1 PE=1 SV=1	2031.8	2985.77	2344.94	596.559	595.633	461.326	240.675	307.3	178.135	38.4384	21	0	145	512.231	515.901	513.319	502.065	516.271	495.195	595.364	592.481	576.469	12.1622	6	0	17
Q8WUR7	C15orf40	123207	UPF0235 protein C15orf40 OS=Homo sapiens GN=C15orf40 PE=1 SV=2	103.919	86.433	112.202	85.3566	87.588	78.7786	25.9264	24.55	17.983	24.183	3	0	16	188.857	195.637	197.024	189.059	173.857	184.973	186.092	191.046	184.287	24.8366	3	0	13
Q96LD8	SENP8	123228	Sentrin-specific protease 8 OS=Homo sapiens GN=SENP8 PE=1 SV=1	0	0	0	0	0	0	0	0	0	0	0	0	0	98.4374	100.584	100.314	79.7739	73.5394	76.8906	80.5437	80.0348	81.4942	14.6226	3	0	6
Q96DP5	MTFMT	123263	Methionyl-tRNA formyltransferase, mitochondrial OS=Homo sapiens GN=MTFMT PE=1 SV=2	0	0	0	0	0	0	0	0	0	0	0	0	0	21.1821	17.1283	16.1924	18.3625	13.6839	12.8635	15.1513	17.9363	17.1162	5.39846	2	0	4
A2RTX5	TARSL2	123283	Probable threonine--tRNA ligase 2, cytoplasmic OS=Homo sapiens GN=TARSL2 PE=1 SV=1	0	0	0	0	0	0	0	0	0	0	0	0	0	171.239	147.732	147.509	185.78	173.087	164.323	125.951	140.582	139.622	4.73815	2	0	10
Q7RTP0	NIPA1	123606	Magnesium transporter NIPA1 OS=Homo sapiens GN=NIPA1 PE=1 SV=1	0	0	0	0	0	0	0	0	0	0	0	0	0	34.8416	34.7027	34.2608	26.888	27.9114	24.7597	33.2771	35.4848	28.559	9.42249	2	0	4
I3NI25	FOPNL	123811	LisH domain-containing protein FOPNL OS=Homo sapiens GN=FOPNL PE=4 SV=1	0	0	0	0	0	0	0	0	0	0	0	0	0	52.4604	51.2065	48.8734	95.4664	92.7058	97.9751	51.1241	45.1802	45.0021	14.6465	2	0	4
Q8IWE4	DCUN1D3	123879	DCN1-like protein 3 OS=Homo sapiens GN=DCUN1D3 PE=1 SV=1	0	0	0	0	0	0	0	0	0	0	0	0	0	209.743	206.253	197.863	234.497	232.354	223.031	149.282	173.255	177.124	14.4737	3	0	6
Q96MX0	CMTM3	123920	CKLF-like MARVEL transmembrane domain-containing protein 3 OS=Homo sapiens GN=CMTM3 PE=2 SV=1	0	0	0	0	0	0	0	0	0	0	0	0	0	105.614	88.4962	107.028	58.4603	61.1695	59.5781	72.5033	71.7453	89.4272	10.4396	2	0	4
E7ERS3	ZC3H18	124245	Zinc finger CCCH domain-containing protein 18 OS=Homo sapiens GN=ZC3H18 PE=1 SV=1	1128.76	977.883	1443.79	1190.28	1085.65	1179.79	535.682	885.05	553.613	35.6192	28	0	116	1403.27	1419.15	1370.53	1438.74	1509.57	1418.08	1449.51	1446.2	1552.96	30.5015	23	0	74
Q6ZW76	ANKS3	124401	Ankyrin repeat and SAM domain-containing protein 3 OS=Homo sapiens GN=ANKS3 PE=1 SV=1	0	0	0	0	0	0	0	0	0	0	0	0	0	34.2477	30.7774	31.9899	25.8574	22.2023	28.2416	25.3761	21.5236	26.0589	4.57317	2	0	3
Q5JPH6-2	EARS2	124454	Isoform 2 of Probable glutamate--tRNA ligase, mitochondrial OS=Homo sapiens GN=EARS2	0	0	0	0	0	0	0	0	0	0	0	0	0	457.643	437.753	451.561	442.668	423.792	421.351	433.672	449.281	449.588	32.397	15	0	37
Q96DH6	MSI2	124540	RNA-binding protein Musashi homolog 2 OS=Homo sapiens GN=MSI2 PE=1 SV=1	20.1959	18.6558	16.9205	15.3017	14.2873	19.7629	8.45583	9.5	10.1942	3.65854	1	0	2	571.422	524.51	548.024	459.11	434.802	438.035	357.776	360.035	387.47	24.3902	6	0	18
Q9HBR0	SLC38A10	124565	Putative sodium-coupled neutral amino acid transporter 10 OS=Homo sapiens GN=SLC38A10 PE=1 SV=2	18.8287	16.5644	17.5375	11.19	15.3526	15.4429	24.6385	23.9	29.8266	3.48525	2	0	3	209.94	196.396	214.747	162.499	168.647	162.099	182.048	189.059	188.615	14.2091	10	0	21
Q8WVQ1	CANT1	124583	Soluble calcium-activated nucleotidase 1 OS=Homo sapiens GN=CANT1 PE=1 SV=1	84.5144	78.3879	79.856	57.1993	67.6454	50.1522	79.5042	61.2	72.6192	7.98005	3	0	6	342.081	358.49	358.01	379.524	383.329	372.412	396.491	431.344	439.54	22.9426	7	0	18
Q8WZ82	OVCA2	124641	Ovarian cancer-associated gene 2 protein OS=Homo sapiens GN=OVCA2 PE=1 SV=1	34.0245	59.6484	46.5134	43.7192	47.969	41.1645	35.5971	32.1	56.5376	13.2159	2	0	5	239.685	262.768	238.048	249.955	249.844	271.97	270.028	266.233	272.32	50.2203	6	0	27
Q3MHD2-2	LSM12	124801	Isoform 2 of Protein LSM12 homolog OS=Homo sapiens GN=LSM12	148.813	147.685	147.775	172.118	164.962	163.367	104.264	91.2	94.9319	22.2222	4	0	13	458.781	484.945	484.686	576.733	582.379	572.037	518.584	531.206	540.842	32.3232	5	0	24
Q86WV7	CCDC43	124808	CCDC43 protein OS=Homo sapiens GN=CCDC43 PE=1 SV=1	0	0	0	0	0	0	0	0	0	4.84581	1	0	2	460.216	467.237	458.966	517.102	508.024	499.209	566.595	535.084	552.574	22.9075	6	0	17
Q8IXM2-3	C17orf49	124944	Isoform 3 of Chromatin complexes subunit BAP18 OS=Homo sapiens GN=BAP18	32.501	28.6669	31.0643	14.6772	19.5824	16.287	32.1953	25.4	28.5437	17.7083	2	0	6	412.061	393.014	410.833	357.741	358.725	368.108	362.795	361.587	349.295	19.2708	3	0	13
Q7Z7H8-2	MRPL10	124995	Isoform 2 of 39S ribosomal protein L10, mitochondrial OS=Homo sapiens GN=MRPL10	4.08216	3.51365	3.27493	3.79941	3.03918	2.63175	8.23714	6.7	6.75794	3.69004	1	0	2	393.898	352.736	395.282	355.212	354.24	377.489	377.993	416.85	389.393	19.1882	4	0	25
Q562E7	WDR81	124997	WD repeat-containing protein 81 OS=Homo sapiens GN=WDR81 PE=1 SV=2	77.8345	101.952	113.744	165.04	134.225	159.395	23.7395	26.6	19.8386	0.463679	1	0	1	529.949	474.195	512.677	429.739	405.849	409.648	450.915	433.235	430.116	9.06749	11	0	23
I3L4U4	TBC1D16	125058	TBC1 domain family member 16 (Fragment) OS=Homo sapiens GN=TBC1D16 PE=4 SV=1	0	0	0	0	0	0	0	0	0	0	0	0	0	46.6204	56.8267	57.4633	44.0326	40.236	46.0376	46.2906	49.543	53.7525	9.33852	3	0	5
Q8N584	TTC39C	125488	Tetratricopeptide repeat protein 39C OS=Homo sapiens GN=TTC39C PE=2 SV=2	0	0	0	0	0	0	0	0	0	0	0	0	0	140.505	140.193	153.384	124.837	128.003	117.222	120.699	116.004	117.025	10.4631	6	0	10
E9PAU2	RAVER1	125950	Ribonucleoprotein PTB-binding 1 OS=Homo sapiens GN=RAVER1 PE=1 SV=1	32.5596	29.5314	23.2805	32.8415	38.9768	38.2348	19.5116	17.4	21.4192	4.2328	2	0	4	911.821	918.862	911.168	1019.54	989.768	1015.97	807.296	825.362	821.721	40.2116	20	0	65
Q5XKP0	C19orf70	125988	Protein QIL1 OS=Homo sapiens GN=QIL1 PE=1 SV=1	48.3804	41.146	42.0875	44.9683	38.2875	42.108	57.4778	46.05	67.8772	24.5763	2	0	13	510.845	503.679	501.718	346.312	404.67	376.039	347.319	439.682	460.214	57.6271	4	0	13
P00326	ADH1C	126	Alcohol dehydrogenase 1C OS=Homo sapiens GN=ADH1C PE=1 SV=2	0	0	0	0	0	0	0	0	0	0	0	0	0	1507.84	1278.56	1308.18	381.538	349.346	343.203	607.959	505.611	607.673	28.8	11	0	41
Q8IUR0	TRAPPC5	126003	Trafficking protein particle complex subunit 5 OS=Homo sapiens GN=TRAPPC5 PE=1 SV=1	0	0	0	0	0	0	0	0	0	0	0	0	0	209.743	209.242	216.425	208.686	216.54	218.727	193.9	201.953	191.163	17.5532	3	0	9
Q8IZ83	ALDH16A1	126133	Aldehyde dehydrogenase family 16 member A1 OS=Homo sapiens GN=ALDH16A1 PE=1 SV=2	0	0	0	0	0	0	0	0	0	0	0	0	0	438.193	426.914	426.828	349.45	345.631	336.384	439.528	413.893	446.367	19.5761	11	0	27
A0A087WUD1	ZNF787	126208	Zinc finger protein 787 OS=Homo sapiens GN=ZNF787 PE=1 SV=1	61.6816	64.1381	62.2829	47.0762	59.2484	50.1274	105.686	134.25	93.4429	17.0157	4	0	10	188.659	202.596	191.89	218.477	229.68	215.777	274.211	247.715	278.619	28.2723	6	0	19
Q8WZA9	IRGQ	126298	Immunity-related GTPase family Q protein OS=Homo sapiens GN=IRGQ PE=1 SV=1	0	0	0	0	0	0	0	0	0	0	0	0	0	1046.19	1035.68	1052.75	1133.7	1138.07	1137.45	1454.99	1334.56	1370.06	40.1284	18	0	55
M0QXZ5	ZNF428	126299	Zinc finger protein 428 (Fragment) OS=Homo sapiens GN=ZNF428 PE=1 SV=1	87.8738	160.164	134.865	76.3004	53.3894	46.6515	33.9205	75.9	27.1463	29.8165	5	0	31	121.005	108.256	113.495	98.9797	100.273	97.83	86.6786	72.9088	89.4753	20.6422	3	0	12
Q96BX8	MOB3A	126308	MOB kinase activator 3A OS=Homo sapiens GN=MOB3A PE=1 SV=1	0	0	0	0	0	0	0	0	0	0	0	0	0	438.341	442.213	444.353	352.401	327.823	366.512	413.594	392.854	395.499	27.1889	6	0	18
Q86Y39-2	NDUFA11	126328	Isoform 2 of NADH dehydrogenase [ubiquinone] 1 alpha subcomplex subunit 11 OS=Homo sapiens GN=NDUFA11	0	0	0	0	0	0	0	0	0	0	0	0	0	463.878	545.965	460.644	316.145	237.021	286.091	262.731	363.72	320.688	22.3684	3	0	15
Q86WQ0-2	NR2C2AP	126382	Isoform 2 of Nuclear receptor 2C2-associated protein OS=Homo sapiens GN=NR2C2AP	0	0	0	0	0	0	0	0	0	0	0	0	0	49.3919	51.7417	56.476	78.1344	78.2064	68.9597	69.9936	65.1525	69.4263	29.9401	3	0	5
B4DUT8	CNN2	1265	Calponin OS=Homo sapiens GN=CNN2 PE=1 SV=1	532.917	491.395	498.192	491.711	501.904	567.266	895.917	727.9	843.998	45.1515	10	0	50	5630.38	6172.92	6015.83	6678.34	7114.02	6029.04	6996.01	6205.15	6637.04	66.6667	14	3	160
Q15417	CNN3	1266	Calponin-3 OS=Homo sapiens GN=CNN3 PE=1 SV=1	556.892	561.348	574.049	744.163	719.472	839.379	1269.89	960.95	1270.49	51.0638	14	3	83	2174.93	2473.57	2311.47	4148.01	4243.58	4180.09	3733.41	3832.99	3697.96	53.4954	13	0	200
P09543	CNP	1267	2',3'-cyclic-nucleotide 3'-phosphodiesterase OS=Homo sapiens GN=CNP PE=1 SV=2	265.506	267.498	244.172	184.453	187.035	185.067	362.775	286.6	390.918	33.4917	17	0	49	3323.66	3267.71	3297.43	2700.98	2605.1	2711.53	2905.85	2971.52	2911.67	47.2684	22	0	132
Q96L58	B3GALT6	126792	Beta-1,3-galactosyltransferase 6 OS=Homo sapiens GN=B3GALT6 PE=1 SV=2	0	0	0	0	0	0	0	0	0	0	0	0	0	111.058	116.776	132.699	137.063	142.82	130.956	113.588	113.047	130.198	16.1094	4	0	8
Q5VWZ2	LYPLAL1	127018	Lysophospholipase-like protein 1 OS=Homo sapiens GN=LYPLAL1 PE=1 SV=3	16.231	14.3335	15.283	8.48361	7.64496	6.25661	8.13995	6.5	9.43821	2.95359	1	0	2	314.119	300.281	307.458	223.864	194.7	223.37	221.274	228.615	227.078	22.7848	5	0	11
Q5T0D9	TPRG1L	127262	Tumor protein p63-regulated gene 1-like protein OS=Homo sapiens GN=TPRG1L PE=1 SV=1	0	0	0	0	0	0	0	0	0	0	0	0	0	206.922	196.619	206.058	222.552	211.647	224.047	176.704	187.12	182.701	30.5147	5	0	13
Q8TBF2-8	FAM213B	127281	Isoform 8 of Prostamide/prostaglandin F synthase OS=Homo sapiens GN=FAM213B	0	0	0	0	0	0	0	0	0	0	0	0	0	362.719	366.073	369.365	300.405	301.317	314.091	335.514	332.695	326.89	10.0877	3	0	4
Q6ZSJ8	C1orf122	127687	Uncharacterized protein C1orf122 OS=Homo sapiens GN=C1orf122 PE=2 SV=2	24.5906	31.0651	27.5758	37.1093	23.6868	28.7009	12.1249	17.2	10.6753	23.6364	1	0	1	199.25	199.384	204.676	301.858	297.148	278.16	200.221	190.707	188.182	36.3636	3	0	8
P02452	COL1A1	1277	Collagen alpha-1(I) chain OS=Homo sapiens GN=COL1A1 PE=1 SV=5	3.68176	31.9714	12.3166	4.71022	3.9948	8.61525	68.57	410.1	3.68823	2.80055	2	1	5	0	0	0	0	0	0	0	0	0	0	0	0	0
Q8WVF1	OSCP1	127700	Protein OSCP1 OS=Homo sapiens GN=OSCP1 PE=1 SV=4	0	0	0	0	0	0	0	0	0	0	0	0	0	344.556	336.143	321.972	299.984	297.873	301.856	317.992	275.056	282.225	11.8252	4	0	6
P08123	COL1A2	1278	Collagen alpha-2(I) chain OS=Homo sapiens GN=COL1A2 PE=1 SV=7	417.376	503.233	461.8	409.399	325.6	402.062	902.854	1480.95	731.095	20.4246	23	0	79	4985.67	5291.04	5136.65	2880.62	2770.26	2725.02	6334.65	5626.77	5973.5	58.5652	51	0	277
Q96BM9	ARL8A	127829	ADP-ribosylation factor-like protein 8A OS=Homo sapiens GN=ARL8A PE=1 SV=1	8.18385	7.836	7.09567	4.52806	6.07837	3.97245	8.40723	4.8	10.6065	10.2151	1	0	3	145.85	153.084	139.166	126.617	126.508	134.341	131.482	126.427	131.016	32.2581	1	0	20
P11766	ADH5	128	Alcohol dehydrogenase class-3 OS=Homo sapiens GN=ADH5 PE=1 SV=4	495.836	593.57	496.792	403.31	325.412	355.708	187.377	187.1	251.613	35.2941	11	0	39	8054.75	7728.92	7696.33	5804.71	5619.44	5829.52	6002.34	5834.25	5834.21	50	14	0	175
P02458	COL2A1	1280	Collagen alpha-1(II) chain OS=Homo sapiens GN=COL2A1 PE=1 SV=3	97.0343	158.505	116.023	0	18.8617	15.7408	6.17178	7.8	5.68125	1.88299	1	0	3	109.276	88.1394	91.8228	71.9511	71.8629	76.2136	69.064	74.2661	60.2913	1.47949	1	0	8
Q8NDD1	C1orf131	128061	Uncharacterized protein C1orf131 OS=Homo sapiens GN=C1orf131 PE=1 SV=3	4.00403	3.73674	3.36985	4.63215	5.95304	4.22073	9.11189	8.5	7.1932	2.72109	1	0	1	257.947	247.022	252.562	346.546	337.022	324.295	222.343	220.374	212.414	17.0068	4	0	8
P02462	COL4A1	1282	Collagen alpha-1(IV) chain OS=Homo sapiens GN=COL4A1 PE=1 SV=3	0	0	0	0	0	0	0	0	0	0	0	0	0	412.21	411.838	401.651	836.947	767.836	849.52	822.308	726.373	742.583	4.25404	6	0	31
Q86VI3	IQGAP3	128239	Ras GTPase-activating-like protein IQGAP3 OS=Homo sapiens GN=IQGAP3 PE=1 SV=2	11.6215	8.95145	9.63493	9.52454	11.4361	9.23595	10.4726	9.2	12.3017	0.490497	1	0	1	491.148	573.174	555.133	446.228	483.511	478.849	1107.39	1175.56	1176.16	13.3047	16	0	55
Q8NCW5	APOA1BP; NAXE	128240	NAD(P)H-hydrate epimerase OS=Homo sapiens GN=APOA1BP PE=1 SV=2	43.6732	54.0433	51.7343	54.9092	35.9062	53.0819	38.4886	55.2	32.0029	9.02778	2	0	2	2480.53	2458.04	2422.39	1935.65	1889.73	1953.36	2120.12	2075.72	2082.16	47.9167	12	0	83
Q7Z7F7-2	MRPL55	128308	Isoform 2 of 39S ribosomal protein L55, mitochondrial OS=Homo sapiens GN=MRPL55	0	0	0	0	0	0	0	0	0	0	0	0	0	212.91	225.523	210.995	188.544	170.187	191.163	188.509	185.084	186.355	28.6585	4	0	9
P08572	COL4A2	1284	Collagen alpha-2(IV) chain OS=Homo sapiens GN=COL4A2 PE=1 SV=4	28.7118	9.59283	20.7887	8.5877	9.39954	4.76694	4.4223	0	0.80179	0.876168	1	0	2	558.703	588.25	575.62	1382.72	1343.06	1423.3	1792.23	1758.34	1759.6	10.2804	12	0	53
Q8N6M3	FITM2	128486	Fat storage-inducing transmembrane protein 2 OS=Homo sapiens GN=FITM2 PE=2 SV=1	12.3832	11.4054	9.65866	7.70291	8.89823	6.35592	16.9846	13.2	22.3814	6.10687	1	0	2	298.183	308.488	270.038	212.762	195.924	224.579	241.213	238.941	213.039	8.39695	2	0	10
Q96BZ9-3	TBC1D20	128637	Isoform 3 of TBC1 domain family member 20 OS=Homo sapiens GN=TBC1D20	0	0	0	0	0	0	0	0	0	0	0	0	0	179.652	174.049	182.658	194.493	183.237	174.092	199.012	195.748	196.932	15.8879	5	0	10
Q9H444	CHMP4B	128866	Charged multivesicular body protein 4b OS=Homo sapiens GN=CHMP4B PE=1 SV=1	35.841	38.7338	47.0118	55.0133	46.3554	52.3867	21.3461	48.4	21.6941	23.2143	5	0	9	1598.16	1623.17	1660.86	1626.82	1571.29	1611.17	1681.05	1633.51	1693.64	52.2321	12	0	64
Q9H490	PIGU	128869	Phosphatidylinositol glycan anchor biosynthesis class U protein OS=Homo sapiens GN=PIGU PE=1 SV=3	0	0	0	0	0	0	0	0	0	0	0	0	0	735.485	746.196	753.194	606.104	564.799	614.496	667.356	720.701	702.533	11.0345	4	0	25
A0A087WXW9	COL5A1	1289	Collagen alpha-1(V) chain OS=Homo sapiens GN=COL5A1 PE=4 SV=1	757.621	579.543	998.117	1307.36	1043.19	1128.57	534.029	551.1	517.017	13.7106	21	0	83	3692.76	3889.33	3876.3	2057.73	1803.37	1934.84	2549.84	2314.56	2376.75	16.8118	1	23	115
P05997	COL5A2	1290	Collagen alpha-2(V) chain OS=Homo sapiens GN=COL5A2 PE=1 SV=3	174.459	146.291	186.172	166.341	170.038	211.434	176.503	152.6	182.671	8.00534	8	0	17	1736.49	1747.8	1801.8	1069.57	928.191	996.628	1251.19	1153.02	1168.85	23.6825	22	1	85
P12109	COL6A1	1291	Collagen alpha-1(VI) chain OS=Homo sapiens GN=COL6A1 PE=1 SV=3	134.037	115.937	109.663	164.936	219.119	216.101	292.747	169	338.344	16.2451	14	0	40	2703.34	2628.3	2598.44	4213.17	3829.48	4253.4	4051.77	3777.83	3796.33	41.2451	30	0	199
Q6NXT1	ANKRD54	129138	Ankyrin repeat domain-containing protein 54 OS=Homo sapiens GN=ANKRD54 PE=1 SV=2	0	0	0	0	0	0	0	0	0	0	0	0	0	25.0424	15.9686	22.5114	37.334	38.0157	25.8236	37.4136	30.2494	42.1654	14.3333	2	0	5
P12110	COL6A2	1292	Collagen alpha-2(VI) chain OS=Homo sapiens GN=COL6A2 PE=1 SV=4	92.4736	71.4861	69.4617	93.4758	156.941	151.748	185.445	140.05	210.836	7.36016	7	0	15	2881.56	2746.59	2765	3515.86	3107.14	3432.9	3256.75	3214.09	3185.05	32.4828	6	20	145
Q6ZMI0	PPP1R21	129285	Protein phosphatase 1 regulatory subunit 21 OS=Homo sapiens GN=PPP1R21 PE=1 SV=1	0	0	0	0	0	0	0	0	0	0	0	0	0	643.283	618.046	647.055	503.19	477.304	521.744	558.972	515.985	492.475	22.6923	13	0	34
P12111	COL6A3	1293	Collagen alpha-3(VI) chain OS=Homo sapiens GN=COL6A3 PE=1 SV=5	2310.04	2052.45	1957.61	2018.73	2418.8	2381.68	3348.68	2126.75	3953.42	42.6188	113	0	468	41066.6	37865.3	38538.6	32397.4	29951.4	31704.6	33776.3	32201.9	32839.9	59.3012	118	30	1416
Q02388	COL7A1	1294	Collagen alpha-1(VII) chain OS=Homo sapiens GN=COL7A1 PE=1 SV=2	14.2778	12.3536	13.5743	17.0973	19.2064	18.3478	27.6394	23.2	28.6353	2.44565	6	0	12	665.752	665.104	667.887	736.094	687.727	728.43	926.555	891.92	869.944	18.3424	34	0	92
Q8NFH5	NUP35	129401	Nucleoporin NUP53 OS=Homo sapiens GN=NUP35 PE=1 SV=1	0	0	0	0	0	0	0	0	0	0	0	0	0	224.243	222.757	218.301	271.644	256.278	257.027	93.0924	112.999	106.111	24.5399	6	0	22
A2RUC4	TYW5	129450	tRNA wybutosine-synthesizing protein 5 OS=Homo sapiens GN=TYW5 PE=1 SV=1	0	0	0	0	0	0	0	0	0	0	0	0	0	20.7862	22.6593	23.9924	24.3585	27.4583	23.7926	25.0043	25.2078	26.4435	4.12698	1	0	2
Q8IYB7	DIS3L2	129563	DIS3-like exonuclease 2 OS=Homo sapiens GN=DIS3L2 PE=1 SV=4	0	0	0	0	0	0	0	0	0	0	0	0	0	955.175	916.141	936.296	896.063	850.03	861.078	863.951	831.179	859.992	33.3333	25	0	57
Q6ZWT7	MBOAT2	129642	Lysophospholipid acyltransferase 2 OS=Homo sapiens GN=MBOAT2 PE=2 SV=2	0	0	0	0	0	0	0	0	0	7.5	2	0	3	123.331	126.41	125.59	116.358	103.218	113.643	104.479	113.144	107.12	12.6923	4	0	8
Q8IUH3	RBM45	129831	RNA-binding protein 45 OS=Homo sapiens GN=RBM45 PE=2 SV=1	0	0	0	0	0	0	0	0	0	0	0	0	0	114.275	113.029	106.978	116.78	97.69	104.504	116.702	116.441	113.515	11.3445	5	0	15
Q99715	COL12A1	1303	Collagen alpha-1(XII) chain OS=Homo sapiens GN=COL12A1 PE=1 SV=2	93.3428	80.1726	94.7949	113.071	108.721	119	109.914	87.25	105.687	5.45217	13	0	25	13858.7	13139.4	13882.7	6124.14	5780.75	5651.94	7875.44	7577.76	7921.43	40.5485	81	11	436
Q6ZT12-4	UBR3	130507	Isoform 4 of E3 ubiquitin-protein ligase UBR3 OS=Homo sapiens GN=UBR3	0	0	0	0	0	0	0	0	0	0	0	0	0	422.751	393.148	396.615	396.2	367.289	385.227	361.308	354.364	334.15	6.83359	10	0	18
Q6PI47	KCTD18	130535	BTB/POZ domain-containing protein KCTD18 OS=Homo sapiens GN=KCTD18 PE=2 SV=2	0	0	0	0	0	0	0	0	0	0	0	0	0	70.871	72.26	73.4582	56.3055	57.8165	60.9322	42.8513	40.5264	42.7905	5.6338	2	0	3
Q8NI32-2	LYPD6B	130576	Isoform 2 of Ly6/PLAUR domain-containing protein 6B OS=Homo sapiens GN=LYPD6B	0	0	0	0	0	0	0	0	0	0	0	0	0	16.332	17.3067	16.5873	11.6171	16.8556	14.9912	13.6641	11.7313	15.193	5.7971	1	0	1
Q8WV99	ZFAND2B	130617	AN1-type zinc finger protein 2B OS=Homo sapiens GN=ZFAND2B PE=1 SV=1	8.75027	6.88787	7.90254	10.045	10.8095	10.7753	9.91373	7.8	9.75893	2.72374	1	0	2	199.349	215.13	200.973	209.436	221.434	204.171	269.935	254.211	260.349	19.0661	4	0	14
Q07092	COL16A1	1307	Collagen alpha-1(XVI) chain OS=Homo sapiens GN=COL16A1 PE=1 SV=2	0	0	0	0	0	0	0	0	0	0	0	0	0	98.4869	93.6704	99.8203	56.8676	51.6543	45.3606	63.3009	62.4378	66.83	5.23691	5	0	7
Q7Z6M4	MTERFD2; MTERF4	130916	Transcription termination factor 4, mitochondrial OS=Homo sapiens GN=MTERF4 PE=1 SV=3	0	0	0	0	0	0	0	0	0	0	0	0	0	37.4151	41.8394	37.3215	53.5886	51.3824	48.9392	50.1016	49.737	44.8098	9.71129	3	0	6
Q4VC31	CCDC58	131076	Coiled-coil domain-containing protein 58 OS=Homo sapiens GN=CCDC58 PE=1 SV=1	0	0	0	0	0	0	0	0	0	0	0	0	0	464.324	431.865	433.641	457.564	416.859	476.528	493.487	468.671	449.252	40.2778	5	0	22
Q96DA6	DNAJC19	131118	Mitochondrial import inner membrane translocase subunit TIM14 OS=Homo sapiens GN=DNAJC19 PE=1 SV=3	0	0	0	0	0	0	0	0	0	0	0	0	0	517.032	521.566	522.403	495.601	474.132	472.079	472.898	496.4	519.976	53.4483	7	0	23
P21964	COMT	1312	Catechol O-methyltransferase OS=Homo sapiens GN=COMT PE=1 SV=2	39.3274	32.9753	36.57	24.1236	25.9114	20.8802	59.8347	31.25	76.9489	26.9373	5	0	11	2113.26	2159.59	2103.58	1849.18	1805.05	1879.18	2135.55	2220.57	2118.03	52.7675	12	0	85
P53621	COPA	1314	Coatomer subunit alpha OS=Homo sapiens GN=COPA PE=1 SV=2	439.867	355.966	324.313	425.273	539.158	549.464	418.017	326.8	440.366	33.1699	32	0	95	12825.4	12566.2	12799.6	13078.6	12724.3	13116	12603.7	12612.5	12355.5	63.9706	68	0	458
Q8N4Q1-2	CHCHD4	131474	Isoform 2 of Mitochondrial intermembrane space import and assembly protein 40 OS=Homo sapiens GN=CHCHD4	322.129	499.747	552.822	568.714	402.097	391.41	130.3	158.25	143.933	43.2258	5	0	42	341.042	348.632	350.951	376.572	371.05	362.16	363.353	339.918	365.45	41.9355	6	0	18
P53618	COPB1	1315	Coatomer subunit beta OS=Homo sapiens GN=COPB1 PE=1 SV=3	238.113	217.86	173.642	243.448	302.775	325.642	269.882	198.9	293.902	18.9927	12	0	37	6640.89	6622.9	6630	7544.28	7583.84	7570.1	7155.38	7181.17	7036.96	49.6327	40	0	242
Q68DQ2	CRYBG3	131544	Very large A-kinase anchor protein OS=Homo sapiens GN=CRYBG3 PE=1 SV=3	0	0	0	0	0	0	0	0	0	0	0	0	0	220.878	235.737	240.418	287.336	279.024	295.618	212.63	222.75	214.193	3.26599	8	0	14
Q96PD2-2	DCBLD2	131566	Isoform 2 of Discoidin, CUB and LCCL domain-containing protein 2 OS=Homo sapiens GN=DCBLD2	3.88684	4.26658	5.33955	6.3497	5.63972	5.56143	9.45206	7.3	7.00993	1.64766	1	0	2	277.199	304.696	295.906	458.033	447.67	502.497	1033.87	1008.7	1027.4	30.545	17	0	35
O15431	SLC31A1	1317	High affinity copper uptake protein 1 OS=Homo sapiens GN=SLC31A1 PE=1 SV=1	0	0	0	0	0	0	0	0	0	0	0	0	0	113.928	118.56	115.519	84.8799	75.0346	90.7212	104.944	111.787	110.294	5.78947	1	0	1
Q96DE0	NUDT16	131870	U8 snoRNA-decapping enzyme OS=Homo sapiens GN=NUDT16 PE=1 SV=2	0	0	0	0	0	0	0	0	0	0	0	0	0	200.092	197.6	207.835	197.022	191.982	186.762	188.834	192.985	205.346	62.0513	8	0	28
P55263	ADK	132	Adenosine kinase OS=Homo sapiens GN=ADK PE=1 SV=2	334.659	381.58	350.737	268.977	228.252	227.497	96.3309	113.4	128.435	18.232	6	0	21	2409.51	2372.18	2349.97	2319.35	2351.54	2389.36	2635.68	2686.23	2549.16	66.8508	17	0	87
Q96BW9-3	TAMM41	132001	Isoform 3 of Phosphatidate cytidylyltransferase, mitochondrial OS=Homo sapiens GN=TAMM41	0	0	0	0	0	0	0	0	0	0	0	0	0	76.4635	72.9737	76.4203	61.5988	64.3866	71.7162	67.8556	66.122	73.7534	13.0564	3	0	7
Q56VL3	OCIAD2	132299	OCIA domain-containing protein 2 OS=Homo sapiens GN=OCIAD2 PE=1 SV=1	0	0	0	0	0	0	0	0	0	0	0	0	0	530.394	578.437	553.504	515.931	483.874	501.675	456.492	509.052	522.284	29.8701	5	0	14
Q6MZP7	LIN54	132660	Protein lin-54 homolog OS=Homo sapiens GN=LIN54 PE=1 SV=3	0	0	0	0	0	0	0	0	0	0	0	0	0	66.9117	65.8815	65.0658	70.4053	77.1642	77.2775	83.5647	82.8949	82.1673	3.73832	2	0	5
P13073	COX4I1	1327	Cytochrome c oxidase subunit 4 isoform 1, mitochondrial OS=Homo sapiens GN=COX4I1 PE=1 SV=1	98.4894	141.466	137.262	150.077	103.677	135.138	181.618	185.6	209.805	34.9112	5	0	10	2378.88	3081.98	2516.39	2552.72	3318.29	2232.97	2340.14	2465.52	2693.78	46.7456	8	0	72
Q8TDQ7	GNPDA2	132789	Glucosamine-6-phosphate isomerase 2 OS=Homo sapiens GN=GNPDA2 PE=1 SV=1	41.8958	40.3512	34.2681	29.7187	27.196	21.6002	17.6892	13	20.6862	4.34783	1	0	2	81.759	76.8989	79.481	66.5173	65.0663	65.2361	84.7266	80.2287	83.0327	51.8116	4	0	26
Q7Z5Q1-6	CPEB2	132864	Isoform 5 of Cytoplasmic polyadenylation element-binding protein 2 OS=Homo sapiens GN=CPEB2	0	0	0	0	0	0	0	0	0	0	0	0	0	843.919	857.307	878.833	1638.11	1623.48	1602.52	943.007	936.373	894.465	12.3457	3	2	14
P10606	COX5B	1329	Cytochrome c oxidase subunit 5B, mitochondrial OS=Homo sapiens GN=COX5B PE=1 SV=2	393.889	538.174	630.649	689.801	557.753	585.887	478.07	472.65	481.543	34.8837	6	0	34	3081.26	2957.22	2990.95	2354.9	2342.79	2348.11	2992.43	2726.18	2873.21	45.7364	6	0	45
Q96M27	PRRC1	133619	Protein PRRC1 OS=Homo sapiens GN=PRRC1 PE=1 SV=1	474.732	328.122	414.409	397.845	322.044	393.868	321.528	311.85	420.745	15.7303	6	0	23	2860.62	2879.65	2848.48	2662.15	2683.17	2714.24	2352.82	2541.58	2481.65	24.0449	10	0	64
Q4G0N4	NADK2; NADKD1	133686	NAD kinase 2, mitochondrial OS=Homo sapiens GN=NADK2 PE=1 SV=2	36.7785	41.7455	31.9661	24.8263	27.478	28.0554	48.0865	32.3	49.9859	16.7421	6	0	16	1003.28	943.439	934.42	763.029	702.226	750.288	794.608	774.025	756.718	39.3665	13	0	52
Q96BQ5	CCDC127	133957	Coiled-coil domain-containing protein 127 OS=Homo sapiens GN=CCDC127 PE=1 SV=1	26.3289	24.9023	32.1322	45.0204	24.5015	28.8003	12.8781	15.4	11.6603	4.23077	1	0	2	62.3091	50.9389	49.0709	47.499	41.6859	44.4418	46.0117	51.0458	45.2906	13.4615	4	0	8
P14854	COX6B1	1340	Cytochrome c oxidase subunit 6B1 OS=Homo sapiens GN=COX6B1 PE=1 SV=2	51.8376	64.3333	77.9931	54.1546	54.2197	45.3852	23.5694	313.4	23.8361	75.5814	5	0	23	352.177	328.605	333.623	311.554	272.544	285.414	334.352	311.026	337.948	66.2791	5	0	25
Q96DG6	CMBL	134147	Carboxymethylenebutenolidase homolog OS=Homo sapiens GN=CMBL PE=1 SV=1	764.956	601.002	668.299	347.724	335.235	315.661	145.353	139.55	194.308	37.1429	13	0	57	6078.28	5651.4	5666.95	3277.85	3160.47	3289.56	3088.18	2861.04	2990.91	45.7143	14	0	139
Q5F1R6-2	DNAJC21	134218	Isoform 2 of DnaJ homolog subfamily C member 21 OS=Homo sapiens GN=DNAJC21	86.7019	70.9702	89.657	83.4829	98.4132	113.314	156.457	162.3	134.38	7.98611	4	0	7	248.791	270.44	271.223	266.585	250.206	263.121	269.052	271.372	258.858	19.6181	9	0	17
Q8NA72	POC5	134359	Centrosomal protein POC5 OS=Homo sapiens GN=POC5 PE=1 SV=2	0	0	0	0	0	0	0	0	0	0	0	0	0	55.6278	67.7103	68.719	69.89	81.1969	72.7317	71.2019	79.1138	68.657	2.78261	2	0	3
Q8NI36	WDR36	134430	WD repeat-containing protein 36 OS=Homo sapiens GN=WDR36 PE=1 SV=1	105.247	91.4944	78.6101	101.621	146.241	133.648	203.195	168.45	176.875	14.1956	10	0	19	1683.24	1696.77	1704.55	2205.05	2167.98	2245.16	2002.11	2104.66	2001.2	32.9127	26	0	98
Q8WVJ2	NUDCD2	134492	NudC domain-containing protein 2 OS=Homo sapiens GN=NUDCD2 PE=1 SV=1	72.9124	79.4197	74.3503	59.6455	46.5904	49.1094	34.6738	25.5	45.954	17.8344	2	0	5	260.471	248.806	252.908	202.69	192.707	203.639	227.735	222.314	222.751	35.6688	4	0	22
P09669	COX6C	1345	Cytochrome c oxidase subunit 6C OS=Homo sapiens GN=COX6C PE=1 SV=2	9.3167	8.56104	9.08911	10.0971	30.0159	8.98767	27.9188	26.8	37.8216	20	2	0	4	154.164	168.874	150.372	128.631	123.608	126.604	134.038	159.197	164.863	21.3333	3	0	12
Q8WVY7	UBLCP1	134510	Ubiquitin-like domain-containing CTD phosphatase 1 OS=Homo sapiens GN=UBLCP1 PE=1 SV=2	149.106	151.352	138.022	96.0001	86.7421	89.6532	38.3914	37.85	42.3116	21.6981	7	0	22	1181.69	1207.05	1186.04	1001.55	1017.5	1011.47	1034.94	1125.33	1104.43	33.0189	9	0	51
Q2M3G4	SHROOM1	134549	Protein Shroom1 OS=Homo sapiens GN=SHROOM1 PE=1 SV=1	0	0	0	0	0	0	0	0	0	0	0	0	0	137.783	113.921	129.638	165.169	178.615	179.121	97.0429	90.8451	83.7539	13.3803	5	0	14
Q7Z6I8	C5orf24	134553	UPF0461 protein C5orf24 OS=Homo sapiens GN=C5orf24 PE=1 SV=1	115.843	126.213	124.803	98.9147	104.178	90.3484	44.6604	55.75	34.5571	54.2553	8	0	22	112.146	104.376	106.534	98.3707	80.7438	91.5917	65.3459	61.953	57.3104	16.4894	3	0	6
H0UI06	COX7A2	1347	Cytochrome c oxidase subunit 7A2, mitochondrial OS=Homo sapiens GN=COX7A2 PE=1 SV=1	6.56271	9.62071	8.59075	4.84034	3.28984	2.63175	9.20908	8.5	11.2709	11.3043	1	0	6	418.099	455.327	435.418	347.483	320.846	358.339	471.783	477.058	497.331	20	2	0	15
P24311	COX7B	1349	Cytochrome c oxidase subunit 7B, mitochondrial OS=Homo sapiens GN=COX7B PE=1 SV=2	36.5832	33.1566	29.7828	24.0976	26.0994	24.5299	57.5142	44.6	54.5446	10	1	0	3	960.173	955.973	949.527	882.807	838.159	857.596	838.854	871.366	884.897	8.75	1	0	8
Q5T5C0	STXBP5	134957	Syntaxin-binding protein 5 OS=Homo sapiens GN=STXBP5 PE=1 SV=1	0	0	0	0	0	0	0	0	0	0	0	0	0	74.2364	68.5132	56.9696	59.0224	58.3603	56.6766	54.2845	58.1719	60.9644	2.43267	2	0	4
P15954	COX7C	1350	Cytochrome c oxidase subunit 7C, mitochondrial OS=Homo sapiens GN=COX7C PE=1 SV=1	113.539	101.603	97.8206	81.5311	74.2407	82.5028	181.217	57.6	183.507	28.5714	2	0	8	700	719.656	693.608	564.882	500.05	556.175	693.289	667.716	687.292	28.5714	2	0	12
Q8NI08	NCOA7	135112	Nuclear receptor coactivator 7 OS=Homo sapiens GN=NCOA7 PE=1 SV=2	0	0	0	0	0	0	0	0	0	0	0	0	0	34.0498	27.6551	29.719	34.5703	25.2834	27.081	31.7899	31.025	30.2899	2.01699	2	0	3
Q9NQE9	HINT3	135114	Histidine triad nucleotide-binding protein 3 OS=Homo sapiens GN=HINT3 PE=1 SV=1	0	0	0	0	0	0	0	0	0	0	0	0	0	42.5622	41.661	39.6911	33.6334	32.3519	36.5593	35.3221	40.0416	41.925	10.4396	1	0	2
Q5VUM1	C6orf57; SDHAF4	135154	Succinate dehydrogenase assembly factor 4, mitochondrial OS=Homo sapiens GN=SDHAF4 PE=2 SV=1	101.751	154.057	153.577	141.957	87.7134	93.2533	40.6026	52.4	44.4306	33.3333	4	0	10	26.8241	20.6075	22.3139	22.4847	18.668	16.7322	27.7929	29.1829	31.6361	9.25926	1	0	2
Q6YHK3	CD109	135228	CD109 antigen OS=Homo sapiens GN=CD109 PE=1 SV=2	28.5751	29.5314	28.62	29.3543	32.8357	38.6817	125.695	20.3	136.556	2.56055	3	0	6	372.815	374.013	378.053	321.391	360.311	383.051	1399.87	1380.22	1389.49	13.91	15	0	39
Q9Y6N1	COX11	1353	Cytochrome c oxidase assembly protein COX11, mitochondrial OS=Homo sapiens GN=COX11 PE=1 SV=3	0	0	0	0	0	0	0	0	0	0	0	0	0	23.9536	20.0722	23.8937	19.112	17.3993	15.3781	18.4976	22.2023	16.5392	7.24638	1	0	2
P00450	CP	1356	Ceruloplasmin OS=Homo sapiens GN=CP PE=1 SV=1	0	0	0	0	0	0	0	0	0	0	0	0	0	45.9276	39.6984	35.643	18.1752	9.15278	10.5422	19.0554	16.7729	18.4624	1.97183	2	0	4
O75976	CPD	1362	Carboxypeptidase D OS=Homo sapiens GN=CPD PE=1 SV=2	12.6176	10.4294	9.25523	11.4503	7.20631	11.1229	9.35487	7.8	10.4462	1.66667	2	0	3	1603.65	1451.8	1485.11	1159.56	1044.55	1074.49	967.408	922.121	971.68	23.4058	29	0	82
P36551	CPOX	1371	Oxygen-dependent coproporphyrinogen-III oxidase, mitochondrial OS=Homo sapiens GN=CPOX PE=1 SV=3	149.126	136.726	138.555	118.875	131.844	135.287	161.378	105.75	178.478	29.5154	9	0	17	2098.22	2072.57	2023.66	1946.9	1911.75	1973.62	2044.08	1984.63	2027.55	49.3392	20	0	88
P31327-3	CPS1	1373	Isoform 3 of Carbamoyl-phosphate synthase [ammonia], mitochondrial OS=Homo sapiens GN=CPS1	11.7777	11.7958	8.68567	7.07835	9.96351	9.48422	21.3583	11.3	27.3983	1.19522	1	0	5	799.872	741.245	757.291	594.159	560.268	564.928	632.87	614.44	634.981	14.8074	16	0	48
P50416	CPT1A	1374	Carnitine O-palmitoyltransferase 1, liver isoform OS=Homo sapiens GN=CPT1A PE=1 SV=2	49.7086	42.0802	37.4006	37.942	40.7	40.1714	78.508	61	96.8333	12.6779	8	0	18	1689.97	1634.59	1557.14	1356.11	1252.3	1356.85	1325.23	1356.18	1295.73	37.2574	25	0	90
Q8NEZ2	VPS37A	137492	Vacuolar protein sorting-associated protein 37A OS=Homo sapiens GN=VPS37A PE=1 SV=1	0	0	0	0	0	0	0	0	0	0	0	0	0	217.364	205.272	202.504	224.473	234.166	229.173	207.517	217.078	208.279	21.4106	6	0	14
P23786	CPT2	1376	Carnitine O-palmitoyltransferase 2, mitochondrial OS=Homo sapiens GN=CPT2 PE=1 SV=2	27.8329	23.8148	22.8533	51.318	31.7078	38.0859	37.9054	42.2	45.4958	5.77508	3	0	6	1629.54	1534.28	1544.6	1265	1172.23	1252.49	1319.98	1381.44	1377.8	34.3465	20	0	63
Q330K2	NDUFAF6	137682	NADH dehydrogenase (ubiquinone) complex I, assembly factor 6 OS=Homo sapiens GN=NDUFAF6 PE=1 SV=2	0	0	0	0	0	0	0	0	0	0	0	0	0	58.1023	63.9635	54.9949	47.0306	47.0326	56.0963	55.214	54.1968	53.464	3.9039	1	0	2
Q86UL3	AGPAT6; GPAT4	137964	Glycerol-3-phosphate acyltransferase 4 OS=Homo sapiens GN=AGPAT6 PE=1 SV=1	12.6762	12.8555	11.1063	13.9485	13.692	14.9463	38.0755	28.3	43.3883	4.16667	2	0	4	91.5087	92.8229	88.1696	91.1568	85.2749	92.2687	101.319	96.0321	95.1006	14.693	5	0	17
Q68CP4	HGSNAT	138050	Heparan-alpha-glucosaminide N-acetyltransferase OS=Homo sapiens GN=HGSNAT PE=1 SV=2	0	0	0	0	0	0	0	0	0	0	0	0	0	86.2132	75.5608	88.762	49.279	46.0357	46.0376	43.409	42.8533	48.0792	5.58069	3	0	8
Q8N4J0	C9orf41; CARNMT1	138199	UPF0586 protein C9orf41 OS=Homo sapiens GN=C9orf41 PE=1 SV=1	0	0	0	0	0	0	0	0	0	0	0	0	0	163.716	162.094	177.524	266.819	245.584	259.01	205.519	220.568	221.164	10.0244	4	0	8
P29373	CRABP2	1382	Cellular retinoic acid-binding protein 2 OS=Homo sapiens GN=CRABP2 PE=1 SV=2	0	0	0	0	0	0	0	0	0	0	0	0	0	67.852	71.2787	77.6544	132.004	125.601	132.261	129.251	132.05	136.112	18.1159	3	0	10
P43155	CRAT	1384	Carnitine O-acetyltransferase OS=Homo sapiens GN=CRAT PE=1 SV=5	60.0214	71.6116	56.6942	39.8157	33.8383	37.3907	71.4372	53.2	89.7546	13.2588	7	0	13	1296.12	1266.07	1271.01	1033.78	1029.37	997.015	1032.66	1053.44	1071.68	26.5176	15	0	47
Q86Y79	PTRH1	138428	Probable peptidyl-tRNA hydrolase OS=Homo sapiens GN=PTRH1 PE=1 SV=1	0	0	0	0	0	0	0	0	0	0	0	0	0	228.351	223.382	225.904	286.493	276.668	282.126	233.87	253.726	249.242	15.8879	3	0	5
P16220	CREB1	1385	Cyclic AMP-responsive element-binding protein 1 OS=Homo sapiens GN=CREB1 PE=1 SV=2	61.5156	68.558	61.4761	63.7312	67.9273	61.5233	97.4972	116.3	86.41	17.3021	4	0	15	337.924	320.977	315.703	342.752	340.828	334.111	277.325	290.181	281.792	19.0616	5	0	20
P15336	ATF2	1386	Cyclic AMP-dependent transcription factor ATF-2 OS=Homo sapiens GN=ATF2 PE=1 SV=4	24.3758	23.2849	22.4973	21.9117	23.2169	14.3505	9.54926	9.2	9.75893	13.4653	3	0	16	71.9598	59.3692	71.3848	68.8595	73.041	64.5107	43.3625	33.7397	43.0309	16.2376	4	0	17
Q92793	CREBBP	1387	CREB-binding protein OS=Homo sapiens GN=CREBBP PE=1 SV=3	45.353	38.7617	39.8924	33.5181	39.5721	34.5603	22.6704	24.3	22.4272	0.982801	2	0	4	705.79	669.297	699.137	619.642	605.624	595.781	622.738	612.211	617.865	10.3604	8	12	39
Q8N5L8	RPP25L	138716	Ribonuclease P protein subunit p25-like protein OS=Homo sapiens GN=RPP25L PE=1 SV=1	0	0	0	0	0	0	0	0	0	0	0	0	0	174.208	153.619	164.294	164.045	165.792	146.624	140.684	136.849	160.2	22.0859	4	0	12
A0A087WYF7	APOOL	139322	MICOS complex subunit MIC27 OS=Homo sapiens GN=APOOL PE=1 SV=1	133.657	135.945	129.265	97.3273	83.3426	96.1333	208.529	84.3	191.948	25	5	0	10	496.443	510.637	493.079	446.041	405.577	443.064	419.125	499.309	475.407	33.9552	7	0	24
Q8IVP5	FUNDC1	139341	FUN14 domain-containing protein 1 OS=Homo sapiens GN=FUNDC1 PE=1 SV=1	0	0	0	0	0	0	0	0	0	0	0	0	0	47.6598	44.3373	47.3924	31.9002	26.8693	30.6595	38.436	41.8838	39.3288	10.9677	1	0	3
Q96BW1	UPRT	139596	Uracil phosphoribosyltransferase homolog OS=Homo sapiens GN=UPRT PE=2 SV=1	0	0	0	0	0	0	0	0	0	0	0	0	0	133.823	148.713	151.162	151.303	148.529	156.296	144.449	133.892	133.179	10.356	2	0	5
P52943	CRIP2	1397	Cysteine-rich protein 2 OS=Homo sapiens GN=CRIP2 PE=1 SV=1	4.86343	7.836	5.38702	17.6438	9.80685	16.436	7.4839	13.7	6.32268	9.13462	1	0	1	335.004	322.761	301.83	377.181	363.891	361.821	260.872	244.71	237.078	52.4038	7	0	33
P46108	CRK	1398	Adapter molecule crk OS=Homo sapiens GN=CRK PE=1 SV=2	29.3954	33.1845	34.9088	32.6853	24.2978	25.8209	16.6565	15.85	14.2146	14.8026	3	0	5	875.296	858.422	842.894	814.322	804.674	815.137	825.561	824.683	788.787	47.3684	12	0	52
A6NIW2	DOCK11	139818	Dedicator of cytokinesis protein 11 OS=Homo sapiens GN=DOCK11 PE=1 SV=2	0	0	0	0	0	0	0	0	0	0	0	0	0	824.667	822.604	819.987	623.764	543.684	600.037	525.928	520.299	524.303	12.3736	19	0	41
P46109	CRKL	1399	Crk-like protein OS=Homo sapiens GN=CRKL PE=1 SV=1	79.983	68.8508	75.3945	75.9361	63.6819	74.1855	28.9515	25.55	37.5352	15.5116	4	0	15	2233.38	2168.11	2190.22	2020.77	2042.56	2024.5	2227.66	2111.06	2147.6	54.1254	12	0	87
C9JEH3	AAMP	14	Angio-associated migratory cell protein OS=Homo sapiens GN=AAMP PE=1 SV=1	15.0005	14.8075	14.3337	16.4468	14.7573	16.4857	9.13618	8.5	11.2251	4.82759	2	0	4	516.883	537.311	533.313	790.76	752.295	816.685	596.758	614.343	591.71	32.8736	11	0	40
Q14194	CRMP1	1400	Dihydropyrimidinase-related protein 1 OS=Homo sapiens GN=CRMP1 PE=1 SV=1	63.7129	58.4772	56.8366	48.2473	40.042	43.1507	15.4295	18.7	18.0288	13.1119	3	0	36	2630.05	2417.14	2500.25	2218.77	2065.54	2122.66	1930.31	1890.15	1925.47	57.8671	21	0	159
Q9NWX5	ASB6	140459	Ankyrin repeat and SOCS box protein 6 OS=Homo sapiens GN=ASB6 PE=1 SV=1	0	0	0	0	0	0	0	0	0	0	0	0	0	91.3602	93.2243	98.438	151.678	145.266	167.612	110.149	135.831	112.024	2.61283	1	0	2
P14649	MYL6B	140465	Myosin light chain 6B OS=Homo sapiens GN=MYL6B PE=1 SV=1	248.894	193.446	217.225	193.926	184.576	190.653	121.419	130.15	163.955	11.5385	2	0	18	2105.05	2053.7	2129.94	2233.9	2325.89	2221.61	2297.19	2251.25	2293.23	50	8	3	102
Q9NW07	ZNF358	140467	Zinc finger protein 358 OS=Homo sapiens GN=ZNF358 PE=1 SV=2	0	0	0	0	0	0	0	0	0	0	0	0	0	36.0294	37.9142	32.1873	19.8615	20.4805	19.6337	19.1483	19.7784	16.5392	2.28873	1	0	2
Q96AK3	APOBEC3D	140564	DNA dC->dU-editing enzyme APOBEC-3D OS=Homo sapiens GN=APOBEC3D PE=1 SV=1	0	0	0	0	0	0	0	0	0	3.10881	1	0	2	56.4196	56.113	54.1063	34.5703	37.4267	34.8184	29.1872	35.7757	30.386	18.3938	2	0	21
Q96FQ6	S100A16	140576	Protein S100-A16 OS=Homo sapiens GN=S100A16 PE=1 SV=1	109.613	93.7253	108.262	114.138	109.223	111.874	89.1507	71	86.0435	34.9515	3	0	9	312.733	337.169	319.504	452.739	439.741	434.891	371.44	372.736	362.276	44.6602	4	0	22
Q8WWX9	SELM; SELENOM	140606	Selenoprotein M OS=Homo sapiens GN=SELM PE=1 SV=3	0	0	0	0	0	0	0	0	0	0	0	0	0	58.3993	57.2728	54.0076	186.155	178.524	187.149	206.727	177.424	192.028	30.3448	3	0	6
Q8TDX7	NEK7	140609	Serine/threonine-protein kinase Nek7 OS=Homo sapiens GN=NEK7 PE=1 SV=1	47.3452	44.3668	44.259	37.5777	41.358	34.9079	20.5078	18.9	19.0597	3.97351	1	0	4	1545.65	1514.43	1532.01	1569.29	1551.89	1550.63	1243.11	1251.28	1233.28	49.6689	11	2	55
A0A087X0N3	C20orf112; NOL4L	140688	Nucleolar protein 4-like OS=Homo sapiens GN=NOL4L PE=1 SV=1	5.99628	10.3458	7.04821	8.27542	6.04704	6.65385	8.67452	9.3	7.58264	1.32353	1	0	1	62.2596	58.9677	60.6228	55.0407	49.2075	57.7888	54.1451	49.543	54.2333	8.67647	4	0	10
Q8WY22	BRI3BP	140707	BRI3-binding protein OS=Homo sapiens GN=BRI3BP PE=1 SV=1	0	0	0	0	0	0	0	0	0	0	0	0	0	134.615	137.919	130.625	146.057	136.114	156.973	140.963	158.324	150.776	19.5219	3	0	19
O94964-2	SOGA1	140710	Isoform 2 of Protein SOGA1 OS=Homo sapiens GN=SOGA1	0	0	0	0	0	0	0	0	0	0	0	0	0	178.613	180.873	195.938	184.75	180.926	189.905	331.795	321.351	325.256	10.8368	15	0	30
Q96FJ2	DYNLL2	140735	Dynein light chain 2, cytoplasmic OS=Homo sapiens GN=DYNLL2 PE=1 SV=1	28.1649	25.9062	24.467	18.6848	19.0184	15.6912	15.3809	12	17.4332	58.427	2	0	29	115.165	124.983	110.928	111.018	113.549	118.721	100.622	106.794	104.861	57.3034	2	0	26
Q969M7-2	UBE2F	140739	Isoform 2 of NEDD8-conjugating enzyme UBE2F OS=Homo sapiens GN=UBE2F	0	0	0	0	0	0	0	0	0	0	0	0	0	403.697	402.158	393.604	388.752	428.912	388.128	307.442	324.26	340.593	24.1706	4	0	7
Q9BYN0	SRXN1	140809	Sulfiredoxin-1 OS=Homo sapiens GN=SRXN1 PE=1 SV=2	0	0	0	0	0	0	0	0	0	8.0292	1	0	2	590.427	622.016	584.506	749.585	749.848	763.683	509.01	539.787	522.188	71.5328	8	0	37
Q8TBE9	NANP	140838	N-acylneuraminate-9-phosphatase OS=Homo sapiens GN=NANP PE=1 SV=1	79.8658	68.1537	110.303	82.494	83.0606	83.6201	26.8254	35.3	24.1453	4.83871	1	0	2	39.1473	33.6767	38.6544	42.0183	34.119	35.2536	38.8078	33.9821	39.5211	13.7097	3	0	6
P78324	SIRPA	140885	Tyrosine-protein phosphatase non-receptor type substrate 1 OS=Homo sapiens GN=SIRPA PE=1 SV=2	11.7972	15.7557	15.3305	101.231	62.6009	85.0104	31.8552	47.9	37.7528	4.7619	2	0	4	179.702	210.357	195	419.481	376.94	419.465	433.114	471.968	453.29	30.1587	12	0	34
Q8WXA9-2	SREK1	140890	Isoform 2 of Splicing regulatory glutamine/lysine-rich protein 1 OS=Homo sapiens GN=SREK1	104.105	72.5039	110.588	158.456	155.813	172.032	70.9755	93.8	70.9927	12.1795	7	0	18	772.355	732.726	757.242	846.035	819.445	836.222	850.055	817.751	782.585	24.8397	11	0	38
Q8TDR2	STK35	140901	Serine/threonine-protein kinase 35 OS=Homo sapiens GN=STK35 PE=1 SV=2	33.9854	44.4226	37.0446	29.3023	35.0603	32.3755	46.4828	45	39.4481	9.92509	4	0	7	0	0	0	0	0	0	0	0	0	0	0	0	0
P02511	CRYAB	1410	Alpha-crystallin B chain OS=Homo sapiens GN=CRYAB PE=1 SV=2	5.74237	4.09926	4.34284	3.79941	6.07837	4.32004	5.71012	16.3	3.77987	6.28571	1	0	1	156.787	205.094	174.76	400.322	336.659	388.128	543.31	485.735	555.122	6.28571	1	0	4
P09874	PARP1	142	Poly [ADP-ribose] polymerase 1 OS=Homo sapiens GN=PARP1 PE=1 SV=4	5032.91	5553.19	4599.04	2466.44	4154.86	3414.4	8680.15	7743.6	7021.9	58.6785	68	0	603	9430.3	9487.96	9482.97	9017.08	9092.47	9028.26	9205.92	9272.45	9425.92	57.3964	59	0	368
O00401	ASB15; WASL	142685; 8976	Neural Wiskott-Aldrich syndrome protein OS=Homo sapiens GN=WASL PE=1 SV=2	0	0	0	0	0	0	0	0	0	1.58416	1	0	2	446.111	455.417	451.561	403.835	404.081	399.106	391.89	379.038	405.98	31.8812	12	0	35
Q08257	CRYZ	1429	Quinone oxidoreductase OS=Homo sapiens GN=CRYZ PE=1 SV=1	60.6269	58.282	49.3019	48.1172	42.3606	47.6694	57.0769	40.05	64.8648	19.1489	5	0	22	3079.82	2943.66	2980.83	2649.64	2540.67	2661.91	2744.99	2711.97	2696.33	49.5441	13	0	77
Q8WWH5	TRUB1	142940	Probable tRNA pseudouridine synthase 1 OS=Homo sapiens GN=TRUB1 PE=1 SV=1	6.95334	5.13105	6.45493	4.37192	7.64496	5.36281	4.4223	3	4.16931	7.16332	2	0	3	110.167	109.416	110.533	124.369	125.783	133.084	125.068	125.942	124.092	16.3324	5	0	12
Q9UKK3	PARP4	143	Poly [ADP-ribose] polymerase 4 OS=Homo sapiens GN=PARP4 PE=1 SV=3	21.3483	19.1299	15.8763	20.5064	21.7756	22.0968	8.40723	6.4	10.1025	1.50812	2	0	4	2952.38	2800.7	2874.65	2120.68	2032.37	2057.09	1937.46	1837.41	1862.54	20.6497	31	0	109
O75390	CS	1431	Citrate synthase, mitochondrial OS=Homo sapiens GN=CS PE=1 SV=2	405.579	368.097	318.819	433.185	434.854	454.225	1143.97	582.75	1274.88	23.176	12	0	69	6824.2	6962.39	6832.5	6921.41	6902.87	6864.98	7075.3	7271.48	7140.91	41.4163	9	6	161
Q96AJ9	VTI1A	143187	Vesicle transport through interaction with t-SNAREs homolog 1A OS=Homo sapiens GN=VTI1A PE=1 SV=2	0	0	0	0	0	0	0	0	0	0	0	0	0	60.5274	58.8339	60.2279	56.9613	58.179	58.4659	58.7463	64.2799	62.7914	14.2857	3	0	8
Q16539	MAPK14	1432	Mitogen-activated protein kinase 14 OS=Homo sapiens GN=MAPK14 PE=1 SV=3	8.61355	7.66868	7.23806	5.56899	6.17236	5.36281	3.69335	2.6	3.96313	2.22222	1	0	2	822.589	809.312	811.743	740.684	758.457	758.122	838.9	807.377	799.268	45.5556	3	5	43
Q86Y37	CACUL1	143384	CDK2-associated and cullin domain-containing protein 1 OS=Homo sapiens GN=CACUL1 PE=1 SV=1	0	0	0	0	0	0	0	0	0	0	0	0	0	365.837	267.362	371.833	368	360.764	358.049	352.756	330.707	353.959	15.9892	4	0	7
P55060	CSE1L	1434	Exportin-2 OS=Homo sapiens GN=CSE1L PE=1 SV=3	195.914	185.68	171.59	198.532	199.176	224.667	130.798	115.25	186.118	13.9032	11	0	28	8197.43	7890.21	8264.15	8987.57	9135.51	9148.77	11356.1	11020.2	11189.3	49.0216	45	0	339
P09603	CSF1	1435	Macrophage colony-stimulating factor 1 OS=Homo sapiens GN=CSF1 PE=1 SV=2	67.3361	110.29	94.166	67.9469	48.4233	44.8887	33.1673	36	39.8719	10.8303	5	0	28	15.6391	15.9686	17.6734	22.6721	18.0337	26.7908	81.2409	68.8367	87.5041	5.41516	2	0	5
Q5HYJ3	FAM76B	143684	Protein FAM76B OS=Homo sapiens GN=FAM76B PE=1 SV=3	8.43776	9.28608	8.44836	12.7514	13.692	12.4139	8.52873	10.5	8.22407	7.07965	2	0	4	81.2641	69.9852	78.0494	85.3014	95.3339	99.6193	88.3982	92.0085	80.3403	7.66962	3	0	6
Q2TBE0	CWF19L2	143884	CWF19-like protein 2 OS=Homo sapiens GN=CWF19L2 PE=1 SV=4	0	0	0	0	0	0	0	0	0	0	0	0	0	310.605	328.471	329.476	364.627	370.551	388.612	461.976	462.079	466.368	1.67785	2	0	4
Q7Z4H8	KDELC2	143888	KDEL motif-containing protein 2 OS=Homo sapiens GN=KDELC2 PE=1 SV=2	28.6825	30.0612	26.9707	57.1212	50.3345	50.8474	45.5473	55.05	54.8424	17.5542	6	0	14	1440.78	1402.25	1360.8	1235.21	1207.71	1212.74	1433.52	1398.35	1364.25	43.5897	17	0	85
Q9BUA3	C11orf84	144097	Uncharacterized protein C11orf84 OS=Homo sapiens GN=C11orf84 PE=1 SV=3	59.2206	69.1018	69.3193	53.3999	60.5017	48.9108	29.3524	32.7	27.6045	15.4856	3	0	6	0	0	0	0	0	0	0	0	0	0	0	0	0
Q68D10	SPTY2D1	144108	Protein SPT2 homolog OS=Homo sapiens GN=SPTY2D1 PE=1 SV=3	7.87134	7.08308	6.66851	6.29765	9.96351	7.44834	9.45206	11	4.55875	1.31387	1	0	2	20.3903	21.232	17.7722	27.5438	26.6427	26.6941	19.0554	17.0638	17.2123	1.60584	1	0	2
Q8TDB8-5	SLC2A14	144195	Isoform 5 of Solute carrier family 2, facilitated glucose transporter member 14 OS=Homo sapiens GN=SLC2A14	0	0	0	0	0	0	0	0	0	0	0	0	0	59.2406	61.644	59.438	58.0856	57.6806	58.6593	54.8887	51.8699	61.6375	3.36449	2	0	3
Q86YQ8	CPNE8	144402	Copine-8 OS=Homo sapiens GN=CPNE8 PE=1 SV=2	0	0	0	0	0	0	0	0	0	0	0	0	0	32.7135	33.3645	36.4823	43.0489	43.4077	43.0878	29.3731	31.6067	30.0495	12.766	5	0	15
P41240	CSK	1445	Tyrosine-protein kinase CSK OS=Homo sapiens GN=CSK PE=1 SV=1	12.2758	11.991	11.1893	11.3722	13.692	12.3146	9.50066	12.9	9.57566	5.11111	2	0	3	1403.66	1407.38	1430.02	1406.94	1396.43	1423.35	1466.66	1448.53	1486.9	37.3333	15	0	56
Q6Y288	B3GALTL; B3GLCT	145173	Beta-1,3-glucosyltransferase OS=Homo sapiens GN=B3GALTL PE=1 SV=2	0	0	0	0	0	0	0	0	0	1.60643	1	0	2	514.161	499.62	487.204	480.892	436.388	463.907	537.454	531.158	534.159	18.4739	7	0	17
P48729-2	CSNK1A1	1452	Isoform 2 of Casein kinase I isoform alpha OS=Homo sapiens GN=CSNK1A1	45.8999	41.3551	43.0724	42.366	51.6035	43.9949	44.1501	43.4	43.4799	7.94521	2	0	4	838.426	889.958	825.072	1007.27	974.635	990.39	892.534	949.753	889.368	32.3288	1	8	38
H7BYT1	CSNK1D	1453	Casein kinase I isoform delta OS=Homo sapiens GN=CSNK1D PE=1 SV=2	3.57433	4.04349	4.12925	6.19356	3.38383	2.83037	2.13826	3.8	3.11553	3.27869	1	0	2	677.333	627.279	658.952	640.955	623.521	622.088	539.266	524.807	538.583	22.9508	2	7	24
Q8N8N7	PTGR2	145482	Prostaglandin reductase 2 OS=Homo sapiens GN=PTGR2 PE=1 SV=1	0	0	0	0	0	0	0	0	0	0	0	0	0	247.801	215.531	228.915	187.232	195.471	191.066	204.311	186.005	218.953	14.8148	5	0	10
Q86V88	MDP1	145553	Magnesium-dependent phosphatase 1 OS=Homo sapiens GN=MDP1 PE=1 SV=1	5.62518	5.633	6.28881	3.95555	2.38122	2.73106	1.31211	1.3	2.19919	14.7727	2	0	3	144.909	139.703	134.871	96.9654	98.5056	98.1685	107.361	100.54	110.39	9.65909	1	0	4
Q86TV6-2	TTC7B	145567	Isoform 2 of Tetratricopeptide repeat protein 7B OS=Homo sapiens GN=TTC7B	0	0	0	0	0	0	0	0	0	0	0	0	0	137.486	129.354	147.509	132.191	109.199	117.415	125.672	110.817	121.833	2.67442	2	0	4
Q5U5J2	CSNK2A1	1457	CSNK2A1 protein OS=Homo sapiens GN=CSNK2A1 PE=1 SV=1	96.5265	88.9289	94.0948	70.4712	94.8414	64.0061	72.6764	55.3	90.2357	13.3501	4	0	8	2341.42	2410.67	2379.54	2677.6	2679.23	2646.92	2876.01	2973.26	2935.71	54.4081	17	0	108
H8Y6P7	GCOM1	145781	GRINL1A combined protein 15 OS=Homo sapiens GN=GCOM1 PE=2 SV=1	0	0	0	0	0	0	0	0	0	0	0	0	0	121.946	115.259	112.162	108.114	110.649	104.649	117.678	104.612	115.294	10.8497	5	0	9
P19784	CSNK2A2	1459	Casein kinase II subunit alpha' OS=Homo sapiens GN=CSNK2A2 PE=1 SV=1	138.266	109.62	122.762	115.96	138.079	99.9568	110.072	71	148.079	16.5714	5	0	7	1759.11	1780.59	1789.95	2062.32	2072.88	2002.2	1989.7	2041.93	2124.91	61.4286	17	0	76
Q5SRQ6	CSNK2B	1460	Casein kinase 2, beta polypeptide, isoform CRA_d OS=Homo sapiens GN=CSNK2B PE=1 SV=2	15.5767	18.0842	15.9475	21.7555	21.9949	21.8981	16.1706	37.75	18.3266	3.84615	1	0	3	1128.49	1151.3	1146.5	1355.36	1320.54	1295.73	1331.78	1383.08	1379.54	45.2991	8	0	70
Q8IWY9	CDAN1	146059	Codanin-1 OS=Homo sapiens GN=CDAN1 PE=1 SV=4	0	0	0	0	0	0	0	0	0	0	0	0	0	203.111	205.629	228.668	231.405	239.694	233.96	263.615	269.433	280.013	2.77099	2	0	6
P13611-2	VCAN	1462	Isoform V1 of Versican core protein OS=Homo sapiens GN=VCAN	49.943	106.246	69.699	65.0584	39.2587	44.0445	167.343	322.7	243.652	4.10959	8	0	15	0	0	0	0	0	0	0	0	0	0	0	0	0
P21291	CSRP1	1465	Cysteine and glycine-rich protein 1 OS=Homo sapiens GN=CSRP1 PE=1 SV=3	234.89	243.46	231.001	380.852	408.426	435.579	474.122	481	429.324	64.2487	13	0	56	1957.27	2153.66	2056.34	4338.38	4639.96	4505.5	4027.14	3935.42	3938.31	64.7668	13	0	152
Q16527	CSRP2	1466	Cysteine and glycine-rich protein 2 OS=Homo sapiens GN=CSRP2 PE=1 SV=3	0	0	0	0	0	0	0	0	0	0	0	0	0	314.564	305.321	305.089	254.218	267.152	263.217	346.807	340.645	338.525	48.7047	8	0	24
Q6ZVM7	TOM1L2	146691	TOM1-like protein 2 OS=Homo sapiens GN=TOM1L2 PE=1 SV=1	0	0	0	0	0	0	0	0	0	0	0	0	0	362.917	352.736	349.963	372.122	363.392	403.555	371.672	338.366	330.977	32.7416	12	0	30
Q9UBX3-2	SLC25A10	1468	Isoform 2 of Mitochondrial dicarboxylate carrier OS=Homo sapiens GN=SLC25A10	63.4492	62.6601	49.6816	44.552	60.5487	53.9508	152.897	131.65	166.978	17.5676	4	0	9	1133.59	1131.67	1081.39	859.245	692.756	853.05	917.445	1089.61	989.661	41.2162	10	0	43
Q86Y91-4	KIF18B	146909	Isoform 4 of Kinesin-like protein KIF18B OS=Homo sapiens GN=KIF18B	12.891	16.397	12.5302	23.5771	45.8384	31.7796	31.0047	28.6	24.97	5.49828	3	0	7	231.716	198.938	224.028	605.87	630.454	648.009	814.268	802.578	783.883	7.56014	6	0	9
Q96AY2-2	EME1	146956	Isoform 2 of Crossover junction endonuclease EME1 OS=Homo sapiens GN=EME1	0	0	0	0	0	0	0	0	0	0	0	0	0	69.8812	71.2787	66.2506	100.994	97.7806	95.4604	109.499	113.241	119.813	2.22985	1	0	2
Q8N511	TMEM199	147007	Transmembrane protein 199 OS=Homo sapiens GN=TMEM199 PE=1 SV=1	0	0	0	0	0	0	0	0	0	0	0	0	0	44.3439	41.1258	42.5544	43.002	46.8513	51.4538	50.0087	47.9918	41.8289	14.9038	3	0	5
Q6UX07	DHRS13	147015	Dehydrogenase/reductase SDR family member 13 OS=Homo sapiens GN=DHRS13 PE=2 SV=1	0	0	0	0	0	0	0	0	0	0	0	0	0	16.332	19.537	19.7468	17.0509	15.2244	19.537	17.2892	17.6455	20.4817	5.57029	1	0	2
P01034	CST3	1471	Cystatin-C OS=Homo sapiens GN=CST3 PE=1 SV=1	28.0282	30.9257	35.7394	41.7414	27.1647	42.0087	70.5138	72.2	92.5723	7.53425	1	0	4	565.582	537.534	560.514	451.053	447.942	474.304	1394.57	1352.01	1409.06	36.9863	5	0	33
Q8TF74	WIPF2	147179	WAS/WASL-interacting protein family member 2 OS=Homo sapiens GN=WIPF2 PE=1 SV=1	3.67199	4.65698	3.29866	4.99648	3.54049	3.37658	4.30081	3.9	2.33664	3.18182	1	0	2	543.658	535.17	544.865	537.572	519.669	542.006	454.354	434.253	446.511	41.1364	14	0	31
Q96B23-2	C18orf25	147339	Isoform 2 of Uncharacterized protein C18orf25 OS=Homo sapiens GN=C18orf25	211.198	366.94	371.23	87.4124	126.377	101.993	13.3034	19.85	10.5034	25.4386	6	0	28	180.642	178.777	159.011	230.375	243.409	234.009	213.141	218.484	215.395	21.9298	5	0	13
P01040	CSTA	1475	Cystatin-A OS=Homo sapiens GN=CSTA PE=1 SV=1	50.2945	77.886	67.8717	196.997	80.7107	110.335	188.774	848.1	134.22	46.9388	4	0	9	0	0	0	0	0	0	0	0	0	0	0	0	0
P04080	CSTB	1476	Cystatin-B OS=Homo sapiens GN=CSTB PE=1 SV=2	490.67	569.546	696.705	1070.37	726.459	899.412	103.815	137.05	127.668	61.2245	6	0	53	1785.73	1810.6	1713.88	1417.38	1305.22	1481.04	1403.82	1392.97	1282.75	52.0408	4	0	55
Q8TAU3	ZNF417	147687	Zinc finger protein 417 OS=Homo sapiens GN=ZNF417 PE=2 SV=2	0	0	0	0	0	0	0	0	0	0	0	0	0	12.1748	13.7383	20.5367	12.554	17.3087	8.80131	2.50973	9.69531	11.1544	2.78261	1	0	4
Q05048	CSTF1	1477	Cleavage stimulation factor subunit 1 OS=Homo sapiens GN=CSTF1 PE=1 SV=1	79.3579	65.2814	62.1761	64.5379	81.588	78.4062	67.598	51	64.9679	6.72854	3	0	6	746.62	739.818	724.462	762.794	750.21	771.614	749.619	768.838	730.371	46.1717	15	0	53
P33240	CSTF2	1478	Cleavage stimulation factor subunit 2 OS=Homo sapiens GN=CSTF2 PE=1 SV=1	83.6354	94.7849	104.798	125.328	97.8492	96.1829	44.5146	74.4	43.8693	17.5043	4	0	16	1221.24	1237.74	1249.14	1355.92	1354.75	1358.11	1451.92	1406.16	1408.77	33.2756	7	7	72
Q8NBT2	SPC24	147841	Kinetochore protein Spc24 OS=Homo sapiens GN=SPC24 PE=1 SV=2	0	0	0	0	0	0	0	0	0	0	0	0	0	129.369	136.313	127.318	104.741	113.549	115.771	294.893	253.387	277.032	50.2538	6	0	16
Q12996	CSTF3	1479	Cleavage stimulation factor subunit 3 OS=Homo sapiens GN=CSTF3 PE=1 SV=1	51.7204	44.5341	40.984	47.0502	53.5774	49.2087	45.5108	38.7	49.0008	3.48675	2	0	4	1244.94	1231.99	1249.88	1366.23	1300.51	1312.36	1182.73	1180.7	1165.92	30.5439	18	0	67
Q17RN3	FAM98C	147965	Protein FAM98C OS=Homo sapiens GN=FAM98C PE=2 SV=1	0	0	0	0	0	0	0	0	0	0	0	0	0	79.2845	79.8429	75.3342	77.5723	71.1379	83.5641	80.0325	74.1691	84.0424	14.8997	4	0	5
Q6ZPD9	DPY19L3	147991	Probable C-mannosyltransferase DPY19L3 OS=Homo sapiens GN=DPY19L3 PE=2 SV=1	0	0	0	0	0	0	0	0	0	0	0	0	0	22.6668	19.983	28.1392	22.2974	19.1211	17.5059	16.9174	16.1912	21.9241	2.23464	1	0	2
Q9UFG5-2	C19orf25	148223	Isoform 2 of UPF0449 protein C19orf25 OS=Homo sapiens GN=C19orf25	0	0	0	0	0	0	0	0	0	0	0	0	0	27.2695	24.0421	27.3987	29.2301	33.6206	28.1932	38.4825	32.14	34.1843	31.0559	3	0	5
Q5VW32	BROX	148362	BRO1 domain-containing protein BROX OS=Homo sapiens GN=BROX PE=1 SV=1	52.6774	47.9363	47.2254	40.2321	36.2822	37.5397	22.0629	21.3	27.5587	4.37956	2	0	5	1173.13	1173.73	1153.71	950.542	939.927	933.906	1010.03	1010.59	1007.84	45.7421	13	0	46
Q8N6N3	C1orf52	148423	UPF0690 protein C1orf52 OS=Homo sapiens GN=C1orf52 PE=1 SV=1	30.4111	35.8058	32.8205	17.0193	21.055	18.1243	30.9318	19.3	26.3216	7.69231	1	0	2	209.05	197.154	203.787	176.084	175.987	187.632	204.171	188.234	189.624	32.4176	5	0	7
Q01459	CTBS	1486	Di-N-acetylchitobiase OS=Homo sapiens GN=CTBS PE=1 SV=1	26.1727	43.7533	36.4988	61.4151	30.3292	64.0558	22.3302	24.9	24.3057	7.01299	2	0	3	97.6951	84.7048	86.2937	60.5214	58.4509	62.4313	61.4884	62.2439	56.8296	13.7662	4	0	7
Q13363	CTBP1	1487	C-terminal-binding protein 1 OS=Homo sapiens GN=CTBP1 PE=1 SV=2	15.5474	16.8153	14.1913	12.231	13.974	15.9891	10.6427	14.2	13.2181	11.8182	2	0	11	1312.35	1315.13	1300.97	1125.13	1097.02	1118.69	1109.86	1098.14	1106.73	38.8636	9	5	51
P56545-2	CTBP2	1488	Isoform 2 of C-terminal-binding protein 2 OS=Homo sapiens GN=CTBP2	45.187	45.8308	38.516	32.7113	38.8201	37.8872	38.3307	35.15	36.8365	8.4264	4	1	15	519.011	521.789	526.105	497.522	487.317	499.692	527.601	521.996	517.764	15.533	8	0	44
Q8NEW0	SLC30A7	148867	Zinc transporter 7 OS=Homo sapiens GN=SLC30A7 PE=2 SV=1	14.5708	8.95145	18.0596	7.39063	25.2534	9.93112	20.1676	12.9	21.488	2.65957	1	0	2	180.493	195.057	169.28	135.424	116.902	142.9	155.231	180.866	158.661	17.0213	6	0	20
Q5TC82	RC3H1	149041	Roquin-1 OS=Homo sapiens GN=RC3H1 PE=1 SV=1	0	0	0	0	0	0	0	0	0	0	0	0	0	117.689	125.608	123.813	159.829	126.689	143.239	112.938	113.823	112.024	4.23654	3	0	6
Q5T0B9	ZNF362	149076	Zinc finger protein 362 OS=Homo sapiens GN=ZNF362 PE=1 SV=1	87.9129	100.139	82.5376	23.4731	30.1725	20.5078	28.5263	26.2	21.4192	15.2381	2	0	15	58.4488	63.8297	57.3646	47.9674	45.2201	47.972	41.4105	41.7868	45.0983	6.90476	2	0	5
P32929	CTH	1491	Cystathionine gamma-lyase OS=Homo sapiens GN=CTH PE=1 SV=3	0	0	0	0	0	0	0	0	0	0	0	0	0	732.763	729.113	734.582	723.259	737.297	740.374	891.512	851.927	858.694	20.7407	6	0	19
Q8IYI6	EXOC8	149371	Exocyst complex component 8 OS=Homo sapiens GN=EXOC8 PE=1 SV=2	0	0	0	0	0	0	0	0	0	0	0	0	0	758.052	712.029	744.999	629.807	615.955	628.907	622.227	628.402	626.039	22.6207	13	0	43
P35221	CTNNA1	1495	Catenin alpha-1 OS=Homo sapiens GN=CTNNA1 PE=1 SV=1	213.347	185.61	184.725	300.726	315.637	344.536	395.699	394.05	439.679	29.6909	20	0	46	6190.23	5919.43	6061.69	5521.55	5492.3	5477.66	4376.74	4146.59	4168.32	65.4525	34	11	266
P26232	CTNNA2	1496	Catenin alpha-2 OS=Homo sapiens GN=CTNNA2 PE=1 SV=5	72.1507	53.876	57.5485	85.3045	96.4393	104.575	106.573	73.9	118.344	6.50577	5	0	12	19.6974	19.8046	25.4734	20.8921	19.0305	22.9221	15.0584	10.277	15.2892	13.851	1	0	62
Q5TA31	RNF187	149603	E3 ubiquitin-protein ligase RNF187 OS=Homo sapiens GN=RNF187 PE=1 SV=2	0	0	0	0	0	0	0	0	0	0	0	0	0	55.0339	68.1564	61.1165	69.9837	61.7133	62.1895	48.5214	51.9669	45.3867	4.68085	1	0	2
P35222	CTNNB1	1499	Catenin beta-1 OS=Homo sapiens GN=CTNNB1 PE=1 SV=1	76.8383	56.1487	61.4523	64.642	82.2146	75.7248	147.37	99.2	164.275	15.493	8	2	22	6254.46	5998.92	6264.88	4946.17	4997.78	4939.76	4729.44	4584.33	4458.62	53.3931	31	0	185
Q86VX2	COMMD7	149951	COMM domain-containing protein 7 OS=Homo sapiens GN=COMMD7 PE=1 SV=2	0	0	0	0	0	0	0	0	0	6	1	0	2	237.012	233.552	232.865	179.035	158.361	191.501	187.904	194.439	181.883	21	4	0	11
Q9BX40	LSM14B	149986	Protein LSM14 homolog B OS=Homo sapiens GN=LSM14B PE=1 SV=1	44.5717	45.315	41.9808	57.1993	56.8672	61.424	110.242	100.5	93.2138	29.0909	6	0	17	601.364	587.313	592.356	673.933	613.236	650.427	723.639	689.482	712.485	49.6104	7	4	48
O60716-3	CTNND1	1500	Isoform 1AC of Catenin delta-1 OS=Homo sapiens GN=CTNND1	126.606	112.939	134.236	168.423	150.581	168.904	158.146	131.1	158.342	11.3951	8	0	18	5067.23	4962.03	5082.05	3980.5	4018.88	3981.19	3385.49	3191.21	3231.83	51.7572	38	0	181
Q8IWL3	HSCB	150274	Iron-sulfur cluster co-chaperone protein HscB, mitochondrial OS=Homo sapiens GN=HSCB PE=1 SV=3	0	0	0	0	0	0	0	0	0	0	0	0	0	279.327	302.778	281.59	300.265	281.833	302.243	346.807	342.148	342.227	22.9787	5	0	10
Q8IWD4	CCDC117	150275	Coiled-coil domain-containing protein 117 OS=Homo sapiens GN=CCDC117 PE=1 SV=1	0	0	0	0	0	0	0	0	0	0	0	0	0	70.2771	75.2932	72.7177	78.0876	78.0705	78.0996	94.5331	94.3839	95.8218	18.2796	5	0	13
P17812	CTPS1	1503	CTP synthase 1 OS=Homo sapiens GN=CTPS1 PE=1 SV=2	126.049	116.02	111.632	168.059	162.158	169.326	134.212	103.4	169.831	15.9052	9	0	22	2709.48	2838.44	2859.34	4760.06	4967.56	4972.16	4667.21	4928.13	4666.9	60.5753	28	4	163
Q8NG68	TTL	150465	Tubulin--tyrosine ligase OS=Homo sapiens GN=TTL PE=1 SV=2	0	0	0	0	0	0	0	0	0	0	0	0	0	241.516	259.601	258.091	261.572	266.246	291.797	295.126	323.048	312.899	6.36605	2	0	6
Q8IYA6	CKAP2L	150468	Cytoskeleton-associated protein 2-like OS=Homo sapiens GN=CKAP2L PE=1 SV=4	43.6146	52.3701	44.1878	147.552	271.459	206.468	27.8702	34	17.5477	6.44295	4	0	7	0	0	0	0	0	0	0	0	0	1.20805	1	0	2
Q8IUF1	CBWD2	150472	COBW domain-containing protein 2 OS=Homo sapiens GN=CBWD2 PE=1 SV=1	0	0	0	0	0	0	0	0	0	0	0	0	0	76.5624	74.6687	73.2114	68.3442	64.6585	66.3	73.4328	68.6913	75.2439	24.0506	1	4	10
Q8N668	COMMD1	150684	COMM domain-containing protein 1 OS=Homo sapiens GN=COMMD1 PE=1 SV=1	0	0	0	0	0	0	0	0	0	0	0	0	0	61.9626	63.9189	64.5722	72.8412	66.9693	69.8302	64.4629	67.5763	73.2726	27.3684	3	0	9
P07858	CTSB	1508	Cathepsin B OS=Homo sapiens GN=CTSB PE=1 SV=3	428.226	670.452	625.475	1193.25	578.808	1039.27	303.572	313.75	397.917	47.1976	14	0	83	3743.25	3299.65	3388.95	2498.9	2402.47	2416.2	2716.83	2487.82	2616.32	39.823	11	0	130
Q6P1L5	FAM117B	150864	Protein FAM117B OS=Homo sapiens GN=FAM117B PE=1 SV=2	0	0	0	0	0	0	0	0	0	0	0	0	0	522.921	502.876	505.42	259.418	273.224	263.846	408.435	333.616	375.787	3.90492	2	0	5
Q3MIT2	PUS10	150962	Putative tRNA pseudouridine synthase Pus10 OS=Homo sapiens GN=PUS10 PE=1 SV=1	0	0	0	0	0	0	0	0	0	0	0	0	0	20.4892	27.1198	19.7468	26.9817	17.3993	16.8289	24.7255	18.8089	19.0393	3.59168	2	0	4
B5ME97	SEPT10	151011	Septin 10, isoform CRA_c OS=Homo sapiens GN=SEPT10 PE=1 SV=2	174.107	161.154	142.198	146.668	171.009	178.81	370.89	270.6	385.89	17.0956	6	0	20	1356.35	1339.26	1276.68	1176.28	1126.29	1199.11	1210.29	1266.26	1229.34	38.7868	15	0	66
Q8N6S5	ARL6IP6	151188	ADP-ribosylation factor-like protein 6-interacting protein 6 OS=Homo sapiens GN=ARL6IP6 PE=1 SV=1	0	0	0	0	0	0	0	0	0	0	0	0	0	27.6159	27.8335	26.4608	30.167	31.1738	30.1759	13.2923	17.5485	17.597	5.30973	1	0	4
Q8N7R7	CCNYL1	151195	Cyclin-Y-like protein 1 OS=Homo sapiens GN=CCNYL1 PE=1 SV=2	0	0	0	0	0	0	0	0	0	0	0	0	0	142.385	125.741	138.228	143.855	130.495	139.709	130.088	137.383	125.679	6.96379	2	0	4
P09668	CTSH	1512	Pro-cathepsin H OS=Homo sapiens GN=CTSH PE=1 SV=4	17.3443	75.8782	32.156	66.6718	27.5093	55.1177	43.6399	124.4	42.1054	2.68657	1	0	2	102.545	100.896	93.0076	58.2729	48.6638	46.8114	68.5993	65.1525	64.4261	3.28358	1	0	2
Q562F6	SGOL2; SGO2	151246	Shugoshin-like 2 OS=Homo sapiens GN=SGOL2 PE=1 SV=2	0	0	0	0	0	0	0	0	0	0	0	0	0	27.8139	37.5574	32.2367	140.436	156.73	158.665	455.748	416.123	454.829	10.2767	8	0	17
Q96LZ7-2	FAM82A1; RMDN2	151393	Isoform 2 of Regulator of microtubule dynamics protein 2 OS=Homo sapiens GN=RMDN2	0	0	0	0	0	0	0	0	0	0	0	0	0	150.254	138.142	135.365	110.269	100.499	102.037	89.5137	103.885	99.1392	3.66492	2	0	3
P07711	CTSL; CTSL1	1514	Cathepsin L1 OS=Homo sapiens GN=CTSL PE=1 SV=2	176.392	278.652	273.706	326.853	181.991	259.426	78.3622	130.95	85.4593	14.1141	4	0	34	399.491	369.329	415.671	335.678	334.303	358.823	402.207	386.94	385.018	17.1171	5	0	17
Q8TDB6	DTX3L	151636	E3 ubiquitin-protein ligase DTX3L OS=Homo sapiens GN=DTX3L PE=1 SV=1	0	0	0	0	0	0	0	0	0	0	0	0	0	741.522	761.719	760.006	672.293	625.062	651.152	572.776	537.072	580.027	21.6216	14	0	33
Q5FBB7	SGOL1; SGO1	151648	Shugoshin-like 1 OS=Homo sapiens GN=SGOL1 PE=1 SV=1	5.07828	6.91576	5.67179	5.56899	8.36559	6.95179	11.2015	12.4	7.35356	1.78253	1	0	2	13.6595	11.7757	11.5519	15.6456	18.668	19.1501	15.2443	14.0582	12.8852	1.78253	1	0	2
Q76M96-2	CCDC80	151887	Isoform 2 of Coiled-coil domain-containing protein 80 OS=Homo sapiens GN=CCDC80	0	0	0	0	0	0	0	0	0	0	0	0	0	116.403	124.448	111.668	138.656	143.363	151.17	392.726	470.998	429.443	5.41103	4	0	7
J3KR35	CCDC12	151903	Coiled-coil domain containing 12, isoform CRA_a OS=Homo sapiens GN=CCDC12 PE=1 SV=1	0	0	0	0	0	0	0	0	0	12.8492	1	0	2	365.391	369.641	372.771	403.835	392.573	390.063	295.916	302.93	295.206	41.3408	7	0	25
Q8IYB1	MB21D2	151963	Protein MB21D2 OS=Homo sapiens GN=MB21D2 PE=1 SV=3	0	0	0	0	0	0	0	0	0	0	0	0	0	68.6934	74.8471	69.9038	118.42	112.733	144.013	88.863	94.4323	76.1574	4.27699	2	0	5
Q9NY27	PPP4R2	151987	Serine/threonine-protein phosphatase 4 regulatory subunit 2 OS=Homo sapiens GN=PPP4R2 PE=1 SV=3	375.285	600.988	555.954	195.227	124.873	130.023	50.2612	98.1	38.0965	44.8441	10	0	55	411.467	417.681	400.565	367.813	375.672	380.197	353.918	355.139	347.132	40.7674	10	0	30
P25774	CTSS	1520	Cathepsin S OS=Homo sapiens GN=CTSS PE=1 SV=3	0	0	0	0	0	0	0	0	0	0	0	0	0	68.6439	72.1262	71.7304	43.8452	45.9904	43.6197	39.6444	37.9571	37.1652	7.85498	2	0	5
Q8NBI6	XXYLT1	152002	Xyloside xylosyltransferase 1 OS=Homo sapiens GN=XXYLT1 PE=1 SV=1	0	0	0	0	0	0	0	0	0	0	0	0	0	595.92	547.214	606.524	591.911	578.981	573.246	598.245	630.195	647.626	28.2443	9	0	18
Q9H4G4	GLIPR2	152007	Golgi-associated plant pathogenesis-related protein 1 OS=Homo sapiens GN=GLIPR2 PE=1 SV=3	7.81274	10.4852	12.1979	16.2906	16.0419	13.9532	22.1844	23.8	18.2579	8.44156	1	0	2	359.947	340.247	365.909	405.896	419.578	414.339	457.328	458.346	467.329	47.4026	6	0	27
Q8IVM0	CCDC50	152137	Coiled-coil domain-containing protein 50 OS=Homo sapiens GN=CCDC50 PE=1 SV=1	15.5864	15.0585	15.3779	23.421	24.1881	23.934	13.4127	12.9	14.1573	2.94118	1	0	2	726.477	715.776	727.967	1082.69	1104.04	1085.51	710.346	701.02	706.668	38.2353	10	0	34
Q8IZV2	CMTM8	152189	CKLF-like MARVEL transmembrane domain-containing protein 8 OS=Homo sapiens GN=CMTM8 PE=2 SV=2	0	0	0	0	0	0	0	0	0	0	0	0	0	48.6001	48.1733	46.8987	27.2627	20.7523	28.7252	25.655	29.9585	30.7707	15.0289	1	0	4
Q9UBR2	CTSZ	1522	Cathepsin Z OS=Homo sapiens GN=CTSZ PE=1 SV=1	51.6618	55.6328	69.5091	250.006	129.197	238.546	39.1204	57.45	44.5108	20.132	6	0	25	380.189	341.674	361.515	227.471	211.918	212.586	183.721	185.132	180.585	23.7624	7	0	20
Q69YL0	LOC152217; NCBP2-AS2	152217	Uncharacterized protein NCBP2-AS2 OS=Homo sapiens GN=NCBP2-AS2 PE=4 SV=1	0	0	0	0	0	0	0	0	0	0	0	0	0	55.9742	59.3246	63.8317	52.5581	50.6574	56.0479	55.3535	47.2162	58.4643	36.3636	3	0	6
P39880-3	CUX1	1523	Isoform 3 of Homeobox protein cut-like 1 OS=Homo sapiens GN=CUX1	10.2152	10.7919	8.92299	6.19356	10.3082	9.83181	14.0202	16	16.6772	3.43008	4	0	7	1347.64	1309.69	1288.33	1399.86	1366.21	1368.51	1354.09	1289.28	1297.18	24.2084	7	16	65
Q6ZNB6	NFXL1	152518	NF-X1-type zinc finger protein NFXL1 OS=Homo sapiens GN=NFXL1 PE=1 SV=2	0	0	0	0	0	0	0	0	0	0	0	0	0	214.048	224.987	217.561	258.996	250.387	240.972	184.279	204.038	197.413	12.6235	9	0	20
Q8WU76	SCFD2	152579	Sec1 family domain-containing protein 2 OS=Homo sapiens GN=SCFD2 PE=1 SV=2	0	0	0	0	0	0	0	0	0	0	0	0	0	316.247	308.488	311.556	302.42	289.808	303.113	274.258	282.231	292.898	11.1111	6	0	16
Q8NBW4	SLC38A9	153129	Putative sodium-coupled neutral amino acid transporter 9 OS=Homo sapiens GN=SLC38A9 PE=1 SV=2	0	0	0	0	0	0	0	0	0	0	0	0	0	13.9564	24.8896	14.119	12.0855	12.8683	11.993	16.9174	20.4571	15.0007	1.78253	1	0	2
Q68D91	MBLAC2	153364	Metallo-beta-lactamase domain-containing protein 2 OS=Homo sapiens GN=MBLAC2 PE=1 SV=3	0	0	0	0	0	0	0	0	0	0	0	0	0	361.977	360.23	361.071	365.377	358.227	359.693	304.607	311.995	300.014	35.4839	9	0	26
F5H757	CYB561	1534	Cytochrome b561 OS=Homo sapiens GN=CYB561 PE=4 SV=1	0	0	0	0	0	0	0	0	0	0	0	0	0	119.125	119.675	125.096	92.8432	90.6668	93.5744	106.617	110.187	116.4	7.86164	2	0	7
Q8NEF9	SRFBP1	153443	Serum response factor-binding protein 1 OS=Homo sapiens GN=SRFBP1 PE=1 SV=1	114.34	110.457	102.78	170.505	239.782	214.413	123.8	104.8	102.469	3.9627	2	0	4	783.788	806.591	796.341	1802.2	1897.93	1848.13	620.926	658.99	621.039	24.2424	10	0	29
Q96NC0	ZMAT2	153527	Zinc finger matrin-type protein 2 OS=Homo sapiens GN=ZMAT2 PE=1 SV=1	31.3877	30.8421	32.4882	33.5701	34.8723	32.6237	23.8124	28.9	16.6314	8.0402	2	0	3	162.677	167.715	170.119	181.939	163.662	178.251	159.182	154.301	170.537	18.593	3	0	9
P08574	CYC1	1537	Cytochrome c1, heme protein, mitochondrial OS=Homo sapiens GN=CYC1 PE=1 SV=3	38.6536	37.7578	33.4731	29.5885	34.653	35.7272	80.9621	90.85	81.542	22.1538	5	0	10	674.66	692.09	659.298	602.31	520.394	537.606	480.055	591.463	588.826	42.1538	8	0	37
Q6NXS1	PPP1R2P3	153743	Protein phosphatase inhibitor 2-like protein 3 OS=Homo sapiens GN=PPP1R2P3 PE=1 SV=1	167.056	207.975	237.931	198.506	151.019	152.046	34.3336	49.5	50.5357	8.78049	1	1	7	437.252	420.446	435.714	497.24	531.178	503.126	506.686	495.285	518.822	18.0488	5	0	19
Q9NQC7	CYLD	1540	Ubiquitin carboxyl-terminal hydrolase CYLD OS=Homo sapiens GN=CYLD PE=1 SV=1	0	0	0	0	0	0	0	0	0	0	0	0	0	665.059	722.868	686.598	740.076	755.421	738.295	636.449	662.432	663.348	16.841	13	0	33
Q8TD20	SLC2A12	154091	Solute carrier family 2, facilitated glucose transporter member 12 OS=Homo sapiens GN=SLC2A12 PE=2 SV=1	0	0	0	0	0	0	0	0	0	0	0	0	0	82.4519	89.1207	107.719	19.2057	12.4152	13.347	26.3986	26.7591	23.6549	2.10697	1	0	3
Q8N0U8	VKORC1L1	154807	Vitamin K epoxide reductase complex subunit 1-like protein 1 OS=Homo sapiens GN=VKORC1L1 PE=1 SV=2	2.57821	2.8165	2.51552	7.70291	5.4204	5.61109	6.70635	6.4	8.68224	5.68182	1	0	2	282.395	266.916	299.708	284.666	255.915	294.022	275.28	306.954	286.6	21.5909	4	0	15
Q8IY63	AMOTL1	154810	Angiomotin-like protein 1 OS=Homo sapiens GN=AMOTL1 PE=1 SV=1	0	0	0	0	0	0	0	0	0	0	0	0	0	34.0498	31.045	28.5342	22.2974	24.4678	25.6302	20.6355	20.8449	17.02	1.35983	1	0	2
Q96EV2	RBM33	155435	RNA-binding protein 33 OS=Homo sapiens GN=RBM33 PE=1 SV=3	110.375	120.092	163.806	38.5406	46.2457	37.5148	17.106	20.8	11.6259	2.73504	4	0	20	986.75	1138.14	1058.92	1099.03	1136.58	1040.1	963.55	971.373	982.546	8.71795	1	7	19
P25098	ADRBK1; GRK2	156	Beta-adrenergic receptor kinase 1 OS=Homo sapiens GN=ADRBK1 PE=1 SV=2	0	0	0	0	0	0	0	0	0	0	0	0	0	711.976	644.185	692.127	655.243	638.247	696.271	658.85	632.619	645.703	14.8041	7	0	15
Q86YV5	SGK223; PRAG1	157285	Tyrosine-protein kinase SgK223 OS=Homo sapiens GN=SGK223 PE=1 SV=4	0	0	0	0	0	0	0	0	0	0	0	0	0	211.722	223.917	216.03	281.902	273.768	265.297	173.543	158.809	145.488	7.75249	7	0	14
Q69YH5	CDCA2	157313	Cell division cycle-associated protein 2 OS=Homo sapiens GN=CDCA2 PE=1 SV=2	51.4957	71.2072	48.3764	82.4159	144.079	126.374	626.315	704.05	589.945	16.52	13	0	42	93.7853	112.627	103.128	275.157	294.747	313.414	790.89	724.822	767.776	17.7908	13	0	23
Q6PI78	TMEM65	157378	Transmembrane protein 65 OS=Homo sapiens GN=TMEM65 PE=1 SV=2	0	0	0	0	0	0	0	0	0	0	0	0	0	653.429	577.946	630.961	491.338	428.595	493.889	584.72	581.137	589.931	24.1667	5	0	22
Q7Z7G8	VPS13B	157680	Vacuolar protein sorting-associated protein 13B OS=Homo sapiens GN=VPS13B PE=1 SV=2	0	0	0	0	0	0	0	0	0	0	0	0	0	385.237	386.814	379.436	398.167	360.492	409.793	244.931	249.073	227.607	1.19344	5	0	7
Q658Y4	FAM91A1	157769	Protein FAM91A1 OS=Homo sapiens GN=FAM91A1 PE=1 SV=3	0	0	0	0	0	0	0	0	0	0	0	0	0	890.391	899.147	872.168	906.135	898.15	953.202	929.715	963.666	937.351	24.105	18	0	57
Q5T5Y3-3	CAMSAP1	157922	Isoform 3 of Calmodulin-regulated spectrin-associated protein 1 OS=Homo sapiens GN=CAMSAP1	0	0	0	0	0	0	0	0	0	0	0	0	0	834.813	851.062	853.656	1069.99	1050.85	1084.88	929.808	923.963	902.831	10.7874	12	0	21
P30566	ADSL	158	Adenylosuccinate lyase OS=Homo sapiens GN=ADSL PE=1 SV=2	218.62	140.156	200.649	223.54	209.829	214.363	133.568	92.6	164.642	9.91736	4	0	8	2170.42	2210	2192.29	2336.54	2352.44	2370.89	2532.64	2590.3	2516.37	30.9917	13	0	81
Q8NHP6	MOSPD2	158747	Motile sperm domain-containing protein 2 OS=Homo sapiens GN=MOSPD2 PE=1 SV=1	0	0	0	0	0	0	0	0	0	0	0	0	0	206.724	204.871	211.044	167.558	167.65	167.467	190.414	188.816	188.903	19.112	8	0	17
P30520	ADSS	159	Adenylosuccinate synthetase isozyme 2 OS=Homo sapiens GN=ADSS PE=1 SV=3	78.6841	74.944	72.2264	95.3755	81.1494	85.1594	39.4119	38.9	53.6741	15.1316	6	0	15	1424.79	1396.89	1482.59	1874.85	1917.42	1810.12	1791.99	1809.48	1880.23	42.3246	16	0	93
Q8TB03	CXorf38	159013	Uncharacterized protein CXorf38 OS=Homo sapiens GN=CXorf38 PE=1 SV=1	0	0	0	0	0	0	0	0	0	0	0	0	0	444.775	441.188	431.468	445.947	428.776	436.777	391.89	378.408	376.941	39.185	9	0	29
Q16850	CYP51A1	1595	Lanosterol 14-alpha demethylase OS=Homo sapiens GN=CYP51A1 PE=1 SV=3	5.54705	4.99162	5.5294	16.6549	10.5901	13.2084	8.8689	9.8	9.46112	2.98211	1	0	2	957.649	1044.96	1048.16	1547.14	1496.07	1538.59	682.414	751.338	687.917	28.0318	13	0	42
P49588	AARS	16	Alanine--tRNA ligase, cytoplasmic OS=Homo sapiens GN=AARS PE=1 SV=2	492.672	465.866	430.665	627.267	536.635	621.44	335.05	395	435.395	30.8884	23	0	58	10055.2	9767.64	9983.56	9363.06	9239.27	9303.04	9886.8	9498.5	9672.52	58.4711	46	0	425
O95782	AP2A1	160	AP-2 complex subunit alpha-1 OS=Homo sapiens GN=AP2A1 PE=1 SV=3	152.641	133.63	123.261	167.434	168.095	179.009	183.015	188.9	187.665	12.5896	7	4	25	6817.82	6744.27	6985.1	5953.02	5706.03	5860.66	6274.88	6113.33	6225.34	57.9324	34	13	274
P98082	DAB2	1601	Disabled homolog 2 OS=Homo sapiens GN=DAB2 PE=1 SV=3	9.98078	7.27828	8.25851	5.67309	5.5144	8.24283	3.66905	4.6	3.02389	2.85714	2	0	4	631.999	635.085	641.377	422.244	419.668	416.418	379.945	359.599	372.662	20.1299	11	0	26
P61803	DAD1	1603	Dolichyl-diphosphooligosaccharide--protein glycosyltransferase subunit DAD1 OS=Homo sapiens GN=DAD1 PE=1 SV=3	8.37917	9.24425	9.1247	11.9187	9.07056	8.3918	8.97824	13.2	6.55177	8.84956	1	0	4	575.777	605.066	574.485	407.817	339.831	416.853	459.048	470.95	433.914	26.5487	3	0	25
P08174-7	CD55	1604	Isoform 7 of Complement decay-accelerating factor OS=Homo sapiens GN=CD55	392.424	496.359	585.286	187.108	272.649	206.89	267.719	249	141.218	22.323	11	0	43	107.791	121.772	113.347	174.069	177.981	174.769	243.908	265.942	244.242	6.53358	4	0	8
Q6ZXV5	TMTC3	160418	Transmembrane and TPR repeat-containing protein 3 OS=Homo sapiens GN=TMTC3 PE=1 SV=2	84.0944	70.8029	74.1842	70.8095	77.6245	83.0242	151.391	80.35	178.776	5.68306	4	0	14	1782.61	1730.49	1736.73	1552.62	1380.44	1472.72	1490.13	1502.53	1524.59	22.9508	18	1	62
Q14118	DAG1	1605	Dystroglycan OS=Homo sapiens GN=DAG1 PE=1 SV=2	48.5171	56.5391	74.7893	111.692	85.2068	109.64	316.632	140.8	367.873	8.60335	7	0	17	503.471	525.714	509.863	432.503	422.931	457.185	1137.51	1109.97	1132.22	14.4134	10	0	21
G3V1S3	DENND5B	160518	DENN domain-containing protein 5B OS=Homo sapiens GN=DENND5B PE=1 SV=1	0	0	0	0	0	0	0	0	0	0	0	0	0	115.561	115.928	123.665	110.784	110.286	105.422	104.293	105.194	103.995	1.60428	2	0	4
P23743	DGKA	1606	Diacylglycerol kinase alpha OS=Homo sapiens GN=DGKA PE=1 SV=3	0	0	0	0	0	0	0	0	0	0	0	0	0	302.587	296.757	284.503	237.542	225.557	222.934	249.346	244.225	259.435	15.3741	9	0	19
Q8NI37	PPTC7	160760	Protein phosphatase PTC7 homolog OS=Homo sapiens GN=PPTC7 PE=2 SV=1	0	0	0	0	0	0	0	0	0	0	0	0	0	26.5271	22.7485	23.4987	24.0774	24.1053	25.2433	24.0748	21.8145	25.7704	6.90789	1	0	2
Q86V85	GPR180	160897	Integral membrane protein GPR180 OS=Homo sapiens GN=GPR180 PE=2 SV=1	13.2621	12.0189	10.7503	11.0859	15.5092	16.436	17.7864	19.3	19.9302	2.95455	1	0	2	38.405	37.7358	32.8785	23.1405	26.0084	25.1466	31.604	28.0195	36.444	5.68182	2	0	4
O94973	AP2A2	161	AP-2 complex subunit alpha-2 OS=Homo sapiens GN=AP2A2 PE=1 SV=2	46.437	83.6305	53.3006	60.6084	81.165	66.613	84.0116	86.95	80.9349	7.77423	2	0	16	3543.25	3493.68	3497.41	2940.63	2965.54	3002.02	3104.72	3047.24	3041.73	44.8349	1	28	192
P51397	DAP	1611	Death-associated protein 1 OS=Homo sapiens GN=DAP PE=1 SV=3	846.677	1334.28	1354.54	2568.79	1329.02	1659.99	243.312	550.65	376.738	60.7843	6	0	92	1801.52	1782.73	1742.12	1476.73	1800.7	1712.39	1496.5	1583.68	1733.25	38.2353	3	0	22
Q6ZMZ3	SYNE3	161176	Nesprin-3 OS=Homo sapiens GN=SYNE3 PE=1 SV=2	0	0	0	0	0	0	0	0	0	0	0	0	0	32.565	24.8004	37.6177	36.0693	36.3392	41.0083	26.3057	19.5845	21.251	3.69231	2	0	3
O43293	DAPK3	1613	Death-associated protein kinase 3 OS=Homo sapiens GN=DAPK3 PE=1 SV=1	30.3916	28.1092	23.8737	28.0011	39.0081	40.3204	110.801	83	114.244	6.1674	3	0	4	455.91	465.185	470.37	496.069	492.8	514.974	405.6	420.728	392.903	27.7533	10	0	27
Q86U38	NOP9	161424	Nucleolar protein 9 OS=Homo sapiens GN=NOP9 PE=1 SV=1	36.798	34.6625	37.0209	14.9374	21.4936	14.0525	17.835	12.9	11.5916	1.41509	1	0	2	352.375	372.362	334.709	430.676	402.813	424.978	206.913	240.444	234.146	21.0692	10	0	21
P14868	DARS	1615	Aspartate--tRNA ligase, cytoplasmic OS=Homo sapiens GN=DARS PE=1 SV=2	674.582	582.555	538.322	452.91	486.661	480.915	410.764	302.4	449.724	53.0938	24	0	69	5609.75	5440.29	5586.58	5139.35	5009.69	5142.39	5351.16	5234.84	5149.71	67.2655	31	0	215
Q9UER7	DAXX	1616	Death domain-associated protein 6 OS=Homo sapiens GN=DAXX PE=1 SV=2	45.5385	40.3652	58.2367	45.6189	39.1804	37.341	17.8593	31.3	16.8032	6.62162	3	0	11	130.112	143.45	141.98	173.929	177.392	179.218	147.052	155.61	156.498	15	8	0	20
Q6DHV7	ADAL	161823	Adenosine deaminase-like protein OS=Homo sapiens GN=ADAL PE=2 SV=2	0	0	0	0	0	0	0	0	0	0	0	0	0	79.1855	86.3552	80.3696	61.3646	61.8945	65.091	56.5154	56.3298	61.1567	9.57746	2	0	4
Q10567	AP1B1	162	AP-1 complex subunit beta-1 OS=Homo sapiens GN=AP1B1 PE=1 SV=2	117.289	95.3706	91.3894	100.971	99.1338	106.958	78.1678	65.5	92.5723	14.0148	4	0	36	2148	1997.81	2137.84	2199.71	2243.06	2080.93	2094.18	2020.21	2107.84	46.6807	1	21	224
Q3MIP1	ITPRIPL2	162073	Inositol 1,4,5-trisphosphate receptor-interacting protein-like 2 OS=Homo sapiens GN=ITPRIPL2 PE=1 SV=1	0	0	0	0	0	0	0	0	0	0	0	0	0	63.1504	68.5132	68.0279	80.8513	76.8471	75.8267	30.0238	27.8255	23.9434	4.11215	1	0	3
P07108-5	DBI	1622	Isoform 5 of Acyl-CoA-binding protein OS=Homo sapiens GN=DBI	168.687	368.752	400.989	739.323	479.157	598.499	51.0387	92.9	67.0754	31.0811	4	0	23	1582.82	1594.98	1559.7	1283.5	1347.68	1251.87	1298.65	1182.15	1295.35	29.7297	3	0	44
Q08AF3	SLFN5	162394	Schlafen family member 5 OS=Homo sapiens GN=SLFN5 PE=1 SV=1	193.444	193.767	162.595	97.6396	132.956	102.365	211.311	137.05	164.504	15.2637	13	0	30	2902	2777.24	2829.08	1915.7	1881.71	1948.52	2205.91	2218.82	2289.48	32.3232	25	2	86
Q86VR2	FAM134C; RETREG3	162427	Protein FAM134C OS=Homo sapiens GN=FAM134C PE=1 SV=1	0	0	0	0	0	0	0	0	0	0	0	0	0	161.984	160.578	169.082	145.261	138.696	132.165	133.387	134.959	133.9	13.9485	5	0	13
Q16643	DBN1	1627	Drebrin OS=Homo sapiens GN=DBN1 PE=1 SV=4	478.404	419.686	480.856	759.127	628.5	798.189	968.521	849.4	971.792	37.2881	21	0	90	3736.12	3850.43	3718.82	3470.28	3722.23	3416.36	4003.62	3851.61	4260.05	58.3975	7	24	225
P11182	DBT	1629	Lipoamide acyltransferase component of branched-chain alpha-keto acid dehydrogenase complex, mitochondrial OS=Homo sapiens GN=DBT PE=1 SV=3	38.6145	43.0283	39.4415	31.6964	30.4858	34.2127	66.3102	58	86.914	6.84647	3	0	7	596.712	564.877	565.796	481.267	488.042	484.556	461.232	461.303	463.868	35.8921	14	0	31
P63010-2	AP2B1	163	Isoform 2 of AP-2 complex subunit beta OS=Homo sapiens GN=AP2B1	346.358	299.678	277.704	276.706	308.07	305.854	322.379	216.25	343.796	17.4553	8	9	49	7660.06	7428.37	7535.1	7360.61	7883.48	6928.76	6892.55	6711.92	6983.5	47.2135	21	19	261
Q8NAF0	ZNF579	163033	Zinc finger protein 579 OS=Homo sapiens GN=ZNF579 PE=1 SV=2	69.8069	80.5491	70.399	31.6704	47.4207	30.5382	56.0077	55.45	53.6168	11.5658	5	0	14	140.109	129.131	141.141	110.222	115.95	117.899	127.02	111.787	120.871	11.9217	4	0	7
Q8N972	ZNF709	163051	Zinc finger protein 709 OS=Homo sapiens GN=ZNF709 PE=2 SV=1	63.2832	75.1252	57.5011	32.9976	42.3606	35.2555	34.771	45.3	30.3764	10.2964	1	0	4	819.273	806.279	844.375	780.408	722.344	727.221	362.888	375.499	399.826	16.5367	3	1	13
P42126	ECI1	1632	Enoyl-CoA delta isomerase 1, mitochondrial OS=Homo sapiens GN=ECI1 PE=1 SV=1	146.967	145.161	130.629	106.748	97.6299	102.266	233.872	116.6	267.511	11.9205	3	0	13	937.803	897.229	923.658	787.856	784.601	772.92	914.936	882.807	953.891	20.1987	6	0	35
D6RFG8	DCK	1633	Deoxycytidine kinase OS=Homo sapiens GN=DCK PE=1 SV=1	0	0	0	0	0	0	0	0	0	5.99369	1	0	2	561.771	545.072	563.229	544.974	556.507	539.008	678.092	694.96	670.56	32.4921	11	0	38
P32321-2	DCTD	1635	Isoform 2 of Deoxycytidylate deaminase OS=Homo sapiens GN=DCTD	20.8991	12.493	12.459	11.5544	4.16713	8.98767	7.77548	4.8	6.13942	7.93651	1	0	2	735.831	719.433	717.995	712.204	694.252	734.668	743.623	766.221	746.237	46.0317	7	0	24
Q8NFQ8	TOR1AIP2	163590	Torsin-1A-interacting protein 2 OS=Homo sapiens GN=TOR1AIP2 PE=1 SV=1	332.296	291.661	397.429	526.999	382.452	397.791	268.339	311.4	292.699	49.5745	15	0	51	1057.97	1052.23	1067.86	1113.79	1066.21	1057.9	909.777	917.952	912.446	56.1702	15	0	57
P12821	ACE	1636	Angiotensin-converting enzyme OS=Homo sapiens GN=ACE PE=1 SV=1	0	0	0	0	0	0	0	0	0	0	0	0	0	49.6889	46.6568	59.1418	24.2648	28.2739	22.8254	28.7225	22.4931	21.8279	1.60796	2	0	4
Q6UVJ0	SASS6	163786	Spindle assembly abnormal protein 6 homolog OS=Homo sapiens GN=SASS6 PE=1 SV=1	0	0	0	0	0	0	0	0	0	0	0	0	0	122.638	143.717	120.949	278.53	254.193	292.088	366.513	376.081	362.036	8.98021	6	0	12
Q6IQ49	SDE2	163859	Protein SDE2 homolog OS=Homo sapiens GN=SDE2 PE=1 SV=1	0	0	0	0	0	0	0	0	0	1.77384	1	0	1	171.733	165.351	164.886	187.747	188.901	186.133	152.257	153.38	154.719	11.5299	4	0	10
E7EX90	DCTN1	1639	Uncharacterized protein OS=Homo sapiens GN=DCTN1 PE=1 SV=1	73.9379	66.9825	67.4564	86.3975	90.9405	95.9347	92.8683	94.5	90.3388	8.83758	9	0	21	4468.04	4444.57	4485.99	3994.22	3977.29	4035.16	4375.2	4272.14	4353.86	55.0955	52	0	209
O43747	AP1G1	164	AP-1 complex subunit gamma-1 OS=Homo sapiens GN=AP1G1 PE=1 SV=5	36.964	32.0133	29.4269	30.1611	35.2483	33.9396	29.1702	20.85	34.6831	4.50122	4	0	8	2729.33	2680.22	2696.53	2593.85	2622.27	2552.38	2653.16	2530.82	2611.71	34.6715	26	0	115
Q86WK9	PAQR7	164091	Membrane progestin receptor alpha OS=Homo sapiens GN=PAQR7 PE=2 SV=1	0	0	0	0	0	0	0	0	0	0	0	0	0	267.647	266.113	258.684	351.605	357.321	367.721	242.886	271.178	254.05	8.3815	2	0	4
Q16531	DDB1	1642	DNA damage-binding protein 1 OS=Homo sapiens GN=DDB1 PE=1 SV=1	945.537	1012	775.517	583.678	765.624	646.864	745.024	868.5	761.093	34.2105	35	0	127	6943.23	6881.7	6896.98	6249.12	6000.55	6300.63	6456.46	6326.39	6283.32	47.807	28	20	266
Q92466	DDB2	1643	DNA damage-binding protein 2 OS=Homo sapiens GN=DDB2 PE=1 SV=1	96.3897	113.05	96.3493	58.5525	72.7211	61.6226	146.325	175.6	137.495	12.6464	4	0	11	385.237	301.886	344.484	284.994	280.655	255.238	331.191	325.278	326.842	9.83607	4	0	8
Q04828	AKR1C1	1645	Aldo-keto reductase family 1 member C1 OS=Homo sapiens GN=AKR1C1 PE=1 SV=1	960.001	1022.74	888.787	694.667	603.043	570.32	231.588	226.85	280.947	66.8731	2	11	254	25838.8	25680.8	25843.2	17834.2	17609.4	17389.7	16316.2	16498.1	16290.6	80.4954	1	29	794
P52895	AKR1C2	1646	Aldo-keto reductase family 1 member C2 OS=Homo sapiens GN=AKR1C2 PE=1 SV=3	614.804	636.543	577.146	500.481	449.298	407.35	182.189	179.7	211.913	58.5139	4	0	205	2641.13	2661.67	2611.17	1771.19	1875.19	1734.73	1645.87	1630.12	1586.85	88.2353	6	0	718
P39656	DDOST	1650	Dolichyl-diphosphooligosaccharide--protein glycosyltransferase 48 kDa subunit OS=Homo sapiens GN=DDOST PE=1 SV=4	391.428	355.241	301.851	222.031	275.673	241.55	672.822	473.15	758.252	36.8421	14	0	95	3113.62	3132.34	3082.63	2441.7	2400.02	2419.3	2501.69	2695.3	2793.83	34.6491	13	0	143
Q6ZUX3	FAM179A; TOGARAM2	165186	Protein FAM179A OS=Homo sapiens GN=FAM179A PE=2 SV=2	0	0	0	0	0	0	0	0	0	0	0	0	0	791.112	819.438	844.128	839.008	859.953	843.62	938.685	950.577	962.641	0.981354	1	0	13
J3KQ18	DDT	1652	D-dopachrome decarboxylase OS=Homo sapiens GN=DDT PE=1 SV=1	119.808	92.8329	118.775	55.6899	66.7994	56.9053	26.7282	20.5	33.6523	8.33333	1	0	2	1642.95	1689.1	1588.93	1192.86	1107.26	1260.23	1376.26	1299.46	1334.29	29.5455	4	0	32
Q92499	DDX1	1653	ATP-dependent RNA helicase DDX1 OS=Homo sapiens GN=DDX1 PE=1 SV=2	367.16	377.327	321.37	323.002	350.023	354.814	259.142	246.45	256.057	40.4054	24	0	62	6095.85	6090	6157.66	5949.32	5993.26	5997.61	6130.71	6127.53	6117.64	56.7568	33	0	207
O00571	DDX3X	1654	ATP-dependent RNA helicase DDX3X OS=Homo sapiens GN=DDX3X PE=1 SV=3	198.912	160.54	153.625	244.359	292.937	319.335	424.164	349.4	392.625	37.7644	21	0	58	4896.63	4964.53	4868.58	5492.32	5353.24	5573.65	4715.08	4806.06	4700.65	58.1571	36	0	259
J3KTA4	DDX5	1655	Probable ATP-dependent RNA helicase DDX5 OS=Homo sapiens GN=DDX5 PE=1 SV=1	582.45	569.309	510.639	688.135	870.679	884.59	1305.25	1353.3	1209.79	41.6938	21	7	142	3374.64	3515.54	3378.09	5166.52	5109.38	5297.96	5297.62	5683.34	5442.42	53.9088	26	0	296
P26196	DDX6	1656	Probable ATP-dependent RNA helicase DDX6 OS=Homo sapiens GN=DDX6 PE=1 SV=2	163.511	146.765	148.416	134.567	152.022	150.183	320.763	284.05	339.123	33.1263	13	0	40	1829.04	1864	1866.13	1961.04	1934.95	1949.68	1977.06	2010.47	2069.04	43.6853	17	0	111
F5H269	DMXL1	1657	DmX-like protein 1 OS=Homo sapiens GN=DMXL1 PE=1 SV=1	0	0	0	0	0	0	0	0	0	0	0	0	0	455.613	442.213	451.215	403.273	379.523	381.213	366.327	356.691	360.786	7.74278	15	2	36
Q14562	DHX8	1659	ATP-dependent RNA helicase DHX8 OS=Homo sapiens GN=DHX8 PE=1 SV=1	0	0	0	0	0	0	0	0	0	1.22951	1	0	1	792.053	816.984	823.591	819.381	794.252	852.277	790.751	785.417	767.055	17.7049	16	0	45
Q08117	AES	166	Amino-terminal enhancer of split OS=Homo sapiens GN=AES PE=1 SV=4	0	0	0	0	0	0	0	0	0	0	0	0	0	194.994	178.866	191.939	141.935	123.88	129.118	76.5003	73.9752	75.0035	12.1827	2	0	7
Q08211	DHX9	1660	ATP-dependent RNA helicase A OS=Homo sapiens GN=DHX9 PE=1 SV=4	647.1	579.571	463.307	544.799	775.948	679.984	811.553	662.95	899.505	35.0394	34	0	113	9194.27	9144.37	9137.01	9337.39	9208.78	9484.67	9962	10063.9	9874.69	49.4488	50	0	378
Q13206	DDX10	1662	Probable ATP-dependent RNA helicase DDX10 OS=Homo sapiens GN=DDX10 PE=1 SV=2	0	0	0	0	0	0	0	0	0	0	0	0	0	411.27	434.051	434.677	867.255	851.163	861.562	163.458	203.747	166.642	20.6857	14	0	36
H3BNU0	PRICKLE2	166336	Prickle-like protein 2 OS=Homo sapiens GN=PRICKLE2 PE=4 SV=1	0	0	0	0	0	0	0	0	0	0	0	0	0	196.281	199.919	184.633	133.878	124.423	122.541	83.1929	83.5736	66.2531	2.66667	2	0	3
Q8NB90	SPATA5	166378	Spermatogenesis-associated protein 5 OS=Homo sapiens GN=SPATA5 PE=1 SV=3	126.215	102.621	86.9042	114.295	116.084	128.509	71.097	80	91.2895	1.34378	0	0	4	516.933	509.924	520.033	638.098	619.534	625.715	680.834	694.524	672.243	22.1725	17	0	45
O43143	DHX15	1665	Putative pre-mRNA-splicing factor ATP-dependent RNA helicase DHX15 OS=Homo sapiens GN=DHX15 PE=1 SV=2	501.52	467.846	466.309	391.209	497.831	423.19	240.833	268.7	255.599	28.805	20	0	70	4679.37	4577.27	4572.78	5122.21	4984.37	5112.84	5116.78	5173.52	5022.59	47.4214	34	2	211
Q16698	DECR1	1666	2,4-dienoyl-CoA reductase, mitochondrial OS=Homo sapiens GN=DECR1 PE=1 SV=1	436.43	415.963	369.734	245.947	246.863	252.251	520.228	322.55	545.492	42.6866	11	0	51	4850.75	4639.23	4712.78	3481.62	3433.42	3391.07	3715.19	3670.98	3710.22	51.0448	15	0	126
Q8N568-3	DCLK2	166614	Isoform 3 of Serine/threonine-protein kinase DCLK2 OS=Homo sapiens GN=DCLK2	0	0	0	0	0	0	0	0	0	0	0	0	0	324.314	393.817	369.019	562.54	598.147	575.18	352.663	354.558	357.18	14.4317	9	0	19
Q4W5G0	TIGD2	166815	Tigger transposable element-derived protein 2 OS=Homo sapiens GN=TIGD2 PE=2 SV=1	19.3951	19.6318	17.5137	7.49472	15.4152	9.88147	12.7809	9.8	8.38443	6.09524	2	0	4	0	0	0	0	0	0	0	0	0	0	0	0	0
Q8IU60	DCP2	167227	m7GpppN-mRNA hydrolase OS=Homo sapiens GN=DCP2 PE=1 SV=2	0	0	0	0	0	0	0	0	0	0	0	0	0	141.099	143.36	135.216	129.709	127.64	135.792	112.705	114.308	101.928	12.619	5	0	8
O00273	DFFA	1676	DNA fragmentation factor subunit alpha OS=Homo sapiens GN=DFFA PE=1 SV=1	0	0	0	0	0	0	0	0	0	0	0	0	0	1113.79	1110.31	1112.59	1243.27	1238.66	1237.65	1169.49	1092.42	1113.18	51.9637	4	6	65
O60220	TIMM8A	1678	Mitochondrial import inner membrane translocase subunit Tim8 A OS=Homo sapiens GN=TIMM8A PE=1 SV=1	0	0	0	0	0	0	0	0	0	0	0	0	0	74.7808	71.5017	71.7304	94.108	96.965	94.1547	88.2123	88.4697	88.4657	22.6804	2	0	12
Q8N9Z2	CCDC71L	168455	Coiled-coil domain-containing protein 71L OS=Homo sapiens GN=CCDC71L PE=2 SV=2	48.1656	45.9006	45.4218	66.4636	77.7655	72.4476	17.5434	23.2	15.1424	15.7447	4	0	8	0	0	0	0	0	0	0	0	0	0	0	0	0
O60443	DFNA5	1687	Non-syndromic hearing impairment protein 5 OS=Homo sapiens GN=DFNA5 PE=1 SV=2	9.49248	8.6447	7.26179	6.14151	6.2037	7.89524	5.85591	5.3	6.98702	3.83065	2	0	4	615.42	604.04	621.137	481.454	474.721	468.356	472.619	455.243	460.598	47.9839	18	0	49
Q2TB10	ZNF800	168850	Zinc finger protein 800 OS=Homo sapiens GN=ZNF800 PE=1 SV=1	1101.72	972.543	878.096	629.817	1185.92	956.963	654.197	681	560.359	41.8675	26	0	100	376.428	365.582	377.461	488.387	444.046	482.912	289.177	310.056	302.995	9.63855	7	0	12
Q6ZRP7	QSOX2	169714	Sulfhydryl oxidase 2 OS=Homo sapiens GN=QSOX2 PE=1 SV=3	0	0	0	0	0	0	0	0	0	0	0	0	0	549.102	543.824	544.371	547.737	549.574	566.282	564.131	591.996	571.709	17.0487	12	0	35
Q8NEA6-2	GLIS3	169792	Isoform 2 of Zinc finger protein GLIS3 OS=Homo sapiens GN=GLIS3	0	0	0	0	0	0	0	0	0	0	0	0	0	13.0656	17.4851	13.4279	48.998	51.9261	50.5834	13.1064	13.8643	16.1546	2.58065	1	0	2
Q9H2U1	DHX36	170506	ATP-dependent RNA helicase DHX36 OS=Homo sapiens GN=DHX36 PE=1 SV=2	79.8658	122.922	114.029	161.709	155.374	163.417	189.916	219.9	145.513	3.86905	3	0	5	1796.17	1884.69	1870.03	2169.26	2081.89	2130.59	2049.15	2111.83	2040.48	31.1508	24	1	84
Q7Z4G1-2	COMMD6	170622	Isoform 2 of COMM domain-containing protein 6 OS=Homo sapiens GN=COMMD6	7.5393	6.60901	6.47866	6.45379	7.4883	5.21384	5.41853	4.6	6.71212	13.2653	1	0	2	296.253	320.085	301.139	302.326	325.966	287.929	269.935	296.192	339.535	33.6735	3	0	14
Q6NYC8	PPP1R18	170954	Phostensin OS=Homo sapiens GN=PPP1R18 PE=1 SV=1	56.3787	43.3629	54.1312	70.263	67.379	77.0655	77.7426	72.35	78.6785	8.646	5	0	11	1388.27	1351.84	1387.02	1440.71	1460.32	1465.76	1487.62	1374.31	1385.5	38.1729	18	0	66
Q8TF68	ZNF384	171017	Zinc finger protein 384 OS=Homo sapiens GN=ZNF384 PE=1 SV=2	248.894	296.109	239.343	112.707	158.32	129.477	261.62	304.75	239.666	27.2097	9	4	33	112.245	117.489	114.285	97.8086	97.1916	104.455	91.3727	91.4268	90.485	14.2114	4	0	11
Q9Y535	POLR3H	171568	DNA-directed RNA polymerase III subunit RPC8 OS=Homo sapiens GN=POLR3H PE=1 SV=1	0	0	0	0	0	0	0	0	0	0	0	0	0	23.4587	17.1283	23.5975	30.7291	29.9051	32.884	25.5621	26.5652	22.6934	13.7255	1	0	2
Q16854	DGUOK	1716	Deoxyguanosine kinase, mitochondrial OS=Homo sapiens GN=DGUOK PE=1 SV=2	0	0	0	0	0	0	0	0	0	0	0	0	0	375.537	357.107	349.272	266.631	239.649	275.984	309.998	316.503	281.6	15.1625	3	0	8
Q9UBM7	DHCR7	1717	7-dehydrocholesterol reductase OS=Homo sapiens GN=DHCR7 PE=1 SV=1	116.107	130.103	121.433	119.577	111.573	111.527	160.977	151.65	178.719	11.1579	5	0	16	2605	2999.42	2990.51	1971.3	2038.8	1930.87	1825.32	2103.35	1999.71	17.6842	8	0	62
Q15392	DHCR24	1718	Delta(24)-sterol reductase OS=Homo sapiens GN=DHCR24 PE=1 SV=2	63.0098	53.9318	53.6329	60.9467	63.9169	62.864	115.405	77.15	131.459	8.72093	4	0	9	969.725	1059.59	1088.69	833.902	885.961	832.546	874.455	929.005	885.378	14.9225	7	0	34
P00374	DHFR; DHFRP1	1719; 573971	Dihydrofolate reductase OS=Homo sapiens GN=DHFR PE=1 SV=2	121.117	134.049	115.287	172.483	165.589	169.127	97.2177	87.1	106.157	31.5508	6	0	14	784.876	906.997	844.77	1232.3	1308.89	1311.2	1361.02	1367.18	1401.99	62.0321	12	0	57
Q02127	DHODH	1723	Dihydroorotate dehydrogenase (quinone), mitochondrial OS=Homo sapiens GN=DHODH PE=1 SV=3	0	0	0	0	0	0	0	0	0	0	0	0	0	284.474	296.444	298.375	319.189	289.264	316.605	336.815	341.275	316.265	30.8861	10	0	21
P49366	DHPS	1725	Deoxyhypusine synthase OS=Homo sapiens GN=DHPS PE=1 SV=1	0	0	0	0	0	0	0	0	0	0	0	0	0	262.995	297.515	275.024	366.173	366.791	388.467	422.332	441.379	411.558	31.7073	8	0	22
P00387-3	CYB5R3	1727	Isoform 3 of NADH-cytochrome b5 reductase 3 OS=Homo sapiens GN=CYB5R3	178.131	172.49	143.159	110.001	122.648	114.059	299.344	211.35	368.239	31.7365	8	0	38	2238.82	2216.38	2197.72	2022.27	1965.94	1956.65	1996.3	2213.83	2236.11	64.3713	15	0	117
O60610	DIAPH1	1729	Protein diaphanous homolog 1 OS=Homo sapiens GN=DIAPH1 PE=1 SV=2	175.67	159.704	148.463	293.908	325.255	360.003	156.311	222.1	170.277	9.82704	10	0	18	3777.74	3770.72	3884.25	4537.84	4634.79	4593.03	4760.54	4641.63	4542.9	37.4214	43	1	188
C9J6U3	DIAPH2	1730	Protein diaphanous homolog 2 OS=Homo sapiens GN=DIAPH2 PE=1 SV=3	0	0	0	0	0	0	0	0	0	0	0	0	0	143.029	160.176	155.506	173.788	161.17	170.078	210.771	199.142	219.818	7.16228	6	0	11
O60832	DKC1	1736	H/ACA ribonucleoprotein complex subunit 4 OS=Homo sapiens GN=DKC1 PE=1 SV=3	374.934	331.873	351.71	322.846	364.702	342.798	398.955	363.55	371.217	32.6848	15	0	48	2333.79	2358.49	2317	2931.26	2777.19	3018.42	2359.75	2430.76	2300.83	45.3307	22	0	96
P10515	DLAT	1737	Dihydrolipoyllysine-residue acetyltransferase component of pyruvate dehydrogenase complex, mitochondrial OS=Homo sapiens GN=DLAT PE=1 SV=3	202.213	163.636	174.663	182.346	203.453	216.052	387.68	267.45	432.245	25.6569	14	0	49	2504.14	2443.82	2457.1	2503.16	2415.92	2489.47	2517.4	2546.57	2437.42	31.5301	16	0	88
P09622	DLD	1738	Dihydrolipoyl dehydrogenase, mitochondrial OS=Homo sapiens GN=DLD PE=1 SV=2	384.221	391.117	351.153	361.542	304.843	367.675	654.622	474.2	669.471	37.5246	16	0	55	4216.18	4450.5	4084.24	3541.53	3685.62	3451.47	3987.31	3784.76	3984.95	42.8291	15	0	136
Q12959-4	DLG1	1739	Isoform 4 of Disks large homolog 1 OS=Homo sapiens GN=DLG1	39.9817	33.3239	30.5897	54.7531	56.1466	59.9343	90.7058	77.9	95.8024	2.35162	2	0	4	1770.19	1743.74	1775.83	2041.75	2048.73	1984.07	1520.8	1570.83	1589.35	37.8499	17	3	76
P36957	DLST	1743	Dihydrolipoyllysine-residue succinyltransferase component of 2-oxoglutarate dehydrogenase complex, mitochondrial OS=Homo sapiens GN=DLST PE=1 SV=4	215.485	223.452	194.194	236.24	218.696	214.512	308.03	222.9	334.53	26.0486	11	0	28	1377.48	1337.66	1322	1238.67	1186.92	1234.6	1331.27	1352.64	1331.12	30.4636	10	0	55
P20933	AGA	175	N(4)-(beta-N-acetylglucosaminyl)-L-asparaginase OS=Homo sapiens GN=AGA PE=1 SV=2	37.3059	44.1995	54.2736	79.7876	60.2511	94.6933	32.4383	96.4	29.483	3.17919	1	0	2	347.575	332.619	358.01	294.503	278.435	287.058	528.298	489.274	499.975	19.0751	6	0	17
Q05193	DNM1	1759	Dynamin-1 OS=Homo sapiens GN=DNM1 PE=1 SV=2	59.4745	45.3428	42.6215	42.7824	53.0761	57.8985	79.7958	60.2	75.2995	5.43981	5	0	7	178.662	194.165	192.384	195.57	190.305	182.99	177.772	175.873	172.46	17.0139	6	0	51
Q8TE73	DNAH5	1767	Dynein heavy chain 5, axonemal OS=Homo sapiens GN=DNAH5 PE=1 SV=3	11.4066	14.0267	12.5776	16.4468	24.8148	17.3795	11.7361	12.2	11.0876	0.17301	1	0	2	134.516	120.835	110.335	93.4053	88.2201	93.3326	96.3922	97.4379	92.8889	0.281142	2	0	4
P24855	DNASE1	1773	Deoxyribonuclease-1 OS=Homo sapiens GN=DNASE1 PE=1 SV=1	51.486	82.5987	58.5215	172.222	90.5176	158.104	64.6822	277.4	75.3911	4.60993	1	0	7	0	0	0	0	0	0	0	0	0	0	0	0	0
P49184	DNASE1L1	1774	Deoxyribonuclease-1-like 1 OS=Homo sapiens GN=DNASE1L1 PE=1 SV=1	0	0	0	0	0	0	0	0	0	5.62914	1	0	1	17.0249	16.593	15.4025	11.9919	9.60588	14.8945	14.7795	14.2521	19.7125	17.5497	3	0	8
O00115	DNASE2	1777	Deoxyribonuclease-2-alpha OS=Homo sapiens GN=DNASE2 PE=1 SV=2	15.147	20.9007	22.5566	45.9572	24.1412	41.0404	11.1408	11.65	11.8436	6.38889	2	0	2	256.165	234.979	233.803	142.122	131.809	126.313	120.328	116.586	118.082	15	5	0	12
Q14204	DYNC1H1	1778	Cytoplasmic dynein 1 heavy chain 1 OS=Homo sapiens GN=DYNC1H1 PE=1 SV=5	370.139	291.703	274.75	314.102	406.875	410.851	331.418	277.25	399.738	9.49204	40	0	93	31366.8	29844.9	31089.7	27085.1	27093.4	26752.2	29583.5	29067	29517.4	51.6143	213	0	1300
P35573	AGL	178	Glycogen debranching enzyme OS=Homo sapiens GN=AGL PE=1 SV=3	0	0	0	0	0	0	0	0	0	0	0	0	0	1223.42	1212.41	1250.96	1059.69	1026.65	1049.53	1030.48	1021.21	1029.9	25.4569	32	0	78
Q13409-2	DYNC1I2	1781	Isoform 2B of Cytoplasmic dynein 1 intermediate chain 2 OS=Homo sapiens GN=DYNC1I2	115.082	98.0895	102.662	110.001	96.8466	109.267	85.6274	78.95	92.0569	17.5633	7	0	20	2015.91	2025.78	2034.71	1796.48	1770.93	1864.09	2010.48	1921.03	1939.61	45.5696	18	0	106
O43237	DYNC1LI2	1783	Cytoplasmic dynein 1 light intermediate chain 2 OS=Homo sapiens GN=DYNC1LI2 PE=1 SV=1	241.804	192.303	200.886	194.967	194.946	227.522	129.948	118.4	159.419	21.1382	8	0	23	1773.31	1908.69	1774.99	1788.29	1913.38	1667.03	1489.25	1423.9	1454.25	54.6748	18	0	89
P50570-3	DNM2	1785	Isoform 3 of Dynamin-2 OS=Homo sapiens GN=DNM2	110.843	86.7537	80.7103	81.7133	108.408	103.631	146.349	115.3	149.133	9.81524	8	0	13	3882.96	3730.8	3834.54	3295.18	3220.1	3274.04	3273.29	3205.08	3226.98	46.6513	3	37	155
P26358-2	DNMT1	1786	Isoform 2 of DNA (cytosine-5)-methyltransferase 1 OS=Homo sapiens GN=DNMT1	1145.89	1292.06	1059.14	1670.1	3184.97	2214.19	1866.79	1615.9	1354.38	42.8922	69	0	268	1282.36	1361.83	1328.96	2576.38	2581.45	2634.88	2036.13	2119.2	2019.95	33.8235	41	0	121
Q9Y6K1	DNMT3A	1788	DNA (cytosine-5)-methyltransferase 3A OS=Homo sapiens GN=DNMT3A PE=1 SV=4	350.05	338.635	299.537	121.399	226.466	151.35	124.152	91.05	91.4842	26.864	17	2	48	20.6872	21.7672	20.1418	15.833	15.5869	13.8306	9.76006	12.1191	11.9236	1.31579	1	0	2
Q9UBC3	DNMT3B	1789	DNA (cytosine-5)-methyltransferase 3B OS=Homo sapiens GN=DNMT3B PE=1 SV=1	6.54317	5.66088	5.26836	4.6842	4.51178	5.51177	5.46713	22.4	4.67329	2.69637	1	0	9	0	0	0	0	0	0	0	0	0	0	0	0	0
A0A096LNH6	DOCK1	1793	Dedicator of cytokinesis protein 1 OS=Homo sapiens GN=DOCK1 PE=4 SV=1	59.5722	51.7845	54.1075	53.7122	50.8202	63.013	66.6504	77.2	74.2686	0.371156	1	0	2	2252.83	2086.35	2185.53	1674.78	1626.43	1631.24	1632.58	1585.62	1618.01	20.0954	32	1	82
Q92608	DOCK2	1794	Dedicator of cytokinesis protein 2 OS=Homo sapiens GN=DOCK2 PE=1 SV=2	0	0	0	0	0	0	0	0	0	0	0	0	0	139.663	135.777	139.709	181.377	171.365	181.152	178.005	184.114	167.508	0.983607	1	0	3
Q99704	DOK1	1796	Docking protein 1 OS=Homo sapiens GN=DOK1 PE=1 SV=1	0	0	0	0	0	0	0	0	0	0	0	0	0	187.67	186.181	190.853	159.923	143.454	142.949	165.177	175.582	192.797	13.3056	3	0	6
Q9H3H5	DPAGT1	1798	UDP-N-acetylglucosamine--dolichyl-phosphate N-acetylglucosaminephosphotransferase OS=Homo sapiens GN=DPAGT1 PE=1 SV=2	0	0	0	0	0	0	0	0	0	0	0	0	0	332.678	320.933	315.9	260.682	225.512	259.01	273.514	288.145	284.581	7.35294	4	0	10
Q9BZG8	DPH1	1801	Diphthamide biosynthesis protein 1 OS=Homo sapiens GN=DPH1 PE=1 SV=2	0	0	0	0	0	0	0	0	0	0	0	0	0	407.756	411.347	426.384	484.218	482.197	465.502	470.807	486.511	487.475	17.3815	7	0	24
Q9BQC3	DPH2	1802	Diphthamide biosynthesis protein 2 OS=Homo sapiens GN=DPH2 PE=1 SV=1	0	0	0	0	0	0	0	0	0	0	0	0	0	213.355	214.282	213.76	251.829	244.769	257.801	240.097	253.29	240.444	17.7914	6	0	17
Q12882	DPYD	1806	Dihydropyrimidine dehydrogenase [NADP(+)] OS=Homo sapiens GN=DPYD PE=1 SV=2	24.1609	24.4282	22.6872	16.8111	17.1698	20.9547	13.7043	10.1	12.3934	2.63415	2	0	4	1685.07	1509.21	1605.27	1168.88	1143.1	1103.55	1057.39	1026.3	1084.52	30.439	26	0	75
Q16555	DPYSL2	1808	Dihydropyrimidinase-related protein 2 OS=Homo sapiens GN=DPYSL2 PE=1 SV=1	495.191	448.688	399.98	558.929	460.546	501.82	184.534	344.95	200.218	54.7203	18	1	88	9339.43	8778.83	8870.23	6515.7	6366.98	6278.48	5047.3	4905.1	4903.11	64.8601	21	1	331
Q14195-2	DPYSL3	1809	Isoform LCRMP-4 of Dihydropyrimidinase-related protein 3 OS=Homo sapiens GN=DPYSL3	1535.25	1369.92	1277.83	1224.29	1170.29	1348.82	706.183	728.05	872.817	69.0058	29	5	189	13345.4	13543	13904.2	12539.5	12648.9	12363	11216.6	11022.7	10871	66.8129	28	7	537
Q01658	DR1	1810	Protein Dr1 OS=Homo sapiens GN=DR1 PE=1 SV=1	64.3868	66.3969	81.1968	58.0841	61.614	43.0514	15.1014	20.65	13.6877	14.2045	4	0	12	125.311	121.102	120.653	124.837	139.195	138.742	140.173	133.359	140.632	43.1818	5	0	17
P55039	DRG2	1819	Developmentally-regulated GTP-binding protein 2 OS=Homo sapiens GN=DRG2 PE=1 SV=1	79.1236	84.7738	79.8085	66.4116	74.4757	62.2185	42.8137	43.9	51.0625	10.4396	3	0	6	1726.29	1753.6	1779.63	1819.11	1827.52	1803.69	1622.73	1679.52	1628.3	46.7033	15	0	61
P78504	JAG1	182	Protein jagged-1 OS=Homo sapiens GN=JAG1 PE=1 SV=3	0	0	0	0	0	0	0	0	0	0	0	0	0	42.8591	47.192	49.3671	65.8615	52.3792	48.8425	15.9879	20.4571	14.3276	1.55993	1	0	2
P54259	ATN1	1822	Atrophin-1 OS=Homo sapiens GN=ATN1 PE=1 SV=3	202.223	209.578	268.936	155.463	114.706	138.341	35.6578	58.8	44.0068	2.01681	2	0	9	233.3	245.684	227.977	252.953	264.796	262.685	274.955	247.909	270.59	1.68067	2	0	5
Q99576-3	TSC22D3	1831	Isoform 2 of TSC22 domain family protein 3 OS=Homo sapiens GN=TSC22D3	0	0	0	0	0	0	0	0	0	0	0	0	0	18.2127	16.6823	14.6127	17.0509	15.2244	12.3799	13.5711	11.7313	12.5967	8	1	0	5
P15924	DSP	1832	Desmoplakin OS=Homo sapiens GN=DSP PE=1 SV=3	0	0	0	0	0	0	0	0	0	0.766284	1	0	2	195.786	78.5047	133.192	52.7454	48.845	40.6214	91.6516	76.8838	23.078	0.348311	1	0	2
P50443	SLC26A2	1836	Sulfate transporter OS=Homo sapiens GN=SLC26A2 PE=1 SV=2	0	0	0	0	0	0	0	0	0	0	0	0	0	335.103	334.314	339.448	300.124	294.792	313.752	295.962	315.195	289.869	5.81867	5	0	11
P23919	DTYMK	1841	Thymidylate kinase OS=Homo sapiens GN=DTYMK PE=1 SV=4	97.171	99.1212	95.7441	81.6092	73.7081	66.1413	91.7142	73.25	101.312	32.5472	8	0	18	1937.62	2012.08	1882.66	1537.77	1600.65	1740.92	2273.95	2235.59	2115.48	59.434	15	0	80
P51452	DUSP3	1845	Dual specificity protein phosphatase 3 OS=Homo sapiens GN=DUSP3 PE=1 SV=1	21.4655	17.5404	18.6291	25.0345	23.5615	22.1961	12.1978	10.4	15.486	21.6216	3	0	6	669.563	731.298	690.152	910.538	860.044	917.658	1015	1047.48	990.238	55.1351	8	0	47
P33316	DUT	1854	Deoxyuridine 5'-triphosphate nucleotidohydrolase, mitochondrial OS=Homo sapiens GN=DUT PE=1 SV=4	52.7849	54.4198	56.5518	66.4636	47.7183	59.984	32.0131	35.4	40.078	19.8413	6	0	16	1800.88	1968.77	1824.26	2343.24	2481.81	2462.43	3118.48	3072.49	3157.5	53.5714	10	0	99
O14640	DVL1	1855	Segment polarity protein dishevelled homolog DVL-1 OS=Homo sapiens GN=DVL1 PE=1 SV=2	0	0	0	0	0	0	0	0	0	0	0	0	0	20.1923	14.7196	20.043	18.831	16.8556	20.4074	16.0809	18.2272	17.3085	5.03597	1	0	4
O14641	DVL2	1856	Segment polarity protein dishevelled homolog DVL-2 OS=Homo sapiens GN=DVL2 PE=1 SV=1	0	0	0	0	0	0	0	0	0	0	0	0	0	669.563	649.537	680.13	654.025	700.731	642.641	627.804	609.011	615.173	17.2554	9	1	24
Q92997	DVL3	1857	Segment polarity protein dishevelled homolog DVL-3 OS=Homo sapiens GN=DVL3 PE=1 SV=2	0	0	0	0	0	0	0	0	0	0	0	0	0	300.707	311.878	301.83	240.821	243.727	248.178	238.192	210.825	221.453	9.63687	6	0	15
Q13627	DYRK1A	1859	Dual specificity tyrosine-phosphorylation-regulated kinase 1A OS=Homo sapiens GN=DYRK1A PE=1 SV=2	0	0	0	0	0	0	0	0	0	0	0	0	0	420.574	416.789	401.996	313.287	301.906	332.854	387.428	388.637	357.901	10.0917	7	0	15
O14656	TOR1A	1861	Torsin-1A OS=Homo sapiens GN=TOR1A PE=1 SV=1	0	0	0	0	0	0	0	0	0	0	0	0	0	379.843	384.539	383.78	396.34	384.96	385.372	416.197	428.145	399.778	19.2771	5	0	12
Q16254	E2F4	1874	Transcription factor E2F4 OS=Homo sapiens GN=E2F4 PE=1 SV=2	135.414	130.814	146.565	4.31987	47.9377	39.2776	19.4387	22.7	17.8914	4.84262	2	0	4	79.5814	72.5276	75.5317	60.1467	62.8007	64.8009	47.8708	48.9613	47.5022	5.08475	2	0	3
P42892	ECE1	1889	Endothelin-converting enzyme 1 OS=Homo sapiens GN=ECE1 PE=1 SV=2	0	0	0	0	0	0	0	0	0	0	0	0	0	561.722	551.763	534.744	837.79	798.104	849.472	786.335	729.136	749.746	22.8571	15	0	34
Q13011	ECH1	1891	Delta(3,5)-Delta(2,4)-dienoyl-CoA isomerase, mitochondrial OS=Homo sapiens GN=ECH1 PE=1 SV=2	208.122	248.103	213.867	289.223	151.035	154.826	267.112	359.2	265.003	47.8659	12	0	46	3230.62	3033.54	3031.53	2403.52	2334.23	2344.68	2205.63	2171.36	2192.17	60.3659	14	0	115
P30084	ECHS1	1892	Enoyl-CoA hydratase, mitochondrial OS=Homo sapiens GN=ECHS1 PE=1 SV=4	360.793	379.809	346.3	282.978	263.25	294.507	559.421	435.45	597.791	43.1034	12	0	56	3862.62	3868.28	3809.07	3293.03	3216.16	3213.2	3532.35	3548.78	3538.96	59.3103	16	0	127
Q16610-4	ECM1	1893	Isoform 4 of Extracellular matrix protein 1 OS=Homo sapiens GN=ECM1	23.1062	28.2765	25.7485	23.7333	21.7756	30.1906	46.7743	47	40.6851	5.11464	2	0	4	324.116	305.499	316.048	223.91	236.522	229.946	610.608	558.45	591.47	25.0441	10	0	26
Q9H8V3-3	ECT2	1894	Isoform 3 of Protein ECT2 OS=Homo sapiens GN=ECT2	1.83599	1.92414	1.66119	7.96314	10.3708	9.93112	9.16048	10.3	10.3087	1.25261	1	0	1	268.934	295.24	264.904	672.996	720.079	732.588	972.241	972.488	981.2	16.5971	13	0	27
Q92633-2	LPAR1	1902	Isoform 2 of Lysophosphatidic acid receptor 1 OS=Homo sapiens GN=LPAR1	0	0	0	0	0	0	0	0	0	0	0	0	0	45.0367	35.4163	31.9899	21.8289	21.4773	26.3072	17.4752	16.7729	14.3276	3.0137	1	0	2
P23526	AHCY	191	Adenosylhomocysteinase OS=Homo sapiens GN=AHCY PE=1 SV=4	695.354	674.05	586.971	562.781	549.748	560.289	367.622	312.25	452.942	43.9815	17	1	55	7162.77	6785.75	7154.97	7425.35	7317.83	7415.3	8072.13	7847.63	7984.36	50.9259	22	0	230
Q8IXK0-5	PHC2	1912	Isoform 5 of Polyhomeotic-like protein 2 OS=Homo sapiens GN=PHC2	125.6	146.263	109.924	66.5157	103.818	71.9758	185.275	191.5	173.92	8.8475	8	0	17	643.085	620.767	636.984	544.974	522.977	537.46	449.939	464.502	456.271	6.63562	5	1	25
P68104	EEF1A1	1915	Elongation factor 1-alpha 1 OS=Homo sapiens GN=EEF1A1 PE=1 SV=1	2249.8	2213.7	2079.71	3562.47	3309.44	3926.44	5127.27	5018.8	4482	69.4805	15	12	286	16933.4	18070.4	18393.3	22977.1	25606.1	23348	21324.4	22880.8	23281.6	74.8918	14	14	1259
Q05639	EEF1A2	1917	Elongation factor 1-alpha 2 OS=Homo sapiens GN=EEF1A2 PE=1 SV=1	53.7126	61.4192	52.8141	86.6577	67.0187	81.2366	116.316	123.85	100.43	48.3801	5	0	146	853.966	786.296	805.128	781.579	806.622	818.619	843.037	857.89	826.481	53.7797	7	0	560
Q96HS1	PGAM5	192111	Serine/threonine-protein phosphatase PGAM5, mitochondrial OS=Homo sapiens GN=PGAM5 PE=1 SV=2	73.9965	73.0338	64.0628	59.6975	67.5357	63.6833	115.624	85.5	117.611	21.1073	6	0	11	1158.88	1192.07	1131.35	1092.66	942.509	1065.97	1003.19	1156.75	1092.98	42.9066	12	0	43
Q9H9G7	AGO3; EIF2C3	192669	Protein argonaute-3 OS=Homo sapiens GN=AGO3 PE=1 SV=2	4.33607	4.90796	4.81746	17.6959	12.0941	15.8898	4.27651	13.1	5.08564	1.86047	1	0	1	151.046	163.968	155.408	150.835	143.001	148.849	162.761	154.349	152.219	19.186	4	0	31
P24534	EEF1B2	1933	Elongation factor 1-beta OS=Homo sapiens GN=EEF1B2 PE=1 SV=3	391.106	351.003	356.848	411.559	380.368	419.789	394.302	337.1	422.211	48.4444	9	0	80	3417.2	3461.43	3432.1	4356.7	4609.46	4527.45	4805.99	4522.96	4715.56	76.8889	10	0	163
E9PRY8	EEF1D	1936	Elongation factor 1-delta OS=Homo sapiens GN=EEF1D PE=1 SV=1	578.485	522.168	611.747	619.121	571.038	607.114	588.361	536	636.186	22.2382	14	4	89	4127.79	4091.43	4244.34	5346.4	5519.12	5350.86	5371.38	5155	5403.33	30.5595	2	21	214
P26641-2	EEF1G	1937	Isoform 2 of Elongation factor 1-gamma OS=Homo sapiens GN=EEF1G	1839.18	1602.76	1638.54	1649.15	1635.28	1725.66	1571.91	1268.05	1686.42	46.2012	21	0	130	9266.88	9735.34	9381.33	11287.9	11989.1	11434.9	11550.7	11766.3	11805.7	55.0308	27	0	325
P13639	EEF2	1938	Elongation factor 2 OS=Homo sapiens GN=EEF2 PE=1 SV=4	2573.36	2413.78	2178.91	3131.44	3305.43	3503.73	2360.71	2494.6	2958.92	49.5338	40	2	284	23937.6	23757.9	24611.5	34764.1	35409.8	34686.9	32038.2	31953.3	32047.9	68.9977	52	1	1097
P41214	EIF2D	1939	Eukaryotic translation initiation factor 2D OS=Homo sapiens GN=EIF2D PE=1 SV=3	40.9192	42.3869	35.5733	47.0502	45.2745	49.457	69.8821	71.7	67.19	4.62329	2	0	4	885.937	857.709	932.15	879.247	850.891	849.665	797.583	832.246	835.279	39.5548	17	0	44
P98172	EFNB1	1947	Ephrin-B1 OS=Homo sapiens GN=EFNB1 PE=1 SV=1	0	0	0	0	0	0	0	0	0	0	0	0	0	992.392	949.907	975.889	487.825	445.858	449.931	237.123	221.053	209.337	18.2081	4	0	12
Q9H1U4	MEGF9	1955	Multiple epidermal growth factor-like domains protein 9 OS=Homo sapiens GN=MEGF9 PE=2 SV=3	190.67	244.506	254.21	379.524	264.66	291.925	149.435	157.6	139.397	11.4618	6	0	15	0	0	0	0	0	0	0	0	0	0	0	0	0
P00533	EGFR	1956	Epidermal growth factor receptor OS=Homo sapiens GN=EGFR PE=1 SV=2	121.937	125.99	134.497	195.565	184.419	209.125	256.943	161.3	251.945	22.2314	23	0	47	1770.44	1920.29	1856.3	2830.59	2992.14	2926.73	2541.15	2707.61	2542.62	42.3967	38	0	152
Q7RTV5	AAED1	195827	Thioredoxin-like protein AAED1 OS=Homo sapiens GN=AAED1 PE=2 SV=1	0	0	0	0	0	0	0	0	0	0	0	0	0	53.0543	71.5463	54.4025	75.4175	79.6563	76.3103	69.6217	83.0888	69.0417	9.73451	2	0	3
P35869	AHR	196	Aryl hydrocarbon receptor OS=Homo sapiens GN=AHR PE=1 SV=2	18.4967	18.6279	20.2666	52.9315	34.6216	36.0996	8.09135	16.2	9.91928	2.12264	2	0	4	1201.29	1033.94	1057.84	415.077	372.273	381.793	603.265	555.105	574.642	29.0094	17	0	53
P47813	EIF1AX; LOC101060318; LOC107984923	1964; 107984923	Eukaryotic translation initiation factor 1A, X-chromosomal OS=Homo sapiens GN=EIF1AX PE=1 SV=2	236.785	256.859	321.477	358.706	286.827	288.127	93.2814	133.1	93.8667	25.6944	4	0	21	156.193	165.663	161.134	200.77	194.927	217.615	218.951	228.761	206.692	50.6944	1	0	43
A0A087WZT2	METTL7B	196410	Methyltransferase-like protein 7B OS=Homo sapiens GN=METTL7B PE=4 SV=1	0	0	0	0	0	0	0	0	0	0	0	0	0	165.201	139.167	128.848	155.519	150.794	144.593	84.866	79.4046	89.7157	7.24638	2	0	4
O60293	ZFC3H1	196441	Zinc finger C3H1 domain-containing protein OS=Homo sapiens GN=ZFC3H1 PE=1 SV=3	0	0	0	0	0	0	0	0	0	0	0	0	0	112.146	110.531	99.8203	105.772	92.6152	93.3326	87.9335	75.6234	83.2731	3.61991	5	0	7
Q8NHP8	PLBD2	196463	Putative phospholipase B-like 2 OS=Homo sapiens GN=PLBD2 PE=1 SV=2	0	0	0	0	0	0	0	0	0	0	0	0	0	1405.79	1250.01	1333.01	814.837	798.013	797.293	828.582	775.237	822.827	26.146	14	0	41
Q96G04	FAM86A; EEF2KMT	196483	Putative protein N-methyltransferase FAM86A OS=Homo sapiens GN=FAM86A PE=1 SV=2	0	0	0	0	0	0	0	0	0	0	0	0	0	59.785	78.1033	75.0874	155.238	150.84	152.282	106.152	117.75	113.371	15.4545	4	0	7
P05198	EIF2S1	1965	Eukaryotic translation initiation factor 2 subunit 1 OS=Homo sapiens GN=EIF2S1 PE=1 SV=3	396.956	382.165	357.845	369.479	402.175	403.502	1172.68	920.7	1035.81	57.1429	20	0	88	3238.19	3254.2	3278.57	3935.34	3894.69	3870.93	3740.94	3789.66	3777.24	67.619	22	0	192
Q8IZD4	DCP1B	196513	mRNA-decapping enzyme 1B OS=Homo sapiens GN=DCP1B PE=1 SV=2	0	0	0	0	0	0	0	0	0	0	0	0	0	488.574	440.786	483.6	388.986	378.798	379.23	311.764	289.405	312.611	17.8282	7	0	15
Q4KMQ2-2	ANO6	196527	Isoform 2 of Anoctamin-6 OS=Homo sapiens GN=ANO6	0	0	0	0	0	0	0	0	0	0	0	0	0	593.149	609.973	563.92	574.11	565.478	580.983	554.278	582.107	565.988	16.1117	12	0	24
Q68CP9	ARID2	196528	AT-rich interactive domain-containing protein 2 OS=Homo sapiens GN=ARID2 PE=1 SV=2	93.3232	120.691	63.3152	32.0087	64.6375	46.3784	63.6374	57.1	61.8065	2.6703	4	0	7	275.516	272.313	276.801	226.721	219.893	224.288	230.57	233.075	224.818	7.02997	9	0	17
Q14232	EIF2B1	1967	Translation initiation factor eIF-2B subunit alpha OS=Homo sapiens GN=EIF2B1 PE=1 SV=1	127.074	128.694	119.677	126.89	107.468	118.18	176.722	169.9	176.325	16.7213	5	0	10	1465.03	1447.43	1464.67	1520.72	1474.41	1537.18	1623.42	1662.31	1615.84	62.623	15	0	64
Q6QHF9-2	PAOX	196743	Isoform 1 of Peroxisomal N(1)-acetyl-spermine/spermidine oxidase OS=Homo sapiens GN=PAOX	0	0	0	0	0	0	0	0	0	0	0	0	0	69.4852	82.3407	83.8253	54.2444	60.5352	49.1326	35.7869	58.4627	57.4065	3.5225	1	0	2
P41091	EIF2S3	1968	Eukaryotic translation initiation factor 2 subunit 3 OS=Homo sapiens GN=EIF2S3 PE=1 SV=3	616.006	583.782	523.407	602.753	724.658	717.151	2066.96	1699.8	1783.6	48.3051	19	0	117	3080.81	3036.35	3050.44	3691.85	3579.64	3827.02	3243.92	3316.38	3119.71	51.6949	19	0	126
P29317	EPHA2	1969	Ephrin type-A receptor 2 OS=Homo sapiens GN=EPHA2 PE=1 SV=2	76.4672	70.4125	76.3912	160.824	173.672	180.846	372.518	258.7	388.616	7.58197	5	2	14	1129.04	1358.27	1256.79	3133.72	3541.35	3326.85	2842.36	3403.59	2933.21	39.1393	27	1	108
Q8IWV7	UBR1	197131	E3 ubiquitin-protein ligase UBR1 OS=Homo sapiens GN=UBR1 PE=1 SV=1	0	0	0	0	0	0	0	0	0	0	0	0	0	811.8	766.313	820.531	777.784	766.658	738.343	792.656	761.567	783.354	15.7233	22	0	61
Q8N0W3-2	FUK	197258	Isoform 2 of L-fucose kinase OS=Homo sapiens GN=FUK	0	0	0	0	0	0	0	0	0	0	0	0	0	184.403	183.594	213.463	124.134	124.786	122.638	148.353	140.097	151.065	4.58716	3	0	6
Q8NB16	MLKL	197259	Mixed lineage kinase domain-like protein OS=Homo sapiens GN=MLKL PE=1 SV=1	0	0	0	0	0	0	0	0	0	0	0	0	0	601.711	559.257	615.015	529.609	540.648	551.775	532.156	531.109	513.197	19.7452	6	0	12
P60842	EIF4A1	1973	Eukaryotic initiation factor 4A-I OS=Homo sapiens GN=EIF4A1 PE=1 SV=1	1130.62	1066.94	1007.8	1146.2	1303.47	1115.54	997.824	812.9	1108.46	51.9704	10	11	132	8780.04	9132.86	9085.42	12373.5	12521.9	12645.7	11063.7	11746.6	11142.8	69.2118	14	12	541
Q4G176	ACSF3	197322	Acyl-CoA synthetase family member 3, mitochondrial OS=Homo sapiens GN=ACSF3 PE=1 SV=3	19.4147	19.3809	19.0325	23.7853	26.9767	23.1395	34.1392	32.2	33.1483	3.47222	2	0	2	622.249	611.4	604.599	475.13	485.278	460.618	469.784	467.169	494.158	29.6875	13	0	28
Q8WV22	NSMCE1	197370	Non-structural maintenance of chromosomes element 1 homolog OS=Homo sapiens GN=NSMCE1 PE=1 SV=5	26.6415	28.2765	32.6543	96.2343	50.2249	78.6049	34.5037	66.5	33.4919	3.00752	1	0	2	90.9148	97.0158	95.8709	86.1915	76.7564	81.3396	88.6771	87.0154	84.7636	10.1504	3	0	5
Q14240-2	EIF4A2	1974	Isoform 2 of Eukaryotic initiation factor 4A-II OS=Homo sapiens GN=EIF4A2	124.232	123.563	116.272	81.9215	80.2251	75.5014	57.6722	45.95	68.0376	36.5196	5	0	71	1563.02	1399.93	1519.37	1217.88	1151.53	1222.56	1000.13	956.54	996.681	54.6569	11	0	291
Q96MX3	ZNF48	197407	Zinc finger protein 48 OS=Homo sapiens GN=ZNF48 PE=1 SV=2	31.3486	60.0388	51.3546	47.7789	68.6793	94.0477	87.9844	171.9	44.8544	1.61812	1	0	2	29.6451	76.5867	50.4038	60.3809	161.034	54.7422	37.9248	50.0763	61.2529	12.945	3	0	9
E7EX17	EIF4B	1975	Eukaryotic translation initiation factor 4B OS=Homo sapiens GN=EIF4B PE=1 SV=1	1026.94	1137.87	1499	2345.2	1395.86	1827.75	255.716	373.95	234.26	33.4416	20	0	91	3275.51	3459.29	3299.89	4071.28	4349.56	4164.57	3773.61	3841.38	4007.06	44.6429	28	0	141
P06730-2	EIF4E	1977	Isoform 2 of Eukaryotic translation initiation factor 4E OS=Homo sapiens GN=EIF4E	50.8903	51.1571	49.2307	48.6897	40.7157	43.5976	32.8271	44.5	33.4804	14.5161	3	0	10	445.715	441.634	435.171	498.739	493.344	483.734	518.817	523.838	510.456	30.2419	8	0	28
Q13541	EIF4EBP1	1978	Eukaryotic translation initiation factor 4E-binding protein 1 OS=Homo sapiens GN=EIF4EBP1 PE=1 SV=3	144.672	363.356	328.062	651.781	322.342	380.461	60.6973	126.1	119.971	36.4407	4	0	25	117.689	121.772	130.675	153.271	141.868	136.759	59.6758	63.3104	64.4261	32.2034	2	0	21
Q13542	EIF4EBP2	1979	Eukaryotic translation initiation factor 4E-binding protein 2 OS=Homo sapiens GN=EIF4EBP2 PE=1 SV=1	42.1693	89.2356	98.4614	112.525	73.7237	72.4972	8.50443	18.6	8.40734	36.6667	2	0	4	9.40327	7.76126	7.40506	16.0204	16.04	12.8635	11.5262	9.50141	10.0005	11.6667	1	0	1
Q04637-9	EIF4G1	1981	Isoform 9 of Eukaryotic translation initiation factor 4 gamma 1 OS=Homo sapiens GN=EIF4G1	555.242	478.442	576.126	1074.74	938.81	1105.06	611.699	628.15	670.938	23.0386	26	6	98	10480.8	10568.7	10690.7	13093.1	13551.6	13511.6	13061.4	12705.7	12922.3	41.5318	1	71	407
D3DQV9	EIF4G2	1982	Eukaryotic translation initiation factor 4 gamma 2 (Fragment) OS=Homo sapiens GN=EIF4G2 PE=1 SV=1	64.1426	71.5279	64.395	112.993	101.155	111.849	88.446	106.65	95.0464	7.27674	7	0	12	3699.35	3790.26	3742.08	5161.28	5437.79	5129.57	5373.84	5493.41	5365.01	44.6527	35	0	156
P55010	EIF5	1983	Eukaryotic translation initiation factor 5 OS=Homo sapiens GN=EIF5 PE=1 SV=2	30.8603	30.0334	30.1151	67.9209	61.755	64.9496	82.906	70.5	71.6571	5.10441	2	0	4	1268.25	1336.54	1330.34	2090.05	2226.21	2089.59	2109.38	2098.45	2118.32	40.3712	19	0	99
P63241-2	EIF5A	1984	Isoform 2 of Eukaryotic translation initiation factor 5A-1 OS=Homo sapiens GN=EIF5A	1336.59	1199.54	1390.25	1736.38	1638.65	1491.75	444.247	512	437.605	57.0652	9	0	72	7713.41	8158.11	7901.5	8964.38	9287.08	9026.13	9763.08	9773.07	9823.05	57.6087	11	0	236
Q15717-2	ELAVL1	1994	Isoform 2 of ELAV-like protein 1 OS=Homo sapiens GN=ELAVL1	235.535	197.253	193.233	193.692	181.505	201.304	135.767	162.25	145.72	32.5779	10	0	37	2085.2	2064.32	2093.91	1949.99	1956.75	1979.28	1626.4	1700.7	1661.81	33.711	10	0	79
P32519	ELF1	1997	ETS-related transcription factor Elf-1 OS=Homo sapiens GN=ELF1 PE=1 SV=2	75.432	76.9657	74.0893	16.0824	54.956	38.1355	14.1173	11.9	12.0727	13.2472	5	0	11	94.5277	104.911	92.0203	58.1792	54.5542	49.1326	74.0835	61.4683	79.8114	9.5315	4	0	6
Q15723	ELF2	1998	ETS-related transcription factor Elf-2 OS=Homo sapiens GN=ELF2 PE=1 SV=2	0	0	0	0	0	0	0	0	0	0	0	0	0	98.289	94.6517	102.881	80.945	64.7038	82.8871	55.3999	48.3796	56.9257	6.74536	3	0	6
Q8TAV0-3	FAM76A	199870	Isoform 3 of Protein FAM76A OS=Homo sapiens GN=FAM76A	0	0	0	0	0	0	0	0	0	0	0	0	0	26.9231	24.8896	31.2987	24.1711	28.6364	27.8547	29.9308	32.8671	32.5015	4.10557	1	0	2
Q5SNT2	TMEM201	199953	Transmembrane protein 201 OS=Homo sapiens GN=TMEM201 PE=1 SV=1	0	0	0	0	0	0	0	0	0	0	0	0	0	399.392	406.574	393.505	604.418	623.476	579.484	340.858	380.153	343.093	11.1111	7	0	17
A0A087WXK5	ABCA2	20	ATP-binding cassette sub-family A member 2 OS=Homo sapiens GN=ABCA2 PE=1 SV=1	0	0	0	0	0	0	0	0	0	0	0	0	0	69.3863	58.5217	63.5848	57.3361	46.217	58.4175	50.5664	51.1913	58.4643	0.567721	1	0	2
Q5T0F9-2	CC2D1B	200014	Isoform 2 of Coiled-coil and C2 domain-containing protein 1B OS=Homo sapiens GN=CC2D1B	217.976	204.991	215.599	197.205	194.852	196.388	130.92	155.9	131.723	11.385	8	0	14	1318.78	1338.01	1345.01	1192.21	1195.71	1213.81	1366.36	1375.96	1382.71	29.108	20	0	57
P40222	TXLNA	200081	Alpha-taxilin OS=Homo sapiens GN=TXLNA PE=1 SV=3	101.615	81.2881	89.1468	120.02	134.398	158.824	165.35	168.75	150.29	24.5421	11	0	23	3228.89	3394.7	3272.5	4305.97	4624.87	4344.71	3532.86	3686.59	3985.04	49.8168	22	1	118
Q8N6L1-2	KRTCAP2	200185	Isoform 2 of Keratinocyte-associated protein 2 OS=Homo sapiens GN=KRTCAP2	50.861	50.0556	52.3276	21.7555	26.6007	18.5215	26.3637	18.4	35.1642	10.4938	1	0	4	339.26	359.516	330.463	274.361	284.552	321.683	302.422	309.814	264.147	10.4938	1	0	11
Q53ET0	CRTC2	200186	CREB-regulated transcription coactivator 2 OS=Homo sapiens GN=CRTC2 PE=1 SV=2	0	0	0	0	0	0	0	0	0	0	0	0	0	390.384	374.592	388.025	325.654	291.892	327.293	343.461	286.109	342.516	7.07071	4	0	10
Q5T440	IBA57	200205	Putative transferase CAF17, mitochondrial OS=Homo sapiens GN=IBA57 PE=1 SV=1	6.99241	6.74844	7.14314	7.0263	10.2455	9.48422	7.33811	14.4	6.29978	4.21348	1	0	2	334.856	330.255	330.365	314.318	326.872	334.837	354.801	348.45	354.632	32.0225	7	0	16
Q8IUX4	APOBEC3F	200316	DNA dC->dU-editing enzyme APOBEC-3F OS=Homo sapiens GN=APOBEC3F PE=1 SV=3	0	0	0	0	0	0	0	0	0	3.21716	1	0	2	248.89	229.805	231.334	149.57	129.181	146.431	142.869	143.878	143.372	19.0349	3	1	20
Q86X19	TMEM17	200728	Transmembrane protein 17 OS=Homo sapiens GN=TMEM17 PE=2 SV=2	0	0	0	0	0	0	0	0	0	0	0	0	0	251.414	310.45	297.289	212.012	191.574	188.213	210.26	217.369	221.453	8.08081	2	0	3
O00423-3	EML1	2009	Isoform 3 of Echinoderm microtubule-associated protein-like 1 OS=Homo sapiens GN=EML1	16.6997	20.58	17.3951	13.8444	16.4179	11.818	18.6854	17.6	17.7081	1.43885	1	0	1	409.191	422.141	407.476	499.255	463.257	495.872	398.396	410.79	422.712	12.5899	10	0	22
H0Y8C2	RPL22L1	200916	60S ribosomal protein L22-like 1 (Fragment) OS=Homo sapiens GN=RPL22L1 PE=1 SV=1	146.743	148.41	148.262	112.681	138.079	114.307	114.725	128.9	99.9717	5.6338	1	0	12	96.7547	107.007	92.6127	184.562	171.773	208.62	179.492	190.61	166.979	30.2817	3	0	9
P0C2W1	FBXO45	200933	F-box/SPRY domain-containing protein 1 OS=Homo sapiens GN=FBXO45 PE=1 SV=1	0	0	0	0	0	0	0	0	0	0	0	0	0	24.597	21.678	24.9304	23.5621	23.1085	24.5179	21.6116	19.633	23.7992	10.4895	3	0	6
P50402	EMD	2010	Emerin OS=Homo sapiens GN=EMD PE=1 SV=1	366.613	286.6	308.662	207.51	242.289	222.283	246.142	231.25	265.919	46.4567	13	0	45	2575.06	2638.03	2552.87	2745.85	2650.59	2660.37	2567.82	2691.08	2752.68	76.7717	14	0	109
Q7KZI7	MARK2	2011	Serine/threonine-protein kinase MARK2 OS=Homo sapiens GN=MARK2 PE=1 SV=2	0	0	0	0	0	0	0	0	0	0	0	0	0	647.391	664.346	658.113	691.405	675.266	709.279	712.112	743.776	708.687	20.3046	10	3	35
C9JYS5	TVP23C	201158	Golgi apparatus membrane protein TVP23 homolog OS=Homo sapiens GN=TVP23C PE=1 SV=1	31.3877	28.9458	32.2034	16.9152	22.0576	17.876	25.7077	17.5	29.8953	3.90244	1	0	2	591.565	581.693	565.5	490.823	461.989	524.597	567.989	543.034	551.372	18.5366	4	0	9
Q8NFG4	FLCN	201163	Folliculin OS=Homo sapiens GN=FLCN PE=1 SV=1	0	0	0	0	0	0	0	0	0	0	0	0	0	174.406	192.515	190.162	245.458	240.419	244.793	294.289	280.776	280.013	7.25389	3	0	6
Q8N1S5	SLC39A11	201266	Zinc transporter ZIP11 OS=Homo sapiens GN=SLC39A11 PE=2 SV=3	0	0	0	0	0	0	0	0	0	0	0	0	0	125.905	130.96	131.909	90.22	91.3465	106.196	87.2828	92.6872	101.639	10.5263	3	0	8
Q6PJ69	TRIM65	201292	Tripartite motif-containing protein 65 OS=Homo sapiens GN=TRIM65 PE=1 SV=3	0	0	0	0	0	0	0	0	0	0	0	0	0	105.119	90.0128	95.5747	84.0367	78.3876	80.0823	79.8466	90.3603	95.1006	7.73694	3	0	6
P54852	EMP3	2014	Epithelial membrane protein 3 OS=Homo sapiens GN=EMP3 PE=2 SV=1	0	0	0	0	0	0	0	0	0	0	0	0	0	170.348	190.196	178.215	194.774	191.755	191.114	171.87	188.186	172.893	9.81595	1	0	6
Q6IQ22	RAB12	201475	Ras-related protein Rab-12 OS=Homo sapiens GN=RAB12 PE=1 SV=3	20.1764	18.7395	22.0939	20.2982	17.9218	17.5781	24.0068	21	28.6583	12.2951	2	0	5	635.117	627.815	653.225	547.784	560.132	577.792	632.777	689.094	661.137	35.6557	8	0	33
Q6Y1H2	PTPLB; HACD2	201562	Very-long-chain (3R)-3-hydroxyacyl-CoA dehydratase 2 OS=Homo sapiens GN=PTPLB PE=1 SV=1	0	0	0	0	0	0	0	0	0	0	0	0	0	276.555	277.131	276.011	252.11	237.519	243.825	249.532	293.041	316.697	18.1102	4	0	12
Q8TCJ2	STT3B	201595	Dolichyl-diphosphooligosaccharide--protein glycosyltransferase subunit STT3B OS=Homo sapiens GN=STT3B PE=1 SV=1	68.215	59.6205	57.7502	62.9244	62.3503	71.231	107.241	89.35	122.548	9.32203	7	0	21	2155.13	2159.15	2078.35	1695.16	1579.44	1699.67	1743.24	1854.47	1847.73	18.8862	14	0	74
Q6L8Q7	PDE12	201626	2',5'-phosphodiesterase 12 OS=Homo sapiens GN=PDE12 PE=1 SV=2	14.7466	10.8477	11.0113	11.2941	9.90085	9.18629	9.81654	8.2	11.0189	7.88177	3	0	5	624.031	634.416	626.765	599.359	591.306	596.748	650.066	692.633	650.559	27.9146	12	0	39
Q14247	CTTN	2017	Src substrate cortactin OS=Homo sapiens GN=CTTN PE=1 SV=2	929.189	831.76	1011.75	1068.67	891.264	1098.41	671.692	576.5	605.053	50.3636	21	0	109	7441.01	8224.89	7710.84	8703.18	11418.6	8113.94	7176.8	6921.92	7418.9	57.6364	31	0	251
Q8IY95	TMEM192	201931	Transmembrane protein 192 OS=Homo sapiens GN=TMEM192 PE=1 SV=1	29.454	29.9776	35.3834	19.4655	18.2038	19.0678	39.0475	30.5	43.3425	7.38007	2	0	4	426.265	412.15	417.843	371.42	378.934	375.362	360.518	358.096	366.748	29.1513	7	0	23
Q6NW29	RWDD4	201965	RWD domain-containing protein 4 OS=Homo sapiens GN=RWDD4 PE=1 SV=3	0	0	0	0	0	0	0	0	0	0	0	0	0	20.8852	19.8938	18.7595	17.5194	16.2213	14.7978	19.3342	17.8394	15.9623	10.6383	2	0	4
Q96LW4	CCDC111; PRIMPOL	201973	DNA-directed primase/polymerase protein OS=Homo sapiens GN=PRIMPOL PE=1 SV=2	0	0	0	0	0	0	0	0	0	0	0	0	0	79.7794	75.0255	80.8633	75.2302	73.8566	77.5676	83.0999	84.834	80.9653	4.28571	2	0	4
Q9Y4K1	AIM1; CRYBG1	202	Absent in melanoma 1 protein OS=Homo sapiens GN=AIM1 PE=1 SV=3	29.3564	21.2771	38.516	99.201	72.2825	93.3029	56.3479	56.8	56.194	2.95995	3	0	7	533.71	560.327	562.587	737.733	734.805	754.06	941.613	851.006	876.964	15.0319	20	0	40
Q14249	ENDOG	2021	Endonuclease G, mitochondrial OS=Homo sapiens GN=ENDOG PE=1 SV=4	0	0	0	0	0	0	0	0	0	0	0	0	0	33.7528	39.52	31.8911	30.2607	21.6585	24.8565	33.1842	32.9641	31.3476	7.74411	2	0	3
P17813	ENG	2022	Endoglin OS=Homo sapiens GN=ENG PE=1 SV=2	63.1465	64.152	56.2908	52.437	44.4128	45.9066	75.5558	55.8	103.5	14.1337	8	0	16	1327.1	1272.36	1299.34	1004.22	915.142	975.157	1069.98	1064.11	1068.99	31.7629	14	0	69
P06733	ENO1	2023	Alpha-enolase OS=Homo sapiens GN=ENO1 PE=1 SV=2	3639.43	4173.72	3795.84	3795.06	2914.77	3363.8	1673.97	1603.6	2248.95	77.4194	29	0	355	33775.6	33378.5	33779.1	31948.6	31566.6	31862.8	35041.6	35134	34954.9	78.8018	27	4	1700
P09104	ENO2	2026	Gamma-enolase OS=Homo sapiens GN=ENO2 PE=1 SV=3	84.5925	111.489	93.6914	88.8957	64.5435	62.6654	34.9167	32.9	49.0237	12.6728	3	0	13	470.015	462.821	465.087	422.947	396.56	452.494	569.894	528.249	542.814	49.5392	9	0	284
Q5T5H1	ENSA	2029	Alpha-endosulfine OS=Homo sapiens GN=ENSA PE=1 SV=1	138.491	157.598	161.907	136.883	118.434	109.789	39.3026	89.15	39.4481	41.7112	7	0	14	1354.57	1326.73	1327.88	1323.65	1340.38	1305.69	1337.03	1250.36	1338.52	37.9679	6	2	54
Q5T9B7	AK1	203	Adenylate kinase isoenzyme 1 OS=Homo sapiens GN=AK1 PE=1 SV=1	47.5113	46.3189	45.0658	28.4956	26.9297	26.2678	15.2351	15.9	15.5776	25.7143	5	0	11	1418.16	1369.55	1352.76	1020.62	982.655	995.032	1098.42	1046.51	1082.98	69.5238	14	0	63
Q99808-2	SLC29A1	2030	Isoform 2 of Equilibrative nucleoside transporter 1 OS=Homo sapiens GN=SLC29A1	0	0	0	0	0	0	0	0	0	0	0	0	0	67.951	76.8543	68.4722	115.984	123.019	122.735	108.244	131.953	116.496	12.7103	6	0	16
P07437	TUBB	203068	Tubulin beta chain OS=Homo sapiens GN=TUBB PE=1 SV=2	2539.4	2275.48	2164.94	2045.85	1942.1	2094.42	879.054	902.25	997.632	71.8468	4	23	239	4127.59	3966.58	4221.58	3566.27	3666.18	3422.74	2400.42	2316.21	2335.88	81.5315	4	2	1201
Q9Y3T6	R3HCC1	203069	R3H and coiled-coil domain-containing protein 1 OS=Homo sapiens GN=R3HCC1 PE=1 SV=2	0	0	0	0	0	0	0	0	0	0	0	0	0	136.199	146.17	140.4	143.996	138.198	137.436	141.335	150.132	145.199	9.58333	3	0	5
Q8IW50	FAM219A	203259	Protein FAM219A OS=Homo sapiens GN=FAM219A PE=1 SV=3	0	0	0	0	0	0	0	0	0	0	0	0	0	28.4078	26.8522	29.9165	37.4746	39.4204	38.7838	15.895	18.2272	24.5204	8.64865	1	0	2
Q09472	EP300	2033	Histone acetyltransferase p300 OS=Homo sapiens GN=EP300 PE=1 SV=2	26.2313	23.8705	19.9581	10.2011	19.927	15.4429	17.3733	17.3	16.4481	0.621375	1	0	2	598.246	599.758	573.843	531.576	484.191	532.141	548.515	524.904	557.718	9.942	8	0	40
P11171	EPB41	2035	Protein 4.1 OS=Homo sapiens GN=EPB41 PE=1 SV=4	34.1417	38.0367	35.4546	52.8794	35.8436	54.0253	42.7651	47.7	37.5008	4.62963	3	0	3	383.555	384.316	381.706	327.059	301.407	327.68	323.755	287.369	294.052	9.60648	5	0	18
Q3ZAQ7	VMA21	203547	Vacuolar ATPase assembly integral membrane protein VMA21 OS=Homo sapiens GN=VMA21 PE=1 SV=1	0	0	0	0	0	0	0	0	0	0	0	0	0	492.336	473.259	510.653	566.194	557.458	553.274	558.368	609.253	613.875	21.7822	2	0	22
Q9H4G0-2	EPB41L1	2036	Isoform 2 of Band 4.1-like protein 1 OS=Homo sapiens GN=EPB41L1	17.442	20.1617	15.5678	18.0082	14.9139	15.9395	15.0407	12.4	13.4701	5.64827	3	0	5	1395.1	1383.29	1375.42	1032.75	988.001	979.025	951.745	945.487	915.908	37.484	23	1	69
E9PHY5	EPB41L2	2037	Band 4.1-like protein 2 OS=Homo sapiens GN=EPB41L2 PE=1 SV=1	312.93	240.797	415.061	493.871	392.634	475.031	416.595	471.5	428.637	23.4225	10	8	51	2147.81	2202.5	2194.56	2125.23	2132.05	2175.13	2251.55	2193.9	2191.11	43.8503	20	7	101
P54819	AK2	204	Adenylate kinase 2, mitochondrial OS=Homo sapiens GN=AK2 PE=1 SV=2	704.592	671.916	617.205	494.079	465.058	529.23	984.715	395.1	1093.34	40.1674	10	0	43	3843.42	3831.97	3747.9	3745.58	3684.17	3656.27	3717.05	3702.3	3929.89	61.0879	16	0	127
P27105	STOM	2040	Erythrocyte band 7 integral membrane protein OS=Homo sapiens GN=STOM PE=1 SV=3	0	0	0	0	0	0	0	0	0	0	0	0	0	223.6	245.149	249.403	175.24	160.219	177.574	185.069	208.401	194.961	29.1667	5	0	12
P54764	EPHA4	2043	Ephrin type-A receptor 4 OS=Homo sapiens GN=EPHA4 PE=1 SV=1	28.8681	25.4879	28.1454	45.1765	51.3842	52.337	124.116	69.7	129.638	1.11562	0	0	4	230.034	238.592	240.467	128.912	115.407	124.766	121.397	124.488	135.343	11.8661	8	0	22
P29323	EPHB2	2048	Ephrin type-B receptor 2 OS=Homo sapiens GN=EPHB2 PE=1 SV=5	5.66424	4.29446	5.38702	14.8854	9.14889	8.73939	2.69712	8	4.30676	3.6019	1	0	7	519.952	601.587	596.601	706.583	698.601	737.231	719.456	779.988	739.89	24.1706	19	0	60
P27144	AK4; LOC100507855	205; 100507855	Adenylate kinase 4, mitochondrial OS=Homo sapiens GN=AK4 PE=1 SV=1	0	0	0	0	0	0	0	0	0	0	0	0	0	268.34	276.238	260.609	458.548	445.903	476.722	406.994	386.164	403.48	31.3901	6	0	17
P54760	EPHB4	2050	Ephrin type-B receptor 4 OS=Homo sapiens GN=EPHB4 PE=1 SV=2	36.9347	33.2124	35.6682	57.4595	65.7341	66.4889	156.724	94.1	167.849	1.92503	0	0	5	58.1023	55.5778	60.7215	52.277	42.0484	50.8735	64.0446	59.3353	53.9448	2.83688	2	0	9
P07099	EPHX1	2052	Epoxide hydrolase 1 OS=Homo sapiens GN=EPHX1 PE=1 SV=1	594.657	546.847	565.933	414.552	432.426	440.52	1333.02	841.8	1788.78	43.5165	17	0	81	14333.4	13690.5	13961.7	10132	9897.91	10416.4	10321.3	10195.8	9938.97	56.2637	22	0	370
P32856	STX2	2054	Syntaxin-2 OS=Homo sapiens GN=STX2 PE=1 SV=3	0	0	0	0	0	0	0	0	0	0	0	0	0	64.0412	64.1419	67.4355	57.6171	61.0789	60.5453	55.307	52.4516	62.6952	7.63889	2	0	3
Q8NDZ4	C3orf58	205428	Deleted in autism protein 1 OS=Homo sapiens GN=C3orf58 PE=1 SV=1	0	0	0	0	0	0	0	0	0	0	0	0	0	178.365	182.613	186.657	253.047	259.223	260.412	283.878	272.826	275.926	13.7209	4	0	9
P07814	EPRS	2058	Bifunctional glutamate/proline--tRNA ligase OS=Homo sapiens GN=EPRS PE=1 SV=5	589.188	516.744	476.573	764.982	762.851	864.827	579.492	536.5	614.824	29.4974	37	1	99	13601.8	13408.6	13510.6	14241.5	14070.8	14127.9	14397.7	14434.1	14234.2	52.9101	63	1	501
Q12929	EPS8	2059	Epidermal growth factor receptor kinase substrate 8 OS=Homo sapiens GN=EPS8 PE=1 SV=1	9.19951	8.42161	15.3779	11.9187	12.8774	11.6194	12.3922	10.3	16.7918	2.55474	2	0	4	857.331	887.772	887.768	915.456	864.031	915.675	806.646	807.523	802.489	30.0487	17	0	51
P42566	EPS15	2060	Epidermal growth factor receptor substrate 15 OS=Homo sapiens GN=EPS15 PE=1 SV=2	152.681	83.268	198.845	218.544	196.701	189.833	60.7702	77.4	59.8822	10.7143	6	0	14	2052.54	1939.69	2008.35	2061.99	2032.28	2009.21	1901.77	1791.02	1805.23	46.7634	33	0	96
P10588	NR2F6	2063	Nuclear receptor subfamily 2 group F member 6 OS=Homo sapiens GN=NR2F6 PE=1 SV=2	0	0	0	0	0	0	0	0	0	0	0	0	0	9.40327	11.9541	15.4025	12.0855	8.88091	8.99475	10.1319	6.59281	8.0773	7.92079	1	0	4
P07992	ERCC1	2067	DNA excision repair protein ERCC-1 OS=Homo sapiens GN=ERCC1 PE=1 SV=1	0	0	0	0	0	0	0	0	0	0	0	0	0	89.8755	86.9797	91.0329	89.8452	87.2685	88.2549	93.8825	84.737	81.3499	13.8047	3	0	8
P18074	ERCC2	2068	TFIIH basal transcription factor complex helicase XPD subunit OS=Homo sapiens GN=ERCC2 PE=1 SV=1	31.9346	26.8543	23.7551	15.0935	23.9688	17.3795	37.5653	25.1	32.9421	3.02632	2	0	3	462.74	466.568	465.384	541.086	532.13	535.139	407.831	441.476	424.202	19.2105	12	0	32
P31749	AKT1	207	RAC-alpha serine/threonine-protein kinase OS=Homo sapiens GN=AKT1 PE=1 SV=2	21.9929	23.4243	19.8869	13.0117	14.7886	14.3008	5.54003	9.5	6.62049	3.54167	2	0	3	806.553	789.775	796.044	618.143	555.283	591.961	577.935	584.821	590.268	35.8333	10	0	49
Q8N5I4	DHRSX	207063	Dehydrogenase/reductase SDR family member on chromosome X OS=Homo sapiens GN=DHRSX PE=2 SV=2	0	0	0	0	0	0	0	0	0	0	0	0	0	62.7545	48.5302	53.3165	40.6599	43.6796	43.6197	40.0627	44.5984	37.5017	7.57576	2	0	4
P19447	ERCC3	2071	TFIIH basal transcription factor complex helicase XPB subunit OS=Homo sapiens GN=ERCC3 PE=1 SV=1	42.7748	42.4706	30.4236	23.8894	31.1125	24.3809	43.2997	44.6	41.7389	7.41688	5	0	9	331.342	356.572	360.577	307.807	312.508	311.915	293.685	342.487	347.853	23.913	14	0	30
Q92889	ERCC4	2072	DNA repair endonuclease XPF OS=Homo sapiens GN=ERCC4 PE=1 SV=3	0	0	0	0	0	0	0	0	0	0	0	0	0	451.357	443.775	448.944	453.723	456.551	456.169	529.227	519.475	534.544	18.6681	12	0	26
P28715	ERCC5	2073	DNA repair protein complementing XP-G cells OS=Homo sapiens GN=ERCC5 PE=1 SV=3	17.0904	8.05909	23.6364	19.1011	14.2873	15.8898	5.63722	7.5	5.61253	3.9629	2	0	5	431.165	405.281	420.558	330.947	314.275	335.804	394.213	362.071	383.624	11.6358	10	0	19
P50548	ERF	2077	ETS domain-containing transcription factor ERF OS=Homo sapiens GN=ERF PE=1 SV=2	63.9864	89.8491	105.866	25.3988	42.2979	43.0514	12.8538	14.5	9.50693	8.75912	2	0	5	42.0178	42.4639	41.9127	41.7841	40.8703	38.1068	23.9819	24.4322	26.2993	8.0292	2	0	5
P84090	ERH	2079	Enhancer of rudimentary homolog OS=Homo sapiens GN=ERH PE=1 SV=1	206.022	162.269	165.858	126.343	146.429	152.567	214.64	207	227.697	33.6538	3	0	12	1862.44	1895.62	1916.92	1789.69	1822.17	1775.4	1811.65	1794.07	1875.04	33.6538	3	0	58
P31751	AKT2	208	RAC-beta serine/threonine-protein kinase OS=Homo sapiens GN=AKT2 PE=1 SV=2	0	0	0	0	0	0	0	0	0	0	0	0	0	1711.59	1595.25	1708.35	1260.36	1209.16	1259.85	1268.39	1222.19	1235.92	35.343	10	6	53
P22087	FBL	2091	rRNA 2'-O-methyltransferase fibrillarin OS=Homo sapiens GN=FBL PE=1 SV=2	483.931	542.078	455.784	548.442	576.505	554.678	824.298	945.85	823.885	49.5327	18	0	68	3570.18	3494.57	3544.31	4148.85	4057.53	4253.74	3892.12	4201.56	3860.56	49.8442	15	0	132
P10768	ESD	2098	S-formylglutathione hydrolase OS=Homo sapiens GN=ESD PE=1 SV=2	412.288	389.611	354.38	332.526	309.386	336.839	162.775	131.35	183.461	27.6596	6	0	34	6008.74	5873.4	5863.82	5396.24	5199.5	5484.67	5849.67	5850.73	5579.73	62.4113	14	0	125
P13716-2	ALAD	210	Isoform 2 of Delta-aminolevulinic acid dehydratase OS=Homo sapiens GN=ALAD	0	0	0	0	0	0	0	0	0	0	0	0	0	280.218	288.817	275.419	215.244	218.76	215.294	387.428	362.605	370.594	23.1198	7	0	18
P62495	ETF1	2107	Eukaryotic peptide chain release factor subunit 1 OS=Homo sapiens GN=ETF1 PE=1 SV=3	232.087	218.822	214.211	246.259	278.963	240.954	243.154	243.45	261.269	35.9268	13	0	57	3828.57	3940.45	3973.76	4933.62	4865.79	5163.28	4613.77	4728.89	4467.18	58.1236	21	0	169
P13804	ETFA	2108	Electron transfer flavoprotein subunit alpha, mitochondrial OS=Homo sapiens GN=ETFA PE=1 SV=1	307.031	326.072	290.163	255.081	233.124	256.546	523.362	383.65	537.256	52.2523	14	0	57	3700.29	3612.33	3516.96	3146.78	3065.32	3086.55	3202.55	3138.66	3104.23	63.3634	16	0	129
P38117	ETFB	2109	Electron transfer flavoprotein subunit beta OS=Homo sapiens GN=ETFB PE=1 SV=3	340.372	383.016	326.947	245.608	231.589	240.557	534.503	382.3	546.328	62.7451	17	0	57	4956.22	4937.99	4814.72	3863.91	3722.82	3947.68	3935.72	3869.74	3788.54	62.3529	17	0	148
P13196	ALAS1	211	5-aminolevulinate synthase, nonspecific, mitochondrial OS=Homo sapiens GN=ALAS1 PE=1 SV=2	0	0	0	0	0	0	0	0	0	0	0	0	0	155.5	148.891	163.109	269.067	260.628	253.787	123.906	156.095	131.256	3.4375	2	0	3
Q16134	ETFDH	2110	Electron transfer flavoprotein-ubiquinone oxidoreductase, mitochondrial OS=Homo sapiens GN=ETFDH PE=1 SV=2	68.0295	82.7381	57.7858	23.421	41.4833	27.5092	60.916	44.7	54.3155	5.34846	2	0	3	837.485	814.977	844.079	636.224	614.505	652.603	697.658	661.22	682.58	27.8768	14	0	27
P14921	ETS1	2113	Protein C-ets-1 OS=Homo sapiens GN=ETS1 PE=1 SV=1	0	0	0	0	0	0	0	0	0	0	0	0	0	126.548	135.688	123.171	229.016	214.32	213.166	88.0264	93.3659	82.8885	10.4308	4	0	11
P41212	ETV6	2120	Transcription factor ETV6 OS=Homo sapiens GN=ETV6 PE=1 SV=1	0	0	0	0	0	0	0	0	0	0	0	0	0	193.114	209.376	226.003	191.589	178.978	195.176	169.546	156.482	173.854	8.18584	3	0	7
P34910-2	EVI2B	2124	Isoform 2 of Protein EVI2B OS=Homo sapiens GN=EVI2B	0	0	0	0	0	0	0	0	0	0	0	0	0	209.644	193.853	212.772	178.754	172.997	167.515	267.89	268.56	292.129	2.37581	1	0	2
Q01844-5	EWSR1	2130	Isoform 5 of RNA-binding protein EWS OS=Homo sapiens GN=EWSR1	76.5063	59.1883	68.37	60.3742	87.3374	62.9385	74.1829	76.5	61.8867	11.9516	5	0	14	1927.82	1775.81	1817.01	1810.26	1814.56	1841.89	1844.33	1684.22	1687.87	11.1952	1	5	51
Q93063-3	EXT2	2132	Isoform 3 of Exostosin-2 OS=Homo sapiens GN=EXT2	48.4781	47.1833	40.1772	44.1876	40.794	42.2073	40.2381	29.2	40.9829	2.26365	2	0	2	521.535	505.285	529.61	495.601	465.342	475.658	296.427	330.998	313.668	5.05992	4	0	6
Q13740	ALCAM	214	CD166 antigen OS=Homo sapiens GN=ALCAM PE=1 SV=2	3.4962	3.17902	3.13254	5.41285	2.91386	5.16418	6.68205	4.8	4.55875	5.1458	2	0	4	1046.93	1024.04	1032.12	976.165	1017.63	1016.99	1287.58	1533.41	1414.34	31.0463	13	0	51
Q99504	EYA3	2140	Eyes absent homolog 3 OS=Homo sapiens GN=EYA3 PE=1 SV=3	0	0	0	0	0	0	0	0	0	0	0	0	0	156.292	157.009	156.197	167.699	158.044	166.645	60.8842	65.1525	56.6373	3.31588	1	0	2
Q92800-2	EZH1	2145	Isoform 2 of Histone-lysine N-methyltransferase EZH1 OS=Homo sapiens GN=EZH1	13.0863	15.1979	9.44508	5.51695	9.49354	7.54765	6.43907	8.1	5.2689	7.56972	1	0	7	0	0	0	0	0	0	0	0	0	0	0	0	0
Q15910	EZH2	2146	Histone-lysine N-methyltransferase EZH2 OS=Homo sapiens GN=EZH2 PE=1 SV=2	210.29	244.91	205.513	236.084	349.506	251.506	340.724	395.1	304.749	32.0375	13	3	54	175.396	179.535	174.216	220.538	210.469	222.983	209.841	212.473	203.615	15.9517	9	0	20
P25116	F2R	2149	Proteinase-activated receptor 1 OS=Homo sapiens GN=F2R PE=1 SV=2	0	0	0	0	0	0	0	0	0	0	0	0	0	44.2449	50.2252	46.8	39.9104	52.6511	44.4902	50.4734	56.1359	55.868	4.47059	2	0	4
P33897	ABCD1	215	ATP-binding cassette sub-family D member 1 OS=Homo sapiens GN=ABCD1 PE=1 SV=2	19.4537	16.8153	16.5882	9.62864	12.3761	9.68285	15.5995	10	18.6932	4.56376	2	0	4	755.677	694.499	730.436	521.084	501.454	494.518	503.898	506.968	517.62	17.4497	9	0	26
P13726	F3	2152	Tissue factor OS=Homo sapiens GN=F3 PE=1 SV=1	0	0	0	0	0	0	0	0	0	0	0	0	0	48.1547	53.5259	53.662	332.821	344.362	335.562	127.996	136.801	125.823	21.3559	4	0	17
P00352	ALDH1A1	216	Retinal dehydrogenase 1 OS=Homo sapiens GN=ALDH1A1 PE=1 SV=2	92.9326	103.29	84.2463	63.9654	58.6218	62.4668	31.7823	26.1	50.3295	23.9521	8	0	21	3232.05	3272.44	3292.93	1940.57	1934.5	1860.03	1923.89	1841.58	1832.06	59.6806	25	1	151
P05091	ALDH2	217	Aldehyde dehydrogenase, mitochondrial OS=Homo sapiens GN=ALDH2 PE=1 SV=2	425.599	403.303	368.797	237.411	238.31	245.696	476.552	251.9	523.466	52.8046	19	2	99	3300.6	3131.89	3158.56	2542.88	2477.64	2452.96	2698.98	2631.11	2696.71	53.3849	19	1	162
Q9BXW9-1	FANCD2	2177	Isoform 1 of Fanconi anemia group D2 protein OS=Homo sapiens GN=FANCD2	0	0	0	0	0	0	0	0	0	0	0	0	0	120.659	109.684	129.885	253.703	289.944	215.004	389.891	333.907	442.761	2.8552	4	0	7
P30838	ALDH3A1	218	Aldehyde dehydrogenase, dimeric NADP-preferring OS=Homo sapiens GN=ALDH3A1 PE=1 SV=3	726.722	759.604	631.907	526.166	420.676	436.672	219.548	205.2	313.156	43.7086	18	1	75	13189	12638.6	12834.5	9762.87	9463.06	9424.9	7358.8	7175.79	7281.78	49.2274	20	1	292
P33121	ACSL1	2180	Long-chain-fatty-acid--CoA ligase 1 OS=Homo sapiens GN=ACSL1 PE=1 SV=1	92.2685	77.1609	78.5982	78.3303	74.507	86.3015	144.648	97.5	166.566	11.6046	7	0	11	962.697	993.04	1011.83	998.509	1016	969.789	846.941	866.616	862.588	31.3754	20	1	48
O95573	ACSL3	2181	Long-chain-fatty-acid--CoA ligase 3 OS=Homo sapiens GN=ACSL3 PE=1 SV=3	182.642	171.249	142.412	170.505	177.166	185.116	349.738	259.85	447.066	31.25	15	2	69	2601.09	2511.53	2549.51	2184.63	2177.77	2189.06	2182.21	2226.48	2161.88	47.5	24	0	161
O60488	ACSL4	2182	Long-chain-fatty-acid--CoA ligase 4 OS=Homo sapiens GN=ACSL4 PE=1 SV=2	105.286	92.6377	84.0208	100.554	108.251	112.296	199.915	138.5	205.464	27.7075	13	0	47	4185	4147.55	4065.08	4844.43	4789.3	4827.23	4275.6	4613.9	4329.67	55.4149	29	2	158
P16930	FAH	2184	Fumarylacetoacetase OS=Homo sapiens GN=FAH PE=1 SV=2	313.447	313.189	308.531	144.43	134.664	129.7	85.3358	59.5	129.363	10.5012	4	0	9	1405.34	1382.93	1428.73	1141.8	1133.63	1149.88	1240.27	1247.64	1204.82	34.8449	3	9	56
Q12830	BPTF	2186	Nucleosome-remodeling factor subunit BPTF OS=Homo sapiens GN=BPTF PE=1 SV=3	196.647	215.183	190.444	142.035	157.16	149.29	255.023	254.6	222.382	8.07617	21	0	52	312.931	300.95	310.47	315.02	281.153	299.293	298.147	287.563	300.639	5.38411	13	0	33
P30837	ALDH1B1	219	Aldehyde dehydrogenase X, mitochondrial OS=Homo sapiens GN=ALDH1B1 PE=1 SV=3	83.5964	76.2128	76.3675	179.561	120.565	121.011	159.786	174.8	168.101	18.1818	6	0	18	1125.57	1201.66	1140.73	1293.95	1335.31	1325.61	1288.47	1366.65	1333.72	38.6847	16	1	79
Q12884	FAP	2191	Prolyl endopeptidase FAP OS=Homo sapiens GN=FAP PE=1 SV=5	0	0	0	0	0	0	0	0	0	0	0	0	0	226.223	246.219	244.416	140.53	107.613	121.913	206.309	205.977	218.135	7.10526	5	0	10
Q8IVG5	SAMD9L	219285	Sterile alpha motif domain-containing protein 9-like OS=Homo sapiens GN=SAMD9L PE=1 SV=2	47.3843	46.3189	41.2925	35.2356	35.4989	42.7535	35.8887	42.8	40.9142	1.07323	1	0	7	1118.69	1041.08	1093.58	640.534	632.357	626.054	652.204	623.263	660.512	21.7803	28	0	74
K7ER00	FARSA	2193	Phenylalanine--tRNA ligase alpha subunit OS=Homo sapiens GN=FARSA PE=1 SV=1	123.627	109.16	110.742	118.484	118.403	113.662	115.223	98.95	129.26	21.8978	9	0	24	1777.22	1728.89	1734.32	1867.03	1844.92	1872.17	1987.61	2003.39	1924.95	45.9854	20	0	124
O75317	USP12	219333	Ubiquitin carboxyl-terminal hydrolase 12 OS=Homo sapiens GN=USP12 PE=1 SV=2	0	0	0	0	0	0	0	0	0	0	0	0	0	65.328	66.3722	66.1519	61.1772	57.3634	57.9339	60.4194	49.4461	49.0407	7.02703	2	0	2
P49327	FASN	2194	Fatty acid synthase OS=Homo sapiens GN=FASN PE=1 SV=3	774.819	714.833	558.339	820.62	1202.56	1059.48	474.741	488.35	551.036	24.8905	44	0	136	26513.3	28543.7	28777.5	23415.2	24093.1	23623.3	21792.4	22265.1	21382	56.3122	104	1	1016
Q9H2K0	MTIF3	219402	Translation initiation factor IF-3, mitochondrial OS=Homo sapiens GN=MTIF3 PE=1 SV=4	0	0	0	0	0	0	0	0	0	0	0	0	0	467.887	437.218	446.081	332.306	330.225	342.574	427.955	389.849	413	11.5108	3	0	6
A0A087WVP1	FAT1	2195	Protocadherin Fat 1 OS=Homo sapiens GN=FAT1 PE=1 SV=1	0	0	0	0	0	0	0	0	0	0	0	0	0	205.189	208.305	209.07	285.743	291.394	294.36	349.782	358.29	369.344	3.09368	12	0	21
A0JLT2	MED19	219541	Mediator of RNA polymerase II transcription subunit 19 OS=Homo sapiens GN=MED19 PE=1 SV=2	0	0	0	0	0	0	0	0	0	0	0	0	0	34.9901	43.8467	33.1253	43.8452	40.4625	45.6991	43.0372	45.0832	47.4061	15.1639	2	0	7
Q8N2G6	ZCCHC24	219654	Zinc finger CCHC domain-containing protein 24 OS=Homo sapiens GN=ZCCHC24 PE=1 SV=1	0	0	0	0	0	0	0	0	0	0	0	0	0	167.329	144.832	160.147	69.7964	59.6743	63.7853	60.2335	56.2813	65.1953	7.88382	2	0	3
E9PR30	FAU	2197	40S ribosomal protein S30 OS=Homo sapiens GN=FAU PE=1 SV=1	110.306	117.415	186.576	223.749	191.124	212.675	184.825	251.45	156.074	12.2449	3	0	15	2232.88	2398.68	2222.85	2456.46	2401.2	2606.2	2505.41	2531.06	2326.89	30.6122	1	2	39
Q2T9J0	TYSND1	219743	Peroxisomal leader peptide-processing protease OS=Homo sapiens GN=TYSND1 PE=1 SV=3	0	0	0	0	0	0	0	0	0	0	0	0	0	12.2737	9.63467	11.7494	10.0244	9.60588	12.3799	6.13489	8.62883	8.46193	1.94346	1	0	2
Q5QJ74	TBCEL	219899	Tubulin-specific chaperone cofactor E-like protein OS=Homo sapiens GN=TBCEL PE=2 SV=2	0	0	0	0	0	0	0	0	0	0	0	0	0	269.478	265.846	277.147	198.709	199.73	202.72	221.972	195.651	216.741	10.6132	4	0	8
Q7Z2W9	MRPL21	219927	39S ribosomal protein L21, mitochondrial OS=Homo sapiens GN=MRPL21 PE=1 SV=2	89.8856	108.812	84.8158	75.3636	95.4053	81.0876	201.919	155.4	161.458	23.9024	6	0	12	354.454	797.224	478.17	506.843	599.19	408.632	410.294	413.844	539.352	33.1707	6	0	21
Q86TB9	PATL1	219988	Protein PAT1 homolog 1 OS=Homo sapiens GN=PATL1 PE=1 SV=2	0	0	0	0	0	0	0	0	0	0	0	0	0	434.481	427.226	428.852	442.762	435.391	450.028	461.976	462.563	448.723	15.5844	12	0	29
O75027-2	ABCB7	22	Isoform 2 of ATP-binding cassette sub-family B member 7, mitochondrial OS=Homo sapiens GN=ABCB7	3.63293	3.31845	2.56299	0.7807	2.56921	3.02899	5.73441	0	7.99499	4.11687	2	0	3	423.098	389.624	399.182	292.208	267.062	286.043	314.646	334.1	328.333	21.1155	12	0	28
P47895	ALDH1A3	220	Aldehyde dehydrogenase family 1 member A3 OS=Homo sapiens GN=ALDH1A3 PE=1 SV=2	57.1112	54.6429	49.0764	31.0719	33.0394	33.2196	61.8636	33.6	64.5326	1.75781	0	0	3	623.932	569.293	569.153	448.336	428.595	436.922	435.903	422.57	436.463	33.5938	13	1	47
P35555	FBN1	2200	Fibrillin-1 OS=Homo sapiens GN=FBN1 PE=1 SV=3	49.8453	45.0082	63.1017	43.511	50.3502	42.3066	33.8962	29.6	29.8037	0.452804	1	0	2	356.731	329.006	358.01	310.196	300.954	299.341	374.228	358.145	360.69	2.47301	5	1	11
Q96BD8	SKA1	220134	Spindle and kinetochore-associated protein 1 OS=Homo sapiens GN=SKA1 PE=1 SV=1	0	0	0	0	0	0	0	0	0	0	0	0	0	86.0152	86.5336	80.4684	145.495	159.313	145.754	200.499	198.172	221.549	13.7255	3	0	8
P51991	HNRNPA3	220988	Heterogeneous nuclear ribonucleoprotein A3 OS=Homo sapiens GN=HNRNPA3 PE=1 SV=2	826.432	726.545	687.64	683.685	821.3	774.975	700.753	744.3	659.987	53.9683	19	0	96	3822.63	3805.25	3964.97	3575.26	3672.98	3694.04	3887.85	3776.47	3986.24	36.7725	13	0	190
P43353	ALDH3B1	221	Aldehyde dehydrogenase family 3 member B1 OS=Homo sapiens GN=ALDH3B1 PE=1 SV=1	122.25	118.655	98.4614	85.9291	75.9483	72.0007	77.2445	64.7	107.073	2.5641	0	0	1	32.1691	32.3832	31.1013	25.8574	21.2961	23.6958	26.0268	22.9779	21.4433	4.91453	1	0	12
Q6NUK4	REEP3	221035	Receptor expression-enhancing protein 3 OS=Homo sapiens GN=REEP3 PE=1 SV=1	0	0	0	0	0	0	0	0	0	0	0	0	0	513.27	485.748	488.487	540.664	507.662	497.951	243.211	267.93	258.954	24.7059	4	0	11
Q15652	JMJD1C	221037	Probable JmjC domain-containing histone demethylation protein 2C OS=Homo sapiens GN=JMJD1C PE=1 SV=2	0	0	0	0	0	0	0	0	0	0.433071	1	0	2	13.9564	13.3815	9.57722	10.7739	10.4215	13.8306	12.8275	12.41	16.6354	0.944882	2	0	4
Q5VUB5	FAM171A1	221061	Protein FAM171A1 OS=Homo sapiens GN=FAM171A1 PE=1 SV=1	0	0	0	0	0	0	0	0	0	0	0	0	0	80.3733	78.5939	81.357	99.5886	97.0557	97.4915	45.9187	45.6649	49.4254	2.47191	1	0	2
Q96KC2	ARL5B	221079	ADP-ribosylation factor-like protein 5B OS=Homo sapiens GN=ARL5B PE=1 SV=1	0	0	0	0	0	0	0	0	0	0	0	0	0	93.3399	90.6373	89.9468	90.1263	90.4403	93.526	61.7207	69.2245	65.2915	8.93855	2	0	3
Q1KMD3	HNRNPUL2	221092	Heterogeneous nuclear ribonucleoprotein U-like protein 2 OS=Homo sapiens GN=HNRNPUL2 PE=1 SV=1	598.144	543.849	547.352	503.083	517.241	509.318	225.452	260.45	214.777	34.8059	22	0	74	6740.91	6465.26	6469.9	5199.17	5051.79	5216.08	4471.87	4552.48	4482.08	51.4056	33	0	210
Q8WVE0	N6AMT2; EEF1AKMT1	221143	N(6)-adenine-specific DNA methyltransferase 2 OS=Homo sapiens GN=N6AMT2 PE=1 SV=1	0	0	0	0	0	0	0	0	0	0	0	0	0	12.5707	12.311	12.9342	8.90021	10.059	9.18818	10.2248	7.75625	11.1544	9.34579	1	0	1
Q8IX90	SKA3	221150	Spindle and kinetochore-associated protein 3 OS=Homo sapiens GN=SKA3 PE=1 SV=2	0	0	0	0	0	0	0	0	0	0	0	0	0	98.3385	100.227	108.361	131.395	118.805	118.286	158.02	144.169	132.65	12.8641	5	0	11
Q8IYU8	EFHA1; MICU2	221154	Calcium uptake protein 2, mitochondrial OS=Homo sapiens GN=MICU2 PE=1 SV=2	18.8482	13.8873	12.5302	9.99296	12.752	14.7477	23.8367	12.1	26.5736	2.99539	1	0	2	155.995	162.273	157.58	128.069	121.433	125.153	101.783	113.532	104.139	5.76037	2	0	7
Q96FN4	CPNE2	221184	Copine-2 OS=Homo sapiens GN=CPNE2 PE=1 SV=3	13.3598	10.0111	16.3272	8.06724	8.83557	7.15041	10.1324	10.8	8.54479	2.73723	1	0	1	793.191	763.503	773.632	661.426	650.527	663.145	611.77	663.79	693.927	31.0219	13	0	44
Q5TFE4	NT5DC1	221294	5'-nucleotidase domain-containing protein 1 OS=Homo sapiens GN=NT5DC1 PE=1 SV=1	21.9343	25.711	23.7788	25.659	18.6738	15.7905	10.3025	12.7	12.9661	10.989	3	0	8	1141.06	1184.26	1147.69	1072.9	1171.37	985.844	1224.56	1213.42	1322.75	42.1978	14	0	54
Q9Y530	OARD1	221443	O-acetyl-ADP-ribose deacetylase 1 OS=Homo sapiens GN=OARD1 PE=1 SV=2	33.419	46.3886	46.288	34.7151	16.7782	31.1092	18.1266	22.2	17.4447	19.0789	3	0	5	146.246	144.297	141.585	98.2302	93.9745	105.084	113.542	113.581	108.563	13.8158	3	0	9
Q6UWU4-2	C6orf89	221477	Isoform 2 of Bombesin receptor-activated protein C6orf89 OS=Homo sapiens GN=C6orf89	0	0	0	0	0	0	0	0	0	0	0	0	0	508.618	494.981	514.652	400.181	418.173	423.285	445.152	430.472	421.414	5.64972	2	0	5
Q8NC56	LEMD2	221496	LEM domain-containing protein 2 OS=Homo sapiens GN=LEMD2 PE=1 SV=1	37.6086	25.3764	24.0043	16.6549	25.7861	18.174	18.2116	19	20.4915	10.5368	4	0	8	888.164	892.01	842.055	700.306	675.085	691.483	714.204	708.533	706.523	39.5626	18	0	57
Q8NB78	KDM1B	221656	Lysine-specific histone demethylase 1B OS=Homo sapiens GN=KDM1B PE=1 SV=3	24.9031	23.2849	20.9548	10.9298	20.209	15.1946	32.5112	26.6	30.3993	1.45985	1	0	2	13.7585	9.45625	11.0582	11.8982	11.0558	6.67352	8.73758	6.49586	8.94272	0.851582	1	0	1
P55899	FCGRT	2217	IgG receptor FcRn large subunit p51 OS=Homo sapiens GN=FCGRT PE=1 SV=1	39.6497	32.9893	30.566	12.9076	10.4022	28.254	25.3189	18.5	28.475	2.46575	1	0	1	238.497	200.142	198.16	151.444	124.831	128.635	163.551	154.059	168.421	20.8219	5	0	17
Q3B726	TWISTNB	221830	DNA-directed RNA polymerase I subunit RPA43 OS=Homo sapiens GN=TWISTNB PE=1 SV=1	53.7712	41.4806	53.4311	69.7165	87.776	71.1813	27.0684	23.9	21.1902	15.0888	4	0	11	291.749	316.472	310.963	527.173	556.824	576.679	394.213	397.847	382.037	25.1479	8	0	23
Q8TAP8	PPP1R35	221908	Protein phosphatase 1 regulatory subunit 35 OS=Homo sapiens GN=PPP1R35 PE=1 SV=1	0	0	0	0	0	0	0	0	0	0	0	0	0	17.2228	15.6117	12.4405	18.4562	20.3898	21.8582	25.3761	16.1912	19.6163	9.09091	1	0	2
Q6PJG6	BRAT1	221927	BRCA1-associated ATM activator 1 OS=Homo sapiens GN=BRAT1 PE=1 SV=2	0	0	0	0	0	0	0	0	0	0	0	0	0	380.041	363.843	380.028	387.581	405.803	409.309	551.397	519.96	523.438	38.6114	18	0	44
P85037	FOXK1	221937	Forkhead box protein K1 OS=Homo sapiens GN=FOXK1 PE=1 SV=1	69.6116	69.0739	64.929	50.3031	72.8308	50.2763	23.0591	25.85	23.103	13.3697	8	0	10	937.16	898.611	910.872	878.825	877.715	883.13	989.391	946.311	943.505	21.146	14	0	32
Q8NCG7	DAGLB	221955	Sn1-specific diacylglycerol lipase beta OS=Homo sapiens GN=DAGLB PE=1 SV=2	0	0	0	0	0	0	0	0	0	0	0	0	0	436.609	448.146	431.172	521.458	492.211	548.099	565.572	586.857	579.354	16.2202	8	0	20
Q7Z7H5	TMED4	222068	Transmembrane emp24 domain-containing protein 4 OS=Homo sapiens GN=TMED4 PE=1 SV=1	0	0	0	0	0	0	0	0	0	12.3348	1	0	3	1132.75	1057.63	1051.82	976.68	921.123	943.288	955.742	954.261	952.833	40.0881	7	0	57
Q6PCB5	RSBN1L	222194	Round spermatid basic protein 1-like protein OS=Homo sapiens GN=RSBN1L PE=1 SV=2	61.6035	73.2569	57.6909	36.1204	52.1048	47.868	113.303	127.5	122.491	9.57447	6	0	17	628.634	632.498	614.324	744.245	733.4	758.944	831.836	867.052	838.308	11.5839	9	0	18
P37268	FDFT1	2222	Squalene synthase OS=Homo sapiens GN=FDFT1 PE=1 SV=1	0	0	0	0	0	0	0	0	0	0	0	0	0	1659.68	1912.08	1907.99	996.401	1053.7	926.604	709.417	784.545	722.341	41.247	15	0	65
Q9UFC0	LRWD1	222229	Leucine-rich repeat and WD repeat-containing protein 1 OS=Homo sapiens GN=LRWD1 PE=1 SV=2	123.588	144.269	111.086	101.517	140.821	114.878	274.887	289.5	235.371	21.9474	11	0	28	420.425	409.875	421.299	457.798	466.565	451.527	557.346	566.352	576.998	21.9474	11	0	28
Q8N0U4	FAM185A	222234	Protein FAM185A OS=Homo sapiens GN=FAM185A PE=2 SV=3	0	0	0	0	0	0	0	0	0	0	0	0	0	134.714	128.998	123.319	96.3096	97.2369	104.358	116.098	117.507	114.909	3.57143	1	0	2
P14324	FDPS	2224	Farnesyl pyrophosphate synthase OS=Homo sapiens GN=FDPS PE=1 SV=4	33.1065	35.0529	33.7697	30.9678	22.2769	30.8858	18.2481	11.2	21.5796	8.83055	3	0	6	2464.94	2599.31	2570.94	2076.14	2158.42	2081.95	1949.22	2040.14	1911.72	19.5704	9	0	75
P49189	ALDH9A1	223	4-trimethylaminobutyraldehyde dehydrogenase OS=Homo sapiens GN=ALDH9A1 PE=1 SV=3	67.6681	68.4047	62.5796	58.8388	45.3684	56.5826	68.0597	49.2	73.1232	13.7652	6	0	11	2396.4	2338.64	2328.89	2016.97	1988.73	1992.63	2062.44	2081.54	2062.6	36.8421	16	0	88
P10109	FDX1	2230	Adrenodoxin, mitochondrial OS=Homo sapiens GN=FDX1 PE=1 SV=1	183.082	351.602	275.687	482.186	323.595	343.691	83.5378	87.65	73.8105	38.0435	8	0	40	121.896	132.298	126.824	139.031	157.455	153.636	133.527	131.808	139.478	29.8913	5	0	15
Q8NHG8	ZNRF2	223082	E3 ubiquitin-protein ligase ZNRF2 OS=Homo sapiens GN=ZNRF2 PE=1 SV=1	0	0	0	0	0	0	0	0	0	0	0	0	0	34.8911	35.3271	45.5165	42.0183	35.2065	36.3175	32.1617	27.2923	29.9052	25.2066	3	0	7
P22570-7	FDXR	2232	Isoform 7 of NADPH:adrenodoxin oxidoreductase, mitochondrial OS=Homo sapiens GN=FDXR	0	0	0	0	0	0	0	0	0	4.21456	1	0	2	749.144	732.413	740.26	558.652	537.25	534.414	650.763	637.903	641.616	36.59	15	0	41
P22830-2	FECH	2235	Isoform 2 of Ferrochelatase, mitochondrial OS=Homo sapiens GN=FECH	87.9031	86.3773	77.5778	66.2554	68.7733	71.082	130.798	82.3	137.621	16.7832	6	0	10	2003.54	1936.84	1967.87	1575.9	1539.75	1537.23	1473.95	1544.12	1546.9	34.965	12	0	52
P39748	FEN1	2237	Flap endonuclease 1 OS=Homo sapiens GN=FEN1 PE=1 SV=1	1031.01	1015.71	1029.39	936.918	1228.02	967.937	833.677	672.05	660.194	53.9474	18	0	109	2583.38	2707.16	2638.57	2991.12	3189.24	3209.53	2969.01	3281.67	3305.01	48.6842	13	1	105
P51648-2	ALDH3A2	224	Isoform 2 of Fatty aldehyde dehydrogenase OS=Homo sapiens GN=ALDH3A2	402.015	343.878	302.717	295.235	316.122	320.055	554.27	447.8	752.846	26.9685	15	0	53	8094.04	7623.12	7846.9	5581.41	5317.81	5453.96	5099.86	5002.3	5068.22	32.4803	16	0	189
P16591	FER	2241	Tyrosine-protein kinase Fer OS=Homo sapiens GN=FER PE=1 SV=2	0	0	0	0	0	0	0	0	0	0	0	0	0	45.8286	44.605	39.3949	36.5377	32.4425	41.0083	37.553	37.5209	43.6559	5.96107	4	0	7
A0A087WUF6	FGF2	2247	Fibroblast growth factor 2 OS=Homo sapiens GN=FGF2 PE=4 SV=1	131.576	119.325	136.574	157.806	215.39	155.695	168.4	206.2	136.041	29.1667	6	0	35	45.1357	49.0208	49.6633	61.2709	62.6648	67.8475	59.9546	54.2453	64.0414	16.6667	5	0	12
P04075-2	ALDOA	226	Isoform 2 of Fructose-bisphosphate aldolase A OS=Homo sapiens GN=ALDOA	1226	1172.14	1042.58	1426.31	1173.33	1434.77	1370.77	1202.35	1609.43	61.244	18	6	188	18009.3	17803.8	18179.6	16175.4	15670.9	15917.4	17600.8	17249.2	17331.9	74.8804	9	23	1221
P07954	FH	2271	Fumarate hydratase, mitochondrial OS=Homo sapiens GN=FH PE=1 SV=3	371.476	345.788	307.772	409.685	372.253	397.866	565.945	349.95	643.23	37.8431	14	0	57	6156.77	5966	6047.96	5997.85	5910.61	5947.61	6442.47	6174.56	6202.36	59.8039	22	0	234
Q13642-4	FHL1	2273	Isoform 4 of Four and a half LIM domains protein 1 OS=Homo sapiens GN=FHL1	521.198	462.77	463.912	381.893	431.047	422.594	159.64	184.9	148.973	50.8091	14	0	47	3839.51	3868.36	3759.3	2499.32	2279.04	2554.8	2800.07	2739.94	2770.13	61.8123	16	0	121
J3KNW4	FHL2	2274	Four and a half LIM domains protein 2 OS=Homo sapiens GN=FHL2 PE=1 SV=1	203.268	193.572	184.488	325.344	406.029	384.012	154.623	151.75	146.269	30.0771	10	0	26	2227.98	2327.4	2247.93	4552.22	4086.99	4795.94	3430.1	3495.35	3217.6	53.7275	19	0	118
Q13643	FHL3	2275	Four and a half LIM domains protein 3 OS=Homo sapiens GN=FHL3 PE=1 SV=4	0	0	0	0	0	0	0	0	0	0	0	0	0	354.899	363.129	372.722	416.389	422.704	417.24	373.02	343.408	368.767	51.4286	7	0	32
O15234	CASC3	22794	Protein CASC3 OS=Homo sapiens GN=CASC3 PE=1 SV=2	107.347	115.016	158.063	89.4422	72.9561	65.2971	31.272	47.6	28.3834	9.24609	6	0	14	154.164	161.425	161.134	205.079	196.785	198.271	210.678	209.467	233.857	6.25889	4	0	8
Q14112	NID2	22795	Nidogen-2 OS=Homo sapiens GN=NID2 PE=1 SV=3	13.6528	14.3614	19.4834	10.8778	8.39692	11.0235	46.58	73.1	61.2796	1.23636	1	0	2	43.1561	51.4741	45.1215	32.9776	26.7334	36.7527	80.3113	82.0223	85.5809	2.10909	2	0	4
Q14746	COG2	22796	Conserved oligomeric Golgi complex subunit 2 OS=Homo sapiens GN=COG2 PE=1 SV=1	0	0	0	0	0	0	0	0	0	0	0	0	0	912.613	850.126	879.919	817.039	794.479	803.676	852.378	810.334	823.5	34.1463	19	0	54
P62942	FKBP1A	2280	Peptidyl-prolyl cis-trans isomerase FKBP1A OS=Homo sapiens GN=FKBP1A PE=1 SV=2	244.764	283.769	310.477	477.45	305.83	399.678	79.1276	132.4	91.656	34.2593	3	0	31	1801.12	1772.02	1808.12	2050.19	2147.19	2053.85	1836.98	1805.61	1886.82	59.2593	6	0	90
P62070-4	RRAS2	22800	Isoform 4 of Ras-related protein R-Ras2 OS=Homo sapiens GN=RRAS2	218.776	214.89	185.247	220.834	248.117	223.699	450.613	370.5	483.8	47.1429	6	3	22	1131.41	1253.8	1201.6	1791.33	1850.58	1850.69	1500.91	1739.68	1578.58	50	9	3	74
Q9UKX5-2	ITGA11	22801	Isoform 2 of Integrin alpha-11 OS=Homo sapiens GN=ITGA11	0	0	0	0	0	0	0	0	0	0	0	0	0	121.599	103.573	117.79	58.7414	49.1169	52.2276	42.5724	34.176	32.79	5.21447	6	0	10
Q9H0D6	XRN2	22803	5'-3' exoribonuclease 2 OS=Homo sapiens GN=XRN2 PE=1 SV=1	72.8538	64.0684	59.6962	57.6937	80.9927	73.9869	82.2135	139.3	88.4832	16.3158	11	0	21	4000.35	4102.94	4048.84	4339.69	4253.55	4241.46	4098.9	4181.93	4153.9	36.2105	31	0	178
F8VVA7	COPZ1	22818	Coatomer subunit zeta-1 OS=Homo sapiens GN=COPZ1 PE=1 SV=1	115.121	112.353	108.191	75.5978	75.0553	64.7013	64.585	53.45	68.2438	24.2424	4	0	17	902.318	868.726	891.718	1009.47	996.021	981.782	942.078	967.592	953.506	28.2828	4	0	40
Q9Y678	COPG1	22820	Coatomer subunit gamma-1 OS=Homo sapiens GN=COPG1 PE=1 SV=1	191.568	192.721	161.705	227.444	243.667	241.376	210.302	238	223.894	28.4897	18	1	42	6383.83	6201.87	6302.4	6937.85	7018.91	7062.96	6784.54	6845.76	6872.77	62.8146	41	2	273
Q14644	RASA3	22821	Ras GTPase-activating protein 3 OS=Homo sapiens GN=RASA3 PE=1 SV=3	0	0	0	0	0	0	0	0	0	0	0	0	0	325.155	314.554	317.924	277.921	288.358	282.222	228.571	257.653	231.645	20.8633	12	0	29
Q8WV24	PHLDA1	22822	Pleckstrin homology-like domain family A member 1 OS=Homo sapiens GN=PHLDA1 PE=1 SV=4	114.867	106.218	102.757	94.1004	106.121	95.1402	112.429	87	92.5723	6.23441	2	0	4	192.223	180.427	174.315	179.456	173.404	173.318	155.324	172.867	158.036	11.4713	5	0	12
Q9Y483	MTF2	22823	Metal-response element-binding transcription factor 2 OS=Homo sapiens GN=MTF2 PE=1 SV=2	106.663	116.564	98.2241	90.9516	123.118	105.32	156.506	147.55	126.408	25.9696	12	1	28	46.2245	49.1547	47.2937	64.7373	60.8977	65.3812	69.157	75.5265	65.4838	3.70995	1	0	2
O75937	DNAJC8	22826	DnaJ homolog subfamily C member 8 OS=Homo sapiens GN=DNAJC8 PE=1 SV=2	431.83	421.025	476.015	401.8	435.747	394.564	119.366	123.3	94.3134	37.5494	12	0	42	1807.26	1747.58	1838.83	1751.98	1778.81	1746.05	1810.03	1698.04	1738.59	47.4308	14	0	60
Q9UHX1-2	PUF60	22827	Isoform 2 of Poly(U)-binding-splicing factor PUF60 OS=Homo sapiens GN=PUF60	290.156	262.283	260.499	307.752	291.386	318.342	229.267	234.05	265.232	39.1144	15	0	54	4051.52	4131.71	3992.02	4752.71	4728.54	4775.92	4575.05	4780.42	4646.37	56.2731	23	0	183
Q9UPN6-2	SCAF8	22828	Isoform 2 of Protein SCAF8 OS=Homo sapiens GN=SCAF8	36.173	33.0451	47.7237	36.1724	29.2012	25.9202	8.40723	9.4	6.73503	1.86986	1	0	4	537.818	519.871	543.285	580.434	579.797	545.053	342.764	334.294	344.439	12.4159	11	0	36
O94955	RHOBTB3	22836	Rho-related BTB domain-containing protein 3 OS=Homo sapiens GN=RHOBTB3 PE=1 SV=2	0	0	0	0	0	0	0	0	0	0	0	0	0	350.693	259.066	371.142	367.906	341.734	366.85	98.6231	119.931	93.0813	4.09165	2	0	4
Q9Y2H0-3	DLGAP4	22839	Isoform 3 of Disks large-associated protein 4 OS=Homo sapiens GN=DLGAP4	0	0	0	0	0	0	0	0	0	0	0	0	0	591.219	599.178	581.149	659.365	661.583	651.926	675.675	665.147	684.743	27.1523	11	0	29
Q2M2I8	AAK1	22848	AP2-associated protein kinase 1 OS=Homo sapiens GN=AAK1 PE=1 SV=3	7.26585	4.35024	5.95657	5.20467	6.54835	8.54077	3.88774	5.6	4.58166	2.08117	1	0	2	974.872	927.649	979.838	826.126	842.146	813.106	974.751	940.3	907.061	32.9865	16	1	61
Q8NE35	CPEB3	22849	Cytoplasmic polyadenylation element-binding protein 3 OS=Homo sapiens GN=CPEB3 PE=1 SV=2	0	0	0	0	0	0	0	0	0	0	0	0	0	51.8665	41.5718	40.3823	48.8106	45.0389	48.0687	48.2426	39.4599	36.8286	6.44699	1	0	9
Q86X52	CHSY1	22856	Chondroitin sulfate synthase 1 OS=Homo sapiens GN=CHSY1 PE=1 SV=3	0	0	0	0	0	0	0	0	0	0	0	0	0	116.007	120.79	116.901	121.605	113.549	103.585	105.037	107.327	102.216	3.49127	2	0	5
P26885	FKBP2	2286	Peptidyl-prolyl cis-trans isomerase FKBP2 OS=Homo sapiens GN=FKBP2 PE=1 SV=2	90.3349	98.689	133.702	233.273	171.448	233.381	120.058	127.5	153.692	45.7746	4	0	9	2127.37	2118.33	2128.71	1847.87	1809.58	1819.12	1764.34	1788.98	1767.39	57.7465	9	0	57
Q9Y2H6	FNDC3A	22862	Fibronectin type-III domain-containing protein 3A OS=Homo sapiens GN=FNDC3A PE=1 SV=4	4.66811	6.97153	3.58343	7.39063	8.55358	8.78905	14.7005	21.3	11.8894	2.33723	3	0	6	717.272	725.5	749.59	829.921	795.974	855.565	799.906	873.839	818.74	26.2104	23	0	63
Q9NYY8	FASTKD2	22868	FAST kinase domain-containing protein 2 OS=Homo sapiens GN=FASTKD2 PE=1 SV=1	21.3679	21.5281	22.2363	38.6707	38.0368	42.4059	52.6546	52	53.2846	7.60563	4	0	7	321.394	335.608	323.305	413.157	420.801	397.945	414.152	439.295	425.404	20.7042	12	0	30
Q00688	FKBP3	2287	Peptidyl-prolyl cis-trans isomerase FKBP3 OS=Homo sapiens GN=FKBP3 PE=1 SV=1	203.991	226.338	179.753	424.337	222.941	278.618	175.179	330.6	172.35	33.9286	7	0	21	1819.04	1797.53	1752.24	1487.6	1523.35	1585.78	1535.21	1534.86	1578.97	52.6786	11	0	48
Q9UPN7	PPP6R1	22870	Serine/threonine-protein phosphatase 6 regulatory subunit 1 OS=Homo sapiens GN=PPP6R1 PE=1 SV=5	15.938	13.4411	22.2837	31.7485	22.9349	26.2182	5.17555	7.7	5.84161	5.78888	2	0	6	324.512	325.616	316.887	378.68	390.896	390.691	430.604	384.71	395.836	25.0851	13	0	34
D6REX3	SEC31A	22872	Protein transport protein Sec31A OS=Homo sapiens GN=SEC31A PE=1 SV=1	325.039	272.043	257.865	281.937	305.877	318.59	193.512	178.4	206.323	21.1031	22	0	60	8608.35	8239.34	8444.19	7673.9	7711.17	7598.68	6717.89	6495.47	6617.9	38.4492	25	22	277
Q5VTI5	PLEKHA6	22874	Pleckstrin homology domain-containing family A member 6 OS=Homo sapiens GN=PLEKHA6 PE=1 SV=1	0	0	0	0	0	0	0	0	0	0	0	0	0	348.713	331.415	335.746	183.438	173.087	165.339	91.9304	99.0376	90.5331	9.64419	10	0	24
Q9Y2H2	INPP5F	22876	Phosphatidylinositide phosphatase SAC2 OS=Homo sapiens GN=INPP5F PE=1 SV=3	0	0	0	0	0	0	0	0	0	0	0	0	0	89.0837	82.4299	88.0709	90.4074	79.1126	85.0149	80.1254	82.8949	79.4268	3.26855	4	0	8
Q9Y2L5	TRAPPC8	22878	Trafficking protein particle complex subunit 8 OS=Homo sapiens GN=TRAPPC8 PE=1 SV=2	0	0	0	0	0	0	0	0	0	0	0	0	0	1191.64	1125.12	1199.32	1048.16	1023.75	1010.22	1045.63	1034.2	1053.13	10.453	13	0	26
Q7L1V2	MON1B	22879	Vacuolar fusion protein MON1 homolog B OS=Homo sapiens GN=MON1B PE=1 SV=1	0	0	0	0	0	0	0	0	0	0	0	0	0	57.5084	62.1793	64.1772	52.7454	49.6606	45.8442	56.9801	53.2273	56.6373	8.59232	3	0	6
Q02790	FKBP4	2288	Peptidyl-prolyl cis-trans isomerase FKBP4 OS=Homo sapiens GN=FKBP4 PE=1 SV=3	507.799	530.994	488.51	562.911	476.416	573.498	272.798	254.3	361.951	55.1198	20	0	54	7389.64	7505.01	7385.96	9488.46	9410.41	9784.5	9949.77	10112.7	9792.38	72.3312	31	0	279
Q9Y6X9	MORC2	22880	MORC family CW-type zinc finger protein 2 OS=Homo sapiens GN=MORC2 PE=1 SV=2	293.564	340.782	258.019	182.215	269.955	193.309	164.974	165.3	157.162	19.4767	18	0	45	1019.41	933.136	1033.65	1149.16	1197.56	1202.1	1106.98	1105.75	1107.65	6.78295	5	0	13
O94985	CLSTN1	22883	Calsyntenin-1 OS=Homo sapiens GN=CLSTN1 PE=1 SV=1	0	0	0	0	0	0	0	0	0	0	0	0	0	28.1603	35.3717	34.9519	40.9878	35.7049	37.4781	45.8723	50.6095	56.1084	2.65036	3	0	5
Q9Y2I8-2	WDR37	22884	Isoform 2 of WD repeat-containing protein 37 OS=Homo sapiens GN=WDR37	0	0	0	0	0	0	0	0	0	0	0	0	0	50.2828	58.4325	48.1823	36.6314	36.0674	39.1707	39.8768	46.9253	45.4829	2.22222	1	0	1
O94929	ABLIM3	22885	Actin-binding LIM protein 3 OS=Homo sapiens GN=ABLIM3 PE=1 SV=3	0	0	0	0	0	0	0	0	0	0	0	0	0	119.224	120.79	106.584	120.621	111.464	109.533	66.7402	68.0611	66.7339	9.22401	6	0	11
Q9UPW0	FOXJ3	22887	Forkhead box protein J3 OS=Homo sapiens GN=FOXJ3 PE=1 SV=2	51.7594	58.0868	60.8946	0	46.6217	29.3465	17.1546	24.9	17.4332	1.1254	1	0	2	129.815	122.887	124.06	147.837	138.334	136.517	122.28	126.378	127.891	9.48553	4	0	9
Q7Z7F0	KIAA0907	22889	UPF0469 protein KIAA0907 OS=Homo sapiens GN=KIAA0907 PE=1 SV=1	0	0	0	0	0	0	0	0	0	0	0	0	0	140.406	140.283	149.089	167.23	162.666	176.22	142.59	149.162	137.554	8.79479	4	0	8
Q13451	FKBP5	2289	Peptidyl-prolyl cis-trans isomerase FKBP5 OS=Homo sapiens GN=FKBP5 PE=1 SV=2	21.5046	29.4199	25.179	25.9713	21.0863	24.4802	13.6557	39.8	11.7519	3.71991	2	0	5	1451.02	1469.38	1456.92	1377.38	1386.92	1380.98	1449.04	1440	1502.04	47.2648	18	0	51
Q9Y2L1	DIS3	22894	Exosome complex exonuclease RRP44 OS=Homo sapiens GN=DIS3 PE=1 SV=2	332.803	331.552	269.505	251.385	373.005	307.517	198.372	179.4	197.103	21.7119	16	0	45	2545.37	2480.53	2535.69	3006.26	2986.66	3012.18	2625.78	2605.71	2633.34	43.1106	34	0	117
E9PF32	DENND3	22898	DENN domain-containing protein 3 OS=Homo sapiens GN=DENND3 PE=4 SV=1	0	0	0	0	0	0	0	0	0	0	0	0	0	117.194	122.307	120.258	92	82.6468	94.5899	82.6352	92.5902	87.1194	1.4867	2	0	4
O95208	EPN2	22905	Epsin-2 OS=Homo sapiens GN=EPN2 PE=1 SV=3	0	0	0	0	0	0	0	0	0	0	0	0	0	134.071	122.485	133.439	161.609	155.235	154.748	149.422	141.842	133.9	7.33229	5	0	13
Q7L2E3-2	DHX30	22907	Isoform 2 of Putative ATP-dependent RNA helicase DHX30 OS=Homo sapiens GN=DHX30	10.4105	12.6882	7.90254	10.6175	18.4544	16.1877	24.9787	18.3	22.2898	3.51882	3	0	5	2838.95	2798.29	2834.76	3188.05	3068.31	3192.07	3022.32	3172.11	3053.89	42.9624	41	0	119
Q9NTJ5	SACM1L	22908	Phosphatidylinositide phosphatase SAC1 OS=Homo sapiens GN=SACM1L PE=1 SV=2	147.944	126.436	120.033	130.897	131.531	144.101	255.692	194	301.679	15.1618	9	0	24	1531.1	1535.88	1495.43	1410.45	1364.35	1462.95	1513.88	1549.07	1482.47	43.9523	22	0	57
O94967-4	WDR47	22911	Isoform 4 of WD repeat-containing protein 47 OS=Homo sapiens GN=WDR47	8.30104	6.27438	9.96717	38.5666	28.6059	46.3784	6.82784	3.5	3.80277	2.69687	1	0	1	100.417	99.6921	103.967	104.695	96.1948	108.759	95.0444	92.6387	92.4082	9.16936	6	0	12
Q9UKM9	RALY	22913	RNA-binding protein Raly OS=Homo sapiens GN=RALY PE=1 SV=1	775.766	565.377	596.132	473.287	536.291	561.978	404.483	425.95	393.117	44.7712	14	0	61	5222.93	5180.91	5029.72	4114.42	3914.35	4287.45	3426.38	3648.35	3527.62	61.1111	17	0	120
P52298	NCBP2	22916	Nuclear cap-binding protein subunit 2 OS=Homo sapiens GN=NCBP2 PE=1 SV=1	15.8794	15.5326	15.9712	10.9818	14.7886	14.0525	11.7361	8.4	11.8665	12.1795	2	0	4	466.749	462.464	494.609	490.495	458.409	489.44	499.018	521.268	508.678	30.1282	5	0	18
Q15691	MAPRE1	22919	Microtubule-associated protein RP/EB family member 1 OS=Homo sapiens GN=MAPRE1 PE=1 SV=3	326.055	317.051	314.084	335.883	316.342	338.527	251.221	244.45	288.782	59.7015	9	2	40	2933.33	3042.64	2990.36	3868.73	3842.67	3960.01	3884.13	3943.37	3762.72	65.2985	10	2	116
Q92845	KIFAP3	22920	Kinesin-associated protein 3 OS=Homo sapiens GN=KIFAP3 PE=1 SV=2	0	0	0	0	0	0	0	0	0	0	0	0	0	366.134	345.287	374.795	344.204	343.682	350.505	347.737	351.358	356.507	12.8788	8	0	22
Q9UPY8-2	MAPRE3	22924	Isoform 2 of Microtubule-associated protein RP/EB family member 3 OS=Homo sapiens GN=MAPRE3	17.9498	16.1461	16.3746	16.9152	16.0105	17.3298	8.06706	30.5	12.4392	9.77444	1	0	9	242.852	246.353	251.476	239.369	240.328	249.87	243.025	222.12	225.636	22.9323	4	0	47
J3KR58	SEPHS2	22928	Selenide, water dikinase 2 OS=Homo sapiens GN=SEPHS2 PE=1 SV=1	0	0	0	0	0	0	0	0	0	0	0	0	0	456.801	452.116	413.795	508.717	462.895	532.238	480.381	524.226	457.137	6.21118	3	0	6
P49903	SEPHS1	22929	Selenide, water dikinase 1 OS=Homo sapiens GN=SEPHS1 PE=1 SV=2	48.2828	61.4331	48.0797	29.4584	33.6504	30.7865	17.3733	18.6	21.3276	8.41837	2	0	6	621.556	617.912	630.22	560.853	563.666	551.823	615.209	599.946	585.941	37.7551	9	0	37
Q15042	RAB3GAP1	22930	Rab3 GTPase-activating protein catalytic subunit OS=Homo sapiens GN=RAB3GAP1 PE=1 SV=3	16.7388	19.0741	14.8321	16.2906	15.6659	19.4153	18.7583	19.1	17.2957	0.815494	1	0	2	1710.21	1653.77	1715.95	1729.17	1730.87	1793.34	1747.24	1670.65	1665.27	30.7849	26	0	87
Q9NP72	RAB18	22931	Ras-related protein Rab-18 OS=Homo sapiens GN=RAB18 PE=1 SV=1	148.696	139.933	132.445	194.342	190.591	163.516	312.453	247.4	405.499	31.5534	5	0	19	1307.35	1360.81	1358.09	1603.91	1637.85	1606.67	1668.46	1786.6	1669.16	65.0485	11	0	60
A0A087WYM3	SIRT2	22933	NAD-dependent protein deacetylase sirtuin-2 OS=Homo sapiens GN=SIRT2 PE=4 SV=1	0	0	0	0	0	0	0	0	0	0	0	0	0	135.259	136.67	139.709	124.041	112.235	122.203	119.863	131.032	114.284	11.3111	4	0	11
P49247	LOC101060545; RPIA	22934	Ribose-5-phosphate isomerase OS=Homo sapiens GN=RPIA PE=1 SV=3	34.2784	36.3914	34.2681	28.2093	28.4179	26.814	30.9561	29.2	28.7728	7.71704	2	0	3	195.786	220.17	206.453	275.438	253.559	280.481	224.76	254.696	217.606	19.9357	6	0	12
O00472	ELL2	22936	RNA polymerase II elongation factor ELL2 OS=Homo sapiens GN=ELL2 PE=1 SV=2	13.3012	7.55714	18.4155	20.09	13.88	13.0594	2.72142	1.2	1.87848	1.09375	1	0	2	0	0	0	0	0	0	0	0	0	5.78125	4	0	8
Q12770	SCAP	22937	Sterol regulatory element-binding protein cleavage-activating protein OS=Homo sapiens GN=SCAP PE=1 SV=4	0	0	0	0	0	0	0	0	0	0	0	0	0	141.247	125.786	142.276	97.2933	89.6247	89.3672	65.253	68.1096	76.9267	4.22205	3	0	7
Q13573	SNW1	22938	SNW domain-containing protein 1 OS=Homo sapiens GN=SNW1 PE=1 SV=1	9.17997	7.55714	8.92299	8.43156	13.645	12.4139	7.32596	6.55	5.61253	6.52985	3	0	6	1086.47	1111.38	1061.59	1199.47	1216.46	1224.59	1003.01	997.114	1018.41	43.097	18	0	61
O60870	KIN	22944	DNA/RNA-binding protein KIN17 OS=Homo sapiens GN=KIN PE=1 SV=2	0	0	0	0	0	0	0	0	0	0	0	0	0	53.3512	75.65	69.3608	72.888	61.7586	71.3777	65.3459	56.2813	72.4553	16.0305	6	0	11
P48643	CCT5	22948	T-complex protein 1 subunit epsilon OS=Homo sapiens GN=CCT5 PE=1 SV=1	665.607	602.787	531.843	1047.67	954.696	1194.07	691.252	610.85	894.282	43.9926	23	0	91	11531.2	11788.7	11752.4	14533.5	15326.1	15203.2	15301	16195.8	15550.4	71.5342	38	1	389
Q14914	PTGR1	22949	Prostaglandin reductase 1 OS=Homo sapiens GN=PTGR1 PE=1 SV=2	964.405	1142.65	925.724	614.697	479.267	506.487	267.804	261.35	374.424	43.769	12	0	85	11213.8	11153.9	11161.8	8146.64	7865.72	8066.02	7955.56	7784.42	7755.7	60.1824	17	0	418
Q9BWU0	SLC4A1AP	22950	Kanadaptin OS=Homo sapiens GN=SLC4A1AP PE=1 SV=1	0	0	0	0	0	0	0	0	0	0	0	0	0	262.945	285.293	263.028	294.409	335.254	304.903	345.878	354.945	380.595	20.603	13	0	23
Q13049	TRIM32	22954	E3 ubiquitin-protein ligase TRIM32 OS=Homo sapiens GN=TRIM32 PE=1 SV=2	0	0	0	0	0	0	0	0	0	0	0	0	0	526.138	523.707	543.334	551.579	574.314	581.709	569.058	572.557	594.595	20.5207	10	0	25
Q96GD3	SCMH1	22955	Polycomb protein SCMH1 OS=Homo sapiens GN=SCMH1 PE=1 SV=1	41.7982	46.9045	38.9431	25.8152	39.8227	30.5879	86.818	104.8	76.17	3.78788	2	0	3	0	0	0	0	0	0	0	0	0	0	0	0	0
Q9ULW0	TPX2	22974	Targeting protein for Xklp2 OS=Homo sapiens GN=TPX2 PE=1 SV=2	441.147	657.722	442.329	862.752	1735.67	1488.33	6808.58	6548.15	5940.87	60.1071	54	0	270	1056.88	1272.58	1130.16	4592.18	5151.11	5066.51	9962.42	8875.62	9464.19	47.1218	37	0	145
Q6ZW49	PAXIP1	22976	PAX-interacting protein 1 OS=Homo sapiens GN=PAXIP1 PE=1 SV=2	0	0	0	0	0	0	0	0	0	0	0	0	0	61.9626	61.198	66.5468	83.1467	77.5267	81.4363	50.3805	49.4946	47.2618	4.58372	4	0	7
P49902	NT5C2	22978	Cytosolic purine 5'-nucleotidase OS=Homo sapiens GN=NT5C2 PE=1 SV=1	0	0	0	0	0	0	0	0	0	0	0	0	0	1061.18	1036.17	1069.88	892.222	871.779	895.848	1008.91	951.256	975.045	37.6114	6	7	61
Q9BQ70	TCF25	22980	Transcription factor 25 OS=Homo sapiens GN=TCF25 PE=1 SV=1	80.315	69.0042	62.1643	83.8212	99.8074	107.703	135.378	111.65	127.702	10.2071	5	0	13	1774.35	1752.89	1759.25	1836.16	1695.44	1787.97	1713.63	1664.39	1746.38	38.6095	21	0	70
Q9Y2E4	DIP2C	22982	Disco-interacting protein 2 homolog C OS=Homo sapiens GN=DIP2C PE=2 SV=2	0	0	0	0	0	0	0	0	0	0	0	0	0	39.6917	37.825	40.5798	59.0224	42.6827	41.2018	46.5694	45.2771	47.1176	3.79177	2	0	12
Q14690	PDCD11	22984	Protein RRP5 homolog OS=Homo sapiens GN=PDCD11 PE=1 SV=3	5.64471	4.48967	3.82075	7.1304	7.86428	9.23595	1.82238	1.6	2.51991	1.0155	1	0	2	3495.49	3485.25	3506.64	4381.62	4201.44	4334.84	1241.71	1343.14	1230.01	25.7082	42	0	118
E7EQT4	ACIN1	22985	Apoptotic chromatin condensation inducer in the nucleus OS=Homo sapiens GN=ACIN1 PE=1 SV=2	2033.92	1444.03	2940.48	1911.62	1677.68	1704.31	823.812	1226.05	770.096	35.05	43	0	189	2816.28	2592.97	2676.73	2297.94	2273.01	2348.02	2449.36	2200.59	2269	31.1299	20	13	128
Q9Y2K7	KDM2A	22992	Lysine-specific demethylase 2A OS=Homo sapiens GN=KDM2A PE=1 SV=3	1193.77	1179.9	1058.43	673.718	1156.38	867.856	1347.87	1360.9	1251.71	43.9759	40	2	135	1797.31	1811.81	1828.95	2134.36	2072.38	2205.84	2400	2464.74	2402.52	23.1497	23	0	67
Q9UPN4-2	AZI1; CEP131	22994	Isoform 2 of Centrosomal protein of 131 kDa OS=Homo sapiens GN=CEP131	0	0	0	0	0	0	0	0	0	0	0	0	0	661.793	654.934	669.665	623.53	611.786	640.03	610.98	588.166	603.009	18.3333	17	0	42
Q9UPQ0	LIMCH1	22998	LIM and calponin homology domains-containing protein 1 OS=Homo sapiens GN=LIMCH1 PE=1 SV=4	7.36351	9.48128	7.40418	9.4725	7.17498	8.19318	6.29328	10.9	5.88743	1.10803	1	0	2	2027.79	1794.5	1873.73	795.913	772.096	722.143	280.253	266.233	269.916	26.5928	24	0	65
Q8NE71	ABCF1	23	ATP-binding cassette sub-family F member 1 OS=Homo sapiens GN=ABCF1 PE=1 SV=2	244.06	247.894	268.971	374.684	349.961	428.578	1354.85	1141.4	1033.17	38.3432	25	0	82	2260.2	2293.45	2274.29	2468.59	2509.99	2458.81	2489.23	2582.59	2557.47	42.6036	17	11	119
P09972	ALDOC	230	Fructose-bisphosphate aldolase C OS=Homo sapiens GN=ALDOC PE=1 SV=2	75.0414	74.1213	65.107	80.8285	67.849	86.5249	73.8549	70.45	96.0086	20.0549	1	0	63	988.037	1015.39	1015.48	901.076	834.942	869.202	956.021	954.988	951.679	20.0549	1	0	213
Q8IZQ1	WDFY3	23001	WD repeat and FYVE domain-containing protein 3 OS=Homo sapiens GN=WDFY3 PE=1 SV=2	0	0	0	0	0	0	0	0	0	0	0	0	0	129.369	127.838	126.873	106.615	107.568	96.9112	95.0908	93.7537	95.1006	0.39705	1	0	2
Q4KWH8	PLCH1	23007	1-phosphatidylinositol 4,5-bisphosphate phosphodiesterase eta-1 OS=Homo sapiens GN=PLCH1 PE=1 SV=1	20.7428	20.4126	21.0734	17.9561	19.6137	18.2733	39.2419	18.9	50.9938	0.472534	1	0	4	482.289	407.868	464.199	490.027	521.255	459.699	508.731	413.747	480.84	0.472534	1	0	12
Q6PID8	KLHDC10	23008	Kelch domain-containing protein 10 OS=Homo sapiens GN=KLHDC10 PE=1 SV=1	0	0	0	0	0	0	0	0	0	0	0	0	0	98.289	97.6848	100.413	99.4012	93.0683	86.0788	99.2737	107.036	110.967	9.27602	3	0	5
Q9UL25	RAB21	23011	Ras-related protein Rab-21 OS=Homo sapiens GN=RAB21 PE=1 SV=3	60.5878	53.4577	49.6104	60.4782	68.93	64.2544	141.198	64.55	133.28	25.7778	5	0	12	674.066	692.046	700.174	760.968	728.688	817.168	867.855	909.42	887.878	45.7778	8	0	36
Q9Y2H1	STK38L	23012	Serine/threonine-protein kinase 38-like OS=Homo sapiens GN=STK38L PE=1 SV=3	0	0	0	0	0	0	0	0	0	0	0	0	0	78.5916	84.7048	67.9291	95.888	93.2949	86.514	70.5048	76.3021	63.6087	8.62069	2	0	12
Q96T58	SPEN	23013	Msx2-interacting protein OS=Homo sapiens GN=SPEN PE=1 SV=1	111.41	142.526	138.116	128.868	132.909	123.196	236.447	300.9	252.976	3.76638	9	0	18	835.902	885.319	845.757	1150.38	1083.56	1173.38	938.918	966.914	906.004	7.20524	18	0	32
O94952	FBXO21	23014	F-box only protein 21 OS=Homo sapiens GN=FBXO21 PE=2 SV=2	0	0	0	0	0	0	0	0	0	0	0	0	0	131.745	136.937	136.944	158.236	139.285	153.588	132.272	133.795	133.66	14.9682	6	0	10
Q15024	EXOSC7	23016	Exosome complex component RRP42 OS=Homo sapiens GN=EXOSC7 PE=1 SV=3	140.356	121.388	156.01	106.279	129.212	93.7498	101.203	75.7	113.74	24.3986	5	0	11	672.532	701.903	719.328	804.438	814.325	806.094	978.097	937.682	946.727	46.3918	12	0	45
A5YKK6	CNOT1	23019	CCR4-NOT transcription complex subunit 1 OS=Homo sapiens GN=CNOT1 PE=1 SV=2	15.352	11.8516	11.6996	12.0228	18.5798	15.8401	13.8015	10.2	16.1503	0.505051	1	0	2	4325.36	4213.34	4354.87	4474.37	4385.58	4416.86	3865.12	3833.28	3828.98	28.4933	57	0	173
O75643	SNRNP200	23020	U5 small nuclear ribonucleoprotein 200 kDa helicase OS=Homo sapiens GN=SNRNP200 PE=1 SV=2	380.305	311.99	295.337	240.716	397.162	359.507	291.07	295.6	309.995	8.19288	17	0	37	13120	12863.2	12906.2	12877.5	12418.8	12990	14289	14232.4	13961.3	44.9906	85	0	444
Q8WX93	PALLD	23022	Palladin OS=Homo sapiens GN=PALLD PE=1 SV=3	196.295	182.333	175.624	245.062	270.237	297.611	245.389	243.15	243.916	13.2321	12	0	29	1585.84	1837.5	1781.81	2557.36	2575.15	2621	2628.2	2591.7	2590.07	32.6826	30	1	140
O60341-2	KDM1A	23028	Isoform 2 of Lysine-specific histone demethylase 1A OS=Homo sapiens GN=KDM1A	258.602	269.157	209.761	174.2	228.096	182.534	310.436	222.7	310.682	18.9498	12	0	24	1723.62	1657.03	1654.64	1621.85	1586.24	1653.29	1924.73	1867.07	1859.13	32.9909	23	0	87
P42696	RBM34	23029	RNA-binding protein 34 OS=Homo sapiens GN=RBM34 PE=1 SV=2	161.685	122.364	145.426	89.0779	104.147	94.3457	70.4167	77.9	59.699	26.7442	9	0	19	534.155	544.983	565.253	722.369	696.019	696.416	199.012	228.906	201.884	34.6512	12	0	30
F5GX28	KDM4B	23030	Lysine-specific demethylase 4B OS=Homo sapiens GN=KDM4B PE=1 SV=2	0	0	0	0	0	0	0	0	0	0	0	0	0	79.5814	92.243	94.0937	48.4359	64.6132	47.972	36.3446	37.5209	39.8095	4.60177	3	0	6
Q8TEY7	USP33	23032	Ubiquitin carboxyl-terminal hydrolase 33 OS=Homo sapiens GN=USP33 PE=1 SV=2	0.820338	1.31065	2.11209	9.21226	7.23765	9.23595	1.33641	5	2.03884	1.38004	1	0	1	236.567	227.485	226.398	252.297	232.807	250.886	348.202	344.765	351.939	11.465	7	0	13
O60281	ZNF292	23036	Zinc finger protein 292 OS=Homo sapiens GN=ZNF292 PE=1 SV=3	41.388	45.5102	40.0111	35.8081	40.1674	35.4045	82.1771	90.2	73.2378	0.734484	2	0	4	185.789	209.732	189.965	183.625	137.926	170.61	162.296	194.003	170.489	1.39552	3	0	4
Q8N5D0	WDTC1	23038	WD and tetratricopeptide repeats protein 1 OS=Homo sapiens GN=WDTC1 PE=1 SV=2	0	0	0	0	0	0	0	0	0	0	0	0	0	134.417	151.924	156.889	173.507	162.213	162.969	100.668	125.07	115.102	3.10192	2	0	4
E7ESC6	XPO7	23039	Exportin-7 OS=Homo sapiens GN=XPO7 PE=1 SV=1	0	0	0	0	0	0	0	0	0	0	0	0	0	1993.64	1805.61	1898.76	1755.26	1666.35	1684.1	1786.65	1681.56	1756.14	36.8566	34	0	106
Q7Z3U7	MON2	23041	Protein MON2 homolog OS=Homo sapiens GN=MON2 PE=1 SV=3	0	0	0	0	0	0	0	0	0	0	0	0	0	486.347	484.454	496.88	501.737	474.404	471.499	479.962	484.717	470.358	16.424	25	0	61
Q6P996	PDXDC1; LOC102724985	23042; 102724985	Pyridoxal-dependent decarboxylase domain-containing protein 1 OS=Homo sapiens GN=PDXDC1 PE=1 SV=2	98.6359	165.811	156.579	57.6677	33.055	36.3479	5.22415	6.1	6.80376	11.1675	4	0	17	2441.58	2428.34	2488.1	2897.2	2922.86	2896.45	2379.13	2386.6	2353.86	46.1929	27	0	129
Q9NTI5	PDS5B	23047	Sister chromatid cohesion protein PDS5 homolog B OS=Homo sapiens GN=PDS5B PE=1 SV=1	1584.98	1559.39	1328.3	798.292	1387.28	1018.36	1099.82	1255.65	1183.35	33.5867	44	4	182	4570.49	4455.37	4490.28	4474.23	4430.26	4517.11	5019.23	4869.52	5042.4	29.7858	23	19	171
Q96RU3	FNBP1	23048	Formin-binding protein 1 OS=Homo sapiens GN=FNBP1 PE=1 SV=2	0	0	0	0	0	0	0	0	0	0	0	0	0	336.637	309.469	331.253	356.805	329.409	346.54	300.563	290.569	290.446	15.5592	7	0	18
Q96Q15	SMG1	23049	Serine/threonine-protein kinase SMG1 OS=Homo sapiens GN=SMG1 PE=1 SV=3	0	0	0	0	0	0	0	0	0	0	0	0	0	800.763	771.309	780.247	979.116	984.648	1033.48	931.342	905.397	906.821	13.6028	37	0	75
Q9H4I2	ZHX3	23051	Zinc fingers and homeoboxes protein 3 OS=Homo sapiens GN=ZHX3 PE=1 SV=3	0	0	0	0	0	0	0	0	0	0	0	0	0	131.2	134.752	131.514	159.22	160.717	161.615	163.365	153.283	160.488	8.68201	5	0	12
O94919	ENDOD1	23052	Endonuclease domain-containing 1 protein OS=Homo sapiens GN=ENDOD1 PE=1 SV=2	0	0	0	0	0	0	0	0	0	0	0	0	0	118.63	112.895	113.989	116.124	108.383	113.498	113.124	129.432	128.131	15.6	6	0	14
A7E2V4-4	ZSWIM8	23053	Isoform 4 of Zinc finger SWIM domain-containing protein 8 OS=Homo sapiens GN=ZSWIM8	0	0	0	0	0	0	0	0	0	0	0	0	0	427.305	433.471	415.72	388.049	385.504	382.712	375.716	369.634	374.489	8.2519	9	0	18
Q14686	NCOA6	23054	Nuclear receptor coactivator 6 OS=Homo sapiens GN=NCOA6 PE=1 SV=3	0	0	0	0	0	0	0	0	0	0	0	0	0	102.545	112.583	97.8456	95.5601	90.3497	95.4604	108.383	98.7952	93.4659	1.30877	3	0	5
J3KNW5	CLUAP1	23059	Clusterin-associated protein 1 OS=Homo sapiens GN=CLUAP1 PE=1 SV=1	0	0	0	0	0	0	0	0	0	0	0	0	0	41.8693	52.8123	51.243	54.4318	50.1137	50.5834	50.2875	55.2633	53.1756	4.16667	2	0	4
O15014	ZNF609	23060	Zinc finger protein 609 OS=Homo sapiens GN=ZNF609 PE=1 SV=2	13.3207	11.6006	12.8861	12.5433	12.94	11.3711	16.9603	26.8	20.4571	1.20482	1	0	1	126.004	118.292	133.39	111.862	116.63	105.616	102.62	97.6318	98.4661	3.40184	4	0	8
Q66K14	TBC1D9B	23061	TBC1 domain family member 9B OS=Homo sapiens GN=TBC1D9B PE=1 SV=3	0	0	0	0	0	0	0	0	0	0	0	0	0	1393.12	1364.73	1399.51	1283.5	1245.55	1257.96	1272.9	1239.59	1231.4	25.92	25	0	80
Q9UJY4	GGA2	23062	ADP-ribosylation factor-binding protein GGA2 OS=Homo sapiens GN=GGA2 PE=1 SV=3	366.73	625.597	514.733	276.576	202.403	178.413	67.841	121	76.2616	1.14192	1	0	2	562.118	530.442	569.005	523.801	512.646	478.656	301.818	305.111	303.476	14.845	5	0	12
Q7Z5K2-3	WAPAL; WAPL	23063	Isoform 3 of Wings apart-like protein homolog OS=Homo sapiens GN=WAPAL	49.3961	45.5102	39.9161	31.254	42.7052	35.8017	22.1237	21.85	20.7205	3.68627	4	0	9	816.699	795.039	829.219	961.784	957.326	983.958	862.789	865.694	818.74	18.1176	17	0	43
Q7Z333-4	SETX	23064	Isoform 4 of Probable helicase senataxin OS=Homo sapiens GN=SETX	82.3854	70.9702	77.91	47.5707	56.2406	43.5976	38.7073	42.2	42.197	0.295639	1	0	1	65.526	56.8713	58.6481	59.444	56.7291	56.0479	55.6788	53.0334	48.8003	1.69993	4	0	7
Q8N766	EMC1	23065	ER membrane protein complex subunit 1 OS=Homo sapiens GN=EMC1 PE=1 SV=1	148.403	120.496	118.218	104.067	125.359	130.371	263.467	124.2	332.972	15.2064	13	0	32	2937.63	2923.23	2888.81	2955.06	2867.81	2941.96	2898.27	3042.87	2919.8	37.2608	30	0	132
Q8N1G2	FTSJD2; CMTR1	23070	Cap-specific mRNA (nucleoside-2'-O-)-methyltransferase 1 OS=Homo sapiens GN=CMTR1 PE=1 SV=1	42.0716	45.2871	44.7811	100.45	74.6637	83.2228	67.428	51.5	70.7408	4.07186	3	0	8	641.353	644.363	647.499	564.554	578.12	558.932	623.389	611.193	610.557	21.4371	15	0	37
Q9BS26	ERP44	23071	Endoplasmic reticulum resident protein 44 OS=Homo sapiens GN=ERP44 PE=1 SV=1	182.613	169.52	166.001	134.463	117.761	127.019	226.594	270.1	290.454	32.7586	11	0	34	3054.83	2959.54	2977.28	2571.08	2452.85	2551.03	3025.71	2894.87	2834.27	50.4926	16	0	106
Q76N89	HECW1	23072	E3 ubiquitin-protein ligase HECW1 OS=Homo sapiens GN=HECW1 PE=1 SV=3	0	0	0	0	0	0	0	0	0	0	0	0	0	15.6391	24.5327	21.3266	15.9267	16.2213	14.5077	12.7346	17.5485	13.943	3.48692	2	0	4
A0JNW5	UHRF1BP1L	23074	UHRF1-binding protein 1-like OS=Homo sapiens GN=UHRF1BP1L PE=1 SV=2	0	0	0	0	0	0	0	0	0	0	0	0	0	266.162	257.995	266.78	326.872	335.481	334.063	264.265	261.58	272.128	3.27869	4	0	7
Q9UH65	SWAP70	23075	Switch-associated protein 70 OS=Homo sapiens GN=SWAP70 PE=1 SV=1	0	0	0	0	0	0	0	0	0	3.07692	2	0	5	1997.8	2068.78	2099.04	1761.73	2027.7	1706	1747.28	1771.62	1896.92	51.1111	29	0	96
Q14684	RRP1B	23076	Ribosomal RNA processing protein 1 homolog B OS=Homo sapiens GN=RRP1B PE=1 SV=3	144.487	136.893	127.236	140.968	214.31	203.663	407.18	357.45	330.303	17.5462	10	0	33	1142.3	1124.13	1157.81	1762.99	1765.17	1790.68	673.816	719.538	706.571	33.6412	18	0	57
O75592	MYCBP2	23077	E3 ubiquitin-protein ligase MYCBP2 OS=Homo sapiens GN=MYCBP2 PE=1 SV=3	6.11347	5.32625	6.92955	3.53917	3.4465	2.58209	4.32511	0	2.95517	0.323276	1	0	3	1289.24	1255.67	1281.82	1163.12	1086.1	1124.3	932.457	963.229	953.121	8.77155	33	0	72
A3KMH1	VWA8	23078	von Willebrand factor A domain-containing protein 8 OS=Homo sapiens GN=VWA8 PE=1 SV=2	0	0	0	0	0	0	0	0	0	0	0	0	0	772.85	721.53	774.965	716.748	681.474	678.427	712.624	727.488	716.86	15.9055	26	0	57
Q8NBF6	AVL9	23080	Late secretory pathway protein AVL9 homolog OS=Homo sapiens GN=AVL9 PE=1 SV=1	0	0	0	0	0	0	0	0	0	0	0	0	0	181.384	173.201	176.537	192.432	182.512	202.237	194.643	202.874	182.076	8.02469	5	0	14
X6RLX0	ERC1	23085	ELKS/Rab6-interacting/CAST family member 1 OS=Homo sapiens GN=ERC1 PE=1 SV=1	0	0	0	0	0	0	0	0	0	0	0	0	0	3104.71	3006.78	3042.35	3086.78	3072.75	3085.78	3138.65	3017.81	3064.57	41.3393	33	7	118
A0A087WX23	PEG10	23089	Retrotransposon-derived protein PEG10 OS=Homo sapiens GN=PEG10 PE=1 SV=1	15.0395	21.6675	24.6094	30.9157	23.3735	32.0775	3.59616	7	3.57369	4.46999	2	0	4	321.74	329.854	349.963	393.342	408.114	384.695	186.696	185.035	198.759	10.8557	6	0	24
Q5T200	ZC3H13	23091	Zinc finger CCCH domain-containing protein 13 OS=Homo sapiens GN=ZC3H13 PE=1 SV=1	89.6708	76.4638	105.13	170.089	171.636	172.702	171.158	254.1	188.535	3.59712	6	0	10	95.567	103.751	92.6127	95.2322	99.729	94.1064	127.299	108.588	124.429	7.55396	11	0	20
Q9UNA1	ARHGAP26	23092	Rho GTPase-activating protein 26 OS=Homo sapiens GN=ARHGAP26 PE=1 SV=1	0	0	0	0	0	0	0	0	0	0	0	0	0	132.834	146.795	144.3	157.299	153.694	156.151	173.915	176.794	178.566	2.82555	2	1	5
O60292	SIPA1L3	23094	Signal-induced proliferation-associated 1-like protein 3 OS=Homo sapiens GN=SIPA1L3 PE=1 SV=3	0	0	0	0	0	0	0	0	0	0	0	0	0	19.2025	18.3772	17.2785	26.1385	24.5584	24.2762	16.6386	19.1967	14.9045	0.786075	1	0	2
O60333-2	KIF1B	23095	Isoform 2 of Kinesin-like protein KIF1B OS=Homo sapiens GN=KIF1B	0	0	0	0	0	0	0	0	0	0	0	0	0	848.027	811.364	863.628	872.408	836.527	850.874	758.589	746.006	729.457	12.5424	7	10	42
Q6SZW1	SARM1	23098	Sterile alpha and TIR motif-containing protein 1 OS=Homo sapiens GN=SARM1 PE=1 SV=1	0	0	0	0	0	0	0	0	0	0	0	0	0	1395.69	1337.08	1376.5	1261.81	1208.53	1255.83	1268.95	1225.63	1220.35	45.1657	26	0	84
P15121	AKR1B1	231	Aldose reductase OS=Homo sapiens GN=AKR1B1 PE=1 SV=3	1491.11	1633.81	1457.41	1091.05	938.231	914.93	501.494	537.85	624.663	61.3924	16	1	87	7884.55	7650.64	7801.78	6638.38	6345.59	6715.5	6134.57	5950.74	5741.08	80.3797	18	1	193
Q9UPU7	TBC1D2B	23102	TBC1 domain family member 2B OS=Homo sapiens GN=TBC1D2B PE=1 SV=2	0	0	0	0	0	0	0	0	0	0	0	0	0	195.836	186.895	198.653	171.961	171.954	172.496	158.764	161.427	164.575	11.1111	9	0	21
Q92552-2	MRPS27	23107	Isoform 2 of 28S ribosomal protein S27, mitochondrial OS=Homo sapiens GN=MRPS27	60.7831	50.2647	50.5003	45.3847	54.7837	48.6625	118.783	68.55	146.178	11.4486	4	0	10	1482.5	1442.17	1445.96	1436.26	1384.33	1407.53	1365.39	1411.1	1317.61	38.0841	15	0	61
Q8N0X7	SPG20; SPART	23111	Spartin OS=Homo sapiens GN=SPG20 PE=1 SV=1	69.0256	58.0589	55.6975	89.2601	97.0346	99.1126	27.5543	26.1	24.5806	1.05105	1	0	2	1272.46	1304.74	1285.03	1616.75	1660.82	1604.11	811.526	785.563	790.47	28.0781	16	0	46
Q9UPQ9-1	TNRC6B	23112	Isoform 2 of Trinucleotide repeat-containing gene 6B protein OS=Homo sapiens GN=TNRC6B	0	0	0	0	0	0	0	0	0	0	0	0	0	199.399	195.905	189.323	166.528	161.397	171.819	183.721	155.173	161.45	8.12536	10	0	20
Q9NYJ8	TAB2	23118	TGF-beta-activated kinase 1 and MAP3K7-binding protein 2 OS=Homo sapiens GN=TAB2 PE=1 SV=1	0	0	0	0	0	0	0	0	0	0	0	0	0	175.99	167.893	163.997	186.53	184.324	183.087	168.338	175	161.738	11.6883	5	0	12
B2RTR1	CLASP2	23122	CLASP2 protein OS=Homo sapiens GN=CLASP2 PE=1 SV=1	23.7117	18.9626	19.3648	28.7298	31.0185	31.0844	78.2164	64.5	94.7944	1.25413	2	0	4	361.581	389.089	390.444	394.045	386.682	402.926	386.359	386.601	382.951	17.7558	1	11	58
Q7Z3K3	POGZ	23126	Pogo transposable element with ZNF domain OS=Homo sapiens GN=POGZ PE=1 SV=2	146.704	188.831	113.982	55.8721	88.011	65.3468	220.568	222.3	227.914	10	11	0	32	920.779	969.89	925.386	820.458	874.815	784.284	751.803	751.193	819.75	16.4539	17	0	46
Q9Y4D7	PLXND1	23129	Plexin-D1 OS=Homo sapiens GN=PLXND1 PE=1 SV=3	0	0	0	0	0	0	0	0	0	0	0	0	0	87.7969	74.9363	88.5646	28.1996	31.6269	35.2053	26.9563	22.5901	26.2512	3.68831	5	0	7
Q01543	FLI1	2313	Friend leukemia integration 1 transcription factor OS=Homo sapiens GN=FLI1 PE=1 SV=1	0	0	0	0	0	0	0	0	0	0	0	0	0	153.224	133.547	152.939	123.666	122.883	133.567	130.227	136.995	129.525	17.4779	4	0	8
Q2TAZ0-3	ATG2A	23130	Isoform 2 of Autophagy-related protein 2 homolog A OS=Homo sapiens GN=ATG2A	0	0	0	0	0	0	0	0	0	0	0	0	0	316.346	332.842	308.149	266.631	254.375	264.33	255.621	250.236	250.396	2.31959	3	0	6
Q9UKJ3	GPATCH8	23131	G patch domain-containing protein 8 OS=Homo sapiens GN=GPATCH8 PE=1 SV=2	219.655	149.302	270.205	245.192	264.722	237.701	95.2253	133.6	94.405	7.19041	8	0	18	711.778	673.847	707.677	760.312	787.501	738.875	643.234	610.465	641.665	11.1185	14	0	33
Q9UPP1	PHF8	23133	Histone lysine demethylase PHF8 OS=Homo sapiens GN=PHF8 PE=1 SV=3	16.1724	16.5783	14.8202	22.6924	19.3944	16.0139	13.1819	24.7	12.3361	1.32075	1	0	4	106.999	142.379	130.428	137.719	147.079	158.617	112.38	112.95	130.295	0.754717	1	0	2
Q8IY18	SMC5	23137	Structural maintenance of chromosomes protein 5 OS=Homo sapiens GN=SMC5 PE=1 SV=2	63.6543	73.8425	60.2302	59.4894	72.0318	59.4874	78.9211	75.8	68.175	3.63306	3	0	6	108.979	103.216	109.299	102.024	104.305	112.289	128.089	110.139	116.352	1.90736	2	0	4
Q6P0Q8	MAST2	23139	Microtubule-associated serine/threonine-protein kinase 2 OS=Homo sapiens GN=MAST2 PE=1 SV=2	0	0	0	0	0	0	0	0	0	0	0	0	0	173.614	175.833	158.666	169.479	155.869	176.703	110.335	115.859	111.736	5.33927	5	0	15
Q13045	FLII	2314	Protein flightless-1 homolog OS=Homo sapiens GN=FLII PE=1 SV=2	90.5692	70.8029	68.7735	128.087	131.844	156.266	124.286	104.4	114.702	5.98897	8	0	16	5664.53	5692.57	5624.49	5870.9	6015.28	5944.9	5915.11	5866.92	5681.08	42.9472	1	46	232
O43149	ZZEF1	23140	Zinc finger ZZ-type and EF-hand domain-containing protein 1 OS=Homo sapiens GN=ZZEF1 PE=1 SV=6	0	0	0	0	0	0	0	0	0	0	0	0	0	599.483	596.101	605.093	536.308	490.217	512.507	508.917	521.899	509.158	10.1655	26	0	48
Q86XL3	ANKLE2	23141	Ankyrin repeat and LEM domain-containing protein 2 OS=Homo sapiens GN=ANKLE2 PE=1 SV=4	0	0	0	0	0	0	0	0	0	0	0	0	0	584.686	646.95	618.718	1300.46	1293.12	1283.06	765.979	813.146	775.661	36.5672	25	0	71
Q9Y2L9-2	LRCH1	23143	Isoform 2 of Leucine-rich repeat and calponin homology domain-containing protein 1 OS=Homo sapiens GN=LRCH1	0	0	0	0	0	0	0	0	0	0	0	0	0	296.055	290.69	315.752	310.477	301.498	302.291	278.626	276.85	288.956	15.6609	7	0	24
I3L2J0	CIC	23152	Protein capicua homolog OS=Homo sapiens GN=CIC PE=1 SV=1	59.0058	56.7204	58.6402	49.9128	40.982	37.9866	30.0085	29.1	29.5288	0.795545	2	0	4	407.211	368.526	400.17	270.004	267.787	267.908	274.304	247.909	248.377	0.71599	2	0	6
Q9UBB6-3	NCDN	23154	Isoform 3 of Neurochondrin OS=Homo sapiens GN=NCDN	0	0	0	0	0	0	0	0	0	0	0	0	0	603.047	627.101	595.466	793.945	770.781	790.716	571.707	599.655	569.69	25.5814	14	0	41
Q96S66	CLCC1	23155	Chloride channel CLIC-like protein 1 OS=Homo sapiens GN=CLCC1 PE=1 SV=1	107.445	79.838	111.988	141.359	121.661	155.025	98.9672	96.1	110.166	8.52995	4	0	8	1098.85	1056.87	1105.23	1165.36	1134.94	1175.94	1019.88	1041.42	1040	39.9274	17	0	54
Q14141	SEPT6	23157	Septin-6 OS=Homo sapiens GN=SEPT6 PE=1 SV=4	29.7275	29.392	26.0333	19.0491	25.1908	23.5368	46.1426	32.3	41.6014	32.2581	4	0	43	1812.36	1784.2	1807.13	1527.88	1496.48	1502.8	1379.51	1398.45	1375.35	42.3963	7	9	92
P21333-2	FLNA	2316	Isoform 2 of Filamin-A OS=Homo sapiens GN=FLNA	5406.27	4254.29	5155.1	7501.25	7273.55	9018.68	11176.3	8985.6	10928.4	61.1595	122	0	918	62431.4	63949.4	65695.9	66913.4	68698.2	67334	74700.2	73491.3	74290.6	72.2243	111	31	3366
Q15061	WDR43	23160	WD repeat-containing protein 43 OS=Homo sapiens GN=WDR43 PE=1 SV=3	71.2327	66.0343	61.1438	68.7797	98.3819	91.0188	153.821	125.55	142.295	22.1566	10	0	19	719.301	734.51	723.524	1082.22	1178.67	1147.89	955.045	1004.39	950.044	27.031	15	0	41
Q9Y5W8	SNX13	23161	Sorting nexin-13 OS=Homo sapiens GN=SNX13 PE=1 SV=4	0	0	0	0	0	0	0	0	0	0	0	0	0	34.6931	29.4839	31.2	23.7495	23.2897	21.3263	20.5891	20.9419	23.1261	4.13223	3	0	4
Q9NZ52	GGA3	23163	ADP-ribosylation factor-binding protein GGA3 OS=Homo sapiens GN=GGA3 PE=1 SV=1	366.73	625.597	514.733	276.576	202.403	178.413	67.841	121	76.2616	0.968188	1	0	2	251.513	232.124	229.36	261.198	257.637	265.587	261.244	250.236	254.964	10.6501	6	0	13
Q6WCQ1-2	MPRIP	23164	Isoform 2 of Myosin phosphatase Rho-interacting protein OS=Homo sapiens GN=MPRIP	11.4261	8.75624	11.9606	14.469	14.3813	15.8898	7.89697	9.7	7.39937	1.63776	1	0	4	2623.81	2626.7	2703.29	2555.86	2491.14	2476.89	1925.61	1897.66	1873.98	43.3526	35	1	132
Q92621	NUP205	23165	Nuclear pore complex protein Nup205 OS=Homo sapiens GN=NUP205 PE=1 SV=3	25.2742	17.1779	15.8051	19.9859	29.8905	27.7078	20.4592	20.5	25.4969	0.695825	1	0	2	4174.41	4094.73	4151.33	4637.66	4459.44	4636.84	4920	4884.3	4885.66	30.0696	49	0	169
Q14156	EFR3A	23167	Protein EFR3 homolog A OS=Homo sapiens GN=EFR3A PE=1 SV=2	0	0	0	0	0	0	0	0	0	0	0	0	0	762.457	779.873	796.982	594.253	556.597	558.835	492.929	530.431	530.986	12.3021	6	1	17
Q92541	RTF1	23168	RNA polymerase-associated protein RTF1 homolog OS=Homo sapiens GN=RTF1 PE=1 SV=4	352.872	369.296	425.278	188.982	213.103	181.119	66.0672	96.55	48.9664	16.9014	13	0	39	1082.81	1072.12	1064.65	1134.31	1094.3	1105.82	765.839	777.37	785.95	20.9859	14	0	44
O75369-8	FLNB	2317	Isoform 8 of Filamin-B OS=Homo sapiens GN=FLNB	935.635	760.915	849.309	1451.45	1368.18	1711.88	2282.93	1925.95	2250.23	45.0437	77	3	280	22058.7	23272.1	23209.7	25580	26459.5	25962.5	32221	31711	32280.8	66.3882	1	130	1145
Q14166	TTLL12	23170	Tubulin--tyrosine ligase-like protein 12 OS=Homo sapiens GN=TTLL12 PE=1 SV=2	67.6974	63.1621	57.9045	74.1145	67.0814	74.3841	32.6327	27.1	52.3912	11.8012	4	0	8	2462.72	2415.8	2467.66	2913.41	2938.9	3009.76	3050.3	3050.05	3018.79	53.5714	24	0	125
Q8N335	GPD1L	23171	Glycerol-3-phosphate dehydrogenase 1-like protein OS=Homo sapiens GN=GPD1L PE=1 SV=1	0	0	0	0	0	0	0	0	0	0	0	0	0	420.97	396.895	405.057	335.022	330.451	336.965	314.274	319.994	319.582	31.9088	10	0	24
Q15018	FAM175B; ABRAXAS2	23172	BRISC complex subunit Abro1 OS=Homo sapiens GN=FAM175B PE=1 SV=2	148.286	163.134	186.03	114.295	91.8648	100.354	80.622	47.7	89.5714	21.4458	5	0	12	210.138	201.882	205.17	208.64	207.433	201.753	221.507	206.122	215.395	26.988	8	0	18
P53582	METAP1	23173	Methionine aminopeptidase 1 OS=Homo sapiens GN=METAP1 PE=1 SV=2	112.025	101.017	99.375	81.7133	98.4288	94.3953	216.073	174.55	174.538	19.9482	7	0	16	1528.58	1568.67	1538.18	1271.18	1332.14	1344.33	1308.41	1437.91	1426.7	45.5959	12	0	51
Q14693-7	LPIN1	23175	Isoform 7 of Phosphatidate phosphatase LPIN1 OS=Homo sapiens GN=LPIN1	0	0	0	0	0	0	0	0	0	0	0	0	0	816.551	849.947	828.627	514.245	513.824	524.935	331.47	351.891	339.824	12	10	0	23
Q92599	SEPT8	23176	Septin-8 OS=Homo sapiens GN=SEPT8 PE=1 SV=4	46.4956	37.2419	38.6228	32.5812	35.1856	37.7134	73.7334	58.95	77.8767	25.0518	5	0	36	1418.06	1386.68	1395.85	1237.83	1211.56	1233.63	1201.09	1252.83	1238.62	42.8571	15	3	108
Q14315	FLNC	2318	Filamin-C OS=Homo sapiens GN=FLNC PE=1 SV=3	442.924	369.951	407.005	978.374	916.815	1168.05	922.609	878.25	1029.58	29.6881	49	0	197	6369.09	7033.53	6842.18	17647.5	19471.9	18394.3	19891.3	21533.5	19917.8	61.2477	108	0	868
Q14699	RFTN1	23180	Raftlin OS=Homo sapiens GN=RFTN1 PE=1 SV=4	53.7907	51.7288	50.0494	45.8531	38.4755	37.4403	57.1983	45.1	69.2059	6.40138	3	0	5	1125.18	1090.41	1138.95	627.465	633.399	604.534	635.287	689.773	664.31	38.7543	15	0	31
Q14689	DIP2A	23181	Disco-interacting protein 2 homolog A OS=Homo sapiens GN=DIP2A PE=1 SV=2	0	0	0	0	0	0	0	0	0	0	0	0	0	389.395	406.574	414.684	385.613	360.583	386.871	397.002	399.544	401.124	12.0942	10	3	26
Q14696	MESDC2; MESD	23184	LDLR chaperone MESD OS=Homo sapiens GN=MESDC2 PE=1 SV=2	201.237	190.978	205.146	162.906	151.113	156.862	228.538	205.85	294.726	38.4615	8	0	26	1870.21	1850.03	1866.03	1621.34	1579.94	1696.82	1972.09	1965.43	1887.54	47.0085	11	0	60
Q92615	LARP4B	23185	La-related protein 4B OS=Homo sapiens GN=LARP4B PE=1 SV=3	0	0	0	0	0	0	0	0	0	1.35501	1	0	2	827.043	786.385	819.691	964.454	962.854	959.73	760.541	756.768	732.053	22.3577	13	0	30
J3KN32	RCOR1	23186	REST corepressor 1 OS=Homo sapiens GN=RCOR1 PE=1 SV=1	71.7991	73.6473	58.569	44.0835	64.1049	49.457	108.808	110.5	107.646	16.4948	6	0	15	245.376	250.591	234.099	208.921	201.814	220.323	267.426	258.574	232.703	20.8247	4	4	19
Q86UU1	PHLDB1	23187	Pleckstrin homology-like domain family B member 1 OS=Homo sapiens GN=PHLDB1 PE=1 SV=1	14.5122	25.3067	13.6574	37.7859	25.5667	31.432	42.753	62.5	29.8495	0.508351	1	0	3	994.471	1046.16	1041.6	1222.61	1153.7	1193.64	798.094	790.265	812.153	21.7139	25	0	67
Q14678	KANK1	23189	KN motif and ankyrin repeat domain-containing protein 1 OS=Homo sapiens GN=KANK1 PE=1 SV=3	6.133	7.94755	8.54329	5.93332	6.67367	7.24972	1.62799	0	1.69521	0.591716	1	0	1	232.607	226.593	216.425	174.163	156.503	163.356	160.344	169.183	152.603	3.10651	4	0	8
E7EMK3	FLOT2	2319	Flotillin-2 OS=Homo sapiens GN=FLOT2 PE=1 SV=1	89.6415	83.3656	74.5758	59.2551	68.7263	63.584	110.801	128.35	120.624	30.0207	13	0	30	1729.66	1599.76	1644.22	1272.12	1242.24	1208.49	1105.68	1165.43	1124.76	41.6149	18	0	56
Q92575	UBXN4	23190	UBX domain-containing protein 4 OS=Homo sapiens GN=UBXN4 PE=1 SV=2	88.9383	85.8474	93.8456	123.949	90.4549	108.2	126.971	110.95	135.01	18.8976	7	0	18	1324.43	1286.81	1276.09	1035.84	1014.42	1014.04	1064.26	1082.92	1098.8	25.5906	11	0	49
Q7L576	CYFIP1	23191	Cytoplasmic FMR1-interacting protein 1 OS=Homo sapiens GN=CYFIP1 PE=1 SV=1	44.1029	36.252	32.5594	44.8642	59.6244	57.2033	70.2223	77.2	90.8771	4.15004	4	0	10	3438.13	3449.66	3463.4	3062.75	3025.72	3101.69	2963.15	3001.14	2917.64	32.5619	36	0	137
Q9Y4P1-2	ATG4B	23192	Isoform 2 of Cysteine protease ATG4B OS=Homo sapiens GN=ATG4B	0	0	0	0	0	0	0	0	0	0	0	0	0	341.982	342.7	347.298	396.106	393.932	413.033	364.933	363.768	364.392	35.8974	11	0	38
Q14697-2	GANAB	23193	Isoform 2 of Neutral alpha-glucosidase AB OS=Homo sapiens GN=GANAB	33.3995	22.03	25.5587	14.9894	25.0341	18.025	65.3869	0	86.3413	42.5466	1	0	140	8223.36	8047	8101.63	6744.95	6662.18	6823.24	7780.9	7701.47	7780.22	51.8634	1	42	390
Q9NU22	MDN1	23195	Midasin OS=Homo sapiens GN=MDN1 PE=1 SV=2	201.178	158.059	288.882	220.834	198.581	199.119	86.8423	148.9	77.0405	3.78842	12	0	32	878.365	900.797	886.238	1225.93	1172.91	1260.28	1137.65	1181.71	1147.17	8.52395	36	1	86
Q9NZB2-6	FAM120A	23196	Isoform F of Constitutive coactivator of PPAR-gamma-like protein 1 OS=Homo sapiens GN=FAM120A	283.495	293.097	336.404	254.925	211.396	233.828	90.7544	96.45	95.2755	12.74	13	0	35	5012.44	4780.36	4904.87	4427.15	4265.1	4315.59	3568.04	3515.18	3555.07	40.8377	36	2	196
Q96CS3	FAF2	23197	FAS-associated factor 2 OS=Homo sapiens GN=FAF2 PE=1 SV=2	38.1457	37.1304	38.9075	35.8862	37.7862	31.5313	54.2096	46.75	58.5765	19.5506	6	0	23	1667.5	1661.49	1654	1544.05	1551.12	1575	1498.54	1658.67	1590.94	43.3708	17	0	108
Q14997	PSME4	23198	Proteasome activator complex subunit 4 OS=Homo sapiens GN=PSME4 PE=1 SV=2	0	0	0	0	0	0	0	0	0	0	0	0	0	774.582	712.073	765.141	839.477	779.209	815.911	728.193	723.367	747.727	14.7585	23	0	52
Q14687	GSE1	23199	Genetic suppressor element 1 OS=Homo sapiens GN=GSE1 PE=1 SV=3	0	0	0	0	0	0	0	0	0	0	0	0	0	608.837	625.451	577.003	559.87	502.678	614.931	426.561	420.583	397.422	7.80608	7	0	14
Q92567	FAM168A	23201	Protein FAM168A OS=Homo sapiens GN=FAM168A PE=1 SV=2	0	0	0	0	0	0	0	0	0	0	0	0	0	112.641	95.5884	99.5241	91.0163	89.0357	82.7904	32.7194	31.3159	34.1362	18.4426	3	0	7
Q10713	PMPCA	23203	Mitochondrial-processing peptidase subunit alpha OS=Homo sapiens GN=PMPCA PE=1 SV=2	152.212	147.49	130.427	99.1489	111.385	104.575	197.351	126.1	201.982	19.8095	8	0	16	1909.51	1883.58	1823.03	1772.92	1725.57	1825.98	1847.25	1851.13	1817.83	42.8571	20	0	72
Q8IWE5	PLEKHM2	23207	Pleckstrin homology domain-containing family M member 2 OS=Homo sapiens GN=PLEKHM2 PE=1 SV=2	0	0	0	0	0	0	0	0	0	0	0	0	0	57.7559	52.6338	52.3785	56.165	47.0779	52.3727	51.4494	49.1068	48.2715	3.53288	3	0	6
Q6NYC1-3	JMJD6	23210	Isoform 3 of Bifunctional arginine demethylase and lysyl-hydroxylase JMJD6 OS=Homo sapiens GN=JMJD6	21.4265	20.9425	23.589	41.4292	37.0969	33.6169	6.92503	6.6	7.65136	3.1401	1	0	6	811.305	842.409	787.751	1129.3	1164.44	1100.84	1003.33	1061.54	1089.14	32.3671	9	0	33
Q9UPT8	ZC3H4	23211	Zinc finger CCCH domain-containing protein 4 OS=Homo sapiens GN=ZC3H4 PE=1 SV=3	49.6793	38.3992	47.5458	34.6371	43.9742	40.37	23.6666	25.45	24.2026	2.22563	2	0	3	823.133	798.25	799.303	711.642	684.51	715.373	663.637	640.86	634.501	23.0238	16	0	44
Q15050	RRS1	23212	Ribosome biogenesis regulatory protein homolog OS=Homo sapiens GN=RRS1 PE=1 SV=2	135.229	127.063	108.654	113.982	141.385	147.601	123.703	170.65	112.766	25.2055	8	0	19	1066.97	1090.19	1102.37	1563.11	1608.89	1546.03	992.877	1073.9	1010	44.6575	16	0	59
Q96QU8	XPO6	23214	Exportin-6 OS=Homo sapiens GN=XPO6 PE=1 SV=1	0	0	0	0	0	0	0	0	0	0	0	0	0	469.075	469.467	476.787	551.063	569.42	589.688	571.707	582.979	614.115	14.7556	15	0	33
Q9Y520-7	PRRC2C	23215	Isoform 7 of Protein PRRC2C OS=Homo sapiens GN=PRRC2C	491.851	426.449	583.257	589.871	494.713	546.485	287.486	420.45	279.71	11.8012	24	1	66	5220.35	5203.21	5234.34	6161.14	6200.78	6235.49	5753.69	5531.03	5539.39	31.1939	67	2	234
Q86TI0	TBC1D1	23216	TBC1 domain family member 1 OS=Homo sapiens GN=TBC1D1 PE=1 SV=2	0	0	0	0	0	0	0	0	0	0	0	0	0	11.5809	11.9541	12.4405	9.27495	8.97153	9.86521	11.2473	9.40445	7.78882	1.36986	1	0	2
Q9NVF7	FBXO28	23219	F-box only protein 28 OS=Homo sapiens GN=FBXO28 PE=1 SV=1	183.756	193.753	180.809	112.733	159.291	135.56	233.191	196.3	215.819	22.0109	7	0	16	146.889	164.146	155.901	193.462	175.534	185.891	277.372	271.76	274.436	4.34783	2	0	3
Q5JTH9	RRP12	23223	RRP12-like protein OS=Homo sapiens GN=RRP12 PE=1 SV=2	15.2739	11.1823	11.2012	17.1234	24.5328	24.3313	19.5116	18.9	17.6623	1.77332	2	0	3	2039.72	2008.38	2074.8	2977.03	2940.31	2977.65	2323.03	2424.17	2394.15	36.1604	38	1	118
Q8WXH0-2	SYNE2	23224	Isoform 2 of Nesprin-2 OS=Homo sapiens GN=SYNE2	0	0	0	0	0	0	0	0	0	0	0	0	0	81.1651	77.6126	83.6279	81.7882	83.1906	89.6573	69.7147	82.1193	75.0997	1.02794	5	0	7
Q96RL7	VPS13A	23230	Vacuolar protein sorting-associated protein 13A OS=Homo sapiens GN=VPS13A PE=1 SV=2	0	0	0	0	0	0	0	0	0	0	0	0	0	156.045	145.278	150.718	157.159	159.675	151.508	142.543	139.225	147.892	3.62319	9	0	15
Q9Y2D4	EXOC6B	23233	Exocyst complex component 6B OS=Homo sapiens GN=EXOC6B PE=1 SV=3	0	0	0	0	0	0	0	0	0	0	0	0	0	697.129	648.957	723.129	627.933	633.988	626.779	526.578	512.64	538.487	23.058	14	0	30
Q8WXX5	DNAJC9	23234	DnaJ homolog subfamily C member 9 OS=Homo sapiens GN=DNAJC9 PE=1 SV=1	321.465	331.078	334.719	502.12	567.858	500.082	461.535	464.2	334.484	42.6923	12	0	56	652.34	678.575	674.404	855.076	912.423	916.449	1118.69	1124.41	1095.48	40.7692	10	0	41
Q9H0K1	SIK2	23235	Serine/threonine-protein kinase SIK2 OS=Homo sapiens GN=SIK2 PE=1 SV=1	0	0	0	0	0	0	0	0	0	0	0	0	0	24.9434	29.7069	24.3873	31.1976	25.4647	28.9186	19.1483	21.1358	20.0009	2.26782	2	0	3
O15084-1	ANKRD28	23243	Isoform 3 of Serine/threonine-protein phosphatase 6 regulatory ankyrin repeat subunit A OS=Homo sapiens GN=ANKRD28	0	0	0	0	0	0	0	0	0	0	0	0	0	702.177	695.124	683.932	764.293	746.721	730.702	727.078	677.411	701.956	12.4309	9	1	19
Q29RF7	PDS5A	23244	Sister chromatid cohesion protein PDS5 homolog A OS=Homo sapiens GN=PDS5A PE=1 SV=1	256.356	274.901	192.473	136.753	224.304	166.024	177.56	167.45	179.429	15.8564	17	0	59	1492.3	1437.31	1494.14	1576.84	1582.16	1573.16	1544.51	1561.09	1519.21	31.7128	33	0	90
Q14137	BOP1	23246	Ribosome biogenesis protein BOP1 OS=Homo sapiens GN=BOP1 PE=1 SV=2	116.449	128.443	144.204	75.1034	77.0136	75.1041	41.5623	51.2	39.2075	9.38338	7	0	17	1016.54	1016.86	1080.5	1538.66	1532.86	1576.84	1191.75	1224.42	1190.58	37.9357	20	0	67
Q5VT52	RPRD2	23248	Regulation of nuclear pre-mRNA domain-containing protein 2 OS=Homo sapiens GN=RPRD2 PE=1 SV=1	0	0	0	0	0	0	0	0	0	0	0	0	0	1132.2	1096.26	1100.74	956.069	897.425	943.53	803.671	764.863	771.526	11.0198	13	0	35
E9PEJ6	ATP11A	23250	Probable phospholipid-transporting ATPase IH OS=Homo sapiens GN=ATP11A PE=1 SV=1	0	0	0	0	0	0	0	0	0	0	0	0	0	56.3207	62.0901	50.6506	44.22	40.5984	54.4521	36.6235	37.9087	43.9444	1.42737	1	0	4
Q9Y4B5	SOGA2; MTCL1	23255	Microtubule cross-linking factor 1 OS=Homo sapiens GN=MTCL1 PE=1 SV=5	6.17207	5.91186	8.7806	10.045	7.89561	8.14352	18.4425	29.1	20.732	0.524934	1	0	2	412.061	480.841	477.972	563.711	554.423	537.267	408.993	576.192	520.024	5.30184	8	0	14
Q8WVM8	SCFD1	23256	Sec1 family domain-containing protein 1 OS=Homo sapiens GN=SCFD1 PE=1 SV=4	20.6842	17.0663	19.0088	17.852	18.4231	20.1105	35.4027	19.2	47.0994	2.18069	1	0	2	1234.6	1226.5	1211.72	1166.35	1125.7	1146.69	1151.83	1154.86	1137.22	34.2679	18	0	61
Q6IQ26	DENND5A	23258	DENN domain-containing protein 5A OS=Homo sapiens GN=DENND5A PE=1 SV=2	0	0	0	0	0	0	0	0	0	0	0	0	0	112.344	125.429	117.889	118.982	107.024	100.393	98.9019	126.912	94.6198	4.1181	3	1	8
O94830	DDHD2	23259	Phospholipase DDHD2 OS=Homo sapiens GN=DDHD2 PE=1 SV=2	0	0	0	0	0	0	0	0	0	0	0	0	0	55.7268	81.9839	59.438	70.0774	65.1569	70.1204	67.205	65.5403	72.888	7.87623	4	0	7
O43314	PPIP5K2	23262	Inositol hexakisphosphate and diphosphoinositol-pentakisphosphate kinase 2 OS=Homo sapiens GN=PPIP5K2 PE=1 SV=3	0	0	0	0	0	0	0	0	0	1.68946	1	0	2	773.642	755.206	776.791	726.35	719.354	722.336	631.894	610.708	650.271	17.4578	17	0	48
Q9UGR2	ZC3H7B	23264	Zinc finger CCCH domain-containing protein 7B OS=Homo sapiens GN=ZC3H7B PE=1 SV=1	0	0	0	0	0	0	0	0	0	0	0	0	0	614.43	670.145	615.41	739.139	724.791	735.442	585.278	587.003	580.892	24.1692	16	0	45
Q9UPT5	EXOC7	23265	Exocyst complex component 7 OS=Homo sapiens GN=EXOC7 PE=1 SV=3	0	0	0	0	0	0	0	0	0	0	0	0	0	1015.01	974.93	1019.43	853.764	801.683	852.47	667.634	660.154	637.674	35.102	22	0	52
Q6XZF7	DNMBP	23268	Dynamin-binding protein OS=Homo sapiens GN=DNMBP PE=1 SV=1	0	0	0	0	0	0	0	0	0	0	0	0	0	456.801	419.42	429	672.762	685.597	677.072	578.028	556.753	526.275	13.3164	17	0	33
Q8IWI9-4	MGA	23269	Isoform 4 of MAX gene-associated protein OS=Homo sapiens GN=MGA	0	0	0	0	0	0	0	0	0	0	0	0	0	122.638	29.1716	71.5823	37.2872	37.9704	29.0153	75.1989	50.3187	23.5588	1.14192	3	0	4
Q08AD1	CAMSAP2	23271	Calmodulin-regulated spectrin-associated protein 2 OS=Homo sapiens GN=CAMSAP2 PE=1 SV=3	0	0	0	0	0	0	0	0	0	0	0	0	0	275.912	294.571	274.185	355.306	343.863	361.483	266.078	264.779	265.589	9.73808	10	0	25
Q9UK61	FAM208A	23272	Protein FAM208A OS=Homo sapiens GN=FAM208A PE=1 SV=3	0	0	0	0	0	0	0	0	0	0	0	0	0	387.712	389.758	374.203	337.271	303.763	331.162	298.658	305.354	294.533	14.2515	18	0	32
Q2KHT3	CLEC16A	23274	Protein CLEC16A OS=Homo sapiens GN=CLEC16A PE=2 SV=2	0	0	0	0	0	0	0	0	0	0	0	0	0	158.272	153.084	159.357	138.562	129.861	134.728	141.01	160.845	138.756	2.849	3	0	6
Q9Y2G5	POFUT2	23275	GDP-fucose protein O-fucosyltransferase 2 OS=Homo sapiens GN=POFUT2 PE=1 SV=3	142.387	121.751	122.739	94.0484	96.4079	86.6491	151.889	100.8	151.63	14.9184	6	0	11	2141.52	2020.6	2049.03	1940.43	1862.95	1930.68	1849.72	1792.42	1755.85	40.3263	8	6	63
O75153	CLUH; KIAA0664	23277	Clustered mitochondria protein homolog OS=Homo sapiens GN=CLUH PE=1 SV=2	32.3448	32.0969	33.39	53.3478	68.2407	68.6737	26.7282	33.3	25.9551	4.96562	5	0	9	1281.57	1323.16	1313.51	2313.21	2320.73	2354.79	1634.07	1673.22	1569.69	43.4683	6	31	117
Q12769	NUP160	23279	Nuclear pore complex protein Nup160 OS=Homo sapiens GN=NUP160 PE=1 SV=3	6.07441	5.74454	4.05806	3.33099	6.61101	5.51177	11.9062	7	11.3625	0.835655	1	0	2	1562.23	1542.17	1547.31	1534.44	1532.18	1570.65	1706.43	1674.72	1644.45	25.0696	29	0	102
Q9H0L4	CSTF2T	23283	Cleavage stimulation factor subunit 2 tau variant OS=Homo sapiens GN=CSTF2T PE=1 SV=1	113.089	75.3483	79.8323	84.2115	98.6952	104.773	38.4886	42.1	38.1423	7.79221	1	0	9	573.748	550.604	566.833	770.055	780.614	756.043	614.001	587.584	602.72	30.3571	5	0	56
Q9UKB1	FBXW11	23291	F-box/WD repeat-containing protein 11 OS=Homo sapiens GN=FBXW11 PE=1 SV=1	0	0	0	0	0	0	0	0	0	0	0	0	0	278.139	300.637	296.005	323.593	306.935	314.139	320.966	327.411	302.129	15.4982	8	0	18
Q86US8	SMG6	23293	Telomerase-binding protein EST1A OS=Homo sapiens GN=SMG6 PE=1 SV=2	12.5004	11.9353	15.9475	15.6661	10.6528	13.556	38.8045	51.4	39.7	0.916138	1	0	2	145.602	142.87	141.684	128.35	121.252	125.298	95.6486	86.2883	89.283	7.11769	8	0	19
K7EPJ5	MGRN1	23295	E3 ubiquitin-protein ligase MGRN1 (Fragment) OS=Homo sapiens GN=MGRN1 PE=4 SV=1	0	0	0	0	0	0	0	0	0	0	0	0	0	340.399	337.392	352.777	307.104	327.053	336.771	260.547	260.804	262.031	6.73401	3	0	6
Q8TD16-2	BICD2	23299	Isoform 2 of Protein bicaudal D homolog 2 OS=Homo sapiens GN=BICD2	0	0	0	0	0	0	0	0	0	1.63743	1	0	1	1019.71	971.897	1037.1	1575.24	1657.29	1564.07	1490.36	1480.52	1539.74	39.4152	25	5	84
Q8NDI1	EHBP1	23301	EH domain-binding protein 1 OS=Homo sapiens GN=EHBP1 PE=1 SV=3	0	0	0	0	0	0	0	0	0	0	0	0	0	989.323	1001.16	1026.1	863.648	878.531	818.764	628.827	592.771	646.761	24.0455	22	0	53
Q9NQT8	KIF13B	23303	Kinesin-like protein KIF13B OS=Homo sapiens GN=KIF13B PE=1 SV=2	0	0	0	0	0	0	0	0	0	0	0	0	0	456.405	435.434	474.517	342.143	304.941	328.55	511.52	515.209	475.888	7.11939	7	0	21
Q8IWV8	UBR2	23304	E3 ubiquitin-protein ligase UBR2 OS=Homo sapiens GN=UBR2 PE=1 SV=1	0	0	0	0	0	0	0	0	0	0	0	0	0	545.142	548.016	568.906	423.462	383.692	421.448	466.717	425.77	453.819	7.46439	11	0	19
Q9UKU0-1	ACSL6	23305	Isoform 1 of Long-chain-fatty-acid--CoA ligase 6 OS=Homo sapiens GN=ACSL6	12.8129	63.3433	38.2075	210.841	75.306	128.409	33.2888	102.9	50.5013	1.80055	1	0	4	0	0	0	0	0	0	0	0	0	1.10803	1	0	2
O14524	TMEM194A; NEMP1	23306	Transmembrane protein 194A OS=Homo sapiens GN=TMEM194A PE=1 SV=2	4.8439	5.40991	4.88866	3.38303	3.07052	2.63175	2.9644	2.5	4.83365	1.8018	1	0	2	232.261	220.571	216.08	212.293	204.533	212.102	172.707	183.726	185.634	11.4865	5	0	11
Q5T1M5	FKBP15	23307	FK506-binding protein 15 OS=Homo sapiens GN=FKBP15 PE=1 SV=2	229.48	178.945	360.918	528.482	338.759	441.215	115.94	179.65	122.445	11.6489	11	0	34	1630.28	1584.9	1632.72	1598.57	1515.83	1531.77	1470.98	1402.57	1440.64	29.4504	28	0	65
K4DIA0	ICOSLG	23308	ICOS ligand OS=Homo sapiens GN=ICOSLG PE=4 SV=1	0	0	0	0	0	0	0	0	0	0	0	0	0	61.7152	59.4138	60.8203	22.2037	17.8978	19.8755	14.9654	14.7854	14.1353	2.32558	1	0	3
O75182-2	SIN3B	23309	Isoform 2 of Paired amphipathic helix protein Sin3b OS=Homo sapiens GN=SIN3B	0	0	0	0	0	0	0	0	0	0	0	0	0	180.939	192.337	162.122	182.407	187.587	184.924	187.486	197.881	184.912	5.84071	3	0	7
P42695	NCAPD3	23310	Condensin-2 complex subunit D3 OS=Homo sapiens GN=NCAPD3 PE=1 SV=2	17.1685	15.6162	12.7437	13.6883	26.0367	24.6788	62.9814	49.9	66.7547	2.4032	3	0	6	408.399	448.191	446.97	832.778	943.461	869.783	1116.55	1068.33	1179.09	7.27637	8	0	20
Q8TDJ6-3	DMXL2	23312	Isoform 3 of DmX-like protein 2 OS=Homo sapiens GN=DMXL2	0	0	0	0	0	0	0	0	0	0	0	0	0	1268.55	1231.54	1265.97	1091.91	1021.76	1019.31	925.439	933.562	910.812	7.0135	4	9	35
Q6ICG6-2	KIAA0930	23313	Isoform 2 of Uncharacterized protein KIAA0930 OS=Homo sapiens GN=KIAA0930	0	0	0	0	0	0	0	0	0	0	0	0	0	24.8939	25.9155	25.1772	29.7923	27.9567	29.1604	16.4991	19.2937	18.2701	9.04645	3	0	5
O75165	DNAJC13	23317	DnaJ homolog subfamily C member 13 OS=Homo sapiens GN=DNAJC13 PE=1 SV=5	4.60952	6.13495	6.28881	4.26783	4.95042	2.28416	1.84668	1.3	2.31374	0.757914	1	0	2	2352.7	2290.2	2336.3	1867.22	1815.15	1837.78	1869.7	1829.26	1797.39	21.7566	42	0	108
Q5TAX3	ZCCHC11	23318	Terminal uridylyltransferase 4 OS=Homo sapiens GN=ZCCHC11 PE=1 SV=3	0	0	0	0	0	0	0	0	0	0	0	0	0	296.55	305.99	285.144	249.581	235.797	231.832	207.564	226.967	226.068	3.95377	6	1	12
Q06787	FMR1	2332	Fragile X mental retardation protein 1 OS=Homo sapiens GN=FMR1 PE=1 SV=1	11.055	9.70437	8.44836	6.29765	8.20893	5.56143	14.822	11.4	12.9432	3.79747	2	0	6	1138.84	1103.88	1134.75	1002.07	971.599	993.194	927.113	940.979	940.38	28.1646	15	2	56
Q9Y2E5	MAN2B2	23324	Epididymis-specific alpha-mannosidase OS=Homo sapiens GN=MAN2B2 PE=1 SV=4	0	0	0	0	0	0	0	0	0	0	0	0	0	304.369	265.31	285.342	188.778	172.997	194.306	196.781	195.554	193.759	7.63132	6	0	14
A0A087X256	KIAA1033; WASHC4	23325	WASH complex subunit 7 OS=Homo sapiens GN=KIAA1033 PE=1 SV=1	0	0	0	0	0	0	0	0	0	0	0	0	0	1111.66	1110.22	1115.3	1047.6	1014.46	1020.61	933.201	966.38	942.929	21.8058	24	0	69
Q9UPT9	USP22	23326	Ubiquitin carboxyl-terminal hydrolase 22 OS=Homo sapiens GN=USP22 PE=1 SV=2	22.9109	23.508	25.5587	20.8187	23.3735	23.3381	19.6331	22.2	20.2967	2.28571	1	0	1	132.388	135.287	127.713	186.857	186.68	174.672	196.688	209.467	212.462	10.4762	6	0	11
Q96PU5-2	NEDD4L	23327	Isoform 2 of E3 ubiquitin-protein ligase NEDD4-like OS=Homo sapiens GN=NEDD4L	0	0	0	0	0	0	0	0	0	0	0	0	0	248.345	278.424	259.622	404.257	409.247	392.916	242.654	257.847	265.06	13.2821	9	0	24
O94885	SASH1	23328	SAM and SH3 domain-containing protein 1 OS=Homo sapiens GN=SASH1 PE=1 SV=3	0	0	0	0	0	0	0	0	0	0	0	0	0	51.2726	46.6568	48.281	41.5031	42.5921	35.7856	62.5573	53.0334	53.7525	2.24539	2	0	4
Q7Z460	CLASP1	23332	CLIP-associating protein 1 OS=Homo sapiens GN=CLASP1 PE=1 SV=1	45.978	40.5743	45.0421	63.6531	57.9952	56.1605	95.1524	102	119.077	4.35631	6	0	11	3329.9	3166.64	3314.75	3105.05	2938.72	3083.75	2897.9	2794.04	2781.09	38.6216	2	46	148
Q2PZI1	DPY19L1	23333	Probable C-mannosyltransferase DPY19L1 OS=Homo sapiens GN=DPY19L1 PE=2 SV=1	50.1188	42.8052	39.2517	37.2134	39.3527	34.0638	64.3421	43.1	78.4379	1.33333	1	0	4	620.22	538.471	633.33	646.202	722.616	568.555	490.699	502.072	582.623	18.3704	9	0	30
Q5T011	SZT2	23334	Protein SZT2 OS=Homo sapiens GN=SZT2 PE=2 SV=3	0	0	0	0	0	0	0	0	0	0	0	0	0	79.9773	88.9423	88.762	80.945	71.4098	73.7956	63.3939	67.7702	58.7527	1.60256	3	0	6
Q9Y4E6	WDR7	23335	WD repeat-containing protein 7 OS=Homo sapiens GN=WDR7 PE=1 SV=2	0	0	0	0	0	0	0	0	0	0	0	0	0	474.271	447.611	444.551	357.086	347.262	354.229	315.203	318.2	317.034	5.97315	8	0	19
O15061	SYNM	23336	Synemin OS=Homo sapiens GN=SYNM PE=1 SV=2	0	0	0	0	0	0	0	0	0	0	0	0	0	199.844	197.778	200.184	187.139	162.258	180.911	234.009	235.645	239.819	7.98722	10	0	17
G3XAA4	PHF15; JADE2	23338	PHD finger protein 15, isoform CRA_d OS=Homo sapiens GN=JADE2 PE=1 SV=1	73.9476	57.2502	65.2849	52.0467	50.0056	55.664	69.1774	85.2	64.1432	3.83693	2	0	3	0	0	0	0	0	0	0	0	0	0	0	0	0
Q96JC1	VPS39	23339	Vam6/Vps39-like protein OS=Homo sapiens GN=VPS39 PE=1 SV=2	0	0	0	0	0	0	0	0	0	0	0	0	0	443.092	449.93	445.785	338.864	325.966	335.465	372.974	349.177	342.756	22.7991	14	0	28
Q9Y2G8	DNAJC16	23341	DnaJ homolog subfamily C member 16 OS=Homo sapiens GN=DNAJC16 PE=2 SV=3	0	0	0	0	0	0	0	0	0	0	0	0	0	359.007	299.255	337.473	280.497	271.729	272.599	266.217	274.086	246.454	16.624	10	0	22
Q9BSJ8	ESYT1	23344	Extended synaptotagmin-1 OS=Homo sapiens GN=ESYT1 PE=1 SV=1	205.827	188.148	173.547	182.684	198.55	213.221	371.789	244.9	429.507	16.5761	14	0	34	3065.76	3028.68	3078.19	2787.26	2754.26	2791.52	2894.18	2968.12	2956.15	40.0362	1	31	169
A6NHR9	SMCHD1	23347	Structural maintenance of chromosomes flexible hinge domain-containing protein 1 OS=Homo sapiens GN=SMCHD1 PE=1 SV=2	1551.11	1711.78	1168.44	601.738	1143.36	797.37	1216.38	1055.75	1062.82	37.4564	64	0	177	1790.28	1814.75	1775.98	1609.25	1519.13	1642.17	1700.71	1769.54	1707.63	23.99	39	0	88
Q9BZ29-4	DOCK9	23348	Isoform 4 of Dedicator of cytokinesis protein 9 OS=Homo sapiens GN=DOCK9	7.61743	7.11096	6.00403	11.5544	14.3813	16.585	41.5745	37.5	41.1433	0.477783	1	0	2	97.1012	94.2949	88.5646	89.8452	83.4624	89.2705	78.8241	81.6345	84.3309	1.19446	2	0	8
P02751	FN1	2335	Fibronectin OS=Homo sapiens GN=FN1 PE=1 SV=4	309.873	365.043	387.13	638.899	498.082	560.761	483.926	445	483.239	21.5842	36	0	96	3371.27	2915.38	2942.82	5014.42	4597.91	4823.8	7027.75	7156.01	7751.27	37.2171	2	54	313
O15042	U2SURP	23350	U2 snRNP-associated SURP motif-containing protein OS=Homo sapiens GN=U2SURP PE=1 SV=2	73.7621	78.7086	104.24	153.772	140.116	135.461	99.7569	196.35	115.526	12.4393	8	0	20	1262.86	1271.33	1304.33	1388.1	1360.55	1446.51	1329.18	1321.52	1268.91	22.8377	19	0	74
Q5T4S7-2	UBR4	23352	Isoform 2 of E3 ubiquitin-protein ligase UBR4 OS=Homo sapiens GN=UBR4	0	0	0	0	0	0	0	0	0	0	0	0	0	6325.43	6591.23	6453.07	6077.67	5981.16	6234.28	6741.41	6744.35	6658.24	28.8432	118	0	353
O94901-9	SUN1	23353	Isoform 9 of SUN domain-containing protein 1 OS=Homo sapiens GN=SUN1	105.277	56.5252	46.8931	27.845	82.5906	43.399	27.6515	21.6	25.9551	10.3712	6	0	13	1116.86	1081.71	1060.36	1180.21	1157.33	1166.46	954.487	988.534	989.661	37.1179	23	1	68
O94927	HAUS5	23354	HAUS augmin-like complex subunit 5 OS=Homo sapiens GN=HAUS5 PE=1 SV=2	0	0	0	0	0	0	0	0	0	0	0	0	0	103.931	107.23	105.646	90.5947	102.04	86.3689	114.518	118.186	120.967	3.15956	2	0	3
C9JJN9	VPS8	23355	Vacuolar protein sorting-associated protein 8 homolog OS=Homo sapiens GN=VPS8 PE=1 SV=1	0	0	0	0	0	0	0	0	0	0	0	0	0	469.57	431.821	442.132	312.866	283.011	320.136	332.028	325.326	328.525	5.32213	7	0	16
Q9UPU5	USP24	23358	Ubiquitin carboxyl-terminal hydrolase 24 OS=Homo sapiens GN=USP24 PE=1 SV=3	0	0	0	0	0	0	0	0	0	0	0	0	0	1991.47	1998.39	2138.73	1946.94	1870.75	1905.77	1821.32	1829.75	1777.92	18.7023	41	0	114
Q8N3X1-2	FNBP4	23360	Isoform 2 of Formin-binding protein 4 OS=Homo sapiens GN=FNBP4	0	0	0	0	0	0	0	0	0	0	0	0	0	148.522	149.516	140.647	149.617	143.635	151.025	155.324	148.338	135.199	9.51914	8	0	17
Q9UEG4	ZNF629	23361	Zinc finger protein 629 OS=Homo sapiens GN=ZNF629 PE=1 SV=2	60.9785	82.2083	45.3269	31.9046	54.392	46.1797	297.388	251.6	232.404	3.56732	3	0	7	374.151	359.873	372.524	300.64	286.364	302.146	317.713	295.028	293.571	10.2417	4	0	10
Q9NYI0	PSD3	23362	PH and SEC7 domain-containing protein 3 OS=Homo sapiens GN=PSD3 PE=1 SV=2	0	0	0	0	0	0	0	0	0	0	0	0	0	192.025	178.91	190.31	137.813	130.586	122.154	140.405	134.91	133.516	10.5916	8	1	15
O75147	OBSL1	23363	Obscurin-like protein 1 OS=Homo sapiens GN=OBSL1 PE=1 SV=4	0	0	0	0	0	0	0	0	0	0	0	0	0	1340.66	1339.31	1419.8	1201.15	1188.09	1180.83	1021.83	1047.29	1045.67	12.1308	20	0	58
Q9NZN5	ARHGEF12	23365	Rho guanine nucleotide exchange factor 12 OS=Homo sapiens GN=ARHGEF12 PE=1 SV=1	0	0	0	0	0	0	0	0	0	0	0	0	0	1014.66	944.777	1018.94	856.106	849.668	839.848	678.928	623.069	649.934	18.1347	1	17	48
Q6PKG0	LARP1	23367	La-related protein 1 OS=Homo sapiens GN=LARP1 PE=1 SV=2	515.602	431.566	446.054	885.054	834.961	954.331	659.798	722.8	700.031	24.5438	20	0	52	3910.62	4028.01	4087	4720.06	4909.78	4693.37	4166.61	4249.31	4356.74	44.9818	37	0	181
Q8TB72-3	PUM2	23369	Isoform 3 of Pumilio homolog 2 OS=Homo sapiens GN=PUM2	7.09007	6.80421	5.55314	9.52454	8.42825	7.59731	7.4353	5.8	6.25396	1.69173	2	0	4	315.356	312.502	328.982	337.833	341.009	349.538	274.211	255.956	265.205	10.8083	5	0	40
Q6ZSZ5	ARHGEF18	23370	Rho guanine nucleotide exchange factor 18 OS=Homo sapiens GN=ARHGEF18 PE=1 SV=3	0	0	0	0	0	0	0	0	0	0	0	0	0	698.515	688.522	758.575	735.906	781.611	741.051	635.519	657.148	640.703	8.86616	7	0	17
Q63HR2-4	TENC1; TNS2	23371	Isoform 4 of Tensin-like C1 domain-containing phosphatase OS=Homo sapiens GN=TENC1	30.6064	32.822	26.057	41.5853	44.6165	42.4556	30.7374	62.8	31.0865	1.47992	2	0	4	309.269	279.584	302.373	154.629	143.273	142.03	71.7597	62.0015	72.263	7.82241	6	0	28
Q6UUV9-2	CRTC1	23373	Isoform 2 of CREB-regulated transcription coactivator 1 OS=Homo sapiens GN=CRTC1	0	0	0	0	0	0	0	0	0	0	0	0	0	200.834	208.662	198.357	192.9	192.843	187.439	172.707	177.521	184.047	2.61538	2	0	4
O94874	UFL1	23376	E3 UFM1-protein ligase 1 OS=Homo sapiens GN=UFL1 PE=1 SV=2	139.233	127.997	123.486	113.045	122.805	130.669	253.189	217	298.976	15.3652	12	0	28	3085.02	2990.05	3016.23	2614.32	2500.11	2610.22	2644.7	2638.87	2556.71	40.932	28	1	130
O43159	RRP8	23378	Ribosomal RNA-processing protein 8 OS=Homo sapiens GN=RRP8 PE=1 SV=2	33.1651	26.5755	27.0063	26.2836	27.7913	26.2182	42.8137	42.9	33.8584	17.9825	7	0	13	490.257	509.968	495.892	533.778	622.072	498.483	396.863	448.457	442.857	39.4737	14	0	27
Q9Y2F5	KIAA0947; ICE1	23379	Little elongation complex subunit 1 OS=Homo sapiens GN=ICE1 PE=1 SV=5	0	0	0	0	0	0	0	0	0	0	0	0	0	32.2681	40.5013	39.2962	58.6477	55.9135	58.2241	31.7899	31.025	31.9246	1.36805	2	0	3
A2RUF3	SRGAP2	23380	SLIT-ROBO Rho GTPase activating protein 2 OS=Homo sapiens GN=SRGAP2 PE=1 SV=1	0	0	0	0	0	0	0	0	0	0	0	0	0	1096.32	1052.19	1075.02	865.756	814.008	878.004	788.659	774.462	767.295	27.6377	20	1	49
Q9UPR3	SMG5	23381	Protein SMG5 OS=Homo sapiens GN=SMG5 PE=1 SV=3	0	0	0	0	0	0	0	0	0	0	0	0	0	219.641	234.622	225.213	257.544	248.756	257.946	250.229	263.47	242.896	5.90551	5	0	11
Q96HN2	AHCYL2	23382	Putative adenosylhomocysteinase 3 OS=Homo sapiens GN=AHCYL2 PE=1 SV=1	77.2973	80.8558	66.7326	57.9019	66.3764	65.2971	47.8435	34.55	58.2672	10.6383	5	0	10	160.549	147.776	157.086	147.697	131.22	132.89	139.104	134.086	139.093	28.1506	5	0	93
Q9Y6X3	MAU2	23383	MAU2 chromatid cohesion factor homolog OS=Homo sapiens GN=MAU2 PE=1 SV=2	0	0	0	0	0	0	0	0	0	0	0	0	0	252.602	258.352	228.175	179.316	181.152	191.404	196.688	205.056	207.125	11.2561	5	0	12
Q69YQ0	SPECC1L	23384	Cytospin-A OS=Homo sapiens GN=SPECC1L PE=1 SV=2	1.85553	1.84048	2.13582	5.15262	2.63187	3.02899	4.81108	3.8	4.65038	2.77529	2	0	6	1195.75	1217.14	1220.6	1427.83	1429.83	1426.39	1685.38	1643.36	1662.19	29.0063	28	0	76
Q92542	NCSTN	23385	Nicastrin OS=Homo sapiens GN=NCSTN PE=1 SV=2	10.6253	9.67649	11.4622	5.36081	5.98437	5.11453	6.26898	5.1	6.96412	1.69252	1	0	2	563.801	519.291	535.732	321.906	326.963	328.84	319.619	318.539	315.159	10.4372	8	0	21
Q8IVD9	NUDCD3	23386	NudC domain-containing protein 3 OS=Homo sapiens GN=NUDCD3 PE=1 SV=3	13.3989	13.3853	11.391	12.1789	8.80424	10.7753	7.4596	5.9	8.8655	8.03324	2	0	2	1223.27	1272.09	1252.54	1319.2	1349.94	1325.27	1452.53	1469.08	1487.81	54.2936	14	0	55
H0Y4E8	SIK3	23387	Serine/threonine-protein kinase SIK3 (Fragment) OS=Homo sapiens GN=SIK3 PE=1 SV=1	0	0	0	0	0	0	0	0	0	0	0	0	0	291.106	314.911	313.58	290.803	293.886	293.732	321.989	287.66	276.551	5.35583	6	0	11
P49354	FNTA	2339	Protein farnesyltransferase/geranylgeranyltransferase type-1 subunit alpha OS=Homo sapiens GN=FNTA PE=1 SV=1	0	0	0	0	0	0	0	0	0	0	0	0	0	502.531	509.166	505.47	450.959	451.522	461.247	456.864	479.821	470.07	31.3984	9	0	30
J3KN16	KIAA0368	23392	Proteasome-associated protein ECM29 homolog OS=Homo sapiens GN=KIAA0368 PE=1 SV=1	4.80484	5.68877	4.29537	7.28654	7.14365	8.14352	4.4223	4.1	6.13942	0.842836	1	0	2	4011.44	4039.69	4041.44	4344.94	4301.22	4344.66	4757.56	4717.11	4700.84	35.4487	57	0	194
Q9H2P0	ADNP	23394	Activity-dependent neuroprotector homeobox protein OS=Homo sapiens GN=ADNP PE=1 SV=1	525.388	495.76	534.145	250.527	342.817	267.098	373.83	413.65	346.121	28.8566	27	0	76	2586.54	2467.23	2537.96	2230.02	2147.41	2227.46	2045.34	2050.32	2064.23	31.216	28	0	80
Q15031	LARS2	23395	Probable leucine--tRNA ligase, mitochondrial OS=Homo sapiens GN=LARS2 PE=1 SV=2	11.0941	11.7679	11.5809	10.9298	12.846	11.0235	26.0478	13.8	25.8405	1.55039	1	0	2	553.012	599.803	536.768	522.676	465.704	528.079	499.715	520.881	532.621	22.3699	15	0	38
O60331-3	PIP5K1C	23396	Isoform 3 of Phosphatidylinositol 4-phosphate 5-kinase type-1 gamma OS=Homo sapiens GN=PIP5K1C	5.56658	4.26658	6.85836	10.7737	7.3943	11.6691	5.05406	12.7	4.30676	0.990099	1	0	2	223.501	255.319	238.641	235.902	226.826	240.053	245.582	241.316	245.3	6.64781	2	0	10
Q15003	NCAPH	23397	Condensin complex subunit 2 OS=Homo sapiens GN=NCAPH PE=1 SV=3	16.0747	18.2933	14.2981	21.4432	27.5876	32.2513	148.84	132.35	118.161	10.1215	6	0	13	464.423	577.857	508.728	619.782	697.741	650.572	767.931	766.657	826.096	33.6032	18	0	50
Q96BP3	PPWD1	23398	Peptidylprolyl isomerase domain and WD repeat-containing protein 1 OS=Homo sapiens GN=PPWD1 PE=1 SV=1	98.7726	97.3226	92.1488	75.9361	85.3478	74.1358	68.7401	80.9	63.7079	6.65635	5	0	9	1173.18	1127.66	1147.04	1065.59	1048.72	1074	1145.18	1102.02	1098.03	38.6997	21	0	64
O95476	CTDNEP1	23399	CTD nuclear envelope phosphatase 1 OS=Homo sapiens GN=CTDNEP1 PE=1 SV=2	0	0	0	0	0	0	0	0	0	0	0	0	0	68.1985	66.283	62.3506	61.2709	51.3824	61.0772	67.5768	79.9379	74.1861	18.8525	3	0	5
Q9NQ11	ATP13A2	23400	Probable cation-transporting ATPase 13A2 OS=Homo sapiens GN=ATP13A2 PE=1 SV=2	0	0	0	0	0	0	0	0	0	0	0	0	0	14.4513	12.2218	10.8608	8.61915	8.4278	7.93085	9.57415	8.24102	5.86566	1.27119	1	0	2
Q13868	EXOSC2	23404	Exosome complex component RRP4 OS=Homo sapiens GN=EXOSC2 PE=1 SV=2	131.723	105.828	108.618	90.301	119.875	110.533	109.343	88.6	110.464	13.3106	3	0	8	350.693	369.597	371.586	406.037	399.913	416.176	476.57	486.414	465.983	42.6621	9	0	34
Q9UPY3	DICER1	23405	Endoribonuclease Dicer OS=Homo sapiens GN=DICER1 PE=1 SV=3	0	0	0	0	0	0	0	0	0	0	0	0	0	17.9157	18.3772	17.5747	15.6456	16.04	13.9274	15.4302	11.9252	10.962	1.09261	1	0	2
Q14019	COTL1	23406	Coactosin-like protein OS=Homo sapiens GN=COTL1 PE=1 SV=3	216.052	249.302	234.11	274.26	252.456	238.62	132.475	120.15	169.43	54.9296	7	0	31	3282.44	3534.81	3409.29	4645.39	4507.88	4853.34	5038.65	5111.13	4927.54	63.3803	9	0	143
Q9NXA8	SIRT5	23408	NAD-dependent protein deacylase sirtuin-5, mitochondrial OS=Homo sapiens GN=SIRT5 PE=1 SV=2	29.2197	28.0813	23.6839	19.7257	18.9557	15.6912	17.4705	15.2	20.2051	5.16129	1	0	2	178.167	170.525	174.216	141.513	136.929	141.643	141.939	131.953	140.968	24.8387	5	0	15
Q9NTG7	SIRT3	23410	NAD-dependent protein deacetylase sirtuin-3, mitochondrial OS=Homo sapiens GN=SIRT3 PE=1 SV=2	0	0	0	0	0	0	0	0	0	0	0	0	0	229.489	219.456	224.916	206.063	201.724	218.437	216.487	210.34	205.394	13.0326	4	0	12
Q96EB6	SIRT1	23411	NAD-dependent protein deacetylase sirtuin-1 OS=Homo sapiens GN=SIRT1 PE=1 SV=2	0	0	0	0	0	0	0	0	0	0	0	0	0	120.807	122.619	119.271	151.257	141.37	144.641	163.69	153.477	161.594	17.5368	9	0	17
Q9UBI1	COMMD3	23412	COMM domain-containing protein 3 OS=Homo sapiens GN=COMMD3 PE=1 SV=1	0	0	0	0	0	0	0	0	0	0	0	0	0	138.278	142.111	143.313	102.024	97.5541	111.757	136.548	131.178	118.563	46.6667	2	0	20
P62166	NCS1	23413	Neuronal calcium sensor 1 OS=Homo sapiens GN=NCS1 PE=1 SV=2	0	0	0	0	0	0	0	0	0	0	0	0	0	164.953	162.05	155.358	224.519	226.599	231.252	219.09	214.024	220.539	41.0526	7	0	26
[truncated: 5,238 more rows]
