# Supplementary material for: Cell cycle-resolved chromatin proteomics reveals the extent of mitotic preservation of the genomic regulatory landscape
Source: Nat Commun. 2018 Oct 2;9:4048. doi: 10.1038/s41467-018-06007-5 (PMC6168604; doi:10.1038/s41467-018-06007-5)
Supplement: Supplementary file 5 — Supplementary Data 3 [file 41467_2018_6007_MOESM5_ESM.xlsx]

## Sheet: Sheet1
Proteins	Protein_Names	Gene_Names	Sequence	Modifications	id	G1_rep1	G1_rep2	G1_rep3	S_rep1	S_rep2	S_rep3	M_rep1	M_rep2	M_rep3	G1_average	S_average	M_average	Phospho_STY	Acetyl_K	Trimethyl_K	Missed_cleavages	Score	Delta_score
G3XAL9;P55011-3;P55011	Solute carrier family 12 member 2	SLC12A2	AAAAAAAAAAAAAAAGAGAGAK	Unmodified	0	10.885	10.9983	11.1862	11.7849	11.6595	11.7007	12.6756	12.1438	12.6595	11.0232	11.715	12.4929	0	0	0	0	167.29	131.61
Q96JP5;Q96JP5-2	E3 ubiquitin-protein ligase ZFP91	ZFP91	AAAAAAAAAVSR	Unmodified	1	13.1816	13.2037	13.2417	12.7072	12.9255	12.5574	13.3798	12.7754	13.495	13.209	12.73	13.2167	0	0	0	0	147.28	104.41
Q9NQS7-2;Q9NQS7;E9PM67	Inner centromere protein	INCENP	AAAAAAAATMALAAPSSPTPESPTMLTK	2 Oxidation (M)	2	7.88646	8.15131	7.39821	7.71795	8.87378	8.56154	10.8114	11.1126	10.7898	7.81199	8.38442	10.9046	0	0	0	0	107.85	75.479
Q9NQS7-2;Q9NQS7;E9PM67	Inner centromere protein	INCENP	AAAAAAAATMALAAPSSPTPESPTMLTK	2 Oxidation (M);2 Phospho (STY)	3	9.37785	9.61998	9.67864	10.1713	9.80546	10.5119	12.2659	12.6488	11.9379	9.55883	10.1629	12.2842	2	0	0	0	102.29	70.586
P36578;H3BM89;H3BU31	60S ribosomal protein L4	RPL4	AAAAAAALQAK	Unmodified	4	14.8647	14.9482	14.7185	16.2254	16.482	16.4525	15.9594	16.8518	15.6737	14.8438	16.3866	16.1616	0	0	0	0	208.25	152.9
Q6SPF0	Atherin	SAMD1	AAAAAATAPPSPGPAQPGPR	Phospho (STY)	5	9.18066	9.68153	9.63602	9.76976	9.4166	9.53324	11.3644	10.9838	10.9252	9.49941	9.5732	11.0912	1	0	0	0	94.569	52.255
Q9P258	Protein RCC2	RCC2	AAAAAWEEPSSGNGTAR	Unmodified	6	10.5523	10.5791	10.7512	10.0762	10.4099	10.2584	9.59934	9.61179	9.32505	10.6276	10.2482	9.51206	0	0	0	0	183.23	116.84
Q00796;H0YKB3;B7Z3A6	Sorbitol dehydrogenase	SORD	AAAAKPNNLSLVVHGPGDLR	Acetyl (K)	7	11.8642	11.9119	12.0882	13.7143	12.8718	13.4097	11.5163	11.9336	11.5637	11.9547	13.3319	11.6712	0	1	0	1	93.029	55.853
P52701;B4DF41;P52701-2;F8WAX8;F8W7G9	DNA mismatch repair protein Msh6	MSH6	AAAAPGASPSPGGDAAWSEAGPGPRPLAR	Unmodified	8	9.08701	9.19783	8.91896	9.36083	9.25883	9.2056	9.13497	9.71017	9.16819	9.06793	9.27509	9.33778	0	0	0	1	161.96	102.09
P55036;H0Y3Y9	26S proteasome non-ATPase regulatory subunit 4	PSMD4	AAAASAAEAGIATTGTEDSDDALLK	Unmodified	9	10.5384	10.2429	10.621	10.7046	10.1754	10.2975	9.74396	10.6586	9.61432	10.4674	10.3925	10.0056	0	0	0	0	202.52	140.32
O94826	Mitochondrial import receptor subunit TOM70	TOMM70A	AAAFEQLQK	Unmodified	10	12.5127	12.1401	12.0435	13.0662	12.9821	13.5039	14.3884	13.8728	14.719	12.2321	13.1841	14.3268	0	0	0	0	137.95	82.972
Q96S52;K7EN97	GPI transamidase component PIG-S	PIGS	AAAGAAATHLEVAR	Unmodified	11	11.1547	10.5432	11.131	10.0231	10.2691	10.1513	11.6514	10.5973	12.0794	10.943	10.1478	11.4427	0	0	0	0	153.81	108.69
P23381;P23381-2;G3V3H8;G3V3Y5;G3V4C7;G3V4N8;G3V5W1;G3V3S7;G3V3X0;G3V3P2;G3V227;G3V277;G3V4S4;G3V313;G3V339;G3V2C0;G3V423;G3V5U1;G3V456;G3V2Y7;G3V4N0	Tryptophan--tRNA ligase, cytoplasmic;T1-TrpRS;T2-TrpRS	WARS	AAAGEDYK	Unmodified	12	9.83581	10.513	9.7488	11.5456	10.3033	11.4955	10.0118	10.5508	9.7981	10.0326	11.1148	10.1202	0	0	0	0	91.069	47.261
Q14008-2;Q14008;Q14008-3	Cytoskeleton-associated protein 5	CKAP5	AAALATVNAWAEQTGMK	Oxidation (M)	13	9.41485	9.60158	9.9678	12.137	10.5236	11.9801	11.54	12.2565	11.6004	9.66141	11.5469	11.799	0	0	0	0	111.34	70.669
P31948;G3XAD8;F5H783;F5GXD8	Stress-induced-phosphoprotein 1	STIP1	AAALEFLNRFEEAK	Unmodified	15	10.8957	10.8034	10.6428	11.8675	11.5961	11.9286	10.9589	11.0901	11.5216	10.7806	11.7974	11.1902	0	0	0	1	101.32	54.283
Q13423;E9PCX7	NAD(P) transhydrogenase, mitochondrial	NNT	AAALEQFK	Unmodified	16	8.56514	8.6726	8.49463	8.2171	8.46667	8.82276	9.49205	9.52932	9.38886	8.57746	8.50217	9.47008	0	0	0	0	107.57	56.508
J3KSZ8;Q68DK7;J3QQY0	Male-specific lethal 1 homolog	MSL1	AAALGGPEDEPGAAEAHFLPR	Unmodified	17	9.84203	10.488	9.9169	9.20342	9.50808	9.40313	10.604	10.9933	10.9139	10.0823	9.37154	10.8371	0	0	0	0	167.93	118.39
Q8NAF0	Zinc finger protein 579	ZNF579	AAALQALQAQAPTSPPPPPPPLK	Phospho (STY)	18	9.53939	9.77006	9.73657	8.79533	9.01326	8.8973	9.73882	9.57029	9.44777	9.682	8.90196	9.58563	1	0	0	0	63.447	12.017
Q14498-2;Q14498;Q14498-3;G3XAC6;E1P5S2;H0Y4X3	RNA-binding protein 39	RBM39;RNPC2	AAAMANNLQK	Oxidation (M)	19	12.4876	12.9988	12.4513	13.4804	13.764	13.3921	13.2432	14.0251	13.3509	12.6459	13.5455	13.5397	0	0	0	0	117.89	39.12
P26641;B4DTG2	Elongation factor 1-gamma	EEF1G	AAAPAPEEEMDECEQALAAEPK	Oxidation (M)	20	14.2334	14.1934	14.1237	14.237	14.1431	14.3028	13.8995	13.1254	14.0684	14.1835	14.2276	13.6978	0	0	0	0	105.79	59.537
P20810-6;E7ESM9;P20810-7;P20810-9;B7Z468;P20810-5;P20810;E7ES10;B7Z574;P20810-2;H0Y7F0;E7EQ12;E7EQA0;E9PDE4;P20810-8;E9PCH5;P20810-4;P20810-3;E7EVY3;H0Y9H6;H0YD33	Calpastatin	CAST	AAAPAPVSEAVCR	Unmodified	21	9.99917	9.87951	10.0889	10.3184	9.92633	10.0068	8.21609	9.01923	8.76669	9.98919	10.0839	8.66734	0	0	0	0	108.68	79.47
D6RGI3;D6RER5;Q9NVA2;Q9NVA2-2;H0Y961;H0Y9G8	Septin-11	2017-09-11	AAAQLLQSQAQQSGAQQTK	Unmodified	22	8.75151	8.33088	8.58357	9.04423	8.60053	8.16739	9.46874	9.11811	9.61155	8.55532	8.60405	9.39947	0	0	0	0	91.926	55.926
P08559;P08559-2;P08559-4;P08559-3	Pyruvate dehydrogenase E1 component subunit alpha, somatic form, mitochondrial	PDHA1	AAASTDYYK	Unmodified	24	11.986	11.8659	12.0438	11.8502	11.7345	11.7821	12.465	12.2551	12.4481	11.9652	11.7889	12.3894	0	0	0	0	148.69	67.953
D6RFL6;E7EMH9;E9PFT7;P25054-2;P25054	Adenomatous polyposis coli protein	APC	AAASYDQLLK	Acetyl (Protein N-term);Phospho (STY)	25	10.1551	10.7922	10.4719	11.5058	10.4325	10.8134	8.9012	9.93629	9.02201	10.4731	10.9173	9.2865	1	0	0	0	74.165	18.704
C9J6D1;Q99733;F5HFY4;A8MXH2;E9PKT8;C9JZI7;H0YCI4	Nucleosome assembly protein 1-like 4	NAP1L4	AAATAEEPDPK	Unmodified	26	13.7815	13.6797	13.7222	13.8928	13.7045	13.8421	13.7588	13.7593	13.9056	13.7278	13.8131	13.8079	0	0	0	0	115.91	69.942
P49006	MARCKS-related protein	MARCKSL1	AAATPESQEPQAK	Unmodified	28	13.8095	14.5186	14.3298	11.8532	12.1995	12.2704	11.4959	11.5961	11.4222	14.2193	12.1077	11.5048	0	0	0	0	165.51	89.195
Q9H7E9;Q9H7E9-2	UPF0488 protein C8orf33	C8orf33	AAAYSAQVQPVDGATR	Unmodified	29	8.78509	8.92692	8.66283	9.3416	8.7433	9.158	8.92095	9.34209	8.66018	8.79161	9.08097	8.97441	0	0	0	0	82.349	31.995
O95235;B4DL79	Kinesin-like protein KIF20A	KIF20A	AACIAEQYHTVLK	Unmodified	31	10.7528	11.3362	10.7032	10.7555	11.7086	11.7162	15.0498	15.1302	15.2344	10.9307	11.3934	15.1381	0	0	0	0	179.6	133.2
Q01813;Q01813-2;Q5VSR6;Q5VSR5	ATP-dependent 6-phosphofructokinase, platelet type	PFKP	AACNLLQR	Unmodified	32	10.1488	10.0925	9.96072	10.7125	10.4924	10.8003	10.3562	10.3927	10.6022	10.0673	10.6684	10.4504	0	0	0	0	116.9	49.734
Q99575	Ribonucleases P/MRP protein subunit POP1	POP1	AACQCVEPIK	Unmodified	33	11.574	11.6439	11.4807	11.4336	11.7609	11.5625	11.9541	12.2105	11.9234	11.5662	11.5856	12.0294	0	0	0	0	71.03	33.703
Q14980;Q14980-4;Q14980-3;F5H4J1;Q14980-2	Nuclear mitotic apparatus protein 1	NUMA1	AADALEEQQR	Unmodified	34	9.15156	10.6767	9.23192	9.67279	9.47403	9.95015	9.22956	9.70534	9.70425	9.68672	9.69899	9.54639	0	0	0	0	89.805	55.418
Q7Z6E9-2;Q7Z6E9;Q7Z6E9-4;I3L3Y2;H3BUN0;Q7Z6E9-3	E3 ubiquitin-protein ligase RBBP6	RBBP6	AADCDLQITNAQTK	Unmodified	35	10.9651	10.8037	11.3388	10.8085	10.9345	10.9152	10.9572	10.8288	10.6985	11.0359	10.8861	10.8282	0	0	0	0	71.031	32.832
P07954-2;P07954	Fumarate hydratase, mitochondrial	FH	AADEVAEGK	Unmodified	36	11.7459	11.8089	11.2571	12.0073	11.8308	12.0505	12.7495	12.2826	12.6457	11.604	11.9628	12.5593	0	0	0	0	123.75	64.399
Q6STE5	SWI/SNF-related matrix-associated actin-dependent regulator of chromatin subfamily D member 3	SMARCD3	AADEVAGGARKATKSK	Acetyl (Protein N-term);2 Phospho (STY);3 Trimethyl (K)	37	11.0285	11.1347	11.608	11.1313	10.4226	11.0514	9.1822	9.97884	8.76249	11.2571	10.8684	9.30784	2	0	3	3	113.25	24.064
Q6STE5	SWI/SNF-related matrix-associated actin-dependent regulator of chromatin subfamily D member 3	SMARCD3	AADEVAGGARKATKSK	2 Phospho (STY);3 Trimethyl (K)	38	11.6674	11.9137	11.8924	11.3984	11.6377	11.2894	9.78042	9.8757	9.60608	11.8245	11.4419	9.75407	2	0	3	3	111.12	27.873
K7ELG5;Q8IYJ9;P51452;K7ES89	Dual specificity protein phosphatase 3	DUSP3	AADFIDQALAQK	Unmodified	39	11.0792	10.797	10.9531	11.0846	11.1625	11.0299	10.3048	10.2413	10.5602	10.9431	11.0923	10.3687	0	0	0	0	124.42	74.975
Q9Y277;F5H740;Q9Y277-2	Voltage-dependent anion-selective channel protein 3	VDAC3	AADFQLHTHVNDGTEFGGSIYQK	Unmodified	40	8.81195	8.79966	8.44924	8.54802	8.73461	8.56063	9.84767	10.1446	9.86773	8.68695	8.61442	9.95333	0	0	0	0	50.098	19.387
Q86VP6	Cullin-associated NEDD8-dissociated protein 1	CAND1	AADIDQEVK	Unmodified	43	9.63855	9.85277	9.55135	10.0101	9.62328	10.2661	9.51547	9.6827	9.81189	9.68089	9.9665	9.67002	0	0	0	0	110.39	51.32
Q12888;Q12888-2;A6NNK5;F8VY86;H7BZY0	Tumor suppressor p53-binding protein 1	TP53BP1	AADISLDNLVEGK	Unmodified	44	11.0935	11.4586	11.0354	9.81928	10.3487	10.1041	10.3885	10.8339	10.6269	11.1958	10.0907	10.6164	0	0	0	0	150.05	99.857
Q8TDL5	BPI fold-containing family B member 1	BPIFB1	AADKLGSTQIVK	Phospho (STY);2 Trimethyl (K)	45	12.4296	12.4972	12.7527	12.9149	12.4544	12.6565	11.3422	11.9763	11.2593	12.5598	12.6753	11.526	1	0	2	1	75.819	30.797
Q8NFC6	Biorientation of chromosomes in cell division protein 1-like 1	BOD1L1	AADLLAVHAVK	Unmodified	46	13.695	13.1394	14.3351	14.7096	14.244	14.2693	12.673	12.8184	12.2426	13.7232	14.4076	12.578	0	0	0	0	123.96	82.273
P78362;P78362-2;H7C5L6	SRSF protein kinase 2;SRSF protein kinase 2 N-terminal;SRSF protein kinase 2 C-terminal	SRPK2	AADLLVNPLDPR	Unmodified	47	8.5346	9.17859	8.36801	9.86014	9.61432	9.53353	9.25908	9.99802	9.71117	8.69374	9.66933	9.65609	0	0	0	0	96.745	41.068
H0Y449;P67809	Nuclease-sensitive element-binding protein 1	YBX1	AADPPAENSSAPEAEQGGAE	Unmodified	48	11.2051	10.9785	11.698	12.2131	11.8258	11.7932	11.689	12.0542	11.7607	11.2939	11.944	11.8347	0	0	0	0	191.4	143.97
Q7Z6I8;Q7Z6I8-2;H0YAE0	UPF0461 protein C5orf24	C5orf24	AADQFDIYSSQQSK	Unmodified	49	10.7289	10.6898	10.8437	10.6007	10.3324	9.86078	9.13181	9.38971	8.56765	10.7541	10.2646	9.02972	0	0	0	0	171.26	108.97
Q96GM8	Target of EGR1 protein 1	TOE1	AADSDDGAVSAPAASDGGVSK	Unmodified	50	9.31279	10.0117	9.57655	10.7966	9.90059	9.96585	9.42128	10.1864	9.15389	9.63369	10.221	9.5872	0	0	0	0	111.93	66.051
P12270	Nucleoprotein TPR	TPR	AADSQNSGEGNTGAAESSFSQEVSR	Unmodified	51	11.4676	11.4079	12.1831	10.9459	10.6208	10.2602	9.16399	9.16697	9.07518	11.6862	10.609	9.13538	0	0	0	0	169.1	131.97
P12270	Nucleoprotein TPR	TPR	AADSQNSGEGNTGAAESSFSQEVSR	Phospho (STY)	52	9.31813	9.36095	9.69249	10.0296	9.14849	9.06047	10.2537	10.3155	9.66638	9.45719	9.41285	10.0785	1	0	0	0	98.95	56.906
P12270	Nucleoprotein TPR	TPR	AADSQNSGEGNTGAAESSFSQEVSREQQPSSASER	Unmodified	53	7.75528	7.90633	8.20628	7.71795	7.15704	7.62658	7.86685	8.37582	7.84246	7.95596	7.50052	8.02838	0	0	0	1	142.09	111.49
P80723	Brain acid soluble protein 1	BASP1	AAEAAAAPAESAAPAAGEEPSK	Unmodified	54	13.7651	13.1479	14.5016	11.5197	12.9697	12.7236	11.8907	9.78598	12.0545	13.8049	12.4043	11.2437	0	0	0	0	116.13	73.175
P80723	Brain acid soluble protein 1	BASP1	AAEAAAAPAESAAPAAGEEPSKEEGEPK	Unmodified	55	12.9947	12.634	13.6261	13.1346	12.5819	12.9116	12.5129	11.7507	12.3545	13.0849	12.8761	12.2061	0	0	0	1	160.47	105.81
F8WEG8;C9JMM3;O75569-2;O75569-3;G5E9Q4;O75569	Interferon-inducible double-stranded RNA-dependent protein kinase activator A	PRKRA	AAEAAINILK	Unmodified	56	10.086	10.5869	9.93806	10.3494	10.2419	10.6499	9.67617	9.97718	10.3699	10.2037	10.4137	10.0078	0	0	0	0	107.06	41.778
P46821	Microtubule-associated protein 1B;MAP1B heavy chain;MAP1 light chain LC1	MAP1B	AAEAGGAEEQYGFLTTPTK	Unmodified	57	16.0028	15.6473	16.7653	16.2807	15.8263	15.8497	13.1879	14.0885	13.1134	16.1385	15.9856	13.4633	0	0	0	0	220.1	156.55
P46821	Microtubule-associated protein 1B;MAP1B heavy chain;MAP1 light chain LC1	MAP1B	AAEAGGAEEQYGFLTTPTK	Phospho (STY)	58	13.0766	13.0999	13.7927	14.5669	13.9311	14.188	15.3263	15.8377	14.9737	13.3231	14.2287	15.3792	1	0	0	0	152.66	72.557
Q08211	ATP-dependent RNA helicase A	DHX9	AAECNIVVTQPR	Unmodified	59	9.0222	8.45636	8.27736	7.71795	8.93714	7.62658	9.20626	9.31329	9.33619	8.58531	8.09389	9.28525	0	0	0	0	145.81	92.058
B8ZZQ6;P06454-2;P06454;B8ZZA1;B8ZZW7;H7C2N1	Prothymosin alpha;Prothymosin alpha, N-terminally processed;Thymosin alpha-1	PTMA	AAEDDEDDDVDTK	Unmodified	60	13.837	16.5658	14.8118	15.2278	13.9636	13.4648	11.2538	13.4538	12.4205	15.0715	14.2188	12.376	0	0	0	0	225.72	180
B8ZZQ6;P06454-2;P06454;B8ZZA1;B8ZZW7;H7C2N1	Prothymosin alpha;Prothymosin alpha, N-terminally processed;Thymosin alpha-1	PTMA	AAEDDEDDDVDTKK	Unmodified	61	14.0489	16.4472	14.8578	15.5487	14.0713	13.9635	11.8545	14.013	12.89	15.1179	14.5278	12.9192	0	0	0	1	141.73	68.292
Q9NW82	WD repeat-containing protein 70	WDR70	AAEDSPYWVSPAYSK	Unmodified	62	9.75774	10.1153	9.98532	9.57537	9.30353	9.74898	9.01578	8.37582	8.8618	9.95278	9.54263	8.75113	0	0	0	0	86.498	39.255
Q15149;Q15149-7;Q15149-8;Q15149-9;Q15149-5;Q15149-6;Q15149-3;Q15149-2;Q15149-4	Plectin	PLEC	AAEEAEEAR	Unmodified	63	9.35064	9.33497	9.50021	10.3567	9.55483	10.1892	9.4429	9.38355	9.34702	9.39527	10.0336	9.39116	0	0	0	0	123.75	66.571
P09496-2;P09496-5	Clathrin light chain A	CLTA	AAEEAFVNDIDESSPGTEWER	Unmodified	64	11.7832	11.825	12.1043	11.8165	11.455	11.5475	11.1675	10.9943	11.2649	11.9042	11.6063	11.1422	0	0	0	0	151.22	82.936
P20962	Parathymosin	PTMS	AAEEEDEADPK	Unmodified	65	13.3056	15.6119	14.3393	14.9251	13.4563	13.3469	10.7092	12.5418	12.2655	14.4189	13.9094	11.8388	0	0	0	0	151.13	93.241
P20962	Parathymosin	PTMS	AAEEEDEADPKR	Unmodified	66	12.468	14.2085	13.3619	13.151	12.0906	11.8286	10.072	11.5025	10.7711	13.3461	12.3567	10.7819	0	0	0	1	108.9	60.859
P11586;F5H2F4;G3V2B8	C-1-tetrahydrofolate synthase, cytoplasmic;Methylenetetrahydrofolate dehydrogenase;Methenyltetrahydrofolate cyclohydrolase;Formyltetrahydrofolate synthetase;C-1-tetrahydrofolate synthase, cytoplasmic, N-terminally processed	MTHFD1	AAEEIGIK	Unmodified	67	9.82016	10.0035	9.56018	9.72756	10.1563	10.4122	10.102	8.37582	10.5359	9.79462	10.0987	9.67123	0	0	0	0	115.49	33.254
H3BQZ7;Q1KMD3	Heterogeneous nuclear ribonucleoprotein U-like protein 2	HNRNPUL2-BSCL2;HNRNPUL2	AAEEQGDDQDSEK	Unmodified	68	12.5909	12.5042	13.179	13.3586	12.7081	13.4499	10.8681	11.6137	10.7325	12.7581	13.1722	11.0714	0	0	0	0	190.85	98.241
P00390-2;P00390;P00390-4;P00390-3;P00390-5;H0YBD4;H0YC68	Glutathione reductase, mitochondrial	GSR	AAELGAR	Unmodified	69	12.8509	12.8925	12.7408	12.4716	12.1477	12.4589	11.1346	11.8503	11.6897	12.8281	12.3594	11.5582	0	0	0	0	107.59	18.224
H0YHI1;Q502W7	Coiled-coil domain-containing protein 38	CCDC38	AAELQLKSK	2 Trimethyl (K)	72	14.2991	12.9992	13.9866	13.6257	13.3472	12.5195	13.9589	14.9566	11.6304	13.7616	13.1641	13.5153	0	0	2	1	78.77	17.942
Q6PIJ6-2;Q6PIJ6;Q6PIJ6-3	F-box only protein 38	FBXO38	AAEPNSFAR	Unmodified	73	10.0646	10.4527	10.0784	9.60484	9.78642	9.32057	9.23551	9.55907	9.23226	10.1986	9.57061	9.34228	0	0	0	0	106.88	37.253
Q9C0C2;Q9C0C2-2	182 kDa tankyrase-1-binding protein	TNKS1BP1	AAEPQEQEFGK	Unmodified	74	12.5861	12.08	13.1977	13.0009	12.5568	12.927	11.9705	12.3639	11.7147	12.6213	12.8282	12.0164	0	0	0	0	84.188	30.591
P49327	Fatty acid synthase;[Acyl-carrier-protein] S-acetyltransferase;[Acyl-carrier-protein] S-malonyltransferase;3-oxoacyl-[acyl-carrier-protein] synthase;3-oxoacyl-[acyl-carrier-protein] reductase;3-hydroxyacyl-[acyl-carrier-protein] dehydratase;Enoyl-[acyl-carrier-protein] reductase;Oleoyl-[acyl-carrier-protein] hydrolase	FASN	AAEQYTPK	Unmodified	75	9.1001	10.617	9.37846	10.9933	11.1874	11.2692	9.56618	10.3564	10.2984	9.69853	11.15	10.0736	0	0	0	0	98.048	55.761
O76021;J3QSV6;B4DJ58	Ribosomal L1 domain-containing protein 1	RSL1D1	AAESETPGK	Unmodified	76	10.267	10.3187	10.2809	10.7672	10.1294	10.9005	10.8013	11.8078	10.9632	10.2888	10.599	11.1908	0	0	0	0	94.309	52.433
B4DZI8;P35606	Coatomer subunit beta'	COPB2	AAESLADPTEYENLFPGLK	Unmodified	77	11.7414	11.7646	11.6123	11.5623	11.582	11.9251	11.5967	11.4014	11.7132	11.7061	11.6898	11.5704	0	0	0	0	145.33	103.79
Q14676;Q14676-2;Q14676-3	Mediator of DNA damage checkpoint protein 1	MDC1	AAESLTAIPEPASPQLLETPIHASQIQK	Phospho (STY)	78	9.45897	9.98951	9.40597	8.65538	9.07927	9.35713	10.8692	10.6611	10.5146	9.61815	9.03059	10.6816	1	0	0	0	146.04	100.69
A8MSH5;Q9BY42;A2A2L5	Protein RTF2 homolog	RTFDC1	AAESVSKPDVSEEAPGPSK	Unmodified	79	9.7081	10.0177	10.1803	9.72388	10.2449	10.2951	8.49276	8.37582	8.08877	9.96872	10.088	8.31912	0	0	0	1	153.04	102.97
Q9GZS1-2;Q9GZS1;E7EX70	DNA-directed RNA polymerase I subunit RPA49	POLR1E	AAETIIDTK	Unmodified	80	10.6064	10.6837	10.8691	11.4846	11.8758	11.7562	12.784	12.6031	12.4075	10.7198	11.7055	12.5982	0	0	0	0	125.75	58.785
P52272-2;P52272;M0R019;M0R2T0;M0R0N3;M0QYQ7	Heterogeneous nuclear ribonucleoprotein M	HNRNPM	AAEVLNK	Unmodified	81	14.6765	14.2658	14.1686	14.2646	14.5591	14.6425	13.8593	13.8351	13.9823	14.3703	14.4887	13.8922	0	0	0	0	124.83	53.539
Q7Z4V5;Q7Z4V5-3;K7ERN8;K7ERA4;Q7Z4V5-2;K7EQZ6	Hepatoma-derived growth factor-related protein 2	HDGFRP2	AAEVYTR	Unmodified	82	12.7785	12.9524	12.8251	12.3933	12.2583	12.4475	11.2604	11.4598	10.9857	12.852	12.3663	11.2353	0	0	0	0	107.9	53.69
B4DRE6;Q9NUQ6;B4DT67;B8ZZZ7;Q9NUQ6-2;C9JW67;F8W6C2;H7C2G5	SPATS2-like protein	SPATS2L	AAFAELHNCIIDK	Unmodified	83	11.6924	11.7288	11.6225	11.9623	12.0747	12.1404	13.7341	13.7645	13.6986	11.6812	12.0591	13.7324	0	0	0	0	124.21	70.184
P62258;P62258-2;K7EM20	14-3-3 protein epsilon	YWHAE	AAFDDAIAELDTLSEESYK	Unmodified	84	9.48544	9.51822	9.52578	8.37878	8.72843	8.74152	9.43845	8.37582	9.16719	9.50981	8.61624	8.99382	0	0	0	0	115.26	74.634
Q969H8;M0QXF7;M0QYN0	Myeloid-derived growth factor	MYDGF	AAFERESDVPLK	Unmodified	85	12.0024	12.2966	12.4492	13.3915	12.7211	13.8493	11.4577	11.7107	11.7154	12.2494	13.3206	11.6279	0	0	0	1	109.16	52.752
Q9UQ35;Q9UQ35-2;I3L4D8;I3L182;I3L1I8;Q9UQ35-3;I3L1C0	Serine/arginine repetitive matrix protein 2	SRRM2	AAFGISDSYVDGSSFDPQR	Unmodified	87	10.9134	10.9413	13.0649	11.2997	12.2357	11.2958	10.0064	8.92337	10.3677	11.6398	11.6104	9.76581	0	0	0	0	188.9	116.72
Q9UQ35;Q9UQ35-2;I3L4D8;I3L182;I3L1I8;Q9UQ35-3;I3L1C0	Serine/arginine repetitive matrix protein 2	SRRM2	AAFGISDSYVDGSSFDPQRR	Unmodified	88	11.9721	12.1233	12.3839	12.2418	11.9834	12.0481	10.106	10.1749	9.77095	12.1598	12.0911	10.0173	0	0	0	1	184.87	132.34
E9PBJ5;P31040;D6RFM5	Succinate dehydrogenase [ubiquinone] flavoprotein subunit, mitochondrial	SDHA	AAFGLSEAGFNTACVTK	Unmodified	89	11.7035	11.5155	11.5137	11.0077	11.0437	11.1462	12.435	8.37582	12.2041	11.5775	11.0659	11.005	0	0	0	0	115.58	76.55
Q08380;K7EP36;K7ESM3;K7EKQ5;K7ERZ6;K7EJD3	Galectin-3-binding protein	LGALS3BP	AAFGQGSGPIMLDEVQCTGTEASLADCK	Oxidation (M)	90	11.4464	12.7623	12.4424	12.003	10.9556	11.3119	11.521	11.7065	12.1206	12.217	11.4235	11.7827	0	0	0	0	158.67	115.55
Q08380;K7EP36;K7ESM3;K7EKQ5;K7ERZ6;K7EJD3	Galectin-3-binding protein	LGALS3BP	AAFGQGSGPIMLDEVQCTGTEASLADCK	Unmodified	91	8.78389	9.92472	9.08892	8.27167	7.85572	8.25194	8.61635	9.27958	9.10185	9.26584	8.12644	8.99926	0	0	0	0	187.56	151.51
Q9HC52	Chromobox protein homolog 8	CBX8	AAFLEAK	Unmodified	92	10.646	11.8982	10.8328	11.004	10.8163	11.079	11.3982	12.2123	11.7566	11.1257	10.9664	11.789	0	0	0	0	100.19	59.92
P04406	Glyceraldehyde-3-phosphate dehydrogenase	GAPDH	AAFNSGK	Unmodified	93	13.7569	14.4564	13.4523	14.0635	13.3011	14.1235	13.109	13.562	13.1113	13.8885	13.8294	13.2607	0	0	0	0	94.114	60.111
P30838;C9JMC5;E9PNN6;A8MYB8;C9JKT2;I3L4E5;I3L1H6;I3L3W9	Aldehyde dehydrogenase, dimeric NADP-preferring	ALDH3A1	AAFSSGR	Unmodified	95	11.1959	11.4739	11.1595	11.1269	10.2593	11.0596	10.2285	10.4102	10.1064	11.2765	10.8152	10.2484	0	0	0	0	138.37	51.855
Q96CT7	Coiled-coil domain-containing protein 124	CCDC124	AAFTAFEEAQLPR	Unmodified	96	11.4108	11.5243	11.4991	12.0655	12.5641	12.2245	13.0666	12.9051	12.5217	11.478	12.2847	12.8311	0	0	0	0	199.4	141.13
Q9UKD2	mRNA turnover protein 4 homolog	MRTO4	AAFTVSLDPGPLEQFPHSMEPQLR	Oxidation (M)	97	10.8159	10.1956	10.7915	10.6353	10.9042	10.9377	10.5015	10.8229	10.4905	10.601	10.8258	10.605	0	0	0	0	129.2	82.661
P19623;K7EL89	Spermidine synthase	SRM	AAFVLPEFAR	Unmodified	98	10.5822	10.6487	10.7151	10.6078	10.6377	10.452	10.2149	9.88676	10.3116	10.6487	10.5658	10.1378	0	0	0	0	104.22	67.797
P26006;P26006-1;H0YA49	Integrin alpha-3;Integrin alpha-3 heavy chain;Integrin alpha-3 light chain	ITGA3	AAFVSEQQQK	Unmodified	99	12.7972	13.0659	13.1369	13.8238	13.325	13.5346	13.8396	13.1535	14.0188	13	13.5611	13.6706	0	0	0	0	164.33	115.34
P16401	Histone H1.5	HIST1H1B	AAGAGAAK	Unmodified	100	9.35212	10.2226	8.99493	10.5047	9.63955	10.2272	9.58018	10.7103	9.53826	9.52323	10.1238	9.9429	0	0	0	0	138.37	85.731
P16403	Histone H1.2	HIST1H1C	AAGGATPK	Unmodified	102	14.063	14.5274	15.3194	13.883	15.3068	14.6935	14.1604	15.0408	12.2602	14.6366	14.6278	13.8205	0	0	0	0	100.02	15.519
P16403	Histone H1.2	HIST1H1C	AAGGATPKK	Unmodified	103	12.0976	12.3362	12.1444	11.7418	12.443	12.6619	12.5493	13.347	10.6178	12.1928	12.2822	12.1714	0	0	0	1	82.241	46.055
P28838-2;P28838	Cytosol aminopeptidase	LAP3	AAGIDEQENWHEGK	Unmodified	104	11.046	11.0011	11.0634	10.8858	10.5055	10.8024	10.6987	10.3911	11.0188	11.0368	10.7312	10.7029	0	0	0	0	106.29	50.569
P62424;Q5T8U3	60S ribosomal protein L7a	RPL7A	AAGKGDVPTK	Unmodified	105	10.8101	10.5932	10.3994	11.2037	11.4691	11.4856	11.5685	12.4112	11.4108	10.6009	11.3861	11.7968	0	0	0	1	125.23	86.476
P07199	Major centromere autoantigen B	CENPB	AAGLPVK	Unmodified	106	12.846	12.621	12.812	11.8307	12.6312	12.1634	14.1216	12.8174	13.5422	12.7597	12.2084	13.4937	0	0	0	0	106.76	69.732
Q14676;Q14676-2;Q14676-3	Mediator of DNA damage checkpoint protein 1	MDC1	AAGNPGSLAAPIDHK	Unmodified	108	12.0302	12.1059	12.1525	11.008	11.8916	11.258	11.9502	12.1214	12.0939	12.0962	11.3858	12.0552	0	0	0	0	135.61	70.67
Q14676;Q14676-2;Q14676-3	Mediator of DNA damage checkpoint protein 1	MDC1	AAGNPGSLAAPIDHKPCSAPLEPK	Unmodified	109	10.4305	10.7344	10.509	9.90004	10.4342	10.647	11.2214	11.2718	11.3068	10.558	10.3271	11.2667	0	0	0	1	95.307	64.196
Q96KM6	Zinc finger protein 512B	ZNF512B	AAGPASPPEEDPER	Unmodified	110	10.3451	10.5334	10.2189	9.04881	9.51372	9.33586	8.37814	8.37582	7.84246	10.3658	9.29946	8.19881	0	0	0	0	116.9	45.871
P27694	Replication protein A 70 kDa DNA-binding subunit;Replication protein A 70 kDa DNA-binding subunit, N-terminally processed	RPA1	AAGPSLSHTSGGTQSK	Unmodified	111	12.9114	12.9661	12.8287	12.5315	12.6486	12.7174	13.1202	12.8972	12.9506	12.9021	12.6325	12.9894	0	0	0	0	155.37	95.207
O75369-2;O75369-9;O75369;O75369-8;O75369-6;O75369-3;E7EN95;O75369-7;O75369-5;O75369-4	Filamin-B	FLNB	AAGSGELGVTMK	Oxidation (M)	112	11.7018	11.1544	11.5854	12.3394	12.2619	12.6038	13.0387	12.8197	12.9889	11.4806	12.4017	12.9491	0	0	0	0	95.618	54.501
Q5T653	39S ribosomal protein L2, mitochondrial	MRPL2	AAGTCGVLLRK	Unmodified	113	9.74441	9.94668	10.0197	10.0449	10.3908	10.564	11.3849	11.3869	10.6953	9.9036	10.3332	11.1557	0	0	0	1	79.986	32.092
P05386	60S acidic ribosomal protein P1	RPLP1	AAGVNVEPFWPGLFAK	Unmodified	114	12.3345	11.9885	12.3305	12.0178	11.8453	11.805	12.2513	11.8975	12.1875	12.2178	11.8893	12.1121	0	0	0	0	118.51	79.328
O14646-2;O14646	Chromodomain-helicase-DNA-binding protein 1	CHD1	AAHFDIDWGK	Unmodified	115	11.1101	11.2159	11.002	10.3889	11.1571	10.632	12.7237	12.8285	12.583	11.1093	10.726	12.7117	0	0	0	0	114.4	69.648
E9PC15;Q53H12;E9PG39	Acylglycerol kinase, mitochondrial	AGK	AAHFFSTLK	Unmodified	116	13.1111	12.8582	12.9216	12.6392	12.7336	12.5991	14.1361	13.173	14.2655	12.9636	12.6573	13.8582	0	0	0	0	131.62	86.863
O75410-2;E5RFM9;R4GMT7;G8JLK4;O75410-7;O75410	Transforming acidic coiled-coil-containing protein 1	TACC1	AAHGCVTAVSGK	Unmodified	117	9.84086	9.62499	9.69545	10.97	10.5413	11.1381	8.29955	8.37582	8.32309	9.72043	10.8832	8.33282	0	0	0	0	71.153	27.711
Q9UQ80;F8VR77;F8W0A3;H0YIN7	Proliferation-associated protein 2G4	PA2G4	AAHLCAEAALR	Unmodified	118	12.7456	12.7519	12.6832	12.9611	12.8823	13.1321	12.4618	13.501	12.4989	12.7269	12.9919	12.8205	0	0	0	0	120.63	88.596
P78371;P78371-2	T-complex protein 1 subunit beta	CCT2	AAHSEGNTTAGLDMR	Oxidation (M)	119	10.1827	10.0471	10.0549	11.0074	10.6701	10.7125	10.4742	10.628	10.8132	10.0949	10.7967	10.6385	0	0	0	0	114.21	80.527
E9PC84;J3QSU6;P24821-4;P24821;F5H7V9;P24821-6;P24821-5;P24821-2;P24821-3	Tenascin	TNC	AAIDSYR	Unmodified	120	9.03161	9.07072	8.9923	11.2364	10.5882	10.8487	11.531	11.2404	11.7167	9.03154	10.8911	11.496	0	0	0	0	91.626	14.78
H3BPE7;P35637-2;P35637;K7EPT6;Q92804-2;Q92804	RNA-binding protein FUS;TATA-binding protein-associated factor 2N	FUS;TAF15	AAIDWFDGK	Unmodified	121	14.0753	13.9381	14.0424	13.8701	14.5307	14.3036	13.8655	13.9451	13.4909	14.0186	14.2348	13.7672	0	0	0	0	117.7	19.65
P07741;H3BQZ9;H3BQB1;P07741-2;H3BQF1;H3BSW3	Adenine phosphoribosyltransferase	APRT	AAIGLLAR	Unmodified	122	11.589	11.8673	11.798	10.966	10.7791	10.9371	10.3198	9.29118	10.8699	11.7514	10.8941	10.1603	0	0	0	0	133.47	13.912
P35232;C9JW96	Prohibitin	PHB	AAIISAEGDSK	Unmodified	123	12.9164	12.7193	12.6041	12.6346	12.52	12.4306	13.7136	13.3048	14.0034	12.7466	12.5284	13.6739	0	0	0	0	142.1	91.393
Q9P2E9-2;Q9P2E9;Q9P2E9-3;A2A2S5	Ribosome-binding protein 1	RRBP1	AAILETAPK	Unmodified	124	14.873	14.7526	14.746	14.9893	15.1769	15.2397	15.755	16.0584	15.5343	14.7905	15.1353	15.7826	0	0	0	0	123.86	64.51
C9J8T4;C9JYN7;O43567	E3 ubiquitin-protein ligase RNF13	RNF13	AAIVHNVDSDDLISMGSNDIEVLK	Oxidation (M)	126	9.56897	10.2969	10.4518	10.7926	9.53212	10.2043	8.8284	8.97826	8.96618	10.1059	10.1763	8.92428	0	0	0	0	156.61	77.137
Q14978-2;Q14978;Q96J17;Q14978-3	Nucleolar and coiled-body phosphoprotein 1	NOLC1	AAKNSEEEEEEK	Phospho (STY)	127	11.5965	12.0438	12.8483	14.5532	13.1927	14.6257	12.2143	13.1093	11.753	12.1629	14.1239	12.3589	1	0	0	1	198.85	131.87
Q99986	Serine/threonine-protein kinase VRK1	VRK1	AAKPEQIQK	Unmodified	128	13.1624	13.1207	13.2252	12.702	13.1025	12.7361	13.1881	12.8129	12.7965	13.1694	12.8469	12.9325	0	0	0	1	120.31	61.239
Q92522	Histone H1x	H1FX	AAKPSVPK	Unmodified	129	14.108	14.0412	14.0033	12.9004	13.0606	12.9208	13.2759	13.4379	13.1119	14.0508	12.9606	13.2752	0	0	0	1	122.33	53.946
P46821	Microtubule-associated protein 1B;MAP1B heavy chain;MAP1 light chain LC1	MAP1B	AAKPTTTPEVK	Unmodified	130	10.4215	10.5127	10.6056	11.1073	10.7161	11.0492	11.4403	11.9535	11.3272	10.5133	10.9575	11.5737	0	0	0	1	90.697	45.675
Q9HC35;B5MBZ0;Q9HC35-2	Echinoderm microtubule-associated protein-like 4	EML4	AALADVLRR	Unmodified	131	12.0866	11.6633	11.6427	11.5675	11.7297	12.0504	12.2567	12.0512	12.3036	11.7976	11.7825	12.2038	0	0	0	1	112.41	42.586
Q14195;Q14195-2	Dihydropyrimidinase-related protein 3	DPYSL3	AALAGGTTMIIDHVVPEPESSLTEAYEK	Oxidation (M)	132	13.5515	13.2995	13.287	13.233	13.179	13.4561	12.4934	12.4176	12.8071	13.3794	13.2894	12.5727	0	0	0	0	164.19	121.03
Q14195;Q14195-2	Dihydropyrimidinase-related protein 3	DPYSL3	AALAGGTTMIIDHVVPEPESSLTEAYEK	Unmodified	133	9.06836	8.66687	8.78955	8.87096	8.93136	9.12763	8.569	8.37582	8.74811	8.84159	8.97665	8.56431	0	0	0	0	126.86	80.565
Q15149;Q15149-7;Q15149-8;Q15149-9;Q15149-5;Q15149-6;Q15149-3;Q15149-2;H0YDN1;Q15149-4	Plectin	PLEC	AALAHSEEVTASQVAATK	Unmodified	134	14.4931	13.6384	14.6168	14.6224	14.8176	14.9303	14.7628	14.4605	14.7161	14.2494	14.7901	14.6465	0	0	0	0	258.12	179.58
Q13428-3;Q13428-8;Q13428-5;H0YAB7;E9PHK9;Q13428-4;Q13428;Q13428-2;E7ETY2;Q13428-7	Treacle protein	TCOF1	AALAPAKESPRK	Phospho (STY)	135	11.083	10.9725	11.6875	13.0214	12.8079	12.6241	11.7951	11.4951	11.4471	11.2477	12.8178	11.5791	1	0	0	2	118.71	70.996
B3KW71;P09417	Dihydropteridine reductase	QDPR	AALDGTPGMIGYGMAK	2 Oxidation (M)	136	9.96897	10.1155	10.4347	10.04	9.55167	9.84922	9.51395	9.58542	9.68682	10.173	9.81362	9.5954	0	0	0	0	63.212	29.623
Q8NFW8;Q8NFW8-2	N-acylneuraminate cytidylyltransferase	CMAS	AALDSGAFQSVWVSTDHDEIENVAK	Unmodified	137	10.2825	10.3383	10.2349	9.77789	9.88517	9.59689	8.61993	8.37582	8.28046	10.2852	9.75332	8.4254	0	0	0	0	325.06	251.39
P11766	Alcohol dehydrogenase class-3	ADH5	AALEACHK	Unmodified	138	14.1493	14.3743	14.1431	13.8318	13.6784	13.7591	12.8788	13.1153	13.2414	14.2222	13.7564	13.0785	0	0	0	0	93.429	30.77
P34897-3;P34897;P34897-2;G3V5L0;G3V4W5;G3V540;G3V2W0;G3V241;G3V3Y8;G3V4T0;G3V4X0;G3V2E4	Serine hydroxymethyltransferase, mitochondrial	SHMT2	AALEALGSCLNNK	Unmodified	139	13.1539	13.2369	12.9224	13.1032	13.069	13.1769	14.1391	13.3115	14.1083	13.1044	13.1164	13.853	0	0	0	0	202.05	148.82
G5EA30;Q92879-5;Q92879-2;Q92879-3;Q92879-6;Q92879;Q92879-4;E9PQK4;E9PSH0;E9PKU1	CUGBP Elav-like family member 1	CELF1	AALEAQNALHNMK	Oxidation (M)	140	11.9681	11.8424	11.6469	11.8831	12.075	12.2364	11.4466	11.4467	11.407	11.8191	12.0648	11.4334	0	0	0	0	84.169	53.311
P52815	39S ribosomal protein L12, mitochondrial	MRPL12	AALEAVGGTVVLE	Unmodified	141	10.0199	10.6286	10.1984	10.7184	10.2548	10.2428	11.1551	10.6399	11.0551	10.2823	10.4053	10.95	0	0	0	0	119.03	85.486
P12081-4;P12081;B4DDD8;P12081-3;P12081-2;B4E1C5;E7ETE2;D6RF05	Histidine--tRNA ligase, cytoplasmic	HARS	AALEELVK	Unmodified	142	9.76859	9.85988	9.61026	10.4953	10.0622	10.4976	10.1583	9.78207	10.0958	9.74624	10.3517	10.0121	0	0	0	0	109.71	56.998
P78549;H3BPD5	Endonuclease III-like protein 1	NTHL1	AALEEWLPR	Unmodified	144	9.79535	9.4819	9.40153	8.58231	8.20079	8.16659	9.49527	8.37582	9.46036	9.55959	8.31656	9.11049	0	0	0	0	120.31	81.5
J3QK86;J3KPG5;F8VU39;Q9UIF9-2;Q9UIF9-3;Q9UIF9	Bromodomain adjacent to zinc finger domain protein 2A	BAZ2A	AALHDPGFPSYCQSLK	Unmodified	145	12.6822	12.9227	12.5606	11.3946	11.8904	11.5258	12.7936	12.2434	12.7793	12.7218	11.6036	12.6055	0	0	0	0	130.95	92.258
H7BXM6;H7C0H2;Q96EV2;H0Y3K4	RNA-binding protein 33	RBM33	AALLEFEER	Unmodified	146	9.90496	10.0719	10.3465	9.01366	8.87138	8.48604	8.69185	8.88048	8.61849	10.1078	8.79036	8.73027	0	0	0	0	109.66	44.412
H7BXM6;H7C0H2;Q96EV2;H0Y3K4	RNA-binding protein 33	RBM33	AALLEFEERER	Unmodified	147	12.1586	12.2734	12.7326	11.364	11.0415	10.9149	10.2286	10.6486	9.60915	12.3882	11.1068	10.1621	0	0	0	1	179.42	107.81
P35251-2;P35251	Replication factor C subunit 1	RFC1	AALLSGPPGVGK	Unmodified	148	12.3036	12.1489	12.0652	11.5581	12.0168	11.9423	13.0523	12.8408	12.7632	12.1726	11.8391	12.8855	0	0	0	0	119.34	85.247
Q9Y5B9	FACT complex subunit SPT16	SUPT16H	AALLTER	Unmodified	149	12.5284	12.9051	12.3846	11.6281	12.2583	12.1127	13.8176	13.6941	13.3865	12.606	11.9997	13.6327	0	0	0	0	133.81	133.81
I3L230;Q68EN5-3;Q68EN5-2;Q68EN5	Uncharacterized protein KIAA0895-like	KIAA0895L	AALLYYTIHRAAR	3 Phospho (STY)	150	8.67308	8.47553	9.16383	8.95827	9.2642	9.36696	9.03024	10.8639	9.19365	8.77081	9.19648	9.69592	3	0	0	1	80.69	23.256
Q14980;Q14980-4;Q14980-3;Q14980-2	Nuclear mitotic apparatus protein 1	NUMA1	AALMESQGQQQEER	Oxidation (M)	151	10.7183	11.3005	10.7412	10.6881	10.6548	10.1694	10.7673	11.9776	10.9704	10.92	10.5041	11.2385	0	0	0	0	122.52	76.906
Q9P287-3;Q9P287	BRCA2 and CDKN1A-interacting protein	BCCIP	AALMFANAEEEFFYEK	Oxidation (M)	152	11.6506	11.7677	11.7399	11.8149	11.7898	11.8571	9.63014	9.9294	9.45996	11.7194	11.8206	9.67317	0	0	0	0	124.25	88.222
O00139-2;O00139-1;O00139-5;O00139;O00139-4	Kinesin-like protein KIF2A	KIF2A	AALQEEEQASK	Unmodified	153	11.9764	12.2187	12.0793	11.7728	12.176	12.0295	13.6776	13.5633	13.5854	12.0914	11.9928	13.6087	0	0	0	0	93.839	48.01
P62851	40S ribosomal protein S25	RPS25	AALQELLSK	Unmodified	154	15.3621	15.2614	15.4258	16.2048	16.2243	16.2232	16.1239	16.4262	16.163	15.3498	16.2174	16.2377	0	0	0	0	143.96	77.268
O96013;O96013-2;O96013-3;O96013-4	Serine/threonine-protein kinase PAK 4	PAK4	AALQLVVDPGDPR	Unmodified	155	8.42283	8.19676	8.40144	8.26183	8.41236	8.66861	9.43199	9.47445	9.29913	8.34034	8.4476	9.40186	0	0	0	0	103.76	51.234
Q9UNQ2;D6RCL3	Probable dimethyladenosine transferase	DIMT1	AALRPTDVVLEVGPGTGNMTVK	Oxidation (M)	156	10.8321	10.8509	10.7972	11.2333	11.5171	11.1	10.9162	10.7074	10.6779	10.8267	11.2835	10.7672	0	0	0	1	98.376	59.038
P42765	3-ketoacyl-CoA thiolase, mitochondrial	ACAA2	AALSAGK	Unmodified	157	11.3344	12.2221	11.0537	12.2005	11.4366	12.3094	12.4649	12.6791	12.1193	11.5367	11.9822	12.4211	0	0	0	0	87.323	24.016
O95831-3;O95831;O95831-6;O95831-4	Apoptosis-inducing factor 1, mitochondrial	AIFM1	AALSASEGEEVPQDK	Unmodified	158	12.5187	12.2872	12.2809	11.9725	11.9596	12.1168	13.0115	12.5861	13.1377	12.3623	12.0163	12.9118	0	0	0	0	142.57	99.273
E7EUU4;Q04637-3;Q04637;Q04637-8;Q04637-9;E9PGM1;Q04637-4;Q04637-6;Q04637-7;E7EX73;Q04637-5	Eukaryotic translation initiation factor 4 gamma 1	EIF4G1	AALSEEELEK	Unmodified	159	10.2817	9.93188	10.2519	11.0702	10.8602	10.814	10.1482	10.2724	10.4228	10.1552	10.9148	10.2811	0	0	0	0	126.19	77.91
O43837;O43837-2	Isocitrate dehydrogenase [NAD] subunit beta, mitochondrial	IDH3B	AALSGVR	Unmodified	160	11.8305	11.694	11.3735	11.7433	12.2932	12.2273	11.073	11.3963	11.3614	11.6327	12.088	11.2769	0	0	0	0	77.374	77.374
O00231;O00231-2;J3QS13	26S proteasome non-ATPase regulatory subunit 11	PSMD11	AALTSAR	Unmodified	162	9.6571	10.7417	9.8184	11.2525	10.7349	10.9938	10.5035	10.0686	10.7576	10.0724	10.9937	10.4432	0	0	0	0	115.46	44.081
P02792	Ferritin light chain	FTL	AAMALEK	Unmodified	163	12.5255	13.2711	13.1019	7.71795	11.5349	11.509	10.1489	10.3291	10.2841	12.9662	10.2539	10.254	0	0	0	0	100.19	52.585
P02792	Ferritin light chain	FTL	AAMALEK	Oxidation (M)	164	13.8005	14.6039	14.3485	13.4911	12.9459	12.8956	11.7264	12.4596	11.7509	14.251	13.1109	11.979	0	0	0	0	74.439	38.253
Q08211;Q08211-2	ATP-dependent RNA helicase A	DHX9	AAMEALVVEVTK	Unmodified	165	9.58089	9.62701	9.23881	8.50055	9.54647	9.06924	9.2643	9.06469	9.68949	9.48224	9.03875	9.33949	0	0	0	0	67.385	21.369
Q08211;Q08211-2	ATP-dependent RNA helicase A	DHX9	AAMEALVVEVTK	Oxidation (M)	166	12.4972	12.1473	11.9319	11.5697	12.4351	11.9094	12.5563	8.37582	12.7895	12.1921	11.9714	11.2405	0	0	0	0	100.93	44.726
Q8NE71;Q8NE71-2;H0YGW7;Q5STZ8	ATP-binding cassette sub-family F member 1	ABCF1	AANAAENDFSVSQAEMSSR	Oxidation (M)	168	10.1463	10.052	10.114	10.5791	10.4347	10.668	12.6097	8.37582	12.0925	10.1041	10.5606	11.026	0	0	0	0	147.84	89.413
P42765;K7EME0	3-ketoacyl-CoA thiolase, mitochondrial	ACAA2	AANDAGYFNDEMAPIEVK	Unmodified	169	9.42081	9.49858	9.1984	9.12969	8.59222	8.54159	9.52637	8.37582	9.44412	9.3726	8.7545	9.11544	0	0	0	0	89.468	31.444
P42765;K7EME0	3-ketoacyl-CoA thiolase, mitochondrial	ACAA2	AANDAGYFNDEMAPIEVK	Oxidation (M)	170	9.99593	10.1587	9.73052	9.24673	9.54236	9.73742	10.3305	9.9243	10.1413	9.96172	9.50884	10.1321	0	0	0	0	105.2	61.608
Q15398-3;Q15398;Q15398-1	Disks large-associated protein 5	DLGAP5	AANENEPEGKVPSK	Unmodified	171	7.36278	8.43913	7.39821	8.50082	8.28003	9.41962	12.1406	12.3542	11.8827	7.73337	8.73349	12.1258	0	0	0	1	120.6	69.468
P18206-2;P18206;Q5JQ13	Vinculin	VCL	AANFENHSGK	Unmodified	172	12.3022	12.2488	12.2311	13.2061	13.0977	13.5144	12.4818	12.364	12.6991	12.2607	13.2727	12.515	0	0	0	0	73.666	34.89
Q9Y4P8-3;Q9Y4P8-2;Q9Y4P8-4;Q9Y4P8-5;Q9Y4P8-6;Q9Y4P8	WD repeat domain phosphoinositide-interacting protein 2	WIPI2	AANMIPAHDSPLAALAFDASGTK	Oxidation (M)	173	9.01052	9.18829	8.84167	7.71795	8.31644	8.10973	8.56156	8.37582	8.40752	9.01349	8.04804	8.4483	0	0	0	0	91.964	49.444
P46063	ATP-dependent DNA helicase Q1	RECQL	AANMLQQSGSK	Unmodified	174	10.9339	11.0789	10.8619	10.0683	10.941	10.6278	11.0919	11.0999	10.9336	10.9582	10.5457	11.0418	0	0	0	0	138.2	73.997
P46063	ATP-dependent DNA helicase Q1	RECQL	AANMLQQSGSK	Oxidation (M)	175	14.8897	15.2094	14.9681	14.3064	14.7825	14.5842	15.0539	15.0351	14.7299	15.0224	14.5577	14.9396	0	0	0	0	112.85	67.823
Q9Y4L1;E9PL22	Hypoxia up-regulated protein 1	HYOU1	AANSLEAFIFETQDK	Unmodified	177	10.2636	10.451	10.403	9.91085	10.0963	10.3977	11.2766	10.6682	11.645	10.3725	10.135	11.1966	0	0	0	0	141.85	71.988
B4DR80;Q9Y6E0-2;Q9Y6E0;H0Y630	Serine/threonine-protein kinase 24;Serine/threonine-protein kinase 24 36 kDa subunit;Serine/threonine-protein kinase 24 12 kDa subunit	STK24	AANVLLSEHGEVK	Unmodified	178	11.4259	11.6145	11.4934	11.931	11.5268	11.8518	11.3412	11.2819	11.1897	11.5113	11.7699	11.2709	0	0	0	0	111.72	51.878
P56182	Ribosomal RNA processing protein 1 homolog A	RRP1	AANVQEPEK	Unmodified	179	10.1891	9.69587	10.2022	10.3797	10.671	10.3084	10.9666	11.0442	10.6371	10.0291	10.453	10.8826	0	0	0	0	112.13	44.96
P56182	Ribosomal RNA processing protein 1 homolog A	RRP1	AANVQEPEKK	Unmodified	180	9.91758	9.83288	9.66946	10.3662	10.1808	10.0539	10.7976	10.4196	10.4141	9.80664	10.2003	10.5438	0	0	0	1	90.827	29.295
Q13428-3;Q13428-5;E9PHK9;Q13428-4;Q13428;E7ETY2;Q13428-7	Treacle protein	TCOF1	AAPAPGK	Unmodified	182	13.7107	14.0585	14.5648	13.5881	13.0924	13.7419	12.6255	12.7953	11.7936	14.1113	13.4741	12.4048	0	0	0	0	106.76	34.74
Q8NF37	Lysophosphatidylcholine acyltransferase 1	LPCAT1	AAPASSAGASDAR	Unmodified	183	9.18845	9.21174	8.81257	9.15902	8.73813	9.11123	10.418	10.154	10.5458	9.07092	9.00279	10.3726	0	0	0	0	190.35	149.47
P55084;F5GZQ3;B5MD38;C9JEY0;C9JE81;C9K0M0	Trifunctional enzyme subunit beta, mitochondrial;3-ketoacyl-CoA thiolase	HADHB	AAPAVQTK	Unmodified	184	11.3405	11.6808	10.9446	10.9166	10.8688	11.2478	12.0234	11.9556	12.1671	11.3219	11.0111	12.0487	0	0	0	0	120.87	62.086
S4R3H4;Q9UKV3-5;Q9UKV3;E7EQT4;G3V3B0;Q9UKV3-3;Q9UKV3-2	Apoptotic chromatin condensation inducer in the nucleus	ACIN1	AAPCIYWLPLTDSQIVQK	Unmodified	185	9.94409	9.22021	10.1193	9.87815	10.4627	10.773	10.1495	9.96843	10.0761	9.76121	10.3713	10.0647	0	0	0	0	144.4	77.384
Q96GQ7	Probable ATP-dependent RNA helicase DDX27	DDX27	AAPDILIATPGR	Unmodified	186	9.39589	9.71822	9.50772	10.0168	9.9338	9.70605	9.60682	9.87041	9.69203	9.54061	9.88555	9.72309	0	0	0	0	98.182	61.865
Q9UFM8;H7BXJ1;F5GZD0;Q9Y639-3;Q9Y639-1;Q9Y639-4;Q9Y639-5;Q9Y639	Neuroplastin	DKFZp566H1924;NPTN	AAPDITGHK	Unmodified	187	15.7158	15.857	16.2814	10.3595	14.225	13.701	14.5546	12.7135	13.7356	15.9514	12.7618	13.6679	0	0	0	0	125.57	54.068
Q96TA1-2;Q96TA1	Niban-like protein 1	FAM129B	AAPEASSPPASPLQHLLPGK	Unmodified	188	11.0625	11.4004	11.7091	11.7676	10.9138	11.488	9.03209	9.33319	9.07744	11.3907	11.3898	9.14757	0	0	0	0	132.25	87.286
Q96TA1-2;Q96TA1	Niban-like protein 1	FAM129B	AAPEASSPPASPLQHLLPGK	2 Phospho (STY)	189	12.8348	13.121	13.619	12.9836	12.3986	12.7474	11.9509	12.4981	12.1978	13.1916	12.7099	12.2156	2	0	0	0	108.5	66.181
Q96TA1-2;Q96TA1	Niban-like protein 1	FAM129B	AAPEASSPPASPLQHLLPGK	Phospho (STY)	190	11.1853	11.4912	11.8542	11.5745	10.7381	11.2507	9.43852	10.1207	9.59218	11.5102	11.1878	9.71714	1	0	0	0	52.99	26.458
P78318	Immunoglobulin-binding protein 1	IGBP1	AAPEEFRK	Unmodified	191	11.7415	12.3521	12.5133	11.1311	10.5885	10.7188	9.57684	9.90104	9.5239	12.2023	10.8128	9.66726	0	0	0	1	81.784	29.997
Q96JP5;Q96JP5-2	E3 ubiquitin-protein ligase ZFP91	ZFP91	AAPEEPQQRPPEAVAAAPAGTTSSR	Unmodified	192	10.5839	10.7651	10.7582	10.3242	9.74197	9.67225	10.4971	10.8654	10.2016	10.7024	9.91279	10.5214	0	0	0	1	84.371	51.373
Q15181;Q5SQT6	Inorganic pyrophosphatase	PPA1	AAPFSLEYR	Unmodified	193	10.4755	10.7005	10.4678	10.3357	10.1204	10.2904	9.2138	8.87236	9.41411	10.5479	10.2488	9.16676	0	0	0	0	117.81	82.516
Q92522	Histone H1x	H1FX	AAPGAAGSR	Unmodified	194	10.8046	10.407	10.8834	10.4646	9.61778	10.4243	10.1447	10.8007	9.68494	10.6983	10.1689	10.2101	0	0	0	0	118.33	39.818
Q15233;Q15233-2	Non-POU domain-containing octamer-binding protein	NONO	AAPGAEFAPNK	Unmodified	195	14.2475	14.4714	14.5578	14.5446	14.141	14.1287	12.8187	12.7413	12.5318	14.4256	14.2714	12.6973	0	0	0	0	170.89	108.26
Q6SPF0	Atherin	SAMD1	AAPLAAPPPAPAAPPAVAPPAGPR	Unmodified	196	9.41007	9.56504	9.06643	9.48903	9.48867	9.41695	10.7113	10.2478	10.132	9.34718	9.46488	10.3637	0	0	0	0	105.01	74.438
P12111;E9PCV6;P12111-2;E7ENL6;P12111-4;P12111-5;P12111-3;C9JNG9	Collagen alpha-3(VI) chain	COL6A3	AAPLQGMLPGLLAPLR	Oxidation (M)	197	11.4705	11.4299	11.211	10.9684	11.447	11.0499	12.2192	11.7866	12.457	11.3705	11.1551	12.1543	0	0	0	0	154.1	99.76
Q9HAF1-2;Q9HAF1;Q9HAF1-4;Q9HAF1-3	Chromatin modification-related protein MEAF6	MEAF6	AAPPQIPDTR	Unmodified	198	9.31998	9.4391	9.24758	9.95091	9.53174	9.76665	9.62101	11.3333	9.58052	9.33555	9.74976	10.1783	0	0	0	0	98.04	37.938
G5E965;H0Y882;C9J0F0;E9PFD3;Q9H334-2;Q9H334-3;Q9H334-6;Q9H334-4;Q9H334-7;Q9H334	Forkhead box protein P1	FOXP1	AAPQPLNLVSSVTLSK	Unmodified	199	12.275	12.3184	12.2172	11.6396	11.974	11.8723	10.3547	10.5388	10.337	12.2702	11.8286	10.4102	0	0	0	0	140.22	76.114
P38435-2;P38435	Vitamin K-dependent gamma-carboxylase	GGCX	AAPQPSVSCVYK	Unmodified	200	8.59867	8.06051	8.64813	7.71795	8.02333	8.23392	9.41993	8.92928	9.31209	8.43577	7.99173	9.22043	0	0	0	0	108.32	59.53
E9PF10;O75694-2;O75694	Nuclear pore complex protein Nup155	NUP155	AAPQSPSVPK	Unmodified	201	9.43875	9.51447	9.08966	9.45536	9.85041	10.0082	9.43963	9.44379	9.86616	9.34762	9.77133	9.58319	0	0	0	0	86.014	35.888
Q9Y6H1;Q5T1J5	Coiled-coil-helix-coiled-coil-helix domain-containing protein 2;Putative coiled-coil-helix-coiled-coil-helix domain-containing protein CHCHD2P9, mitochondrial	CHCHD2;CHCHD2P9	AAPRPAPVAQPPAAAPPSAVGSSAAAPR	Unmodified	202	10.5094	10.3457	10.6312	11.0177	10.6492	10.4539	9.35974	9.48217	9.44123	10.4954	10.7069	9.42772	0	0	0	1	86.918	54.172
Q9BRP8-2;Q9BRP8	Partner of Y14 and mago	WIBG	AAPTAASDQPDSAATTEK	Unmodified	203	9.92627	9.92764	10.109	11.5369	10.7135	11.2586	10.1304	11.1217	9.84853	9.98765	11.1697	10.3669	0	0	0	0	87.411	38.945
P11586;F5H2F4;G3V2B8	C-1-tetrahydrofolate synthase, cytoplasmic;Methylenetetrahydrofolate dehydrogenase;Methenyltetrahydrofolate cyclohydrolase;Formyltetrahydrofolate synthetase;C-1-tetrahydrofolate synthase, cytoplasmic, N-terminally processed	MTHFD1	AAQAPSSFQLLYDLK	Unmodified	204	12.044	11.7492	11.6862	12.0241	12.1177	12.1542	12.0015	11.5658	12.4428	11.8264	12.0987	12.0034	0	0	0	0	98.676	48.588
P37837	Transaldolase	TALDO1	AAQASDLEK	Unmodified	205	15.2306	15.636	15.4522	14.9916	14.4706	14.6264	12.8066	13.4273	13.2756	15.4396	14.6962	13.1698	0	0	0	0	118.03	55.926
P62995-3;P62995;H7C2L4	Transformer-2 protein homolog beta	TRA2B	AAQDRDQIYR	Unmodified	206	14.5127	14.8602	14.9305	13.5353	13.5153	13.4921	11.7756	11.3343	11.2095	14.7678	13.5142	11.4398	0	0	0	1	187.5	113.04
P04075;J3KPS3;P04075-2;H3BQN4;H3BR68	Fructose-bisphosphate aldolase A;Fructose-bisphosphate aldolase	ALDOA	AAQEEYVK	Unmodified	207	11.3771	11.3513	11.2827	11.5789	11.3089	11.631	11.5396	11.381	11.7518	11.337	11.5063	11.5575	0	0	0	0	123.86	77.434
D3YTB1;F8W727;P62910	60S ribosomal protein L32	RPL32	AAQLAIR	Unmodified	208	11.3059	11.4857	11.3979	12.5583	13.1337	12.9024	13.25	14.1488	12.9628	11.3965	12.8648	13.4539	0	0	0	0	119.56	14.356
Q15075	Early endosome antigen 1	EEA1	AAQLATEIADIK	Unmodified	209	11.8151	11.4948	11.4911	11.8558	11.7713	12.3365	11.2733	11.321	11.6423	11.6003	11.9879	11.4122	0	0	0	0	110.38	54.918
E7ENR4;P19367-4;P19367-2;P19367;P19367-3	Hexokinase-1	HK1	AAQLCGAGMAAVVDK	Oxidation (M)	210	11.9699	11.8949	11.7337	12.0852	12.3389	12.302	13.6544	13.198	14.0873	11.8662	12.242	13.6465	0	0	0	0	91.969	22.153
P09622;E9PEX6;B4DT69;F8WDM5;F2Z2E3	Dihydrolipoyl dehydrogenase, mitochondrial;Dihydrolipoyl dehydrogenase	DLD	AAQLGFK	Unmodified	211	10.9809	11.1017	10.7482	10.5048	10.1881	10.4572	11.4283	10.7823	11.379	10.9436	10.3834	11.1965	0	0	0	0	105.39	42.676
J3KPX7;Q99623;F5GY37;Q99623-2;U3KPZ5	Prohibitin-2	PHB2	AAQNISK	Unmodified	212	9.70701	12.9285	10.7693	12.8566	12.3316	12.7011	13.5338	14.2132	14.58	11.135	12.6298	14.109	0	0	0	0	107.29	51.619
G3XAI2;P07942	Laminin subunit beta-1	LAMB1	AAQNSGEAEYIEK	Unmodified	213	11.6591	11.813	11.6264	11.1168	11.1749	11.0676	11.8025	11.5155	11.9038	11.6995	11.1197	11.7406	0	0	0	0	132.65	86.488
M0QXZ5;Q96B54	Zinc finger protein 428	ZNF428	AAQPPAQPCQLCGR	Unmodified	214	13.7252	14.61	14.4604	13.5813	12.8724	12.736	10.7874	11.5866	10.6467	14.2652	13.0633	11.0069	0	0	0	0	204.85	142.77
P48729;P48729-2;U3KQ83;U3KPX3;H0Y9X2;U3KQK7	Casein kinase I isoform alpha	CSNK1A1	AAQQAASSSGQGQQAQTPTGK	Unmodified	215	11.367	11.2923	11.252	11.4822	11.6527	11.4513	10.9401	11.3986	11.0722	11.3038	11.5288	11.137	0	0	0	0	198.24	131.64
P78318	Immunoglobulin-binding protein 1	IGBP1	AAQQQEEQEEKEEEDDEQTLHR	Unmodified	216	9.59196	9.63675	9.97633	8.6111	8.62943	8.82562	7.86685	8.37582	8.29219	9.73501	8.68871	8.17829	0	0	0	1	93.029	49.297
Q9UKY7;Q9UKY7-2	Protein CDV3 homolog	CDV3	AASAAGAAGSAGGSSGAAGAAGGGAGAGTRPGDGGTASAGAAGPGAATK	Unmodified	217	11.3291	11.7798	12.3088	13.1313	12.3069	12.6217	9.4795	10.5462	9.42676	11.8059	12.6866	9.81748	0	0	0	1	177.11	142.34
J9JID7;Q03252	Lamin-B2	LMNB2	AASAAREELK	Unmodified	218	12.4955	11.9136	11.6476	12.4626	12.4092	12.6514	11.193	11.8842	10.9444	12.0189	12.5077	11.3405	0	0	0	1	107.55	42.901
O00116;B8ZZ81	Alkyldihydroxyacetonephosphate synthase, peroxisomal	AGPS	AASAATAAPTATPAAQESGTIPK	Unmodified	219	12.1924	12.1827	12.1039	12.5152	12.3959	12.6666	13.5232	13.3159	13.8493	12.1597	12.5259	13.5628	0	0	0	0	93.029	52.413
O75367;O75367-3;O75367-2	Core histone macro-H2A.1	H2AFY	AASADSTTEGTPADGFTVLSTK	Unmodified	220	16.9496	16.8124	16.9645	16.2632	16.4659	16.1671	16.2261	16.2781	15.9907	16.9088	16.2987	16.165	0	0	0	0	239.87	192.23
O75367;O75367-3;O75367-2	Core histone macro-H2A.1	H2AFY	AASADSTTEGTPADGFTVLSTK	Phospho (STY)	221	11.8629	11.8759	11.8445	10.8623	11.6054	11.1898	13.8347	13.7469	13.5889	11.8611	11.2192	13.7235	1	0	0	0	171.3	112.51
O75367;O75367-3;O75367-2	Core histone macro-H2A.1	H2AFY	AASADSTTEGTPADGFTVLSTK	2 Phospho (STY)	222	7.87677	7.81696	8.03469	7.71795	7.15704	7.62658	9.18885	8.37582	9.45291	7.90947	7.50052	9.00586	2	0	0	0	94.389	43.531
Q13428-3;Q13428-8;Q13428-5;E9PHK9;Q13428-4;Q13428;Q13428-2;E7ETY2;Q13428-7	Treacle protein	TCOF1	AASAPAK	Unmodified	223	12.1631	13.7837	14.1918	11.3114	12.9137	12.7613	12.0995	13.1403	10.2335	13.3795	12.3288	11.8245	0	0	0	0	120.49	37.111
Q13428-3;Q13428-8;Q13428-5;E9PHK9;Q13428-4;Q13428;Q13428-2;E7ETY2;Q13428-7	Treacle protein	TCOF1	AASAPAKESPRK	Phospho (STY)	224	12.0058	12.5421	12.4699	13.7022	12.8584	13.3549	12.1273	12.602	11.3335	12.3393	13.3051	12.021	1	0	0	2	113.47	65.7
P10412;P16401;P16403	Histone H1.4;Histone H1.5;Histone H1.2	HIST1H1E;HIST1H1B;HIST1H1C	AASGEAK	Unmodified	225	13.7302	13.9787	14.0947	14.041	13.7502	14.2009	11.9469	13.3592	12.2388	13.9346	13.9974	12.515	0	0	0	0	108.46	61.797
P10412;P16401;P16403	Histone H1.4;Histone H1.5;Histone H1.2	HIST1H1E;HIST1H1B;HIST1H1C	AASGEAKPK	Unmodified	226	13.2288	13.2148	13.1242	12.3865	13.1718	13.2171	13.7978	14.3944	11.6615	13.1893	12.9252	13.2846	0	0	0	1	166.19	95.371
P16402	Histone H1.3	HIST1H1D	AASGEGKPK	Unmodified	227	14.8676	14.1107	13.7084	12.7339	12.5315	13.2334	13.1161	13.5472	12.17	14.2289	12.8329	12.9444	0	0	0	1	145.9	73.752
P09525;Q6P452	Annexin A4;Annexin	ANXA4	AASGFNAMEDAQTLRK	Unmodified	228	10.374	10.5064	10.4149	9.99977	9.41568	9.87829	8.77654	8.37582	9.68174	10.4318	9.76458	8.9447	0	0	0	1	120.59	74.822
P26640	Valine--tRNA ligase	VARS	AASGYPVK	Unmodified	229	10.6314	10.3525	10.2105	10.6564	10.7358	10.8843	10.8099	11.1443	10.8033	10.3982	10.7588	10.9192	0	0	0	0	90.709	49.207
E7EQD7;Q12959-8;Q12959-9;Q12959-5;Q12959-3;Q12959-6;Q12959-4;Q12959;Q12959-7;Q12959-2	Disks large homolog 1	DLG1	AASHEQAAAALK	Unmodified	230	12.0076	11.7459	11.6854	12.5331	12.5293	12.6184	13.1849	12.9673	13.2227	11.813	12.5603	13.125	0	0	0	0	108.98	67.99
E7EX17;B4DS13;P23588;F8VX11	Eukaryotic translation initiation factor 4B	EIF4B	AASIFGGAK	Unmodified	231	11.0366	10.5807	11.523	12.2273	12.1442	12.0613	9.69992	10.1631	9.85949	11.0468	12.1442	9.9075	0	0	0	0	109.44	68.009
E7EX17;B4DS13;P23588;F8VX11	Eukaryotic translation initiation factor 4B	EIF4B	AASIFGGAKPVDTAAR	Unmodified	232	12.6918	12.4453	13.2128	14.5576	13.9956	14.374	12.0597	12.5413	12.1303	12.7833	14.3091	12.2438	0	0	0	1	167.22	117.14
Q9Y5B9	FACT complex subunit SPT16	SUPT16H	AASITSEVFNK	Unmodified	233	14.6459	14.8643	14.5235	14.1473	14.5203	14.2629	15.6731	15.3449	15.3456	14.6779	14.3102	15.4545	0	0	0	0	169.65	124.05
C9JFF0;Q9ULI4	Kinesin-like protein;Kinesin-like protein KIF26A	KIF26A	AASKTKDNPGSIGK	Acetyl (K);3 Phospho (STY);Trimethyl (K)	234	8.10021	7.93688	7.95568	9.51368	9.73149	9.47112	8.68113	9.60062	7.84246	7.99759	9.5721	8.70807	3	1	1	2	46.318	9.1376
C9JFF0;Q9ULI4	Kinesin-like protein;Kinesin-like protein KIF26A	KIF26A	AASKTKDNPGSIGK	2 Phospho (STY);Trimethyl (K)	235	9.59763	10.7266	10.2844	14.7305	11.9596	14.0373	11.5083	13.7432	12.3467	10.2029	13.5758	12.5327	2	0	1	2	63.181	25.523
Q96N66-2;Q96N66;Q96N66-3	Lysophospholipid acyltransferase 7	MBOAT7	AASLEYDYETIR	Unmodified	237	10.7402	10.3546	10.6238	9.76433	9.68721	9.88264	10.0802	9.97801	9.42707	10.5728	9.77806	9.82842	0	0	0	0	130.56	74.758
P20810-6;E7ESM9;P20810-7;P20810-9;B7Z468;P20810-5;F8W7E0;H0YA91;E9PSG1;E7EN75;H0Y944;D6RGF7;D6RBR1	Calpastatin	CAST	AASLGSSQSSR	Unmodified	238	12.6424	13.089	13.2229	13.1451	12.4158	12.7842	11.3792	10.7887	10.7709	12.9848	12.7817	10.9796	0	0	0	0	213.63	142.82
G5EA52;P30101	Protein disulfide-isomerase A3	PDIA3	AASNLRDNYR	Unmodified	239	11.0271	10.6856	10.7251	11.5183	11.5656	11.9249	12.8261	12.531	13.073	10.8126	11.6696	12.81	0	0	0	1	99.013	41.463
A9Z1X7;E9PCT1		SRRM1	AASPSPQSVR	2 Phospho (STY)	240	12.2354	11.5716	12.7488	13.3541	13.0896	13.2417	11.4852	11.8877	11.4756	12.1853	13.2285	11.6162	2	0	0	0	139.77	83.871
A9Z1X7;E9PCT1		SRRM1	AASPSPQSVR	Unmodified	241	7.65426	8.02045	8.12602	7.71795	8.34468	7.62658	11.3194	11.9383	11.5151	7.93357	7.8964	11.591	0	0	0	0	133.75	75.585
A9Z1X7;E9PCT1		SRRM1	AASPSPQSVR	Phospho (STY)	242	13.2257	12.6239	13.5864	14.297	14.1844	14.2458	11.108	11.9056	10.871	13.1454	14.2424	11.2949	1	0	0	0	115.12	54.425
Q96N66-2;Q96N66	Lysophospholipid acyltransferase 7	MBOAT7	AASQPTSLAPEK	Unmodified	243	12.7884	12.8198	12.5991	12.3706	12.2978	12.5001	13.6204	13.2618	13.7869	12.7358	12.3895	13.5564	0	0	0	0	130.19	72.327
Q9C0C2	182 kDa tankyrase-1-binding protein	TNKS1BP1	AASSELPADISK	Unmodified	244	10.7252	9.81961	10.9117	10.2712	10.1921	10.52	9.51649	9.60083	9.405	10.4855	10.3278	9.50744	0	0	0	0	117.03	67.611
E7EX83;C9J840;E7ENQ1;G3XAA2;H7C360;E7EN19;E7ESS2;G5E948;O95819-4;O95819-2;O95819;O95819-5;O95819-3;H7C0P6	Mitogen-activated protein kinase kinase kinase kinase 4	MAP4K4	AASSLNLSNGETESVK	Unmodified	245	10.7647	10.5846	10.9342	10.5319	9.92184	9.96298	9.3604	9.93044	9.79388	10.7612	10.1389	9.69491	0	0	0	0	124.5	88.904
Q9HAF1-2;Q9HAF1;Q9HAF1-4;Q9HAF1-3;B1AK63	Chromatin modification-related protein MEAF6	MEAF6	AASSTSSGSHHSSHK	Unmodified	247	8.55001	8.67192	9.38986	7.71795	8.01222	8.34142	8.08698	8.37582	8.09429	8.8706	8.02386	8.1857	0	0	0	0	61.03	35.581
Q13428-3;Q13428-8;Q13428-5;E9PHK9;Q13428-4;Q13428;Q13428-2;E7ETY2;Q13428-7	Treacle protein	TCOF1	AASVPVK	Unmodified	248	14.6083	14.4267	15.2242	15.4616	15.1139	14.9881	13.7879	13.7123	13.4243	14.753	15.1879	13.6415	0	0	0	0	124.59	58.791
Q9Y3F4;B4DNJ6	Serine-threonine kinase receptor-associated protein	STRAP	AATAAADFTAK	Unmodified	249	14.4563	14.4251	14.4684	14.2337	14.069	14.3119	13.2442	13.1523	13.5269	14.4499	14.2048	13.3078	0	0	0	0	118.28	74.971
P50454;E9PPV6;E9PR70;E9PK86;E9PMI5;E9PNX1;E9PIG2;E9PRS3;E9PJH8	Serpin H1	SERPINH1	AATLAER	Unmodified	251	12.4518	12.3128	12.1231	11.6329	11.5914	11.6348	13.0817	12.4124	13.2766	12.2959	11.6197	12.9236	0	0	0	0	125.81	50.625
F8WBL2;Q13895	Bystin	BYSL	AATMTAAGHHAEVVVDPEDER	Oxidation (M)	252	9.6943	9.4589	10.4933	10.9437	10.7634	10.9765	10.0838	11.1068	9.95282	9.88216	10.8945	10.3811	0	0	0	0	43.115	12.026
Q96GG9;C9JVE2;C9J8R4	DCN1-like protein 1;DCN1-like protein	DCUN1D1	AATQCEFSK	Unmodified	253	8.78123	9.66132	9.0305	9.73795	9.22551	9.41526	8.33811	8.37582	8.43862	9.15768	9.45957	8.38419	0	0	0	0	120.06	62.781
E9PLR0;E9PLE9;E9PKG6;J3KQU0;P80303-2;P80303	Nucleobindin-2;Nesfatin-1	NUCB2;Nucb2	AATSDLEHYDK	Unmodified	254	11.8515	11.8959	12.0993	11.8821	11.4913	11.8434	12.5388	12.3223	12.7155	11.9489	11.7389	12.5255	0	0	0	0	80.834	31.554
P51608;P51608-2	Methyl-CpG-binding protein 2	MECP2	AATSEGVQVK	Unmodified	255	14.6611	14.7653	14.7285	14.0134	14.0744	14.0904	13.9156	14.2582	13.5847	14.7183	14.0594	13.9195	0	0	0	0	145.46	77.476
Q92766-3;Q92766;Q92766-2	Ras-responsive element-binding protein 1	RREB1	AATTATPAATTSPK	2 Phospho (STY);Trimethyl (K)	256	8.37692	8.69608	8.63897	8.56792	7.9768	8.07414	8.74358	8.37582	9.13561	8.57066	8.20629	8.75167	2	0	1	0	50.897	15.86
P28838-2;P28838	Cytosol aminopeptidase	LAP3	AAVAAGCR	Unmodified	257	9.67126	10.3122	9.69449	11.25	10.0844	11.2634	10.4523	10.7927	10.2374	9.89266	10.866	10.4941	0	0	0	0	100.74	58.267
Q6Y1H2	Very-long-chain (3R)-3-hydroxyacyl-CoA dehydratase 2	HACD2	AAVAATAAAK	Unmodified	258	11.2125	11.3787	11.2119	11.2993	11.1837	11.287	12.6322	12.4988	12.6908	11.2677	11.2567	12.6073	0	0	0	0	135.86	64.479
G3V4C1;G3V2Q1;P07910-2;P07910;G3V4W0;P07910-4;G3V576;G3V555;G3V575;G3V5X6;G3V3K6;G3V251;B4DSU6;B4DY08;O60812	Heterogeneous nuclear ribonucleoproteins C1/C2;Heterogeneous nuclear ribonucleoprotein C-like 1	HNRNPC;HNRNPCL1	AAVAGEDGR	Unmodified	259	10.384	10.8507	10.0593	10.9589	10.1975	10.9505	10.4621	10.483	10.0308	10.4313	10.7023	10.3253	0	0	0	0	101.46	55.488
Q03164-2;Q03164;Q03164-3;E9PR05;H7C5W4	Histone-lysine N-methyltransferase 2A;MLL cleavage product N320;MLL cleavage product C180	KMT2A	AAVALGR	Unmodified	260	10.5175	10.2801	10.2989	9.85718	10.0133	10.0545	11.4274	11.591	11.3227	10.3655	9.97499	11.447	0	0	0	0	96.048	18.104
P11766;H0YAG8;D6RFE4;D6RAY0;D6R9G2	Alcohol dehydrogenase class-3	ADH5	AAVAWEAGK	Unmodified	261	10.6386	10.9846	11.0501	10.048	10.3425	9.88348	8.73357	9.3723	9.30351	10.8911	10.0913	9.13646	0	0	0	0	99.688	45.913
P13804;P13804-2;H0YLU7;H0YK49;H0YL12;H0YNX6	Electron transfer flavoprotein subunit alpha, mitochondrial	ETFA	AAVDAGFVPNDMQVGQTGK	Oxidation (M)	262	11.6062	11.8543	11.6488	11.1331	11.1767	11.1631	12.5541	11.8035	12.5305	11.7031	11.1576	12.296	0	0	0	0	135.95	73.207
P31153;B4DN45	S-adenosylmethionine synthase isoform type-2	MAT2A	AAVDYQK	Unmodified	263	14.1952	14.2093	14.0887	14.1956	13.9859	14.1578	12.7495	12.6369	13.1783	14.1644	14.1131	12.8549	0	0	0	0	94.163	50.528
A6NMH6;A6NFQ9;F8W8I8;Q92599-3;Q92599-2;F6W7K9;Q92599	Septin-8	2017-09-08	AAVEALQSQALHATSQQPLRK	Unmodified	264	10.4678	10.0143	10.3466	10.1037	10.1457	10.4507	11.1499	10.9983	11.1639	10.2762	10.2334	11.104	0	0	0	1	163.44	106.49
O00461;F8W785	Golgi integral membrane protein 4	GOLIM4	AAVEDINPADDPNNQGEDEFEEAEQVR	Unmodified	265	8.75277	8.46512	9.23806	8.33884	8.51411	7.62658	8.49062	8.37582	7.84246	8.81865	8.15984	8.2363	0	0	0	0	91.618	44.119
P10809	60 kDa heat shock protein, mitochondrial	HSPD1	AAVEEGIVLGGGCALLR	Unmodified	266	12.5162	12.4799	12.1499	12.669	12.9245	13.0948	14.1119	12.5544	14.4623	12.382	12.8961	13.7096	0	0	0	0	213.51	128.75
B0QYK0;Q01844-6;Q01844-3;Q01844;Q01844-5;C9JGE3;Q01844-2;H7BY36	RNA-binding protein EWS	EWSR1	AAVEWFDGK	Unmodified	269	10.7709	10.4689	10.7324	10.5919	11.1048	10.9262	10.8275	11.2142	10.4679	10.6574	10.8743	10.8365	0	0	0	0	129.85	31.803
Q29RF7	Sister chromatid cohesion protein PDS5 homolog A	PDS5A	AAVGQESPGGLEAGNAK	Unmodified	270	10.8249	11.2799	10.9289	11.627	11.3906	11.3092	10.4191	11.539	10.5255	11.0112	11.4422	10.8279	0	0	0	0	95.662	63.78
P36578;H3BM89	60S ribosomal protein L4	RPL4	AAVGVKK	Unmodified	271	9.0357	10.1618	9.14146	12.7467	12.0117	12.9977	12.0464	13.5378	11.0891	9.44631	12.5854	12.2244	0	0	0	1	84.025	43.339
Q9NR30;Q9NR30-2	Nucleolar RNA helicase 2	DDX21	AAVIGDVIR	Unmodified	272	12.789	12.6724	12.5759	12.5607	13.4499	13.1761	14.6451	14.2882	14.3202	12.6791	13.0622	14.4178	0	0	0	0	113.18	37.437
Q5QPL9;Q9UKM9-2;Q9UKM9;Q5QPM1;Q5QPM2	RNA-binding protein Raly	RALY	AAVLGENGR	Unmodified	273	10.1566	9.98462	9.82039	9.62681	9.64324	9.82813	9.35919	9.64652	9.26245	9.9872	9.6994	9.42272	0	0	0	0	89.029	23.563
Q96ST2-3;Q96ST2;Q96ST2-2;B4DJ84	Protein IWS1 homolog	IWS1	AAVLSDSEDEEK	2 Phospho (STY)	274	16.7244	17.0292	17.3169	16.5811	16.149	16.0914	13.5181	14.1572	13.0943	17.0235	16.2738	13.5899	2	0	0	0	205.52	153.51
Q96ST2-3;Q96ST2;Q96ST2-2;B4DJ84	Protein IWS1 homolog	IWS1	AAVLSDSEDEEK	Phospho (STY)	275	12.3393	12.5736	12.971	12.254	11.8029	11.9158	10.1588	10.9818	10.1292	12.628	11.9909	10.4233	1	0	0	0	168.05	120.41
Q8N8S7-2;Q8N8S7	Protein enabled homolog	ENAH	AAVMVYDDANK	Oxidation (M)	276	12.6508	12.3933	12.7661	13.463	13.5334	13.7347	13.4376	13.3521	13.3625	12.6034	13.577	13.3841	0	0	0	0	127.76	84.085
P05023-4;P05023;P05023-3;P05023-2;H0Y7C1;P13637;P13637-2;P13637-3;M0R116;B1AKY9;P50993	Sodium/potassium-transporting ATPase subunit alpha-1;Sodium/potassium-transporting ATPase subunit alpha-3;Sodium/potassium-transporting ATPase subunit alpha-2	ATP1A1;ATP1A2;ATP1A3	AAVPDAVGK	Unmodified	277	12.9261	12.65	12.6496	12.3337	12.4785	12.4593	13.9597	12.144	14.0653	12.7419	12.4238	13.3897	0	0	0	0	98.044	46.978
P39060-2;P39060-1;P39060;H7BXV5;H7C457	Collagen alpha-1(XVIII) chain;Endostatin	COL18A1	AAVPIVNLK	Unmodified	278	12.6609	12.7405	12.6329	10.6002	10.9227	10.1339	11.5017	10.6619	11.4437	12.6781	10.5523	11.2024	0	0	0	0	107.01	43.442
Q7L8L6	FAST kinase domain-containing protein 5	FASTKD5	AAVPLGGFLCNVADK	Unmodified	279	9.86482	10.0504	9.50388	10.1563	10.1106	10.2377	11.3382	10.9713	11.3586	9.80637	10.1682	11.2227	0	0	0	0	132.79	89.11
P06733;K7EM90;P13929-3;B7Z2X9;P13929-2;P13929;P09104;E5RI09;E5RG95;K7EPM1;K7EKN2;E5RGZ4;F5H0C8;F5H1C3	Alpha-enolase;Enolase;Beta-enolase;Gamma-enolase	ENO1;ENO3;ENO2	AAVPSGASTGIYEALELR	Unmodified	280	13.262	13.727	13.519	13.4258	12.9434	12.8718	12.0572	11.9692	12.4717	13.5027	13.0803	12.166	0	0	0	0	206.62	136.82
P06733;K7EM90	Alpha-enolase;Enolase	ENO1	AAVPSGASTGIYEALELRDNDK	Unmodified	281	13.4589	13.6897	13.4507	13.525	13.0548	13.3043	12.0235	11.849	12.5927	13.5331	13.2947	12.1551	0	0	0	1	137.52	92.714
B7Z7A9;P00558;E7ERH5	Phosphoglycerate kinase 1	PGK1	AAVPSIK	Unmodified	282	13.4038	13.54	13.2984	13.3395	13.0816	13.2373	12.0943	11.9801	12.4482	13.414	13.2195	12.1742	0	0	0	0	89.142	28.343
B4DGU4;P35222;C9IZ65;E9PDF9;E7EV28;E7EMJ5	Catenin beta-1	CTNNB1	AAVSHWQQQSYLDSGIHSGATTTAPSLSGK	Unmodified	283	10.4766	10.6602	10.9478	9.9948	9.9488	10.0597	9.78397	9.9559	9.9869	10.6949	10.0011	9.90892	0	0	0	0	81.97	57.173
Q5VU10;Q5VU11;P78346;P78346-2	Ribonuclease P protein subunit p30	RPP30	AAVSTNCR	Unmodified	284	9.49778	10.0928	9.67217	9.99611	9.40182	10.2386	9.28208	10.3653	9.29475	9.75425	9.87884	9.64736	0	0	0	0	115.49	67.625
P19338;C9JYW2;C9JLB1;C9J1H7;C9JWL1	Nucleolin	NCL	AAVTPGK	Unmodified	285	11.4348	12.3698	12.1534	14.8536	12.7478	14.6818	10.0836	11.8662	9.74909	11.986	14.0944	10.5663	0	0	0	0	91.626	30.866
P19338;C9JYW2;C9JLB1;C9J1H7;C9JWL1	Nucleolin	NCL	AAVTPGKK	Unmodified	286	11.143	12.0811	12.1379	14.9017	12.7765	14.745	10.7026	12.0614	10.5531	11.7873	14.1411	11.1057	0	0	0	1	116.25	42.409
P00390-2;P00390;P00390-4;P00390-3;P00390-5;H0YBD4;H0YC68	Glutathione reductase, mitochondrial	GSR	AAVVESHK	Unmodified	288	12.8466	13.3813	12.7794	13.4306	12.3975	13.2664	11.6406	11.9262	11.6408	13.0024	13.0315	11.7359	0	0	0	0	82.279	21.597
E7EV99;E7ENY0;P35611-2;A2A3N8;P35611;P35611-3;Q86XM2;D6RF25;D6RJE2;D6RAH3	Alpha-adducin	ADD1	AAVVTSPPPTTAPHK	Unmodified	289	11.5246	11.3787	11.5917	11.2719	10.9314	11.1736	9.28631	10.3572	9.53215	11.4984	11.1257	9.72523	0	0	0	0	94.781	48.121
Q14978-2;Q14978;Q96J17;Q14978-3	Nucleolar and coiled-body phosphoprotein 1	NOLC1	AAVVVSK	Unmodified	290	13.9407	13.8106	14.4915	15.0551	14.8362	14.8649	13.5212	14.0805	13.3301	14.0809	14.9187	13.6439	0	0	0	0	111.65	48.99
P49916-2;P49916	DNA ligase 3	LIG3	AAVWEITGAEFSK	Unmodified	291	10.6298	10.7545	10.6811	10.3079	10.4335	10.2124	12.0105	11.8597	11.7904	10.6885	10.3179	11.8868	0	0	0	0	142.39	88.049
P46100;P46100-3;P46100-4;P46100-5;P46100-2	Transcriptional regulator ATRX	ATRX	AAWAEYEAEK	Unmodified	292	14.2788	14.3103	14.2763	13.8289	13.7649	13.6837	13.1439	12.9777	13.5474	14.2885	13.7592	13.223	0	0	0	0	128.01	79.447
P46100;P46100-3;P46100-4;P46100-5;P46100-2	Transcriptional regulator ATRX	ATRX	AAWAEYEAEKK	Unmodified	293	10.148	10.4629	10.1244	9.80312	10.0118	9.64721	10.9721	11.378	10.1953	10.2451	9.8207	10.8484	0	0	0	1	79.07	41.545
P24752	Acetyl-CoA acetyltransferase, mitochondrial	ACAT1	AAWEAGK	Unmodified	294	12.0212	12.1762	11.7675	11.706	11.5893	11.975	12.6052	12.3306	12.7788	11.9883	11.7567	12.5715	0	0	0	0	89.142	46.019
B7Z9I1;Q5T4U5;P11310;P11310-2;B4DJE7	Medium-chain specific acyl-CoA dehydrogenase, mitochondrial	ACADM	AAWEVDSGRR	Unmodified	295	11.3951	11.5285	11.5563	10.8805	10.4626	10.5469	12.0814	11.3727	11.9918	11.4933	10.63	11.8153	0	0	0	1	125.71	79.584
Q07954	Prolow-density lipoprotein receptor-related protein 1;Low-density lipoprotein receptor-related protein 1 85 kDa subunit;Low-density lipoprotein receptor-related protein 1 515 kDa subunit;Low-density lipoprotein receptor-related protein 1 intracellular domain	LRP1	AAYCACR	Unmodified	296	10.9717	11.5252	11.4615	10.9112	10.1666	10.0006	9.30596	10.007	9.59872	11.3195	10.3595	9.63723	0	0	0	0	124.32	61.018
P02545;Q6UYC3;P02545-3;P02545-2	Prelamin-A/C;Lamin-A/C	LMNA	AAYEAELGDAR	Unmodified	297	11.5456	11.0678	10.8351	9.99991	11.0239	10.1676	9.35612	9.45258	9.39097	11.1495	10.3971	9.39989	0	0	0	0	148.28	105.99
P02545;Q6UYC3;P02545-3;P02545-2	Prelamin-A/C;Lamin-A/C	LMNA	AAYEAELGDARK	Unmodified	298	15.1568	14.6004	14.284	13.7742	14.7392	14.292	13.2376	13.5028	13.0506	14.6804	14.2685	13.2637	0	0	0	1	196.02	132.33
P05141	ADP/ATP translocase 2;ADP/ATP translocase 2, N-terminally processed	SLC25A5	AAYFGIYDTAK	Unmodified	299	14.8027	14.5269	14.6174	13.6011	14.1171	13.6253	15.564	14.8154	15.4667	14.649	13.7812	15.282	0	0	0	0	118.71	74.815
P12236;P12235	ADP/ATP translocase 3;ADP/ATP translocase 3, N-terminally processed;ADP/ATP translocase 1	SLC25A6;SLC25A4	AAYFGVYDTAK	Unmodified	300	14.0112	13.8742	13.7252	13.1054	13.7271	13.2066	15.1511	14.5519	15.0324	13.8702	13.3463	14.9118	0	0	0	0	158.05	108.01
Q12873-2;Q12873;Q12873-3;I3L229;H7C3H7;H7C0J3	Chromodomain-helicase-DNA-binding protein 3	CHD3	AAYLNLSQEPAHPAMALHAR	Oxidation (M)	301	11.941	12.2062	11.7157	10.8183	11.2582	10.7903	12.1366	11.6678	11.8258	11.9543	10.9556	11.8767	0	0	0	0	117.53	76.449
F5GWX5;Q14839;Q14839-2	Chromodomain-helicase-DNA-binding protein 4	CHD4	AAYLNMSEDPSHPSMALNTR	2 Oxidation (M)	302	8.52887	8.73644	7.97544	7.71795	7.63077	8.53999	8.88063	8.37582	8.60306	8.41358	7.9629	8.61984	0	0	0	0	66.977	34.052
P04083;Q5T3N1;Q5T3N0	Annexin A1;Annexin	ANXA1	AAYLQETGKPLDETLK	Unmodified	303	12.8745	12.9469	13.0548	12.8419	12.5061	12.5137	11.1601	11.8477	11.2434	12.9587	12.6206	11.4171	0	0	0	1	141.82	82.661
Q8N163-2;Q8N163;E5RGU7;E5RFJ3;H0YC69;H0YC58	Cell cycle and apoptosis regulator protein 2	CCAR2	AAYNPGQAVPWNAVK	Unmodified	304	12.4424	12.379	12.0451	12.1671	12.4792	12.5943	11.6341	11.5474	11.6943	12.2888	12.4135	11.6253	0	0	0	0	104.17	77.627
P22695;H3BRG4	Cytochrome b-c1 complex subunit 2, mitochondrial	UQCRC2	AAYNQVK	Unmodified	305	13.1989	13.1989	13.1286	12.7054	12.7386	12.6745	13.6738	13.2054	13.8158	13.1755	12.7061	13.565	0	0	0	0	87.582	38.223
P54136;P54136-2;E5RJM9	Arginine--tRNA ligase, cytoplasmic	RARS	AAYPDLENPPLLVTPSQQAK	Unmodified	306	12.3948	12.2726	12.1948	12.7307	12.5214	12.8609	12.3187	12.13	12.4799	12.2874	12.7043	12.3095	0	0	0	0	159.4	91.555
P52758;H0YBX3;H0YB34	Ribonuclease UK114	HRSP12	AAYQVAALPK	Unmodified	307	13.2242	13.4926	13.2884	12.9503	12.6961	12.7555	13.368	13.0563	13.541	13.3351	12.8006	13.3217	0	0	0	0	79.148	46.256
P62873;F6UT28;B1AKQ8	Guanine nucleotide-binding protein G(I)/G(S)/G(T) subunit beta-1	GNB1	ACADATLSQITNNIDPVGR	Unmodified	308	8.74997	8.39753	8.88917	7.71795	8.73172	8.12993	8.3306	8.37582	8.20702	8.67889	8.1932	8.30448	0	0	0	0	132.67	79.272
B7Z7A9;P00558	Phosphoglycerate kinase 1	PGK1	ACANPAAGSVILLENLR	Unmodified	309	13.2985	13.3941	13.0786	13.2079	12.9236	13.1731	11.9135	11.4929	12.3768	13.2571	13.1015	11.9278	0	0	0	0	229.93	162.68
E9PEI0;Q69YH5	Cell division cycle-associated protein 2	CDCA2	ACAVETSVDLSEISSK	Unmodified	310	9.24506	9.52374	8.83812	9.28992	10.4935	10.2064	13.1554	12.8917	12.7448	9.2023	9.99661	12.9306	0	0	0	0	129.38	88.437
P12111;E9PCV6;P12111-2;E7ENL6;P12111-4	Collagen alpha-3(VI) chain	COL6A3	ACCGVPCK	Unmodified	311	12.0566	11.9786	11.6761	12.0968	12.3623	12.5447	12.3675	12.137	12.5384	11.9037	12.3346	12.3476	0	0	0	0	97.602	65.842
Q15326-6;Q15326-3;Q15326;Q5VUI0;J3QKD2;E7ENI9;Q15326-4;Q15326-2;Q5BJG6;B0QZE2;F5H449;Q15326-5;B7Z3Z1	Zinc finger MYND domain-containing protein 11	ZMYND11	ACDELELHQR	Unmodified	312	11.664	11.6515	11.6277	10.9273	11.7081	11.464	12.5943	12.8272	12.4774	11.6478	11.3665	12.633	0	0	0	0	180.09	126.97
E7ETU9;O00469-2;O00469;B3KWS3	Procollagen-lysine,2-oxoglutarate 5-dioxygenase 2	PLOD2	ACDELVEEMEHYGK	Oxidation (M)	313	11.1219	11.0111	11.0955	11.6029	11.4817	12.1545	12.4381	8.37582	12.7585	11.0762	11.7464	11.1908	0	0	0	0	117.03	81.22
P48449-3;P48449;P48449-2	Lanosterol synthase	LSS	ACDFLLSR	Unmodified	314	10.3888	10.159	10.1319	10.513	10.6461	10.6473	11.6198	11.1425	11.6891	10.2266	10.6021	11.4838	0	0	0	0	78.149	26.803
P36915;P36915-2	Guanine nucleotide-binding protein-like 1	GNL1	ACEAITVGK	Unmodified	315	8.93576	9.423	9.40657	11.7519	10.9741	11.7431	9.56857	10.5643	9.30326	9.25511	11.4897	9.81205	0	0	0	0	86.882	38.922
Q14847;Q14847-2;F6S2S5;K7ESD6	LIM and SH3 domain protein 1	LASP1	ACFHCETCK	Unmodified	317	14.4511	14.2101	14.4164	14.046	13.9105	14.0831	13.0325	12.8868	12.9872	14.3592	14.0132	12.9688	0	0	0	0	176.44	119.9
P62879;C9JIS1;C9JXA5;C9JZN1	Guanine nucleotide-binding protein G(I)/G(S)/G(T) subunit beta-2	GNB2	ACGDSTLTQITAGLDPVGR	Unmodified	318	10.2806	10.0948	9.93655	9.78227	9.55665	9.34302	10.5879	10.5514	10.7677	10.104	9.56064	10.6357	0	0	0	0	269	211.21
Q99536;K7ERT7	Synaptic vesicle membrane protein VAT-1 homolog	VAT1	ACGLNFADLMAR	Oxidation (M)	319	11.5561	11.727	11.4509	11.2495	11.0702	10.7699	10.9694	10.9272	11.3009	11.578	11.0299	11.0658	0	0	0	0	99.539	54.691
E9PBS1;P22234;P22234-2;D6RF62	Multifunctional protein ADE2;Phosphoribosylaminoimidazole-succinocarboxamide synthase;Phosphoribosylaminoimidazole carboxylase	PAICS	ACGNFGIPCELR	Unmodified	320	9.23369	8.86577	9.14118	9.82198	9.11841	9.29672	9.0653	9.73348	9.4773	9.08021	9.41237	9.42536	0	0	0	0	118.76	74.332
E9PM35;J3KPP7;P49407-2;P49407	Beta-arrestin-1	ARRB1	ACGVDYEVK	Unmodified	321	10.9517	10.7879	11.0328	10.7588	10.5243	10.6468	9.8921	10.2181	9.99202	10.9241	10.6433	10.0341	0	0	0	0	119.68	66.668
B1AHD1;P55769	NHP2-like protein 1;NHP2-like protein 1, N-terminally processed	NHP2L1	ACGVSRPVIACSVTIK	Unmodified	322	10.5708	10.2486	10.2138	10.1204	10.4438	10.0859	10.9662	10.1139	10.7275	10.3444	10.2167	10.6025	0	0	0	1	117.13	72.554
Q6YN16;B4E136	Hydroxysteroid dehydrogenase-like protein 2	HSDL2	ACIPYLK	Unmodified	323	11.9333	12.066	11.8607	11.2464	11.6023	11.6526	12.3593	11.8186	12.5122	11.9534	11.5004	12.23	0	0	0	0	102.98	62.877
P12111;E9PCV6;P12111-2;E7ENL6;P12111-4	Collagen alpha-3(VI) chain	COL6A3	ACNLDVILGFDGSR	Unmodified	326	11.1433	11.1588	10.9913	11.0121	11.285	11.0225	11.7489	11.2174	11.9007	11.0978	11.1065	11.6223	0	0	0	0	174.39	120.79
P12111;E9PCV6;P12111-2;E7ENL6;P12111-4	Collagen alpha-3(VI) chain	COL6A3	ACNLDVILGFDGSRDQNVFVAQK	Unmodified	327	8.6706	8.55324	8.31346	8.83851	8.74039	9.20247	9.03031	8.37582	9.03882	8.51243	8.92712	8.81498	0	0	0	1	50.255	14.213
O95782-2;O95782;O94973-3;O94973;O94973-2	AP-2 complex subunit alpha-1;AP-2 complex subunit alpha-2	AP2A1;AP2A2	ACNQLGQFLQHR	Unmodified	328	10.0053	10.0261	9.51639	9.48282	9.88133	9.71679	10.0972	10.1313	10.4505	9.84926	9.69364	10.2263	0	0	0	0	163.84	116.13
Q5TEJ0;P15927;P15927-2;P15927-3	Replication protein A 32 kDa subunit	RPA2	ACPRPEGLNFQDLK	Unmodified	329	11.5694	12.2082	12.22	12.2028	12.0942	11.5549	12.0003	12.1027	11.814	11.9992	11.9506	11.9724	0	0	0	1	135.04	81.173
P52272-2;P52272;M0QY96;M0R2I7	Heterogeneous nuclear ribonucleoprotein M	HNRNPM	ACQIFVR	Unmodified	330	11.137	10.8516	10.8326	10.7538	11.1579	11.2855	10.9761	10.5482	10.8939	10.9404	11.0657	10.8061	0	0	0	0	94.407	63.104
P26358-2;P26358;F5GX68;P26358-3;K7ENW7	DNA (cytosine-5)-methyltransferase 1	DNMT1	ACQLSVVVDDKK	Unmodified	332	10.858	11.0865	10.9678	11.0177	12.1589	11.4927	11.6288	11.2033	11.2344	10.9708	11.5564	11.3555	0	0	0	1	120.6	82.605
P61247;D6RAT0;H0Y9Y4;D6RG13;D6RB09;D6R9B6	40S ribosomal protein S3a	RPS3A	ACQSIYPLHDVFVR	Unmodified	333	11.7464	11.5522	11.537	12.4659	12.5196	12.346	12.611	13.2127	12.6439	11.6119	12.4439	12.8225	0	0	0	0	154.72	105.39
P61247;D6RAT0;H0Y9Y4;D6RG13;D6RB09;D6R9B6	40S ribosomal protein S3a	RPS3A	ACQSIYPLHDVFVRK	Unmodified	334	13.7769	13.8242	13.7716	14.5435	14.5952	14.5439	14.5604	14.8536	14.4342	13.7909	14.5609	14.6161	0	0	0	1	164.7	119.49
A6NHR9;A6NHR9-2	Structural maintenance of chromosomes flexible hinge domain-containing protein 1	SMCHD1	ACVCQTLGISPEEK	Unmodified	335	11.5194	12.0347	11.1289	10.2552	11.2196	10.8089	11.1826	11.2218	11.1256	11.561	10.7613	11.1766	0	0	0	0	138.55	72.545
Q8TB61-3;Q8TB61-2;Q8TB61	Adenosine 3'-phospho 5'-phosphosulfate transporter 1	SLC35B2	ACVFGNEPK	Unmodified	336	12.2468	12.0511	12.0455	11.9256	11.9987	11.6396	12.4872	12.2991	12.6822	12.1145	11.8546	12.4895	0	0	0	0	73.665	18.601
Q9UKX7-2;Q9UKX7	Nuclear pore complex protein Nup50	NUP50	ACVGNAYHK	Unmodified	337	11.6205	11.3096	11.3882	12.0131	12.0099	12.1865	11.8424	11.3626	11.8325	11.4394	12.0698	11.6792	0	0	0	0	74.301	31.952
Q9BW19	Kinesin-like protein KIFC1	KIFC1	ACVLELEER	Unmodified	339	7.8592	8.18853	7.94437	7.71795	7.74112	7.62658	9.99634	9.9096	9.67435	7.99737	7.69522	9.8601	0	0	0	0	98.044	55.326
Q9Y2K7;Q9Y2K7-2;Q9Y2K7-5;Q9Y2K7-4;Q9Y2K7-3	Lysine-specific demethylase 2A	KDM2A	ACVQGECGVCHYCR	Unmodified	340	11.5581	11.7803	11.5175	11.5495	11.9366	11.591	13.4044	13.4946	13.1333	11.6186	11.6923	13.3441	0	0	0	0	181.76	136.76
P05023-4;P05023;P05023-3;H0Y7C1;B1AKY9;P50993	Sodium/potassium-transporting ATPase subunit alpha-1;Sodium/potassium-transporting ATPase subunit alpha-2	ATP1A1;ATP1A2	ACVVHGSDLK	Unmodified	342	12.2782	12.2156	12.1989	12.1493	11.9385	12.5017	13.2773	12.8317	13.4325	12.2309	12.1965	13.1805	0	0	0	0	133.81	88.726
P23396;P23396-2;E9PL09;H0YEU2	40S ribosomal protein S3	RPS3	ACYGVLR	Unmodified	343	12.8807	12.6854	12.7598	12.9743	13.3145	13.1016	12.9368	13.4766	12.832	12.7753	13.1301	13.0818	0	0	0	0	126.68	84.201
Q9H8Y8;Q9H8Y8-2;B4DKT0	Golgi reassembly-stacking protein 2	GORASP2	ADAASSLTVDVTPPTAK	Unmodified	344	12.8148	13.1322	13.1358	13.5027	12.5592	12.8202	11.1881	12.3829	11.609	13.0276	12.9607	11.7266	0	0	0	0	113.67	37.317
E9PEE4;O95243-2;O95243;O95243-3	Methyl-CpG-binding domain protein 4	MBD4	ADAESEPVAQK	Unmodified	345	12.282	12.449	12.4199	11.8433	12.5981	12.3151	13.0073	13.3706	12.6587	12.3836	12.2522	13.0122	0	0	0	0	119.53	62.981
O75477;B0QZ43	Erlin-1	ERLIN1	ADAEYYAAHK	Unmodified	346	12.1031	12.0349	11.9774	11.3432	11.3387	11.4023	11.9964	11.6575	12.4241	12.0385	11.3614	12.026	0	0	0	0	85.355	51.168
Q9Y657	Spindlin-1	SPIN1	ADAGHAGVSANMMK	2 Oxidation (M)	347	11.7334	12.2332	12.0888	12.3444	12.3805	12.0146	10.1944	10.756	9.85091	12.0185	12.2465	10.2671	0	0	0	0	95.981	64.766
Q8NFQ8	Torsin-1A-interacting protein 2	TOR1AIP2	ADAHLGSSSVALPK	Unmodified	348	13.7356	13.7396	14.2065	14.7202	14.0897	14.0608	13.6131	13.7822	13.7526	13.8939	14.2902	13.716	0	0	0	0	139.19	84.652
O95433;B4DUR9;G3V3W9	Activator of 90 kDa heat shock protein ATPase homolog 1	AHSA1	ADATNVNNWHWTER	Unmodified	349	12.1494	12.2343	12.293	12.3604	12.2889	12.2767	12.7533	12.8182	12.412	12.2255	12.3087	12.6612	0	0	0	0	107.74	69.796
P49411	Elongation factor Tu, mitochondrial	TUFM	ADAVQDSEMVELVELEIR	Oxidation (M)	350	12.3142	12.313	12.1051	11.7229	12.0287	11.7459	12.8477	12.2634	12.7603	12.2441	11.8325	12.6238	0	0	0	0	130.01	95.909
J3KQU9;B3KXW5;O43747;O43747-2	AP-1 complex subunit gamma-1	AP1G1	ADCASGIFLAAEK	Unmodified	353	12.4254	12.3123	12.1072	12.229	12.3262	12.2392	12.0403	11.6326	12.1929	12.2816	12.2648	11.9553	0	0	0	0	89.507	36.296
P46063	ATP-dependent DNA helicase Q1	RECQL	ADCILYYGFGDIFR	Unmodified	354	10.2111	9.94993	9.95583	9.34824	9.78886	9.29953	10.1407	9.87423	9.90128	10.039	9.47888	9.97207	0	0	0	0	195.72	148.74
P22307-4;P22307-7;P22307-8;P22307;P22307-6;P22307-2;H0YF61	Non-specific lipid-transfer protein	SCP2	ADCTITMADSDFLALMTGK	2 Oxidation (M)	357	11.9484	11.873	11.775	11.12	11.1869	11.2459	12.0259	12.0716	12.3908	11.8655	11.1843	12.1627	0	0	0	0	78.848	36.423
Q7KZF4	Staphylococcal nuclease domain-containing protein 1	SND1	ADDADEFGYSR	Unmodified	358	11.8947	11.8897	11.5167	11.9483	11.6746	11.7507	11.7343	11.7634	11.629	11.767	11.7912	11.7089	0	0	0	0	124.39	66.6
Q5VWQ0;H0YDA9;Q5VWQ0-4	Round spermatid basic protein 1	RSBN1	ADDFVLK	Unmodified	359	10.852	11.1049	10.6071	10.2283	10.3341	10.4347	11.032	11.8096	11.1439	10.8547	10.3324	11.3285	0	0	0	0	85.212	26.231
J3KRJ9;Q9P299	Coatomer subunit zeta-2	COPZ2	ADDGGLTEQSVAQVLQSAK	Unmodified	360	11.6999	11.8596	11.738	11.5557	11.514	11.3049	10.6043	10.5556	10.7566	11.7658	11.4582	10.6388	0	0	0	0	148.19	90.075
P04075;J3KPS3;P04075-2;H3BQN4;H3BPS8;H3BUH7;H3BR04;H3BMQ8;H3BU78	Fructose-bisphosphate aldolase A;Fructose-bisphosphate aldolase	ALDOA	ADDGRPFPQVIK	Unmodified	361	14.4733	14.517	14.3102	14.8023	14.385	14.8156	14.6171	14.5221	14.8395	14.4335	14.6676	14.6596	0	0	0	1	127.52	79.898
Q12888;Q12888-2;A6NNK5;F8VY86;C9JXV0;H7C3N7	Tumor suppressor p53-binding protein 1	TP53BP1	ADDPLRLDQELQQPQTQEK	Unmodified	362	13.1545	12.7677	13.7852	13.6175	13.1293	13.2763	11.4925	12.3843	11.404	13.2358	13.3411	11.7602	0	0	0	1	163.56	98.477
Q00610-2;Q00610	Clathrin heavy chain 1	CLTC	ADDPSSYMEVVQAANTSGNWEELVK	Oxidation (M)	363	8.868	8.70412	8.80369	9.36023	9.21197	8.99111	8.94178	8.37582	9.32717	8.79193	9.18777	8.88159	0	0	0	0	156.36	114.25
Q8NE71;Q5STZ8	ATP-binding cassette sub-family F member 1	ABCF1	ADDPYAHLSK	Unmodified	364	12.272	12.2448	12.6053	12.8169	12.4541	12.867	14.3568	14.186	13.885	12.374	12.7127	14.1426	0	0	0	0	110.93	54.211
J3QL14;R4GN72;F5GYQ1;P61421	V-type proton ATPase subunit d 1	ATP6V0D1	ADDYEQVK	Unmodified	365	10.0844	10.0812	10.2204	9.7413	9.64873	9.89152	10.5145	10.264	10.7245	10.1287	9.76051	10.501	0	0	0	0	109.48	56.389
Q9Y3Z3-2;Q9Y3Z3;Q9Y3Z3-3;Q9Y3Z3-4	Deoxynucleoside triphosphate triphosphohydrolase SAMHD1	SAMHD1	ADDYIEITGAGGKK	Unmodified	366	11.5877	11.6571	11.3909	10.6017	10.4886	10.5731	9.43954	10.0326	9.91185	11.5453	10.5544	9.79468	0	0	0	1	143.25	97.968
P52701;P52701-2;C9JH55;C9J8Y8;C9J7Y7	DNA mismatch repair protein Msh6	MSH6	ADEALNK	Unmodified	367	11.1561	11.8152	11.2065	11.8284	11.7489	12.0344	11.9389	12.4279	11.4634	11.3926	11.8706	11.9434	0	0	0	0	110.81	48.149
P49327	Fatty acid synthase;[Acyl-carrier-protein] S-acetyltransferase;[Acyl-carrier-protein] S-malonyltransferase;3-oxoacyl-[acyl-carrier-protein] synthase;3-oxoacyl-[acyl-carrier-protein] reductase;3-hydroxyacyl-[acyl-carrier-protein] dehydratase;Enoyl-[acyl-carrier-protein] reductase;Oleoyl-[acyl-carrier-protein] hydrolase	FASN	ADEASELACPTPK	Unmodified	368	11.4824	11.6625	11.3354	11.7913	12.3762	12.1067	10.2793	11.048	10.7588	11.4934	12.0914	10.6953	0	0	0	0	73.219	32.001
P48739;P48739-2;B7Z7Q0;B3KYB6	Phosphatidylinositol transfer protein beta isoform	PITPNB	ADEDPALFQSVK	Unmodified	369	13.279	13.0844	13.2542	12.8178	12.8448	12.6805	11.4197	11.0449	11.9065	13.2059	12.781	11.457	0	0	0	0	121.24	59.895
P61970;H3BRV9	Nuclear transport factor 2	NUTF2	ADEDPIMGFHQMFLLK	Unmodified	370	10.4353	10.6781	10.5684	10.0685	10.0658	9.77789	9.13078	9.12845	9.56865	10.5606	9.97073	9.27596	0	0	0	0	132.31	81.175
P61970;H3BRV9	Nuclear transport factor 2	NUTF2	ADEDPIMGFHQMFLLK	Oxidation (M)	372	11.6535	11.7329	11.7935	11.4726	11.0824	11.2664	9.94023	9.95098	10.7368	11.7267	11.2738	10.2093	0	0	0	0	115.12	75.952
Q06830	Peroxiredoxin-1	PRDX1	ADEGISFR	Unmodified	373	12.913	12.7758	12.7982	12.6545	12.6899	12.6366	12.139	12.3715	12.2614	12.829	12.6603	12.2573	0	0	0	0	131.22	66.655
Q9BUB1;P13861;H7C1L0	cAMP-dependent protein kinase type II-alpha regulatory subunit	PRKAR2A	ADEHVIDQGDDGDNFYVIER	Unmodified	374	10.8296	10.943	10.8609	11.0548	10.8716	10.6727	10.3979	11.3189	10.4745	10.8779	10.8664	10.7305	0	0	0	0	150.61	95.603
O94826	Mitochondrial import receptor subunit TOM70	TOMM70A	ADEMYDK	Unmodified	375	8.72909	8.17787	8.67438	9.13216	9.22732	9.62211	9.86167	9.4087	10.5525	8.52711	9.3272	9.94096	0	0	0	0	101.6	48.249
P35579;P35579-2;F8W6L6;P35580;P35580-2;P35580-3;P35580-4	Myosin-9;Myosin-10	MYH9;MYH10	ADEWLMK	Unmodified	376	11.4878	11.1482	10.8485	12.1357	12.3887	12.5324	12.0078	11.9898	12.2447	11.1615	12.3523	12.0808	0	0	0	0	116.88	48.037
P35579;P35579-2;F8W6L6;P35580;P35580-2;P35580-3;P35580-4	Myosin-9;Myosin-10	MYH9;MYH10	ADFCIIHYAGK	Unmodified	377	14.1815	13.7208	13.8326	14.7692	15.1414	15.1302	14.4197	14.521	14.708	13.9116	15.0136	14.5496	0	0	0	0	105.4	56.829
P00390-2;P00390;P00390-4;P00390-3;P00390-5	Glutathione reductase, mitochondrial	GSR	ADFDNTVAIHPTSSEELVTLR	Unmodified	378	9.2561	9.30121	9.02278	8.77224	8.61159	8.48349	7.86685	8.37582	8.20817	9.19336	8.62244	8.15028	0	0	0	0	180.76	117.6
O95573;H7BYZ7	Long-chain-fatty-acid--CoA ligase 3	ACSL3	ADFFEDENGQR	Unmodified	379	8.42632	8.27724	8.39706	7.71795	8.20274	7.62658	8.71371	8.37582	8.9691	8.36687	7.84909	8.68621	0	0	0	0	109.16	52.348
P35237	Serpin B6	SERPINB6	ADFSGMSQTDLSLSK	Oxidation (M)	380	13.5257	13.931	13.7372	13.5255	13.0845	13.2019	11.9181	12.0051	12.4129	13.7313	13.2706	12.1121	0	0	0	0	156.96	108.97
J3KQ73;Q14318;Q14318-2;U3KQ64;M0R2K9	Peptidyl-prolyl cis-trans isomerase FKBP8;Peptidyl-prolyl cis-trans isomerase	FKBP8	ADFVLAANSYDLAIK	Unmodified	382	9.72559	9.51271	9.35575	8.64389	8.95079	9.36972	9.88271	8.85856	9.50348	9.53135	8.98813	9.41492	0	0	0	0	165.45	109.17
B7ZKM0;Q15020;F8VV04;F8W667;Q15020-2;Q15020-3	Squamous cell carcinoma antigen recognized by T-cells 3	SART3	ADGEEDEVK	Unmodified	383	10.5151	10.6124	10.3681	10.594	10.268	10.4416	9.42679	10.0844	9.24376	10.4985	10.4345	9.58497	0	0	0	0	96.342	52.534
P52788;P52788-2	Spermine synthase	SMS	ADGETILK	Unmodified	384	10.4124	10.2552	10.0916	10.4502	10.4458	10.5758	9.89805	9.61721	10.0384	10.2531	10.4906	9.85121	0	0	0	0	105.52	15.971
P09622;E9PEX6;B4DHG0	Dihydrolipoyl dehydrogenase, mitochondrial;Dihydrolipoyl dehydrogenase	DLD	ADGGTQVIDTK	Unmodified	385	13.5087	13.5695	13.3559	13.2955	13.0637	13.2479	14.2056	13.5175	14.1452	13.478	13.2024	13.9561	0	0	0	0	113.38	62.588
Q96A35	39S ribosomal protein L24, mitochondrial	MRPL24	ADGIVPETWIDGPK	Unmodified	386	9.62605	9.52781	9.48814	9.3756	9.15614	9.07047	10.2714	10.3374	10.1053	9.54733	9.20074	10.238	0	0	0	0	79.337	25.846
Q8WVC2;P63220	40S ribosomal protein S21	RPS21	ADGIVSK	Unmodified	387	13.5063	13.4669	13.5961	13.5432	13.3777	13.4504	12.9887	13.3956	12.9482	13.5231	13.4571	13.1108	0	0	0	0	119.41	42.632
Q9H930;Q9H930-2;Q9H930-1;H7BYP4	Nuclear body protein SP140-like protein	SP140L	ADGQLVSSEK	Unmodified	388	14.1376	14.1755	14.1233	13.2186	13.7195	13.352	12.1939	12.5559	11.89	14.1455	13.43	12.2133	0	0	0	0	115.92	33.249
P61247;D6RAT0;H0Y9Y4;D6R9B6	40S ribosomal protein S3a	RPS3A	ADGYEPPVQESV	Unmodified	391	11.5998	11.6124	11.6588	12.3714	12.3066	12.2413	11.9512	12.3337	11.7894	11.6236	12.3065	12.0248	0	0	0	0	171.67	140.17
O43390;O43390-2;S4R3J4;O43390-3;B4DT28;E7ETM7;O60506;O60506-2	Heterogeneous nuclear ribonucleoprotein R;Heterogeneous nuclear ribonucleoprotein Q	HNRNPR;SYNCRIP	ADGYNQPDSK	Unmodified	392	10.9502	11.0539	11.1484	11.3923	11.083	11.2716	10.3873	10.2522	9.89534	11.0508	11.249	10.1783	0	0	0	0	124.21	44.041
Q9NYB0	Telomeric repeat-binding factor 2-interacting protein 1	TERF2IP	ADGYPIWSR	Unmodified	393	9.987	10.2047	10.102	9.63427	9.62864	9.8492	9.346	10.1601	9.3445	10.0979	9.70404	9.61687	0	0	0	0	93.096	29.279
P62241;Q5JR95	40S ribosomal protein S8	RPS8	ADGYVLEGK	Unmodified	394	14.2319	14.2573	14.0501	15.1192	15.2885	15.2424	15.0129	15.5765	14.814	14.1798	15.2167	15.1345	0	0	0	0	125.75	55.748
P08238;Q5T9W8	Heat shock protein HSP 90-beta	HSP90AB1	ADHGEPIGRGTK	Unmodified	395	14.4627	13.7984	14.2562	14.028	14.1435	14.8184	13.6465	8.37582	13.4893	14.1724	14.33	11.8372	0	0	0	1	55.806	30.333
Q15582;G8JLA8	Transforming growth factor-beta-induced protein ig-h3	TGFBI	ADHHATNGVVHLIDK	Unmodified	396	10.7733	10.8758	11.0566	11.2491	11.9122	11.6345	14.7069	13.7747	14.846	10.9019	11.5986	14.4425	0	0	0	0	91.712	47.148
C9J9K3;A6NE09;P08865	40S ribosomal protein SA	RPSA;RPSAP58	ADHQPLTEASYVNLPTIALCNTDSPLR	Unmodified	397	11.4028	11.2846	11.3524	11.2839	11.3308	10.8249	11.296	11.3085	11.3679	11.3466	11.1465	11.3241	0	0	0	0	156.79	104.91
P62269	40S ribosomal protein S18	RPS18	ADIDLTK	Unmodified	398	11.8769	11.9642	12.0427	12.7254	12.7389	12.5392	12.6083	13.0313	12.8335	11.9613	12.6678	12.8244	0	0	0	0	95.741	27.761
Q09666	Neuroblast differentiation-associated protein AHNAK	AHNAK	ADIDVSGPSVDTDAPDLDIEGPEGK	Unmodified	399	12.5905	11.9929	12.3868	12.3997	12.4646	12.7844	13.3334	12.9063	12.9473	12.3234	12.5496	13.0623	0	0	0	0	210.46	161.13
Q09666	Neuroblast differentiation-associated protein AHNAK	AHNAK	ADIEISGPK	Unmodified	400	10.3133	10.3488	10.3909	10.4456	10.4801	10.5081	10.6304	10.2551	10.3252	10.351	10.4779	10.4035	0	0	0	0	131.52	76.977
P61221;D6R9I9	ATP-binding cassette sub-family E member 1	ABCE1	ADIFMFDEPSSYLDVK	Oxidation (M)	401	10.5001	10.2889	10.6761	10.7143	11.0205	10.6198	10.9856	10.8732	10.9951	10.4884	10.7848	10.9513	0	0	0	0	66.022	38.924
Q92896;Q92896-3;Q92896-2	Golgi apparatus protein 1	GLG1	ADIFVDPVLHTACALDIK	Unmodified	402	11.0328	11.292	10.8643	10.9503	10.5329	10.7629	10.376	9.99055	10.8424	11.0631	10.7487	10.403	0	0	0	0	181.69	123.98
P05023-4;P05023;P05023-3;P13637;P13637-2;P13637-3;M0R116	Sodium/potassium-transporting ATPase subunit alpha-1;Sodium/potassium-transporting ATPase subunit alpha-3	ATP1A1;ATP1A3	ADIGVAMGIAGSDVSK	Oxidation (M)	403	11.9935	11.7922	11.8886	11.8037	11.5994	11.9741	13.0543	12.6467	13.199	11.8914	11.7924	12.9667	0	0	0	0	108.14	68.507
P36542;B4DL14;P36542-2	ATP synthase subunit gamma, mitochondrial;ATP synthase subunit gamma	ATP5C1	ADIKGPEDK	Unmodified	404	8.91606	8.94729	9.71188	9.49921	9.14246	9.70177	10.1947	9.48005	10.2045	9.19175	9.44781	9.95975	0	0	0	1	117.52	54.887
P52272-2;P52272;M0R019;M0R2T0;M0R0N3;M0QZM1;M0QYQ7	Heterogeneous nuclear ribonucleoprotein M	HNRNPM	ADILEDK	Unmodified	405	13.1392	12.8756	12.6055	12.4453	13.0134	13.0207	12.5061	12.2974	12.4818	12.8734	12.8265	12.4284	0	0	0	0	91.318	8.112
Q9BXT5	Testis-expressed sequence 15 protein	TEX15	ADISKSLTHVSKHK	2 Acetyl (K);Phospho (STY)	406	12.495	12.4586	12.5775	13.1427	12.8873	12.9219	12.0373	12.3041	12.0818	12.5104	12.984	12.1411	1	2	0	2	52.891	16.475
P56192;H0YIP0	Methionine--tRNA ligase, cytoplasmic	MARS	ADKNEVAAEVAK	Unmodified	407	10.3198	10.7483	10.3375	11.1011	10.7795	11.7945	11.4917	11.4201	11.3547	10.4686	11.225	11.4222	0	0	0	1	153.81	65.653
P63313	Thymosin beta-10	TMSB10	ADKPDMGEIASFDK	Unmodified	408	10.1609	10.9655	11.1119	13.3852	12.3414	12.2887	9.90755	10.4177	9.89457	10.7461	12.6718	10.0733	0	0	0	1	101.75	48.862
P63313	Thymosin beta-10	TMSB10	ADKPDMGEIASFDK	Acetyl (K);Oxidation (M)	409	13.7373	14.9344	14.7759	15.3045	14.0146	13.9735	11.0671	12.2766	12.1086	14.4826	14.4309	11.8174	0	1	0	1	133.25	71.29
P63313	Thymosin beta-10	TMSB10	ADKPDMGEIASFDK	Acetyl (K)	410	9.37543	10.3845	10.1483	10.5584	9.32163	9.21769	8.12003	8.37582	8.2197	9.96941	9.69925	8.23851	0	1	0	1	148.7	83.426
Q969V3-2;Q969V3;K7EMW4;K7ELZ9	Nicalin	NCLN	ADKRDPEFVFYDQLK	Unmodified	411	10.3618	10.5347	10.4361	10.3192	10.203	10.2672	11.4399	11.1742	11.8858	10.4442	10.2631	11.5	0	0	0	2	71.279	31.65
Q14204	Cytoplasmic dynein 1 heavy chain 1	DYNC1H1	ADLAAVEAK	Unmodified	412	10.6302	10.6325	10.1751	10.3831	10.8173	10.9886	10.8718	11.1896	10.7618	10.4793	10.7297	10.9411	0	0	0	0	81.017	19.457
Q8N1G4	Leucine-rich repeat-containing protein 47	LRRC47	ADLATAPPHVTVVR	Unmodified	413	9.84402	10.0106	9.96844	9.93943	10.3228	10.039	10.2373	10.2775	10.0831	9.94101	10.1004	10.1993	0	0	0	0	133.04	76.124
P61106	Ras-related protein Rab-14	RAB14	ADLEAQRDVTYEEAK	Unmodified	415	10.5153	10.7124	10.3275	9.92495	10.0927	9.96808	10.8773	10.6742	11.1619	10.5184	9.99523	10.9045	0	0	0	1	152.11	81.378
Q14669-2;Q14669;Q14669-4;Q14669-3	E3 ubiquitin-protein ligase TRIP12	TRIP12	ADLGLWRGEEVTLSNPK	Unmodified	417	11.887	12.1409	11.7284	10.8748	11.9376	11.4351	12.1129	12.0897	11.8102	11.9188	11.4158	12.0043	0	0	0	1	101.75	42.905
Q09666	Neuroblast differentiation-associated protein AHNAK	AHNAK	ADLGVSGPK	Unmodified	418	11.36	10.6091	10.8795	10.8452	11.0341	11.0219	11.7916	11.2615	11.3181	10.9495	10.9671	11.4571	0	0	0	0	109.79	49.312
P07900;P07900-2;Q14568;P08238;Q58FF8	Heat shock protein HSP 90-alpha;Heat shock protein HSP 90-alpha A2;Heat shock protein HSP 90-beta;Putative heat shock protein HSP 90-beta 2	HSP90AA1;HSP90AA2P;HSP90AB1;HSP90AB2P	ADLINNLGTIAK	Unmodified	420	15.4937	15.4582	15.3077	15.7481	15.4762	15.8196	15.0199	14.8399	15.4283	15.4199	15.6813	15.096	0	0	0	0	192.4	102.72
F5GZS6;J3KPF3;P08195-2;P08195-3;P08195;P08195-4;F5GZI0	4F2 cell-surface antigen heavy chain	SLC3A2	ADLLLSTQPGREEGSPLELER	Unmodified	421	7.36278	8.1644	8.3864	9.08492	8.87954	8.89811	9.71107	9.40982	10.1773	7.97119	8.95419	9.76606	0	0	0	1	140.3	79.759
Q8IXI1;H3BU27	Mitochondrial Rho GTPase 2	RHOT2	ADLPEGVAVSGPSPAEFCRK	Unmodified	422	8.73643	8.75815	9.04647	9.40875	9.1019	8.74861	9.23008	10.0366	9.58894	8.84702	9.08642	9.61855	0	0	0	1	110.26	64.683
Q13045-2;Q13045;Q13045-3	Protein flightless-1 homolog	FLII	ADLTALFLPR	Unmodified	423	9.48249	9.25376	9.47999	10.5513	10.474	10.2402	9.36358	9.45965	9.57348	9.40541	10.4219	9.46557	0	0	0	0	94.363	48.683
P31930	Cytochrome b-c1 complex subunit 1, mitochondrial	UQCRC1	ADLTEYLSTHYK	Unmodified	424	13.43	13.3386	13.2818	13.1668	13.1012	13.0295	14.2566	13.7059	14.542	13.3502	13.0992	14.1682	0	0	0	0	207.95	135.62
Q9NP73;D6RE84;Q9NP73-2	Putative bifunctional UDP-N-acetylglucosamine transferase and deubiquitinase ALG13	ALG13	ADLVISHAGAGSCLETLEK	Unmodified	425	8.40671	8.25899	8.12775	8.65669	8.29741	7.62658	8.50352	8.37582	8.70824	8.26448	8.19356	8.52919	0	0	0	0	114.58	68.167
Q9NSE4;F6SBX2	Isoleucine--tRNA ligase, mitochondrial	IARS2	ADLYLEGK	Unmodified	426	12.6216	12.8262	12.569	12.7193	12.8054	12.761	12.7122	12.7331	12.8199	12.6723	12.7619	12.7551	0	0	0	0	81.95	40.502
Q06481-4;Q06481-2;Q06481-3;Q06481-6;Q06481;F5GZY0;Q06481-5;F5H845	Amyloid-like protein 2	APLP2	ADMDQFTASISETPVDVR	Oxidation (M)	427	8.9644	9.5265	9.43027	9.52707	9.18152	9.024	8.52068	8.37582	8.41149	9.30706	9.24419	8.436	0	0	0	0	127.91	72.19
P28838-2;P28838;H0Y9Q1	Cytosol aminopeptidase	LAP3	ADMGGAATICSAIVSAAK	Oxidation (M)	428	12.7127	12.622	12.4686	12.3484	11.9181	12.1095	12.4749	11.8472	12.7706	12.6011	12.1253	12.3642	0	0	0	0	111.34	47.069
B4DGL8;G3XAC4;O75027;O75027-2	ATP-binding cassette sub-family B member 7, mitochondrial	ABCB7	ADNDAGNAAIDSLLNYETVK	Unmodified	429	8.38163	8.17151	8.53679	8.69895	8.52058	8.69358	9.22833	10.1398	9.3677	8.36331	8.6377	9.57861	0	0	0	0	82.609	23.237
P36871;P36871-2;P36871-3	Phosphoglucomutase-1	PGM1	ADNFEYSDPVDGSISR	Unmodified	430	9.17773	9.25511	9.31295	9.07533	8.97982	9.04206	8.74193	8.95133	8.78474	9.24859	9.0324	8.826	0	0	0	0	89.502	48.422
Q8TAQ2;F8VXC8;Q8TAQ2-2;Q8TAQ2-3	SWI/SNF complex subunit SMARCC2	SMARCC2	ADPAFGLESSGIAGTTSDEPERIEESGNDEAR	Unmodified	432	9.69729	9.95824	9.62942	9.14551	9.15457	9.45663	9.43402	9.90627	9.49124	9.76165	9.25224	9.61051	0	0	0	1	118.05	69.973
Q9NX24;D6RC52;D6RCB9;J3QSY4	H/ACA ribonucleoprotein complex subunit 2	NHP2	ADPDGPEAQAEACSGER	Unmodified	433	7.92329	7.95722	8.02329	8.18025	8.16476	7.62658	7.86685	8.37582	7.84246	7.96793	7.99053	8.02838	0	0	0	0	139.12	79.856
Q2NL82	Pre-rRNA-processing protein TSR1 homolog	TSR1	ADPGRQESLQAEVIPDPMEGEQTWPTEEELSEAK	Oxidation (M)	434	9.04955	9.46169	9.20462	9.99385	10.2593	10.0854	9.09961	9.84822	8.89524	9.23862	10.1128	9.28102	0	0	0	1	69.197	40.062
M0QXA7;B7ZM82;B3KVH1;O95785;O95785-2	Protein Wiz	WIZ	ADPPPEESQAPQAQTAAAEAP	Unmodified	435	9.32295	9.50056	9.54234	9.13771	9.42871	9.42005	10.0283	10.1575	9.85338	9.45528	9.32882	10.013	0	0	0	0	81.51	31.576
I1E4Y6;Q6Y7W6-4;Q6Y7W6;Q6Y7W6-3	PERQ amino acid-rich with GYF domain-containing protein 2	GIGYF2	ADPSLLGFSVNASSER	Unmodified	436	11.2423	11.0565	11.5848	11.127	11.2595	11.1455	10.3087	11.074	10.2219	11.2945	11.1773	10.5349	0	0	0	0	115.38	65.901
Q9UNF0;Q9UNF0-2	Protein kinase C and casein kinase substrate in neurons protein 2	PACSIN2	ADPSLNPEQLK	Unmodified	437	13.0154	12.756	12.9451	12.9807	12.8325	13.0295	12.3745	12.4418	12.6002	12.9055	12.9476	12.4722	0	0	0	0	117.95	40.415
Q16254;I3L1B6	Transcription factor E2F4	E2F4	ADPTGVLELPK	Unmodified	438	13.7507	13.8037	13.9562	7.71795	12.2576	12.073	10.9801	11.3657	10.7303	13.8368	10.6828	11.0254	0	0	0	0	91.701	51.686
Q15014;Q5JXX2;Q5JXX3;Q5JXX1	Mortality factor 4-like protein 2	MORF4L2	ADPTVESEEAFK	Unmodified	439	13.7165	13.8418	13.9128	14.4394	14.7069	14.4339	14.955	14.9334	14.6905	13.8237	14.5267	14.8596	0	0	0	0	162.22	110.76
Q14683;G8JLG1	Structural maintenance of chromosomes protein 1A;Structural maintenance of chromosomes protein	SMC1A	ADQDRLDLEERK	Unmodified	440	12.1883	12.354	11.9191	11.4811	12.2371	11.7443	10.9626	11.3756	11.0006	12.1538	11.8208	11.1129	0	0	0	2	57.885	19.648
P62873	Guanine nucleotide-binding protein G(I)/G(S)/G(T) subunit beta-1	GNB1	ADQELMTYSHDNIICGITSVSFSK	Oxidation (M)	441	10.5408	10.1066	10.3514	10.3688	9.94002	10.0099	10.4381	11.335	10.0147	10.3329	10.1062	10.5959	0	0	0	0	59.996	14.859
H9KV77;Q9NQ92;J3QRX6	Coordinator of PRMT5 and differentiation stimulator	COPRS	ADQGNPYDADDIQESISQELK	Unmodified	442	9.80951	10.344	11.0356	10.6383	10.1272	10.0163	8.31669	8.37582	7.84246	10.3964	10.2606	8.17832	0	0	0	0	150.63	87.179
P62263;H0YB22;E5RH77	40S ribosomal protein S14	RPS14	ADRDESSPYAAMLAAQDVAQR	Oxidation (M)	443	13.5699	13.5101	13.5223	13.9965	14.1543	13.9616	13.5625	14.0368	13.5313	13.5341	14.0375	13.7102	0	0	0	1	202.21	150.41
O60841	Eukaryotic translation initiation factor 5B	EIF5B	ADRETVAVKPTENNEEEFTSK	Unmodified	445	9.06955	9.23636	9.59052	10.8009	10.0452	10.44	9.46838	9.49003	8.83652	9.29881	10.4287	9.26498	0	0	0	2	99.409	61.978
Q7Z4V5;Q7Z4V5-3;K7EQT0;Q7Z4V5-2;K7EQZ6	Hepatoma-derived growth factor-related protein 2	HDGFRP2	ADRGEAERGSGGSSGDELREDDEPVK	3 Phospho (STY)	446	11.2409	11.254	11.6309	10.8964	10.5129	10.3032	9.47414	9.00049	8.70116	11.3753	10.5708	9.0586	3	0	0	3	73.459	36.56
Q14151;Q15424;Q15424-4;Q15424-3;Q15424-2;F5GZU3;B7Z2F6	Scaffold attachment factor B2;Scaffold attachment factor B1	SAFB2;SAFB	ADSLLAVVK	Unmodified	449	15.5231	14.7612	16.1419	16.4384	16.0151	16.1171	14.4231	14.7964	14.3269	15.4754	16.1902	14.5155	0	0	0	0	130.66	61.058
Q9P2E9-2;Q9P2E9	Ribosome-binding protein 1	RRBP1	ADSVANQGTK	Unmodified	451	10.7581	11.3847	11.1861	14.3282	12.2911	13.6636	10.7311	12.8754	10.7176	11.1097	13.4276	11.4414	0	0	0	0	129.74	38.965
H0YMA4;Q15004;H0YKX3;Q15004-2	PCNA-associated factor	KIAA0101	ADSVPGTYRK	Unmodified	452	10.2619	10.3037	10.5057	13.268	13.4124	13.1663	10.5003	10.3587	9.72527	10.3571	13.2822	10.1947	0	0	0	1	79.148	37.444
B4DI41;Q9UIS9-5;K7ELI2;Q9UIS9;Q9UIS9-9;K7ESN0;Q9UIS9-8;Q9UIS9-6;Q9UIS9-2;Q9UIS9-7;Q9UIS9-4;K7EQZ4;K7EPZ6	Methyl-CpG-binding domain protein 1	MBD1	ADTDTAPASFPAPGCCENCGISFSGDGTQR	Unmodified	453	11.7726	12.0629	11.8274	11.37	11.6254	11.331	10.4322	10.3203	10.0786	11.8876	11.4421	10.277	0	0	0	0	143.19	101.7
P46013;P46013-2	Antigen KI-67	MKI67	ADTEEEFLAFRK	Unmodified	454	10.1511	10.5393	10.3481	10.39	11.0993	11.0691	13.072	13.3435	13.076	10.3462	10.8528	13.1638	0	0	0	1	155.33	101.74
O95235;B4DL79	Kinesin-like protein KIF20A	KIF20A	ADTGLDDDIENEADISMYGK	Unmodified	455	7.36278	7.28683	7.39821	7.71795	7.6598	7.62658	10.0777	10.315	10.3044	7.34927	7.66811	10.2324	0	0	0	0	136.66	68.085
O95235;B4DL79	Kinesin-like protein KIF20A	KIF20A	ADTGLDDDIENEADISMYGK	Oxidation (M)	456	9.73153	10.4464	9.94911	10.2697	10.7964	10.7762	13.4466	13.6246	13.7593	10.0423	10.6141	13.6101	0	0	0	0	141.3	97.196
Q9UHD8-7;Q9UHD8-2;Q9UHD8-5;Q9UHD8;Q9UHD8-3;Q9UHD8-4;Q9UHD8-9;Q9UHD8-8;K7EL40	Septin-9	2017-09-09	ADTLTLEER	Unmodified	458	9.6573	9.3158	9.23463	9.73259	9.90789	10.03	10.3948	10.2676	10.3437	9.40258	9.89016	10.3354	0	0	0	0	178.55	109.12
Q15019;Q15019-2;B5MCX3;H7C2Y0;C9J2Q4	Septin-2	2017-09-02	ADTLTLK	Unmodified	459	12.7165	12.528	12.5404	12.2393	12.2471	12.3623	13.335	11.6635	13.3303	12.595	12.2829	12.7763	0	0	0	0	107.9	22.63
E7ES33;E7EPK1;Q16181-2;Q16181;H0Y3Y4;H0YFF6;G3V1Q4;F5GZE5	Septin-7	2017-09-07	ADTLTPEECQQFK	Unmodified	460	12.1472	12.2926	12.1546	12.3258	12.2971	12.6407	12.8175	13.163	12.9273	12.1982	12.4212	12.9693	0	0	0	0	144.57	104.94
E7ES33;E7EPK1;Q16181-2;Q16181;H0Y3Y4;H0YFF6;G3V1Q4;F5GZE5	Septin-7	2017-09-07	ADTLTPEECQQFKK	Unmodified	461	11.7079	11.6302	11.4833	11.5956	11.7853	12.1331	12.9765	12.702	12.8338	11.6071	11.838	12.8374	0	0	0	1	110.51	53.076
J3KQ45;O43493-2;O43493-5;O43493-3;F8WBK2;O43493	Trans-Golgi network integral membrane protein 2	TGOLN2	ADTNQLADK	Unmodified	462	13.2718	13.5108	14.3081	14.4897	13.9475	14.1627	12.6316	12.7835	12.8012	13.6969	14.2	12.7388	0	0	0	0	115	50.584
B4DI41;Q9UIS9-5;K7ELI2;Q9UIS9;Q9UIS9-9;K7ESN0;Q9UIS9-7;K7EN65	Methyl-CpG-binding domain protein 1	MBD1	ADTQDEWTPGTAVLTSPVLVPGCPSK	Unmodified	463	12.2021	12.2374	12.0416	11.7439	12.0542	11.7477	9.80592	9.8642	9.46775	12.1604	11.8486	9.71262	0	0	0	0	117.11	71.75
P84090	Enhancer of rudimentary homolog	ERH	ADTQTYQPYNK	Unmodified	464	12.8959	12.4735	12.6989	11.9765	12.0826	11.802	12.7305	12.2095	12.8305	12.6894	11.9537	12.5902	0	0	0	0	174.23	96.563
O76080;Q5QPB1	AN1-type zinc finger protein 5	ZFAND5	ADTSLNNCEGAAGSTSEK	Unmodified	465	11.0496	11.3034	11.408	10.7472	10.2236	10.2462	8.67313	9.31969	8.41238	11.2537	10.4057	8.80173	0	0	0	0	125.51	93.263
Q9H9B1-4;Q9H9B1-3;Q9H9B1;Q9H9B1-2	Histone-lysine N-methyltransferase EHMT1	EHMT1	ADTTSTVTPVPGQEK	Unmodified	466	11.6327	11.782	11.5961	11.5824	11.6454	11.4592	11.9336	12.2868	11.7783	11.6703	11.5624	11.9996	0	0	0	0	95.195	52.771
Q14669-2;Q14669;Q14669-4;H7C2Y1;Q14669-3	E3 ubiquitin-protein ligase TRIP12	TRIP12	ADTWDAK	Unmodified	467	12.8142	13.0612	12.6938	12.2484	12.7182	12.0484	12.8153	12.8287	12.5431	12.8564	12.3383	12.729	0	0	0	0	101.6	13.846
Q09666	Neuroblast differentiation-associated protein AHNAK	AHNAK	ADVDVSGPK	Unmodified	470	14.7273	14.1386	14.5431	14.7878	14.7044	15.0329	15.5101	14.7898	15.1162	14.4697	14.8417	15.1387	0	0	0	0	120.27	70.557
P46013;P46013-2	Antigen KI-67	MKI67	ADVEEEFLALRK	Unmodified	473	11.6784	11.8875	11.4875	11.6335	12.3093	12.0312	13.6271	13.982	13.6141	11.6845	11.9913	13.7411	0	0	0	1	166.29	64.243
P46013;P46013-2	Antigen KI-67	MKI67	ADVEEESLALR	Unmodified	474	10.2097	10.2669	10.3286	10.5943	10.6048	11.1376	10.7773	10.8179	10.838	10.2684	10.7789	10.8111	0	0	0	0	89.356	32.923
P46013;P46013-2	Antigen KI-67	MKI67	ADVEEESLALRK	Unmodified	475	10.4995	10.5643	10.1413	10.0966	11.4195	11.1797	12.8909	13.0337	12.834	10.4017	10.8986	12.9195	0	0	0	1	140.24	85.132
P46013;P46013-2	Antigen KI-67	MKI67	ADVEGELLACR	Unmodified	476	9.20906	9.87978	9.59208	8.95339	10.4211	10.0169	12.4356	12.3448	12.2613	9.56031	9.7971	12.3472	0	0	0	0	124.39	67.954
Q08945;E9PMD4;E9PPZ7	FACT complex subunit SSRP1	SSRP1	ADVIQATGDAICIFR	Unmodified	477	13.6305	13.5084	13.5832	11.567	12.9021	12.1333	14.6492	13.6357	14.2332	13.574	12.2008	14.1727	0	0	0	0	179.9	109.46
E7ETZ4;Q9Y6E2;B5MCH7;B5MCE7	Basic leucine zipper and W2 domain-containing protein 2	BZW2	ADVLSEEAILK	Unmodified	478	12.19	12.0435	12.1936	12.3373	12.5431	12.4893	13.4813	12.966	13.241	12.1424	12.4566	13.2294	0	0	0	0	144.17	92.223
Q13263;Q13263-2;M0R0K9	Transcription intermediary factor 1-beta	TRIM28	ADVQSIIGLQR	Unmodified	479	13.8705	14.1509	13.9354	13.9591	13.7915	13.9988	13.4443	13.7203	13.2138	13.9856	13.9165	13.4595	0	0	0	0	161.19	50.782
A6NG51;Q13813-3;Q13813;Q13813-2	Spectrin alpha chain, non-erythrocytic 1	SPTAN1	ADVVESWIGEK	Unmodified	480	9.10449	8.10728	9.00358	8.96517	8.61276	8.72277	8.95039	8.37582	9.15246	8.73845	8.7669	8.82622	0	0	0	0	104.59	52.981
Q09666	Neuroblast differentiation-associated protein AHNAK	AHNAK	ADVVVSGPK	Unmodified	481	14.4729	13.8145	14.2629	14.6061	14.6324	14.8357	15.3944	14.9823	15.0754	14.1834	14.6914	15.1507	0	0	0	0	125.97	80.289
Q9Y383-3;Q96HJ9-2;Q9Y383-2;Q9Y383;B8ZZ12;Q9NQ29-2;Q9NQ29-3;Q9NQ29;A8MYV2	Putative RNA-binding protein Luc7-like 2;Putative RNA-binding protein Luc7-like 1	LUC7L2;LUC7L	ADYEIASK	Unmodified	482	12.7862	12.6052	12.7402	13.1493	13.1444	13.2895	12.225	12.6876	12.3154	12.7105	13.1944	12.4093	0	0	0	0	113.62	69.227
Q96T58	Msx2-interacting protein	SPEN	AEAAPESQPPASEDLEVDPPVAAK	Unmodified	484	9.69619	9.92802	10.0266	9.85332	10.0103	10.0346	10.4181	10.8513	10.2703	9.88361	9.96608	10.5132	0	0	0	0	44.278	12.502
P46821	Microtubule-associated protein 1B;MAP1B heavy chain;MAP1 light chain LC1	MAP1B	AEADAYIR	Unmodified	485	14.4977	14.0862	15.2445	14.6334	14.1736	14.0918	12.9076	13.5123	12.6519	14.6095	14.2996	13.0239	0	0	0	0	118.5	64.338
P46821	Microtubule-associated protein 1B;MAP1B heavy chain;MAP1 light chain LC1	MAP1B	AEADAYIREK	Unmodified	486	14.8267	14.3371	15.4545	15.005	14.5719	15.0727	13.247	13.6419	12.9995	14.8728	14.8832	13.2962	0	0	0	1	172.21	89.384
F5GZZ0;S4R3T5;F5H5X2;Q6NS38-2;Q6NS38	Alpha-ketoglutarate-dependent dioxygenase alkB homolog 2	ALKBH2	AEADEIFQELEK	Unmodified	487	11.1262	11.056	11.1097	11.503	12.0359	11.7687	11.2776	11.1125	10.9223	11.0973	11.7692	11.1041	0	0	0	0	145.23	76.855
P51608;P51608-2	Methyl-CpG-binding protein 2	MECP2	AEADPQAIPK	Unmodified	488	13.1901	13.0504	13.3168	11.9244	12.4241	12.0376	11.8151	12.2527	11.7618	13.1858	12.1287	11.9432	0	0	0	0	110.08	62.228
P11498;E9PS68	Pyruvate carboxylase, mitochondrial	PC	AEAEAQAEELSFPR	Unmodified	489	11.2834	11.4299	10.933	11.0434	11.1687	11.2221	11.9194	11.6091	12.149	11.2154	11.1447	11.8925	0	0	0	0	117.2	61.699
P09619	Platelet-derived growth factor receptor beta	PDGFRB	AEAEDSFL	Unmodified	490	13.5141	13.4754	14.1768	12.3479	11.8115	12.0335	10.6145	11.1859	10.8812	13.7221	12.0643	10.8939	0	0	0	0	114.72	53.961
Q15149;Q15149-7;Q15149-8;Q15149-9;Q15149-5;Q15149-6;Q15149-3;Q15149-2;Q15149-4	Plectin	PLEC	AEAELLQQQK	Unmodified	491	14.1633	13.4541	14.1087	14.1868	14.5046	14.5881	14.4196	13.377	14.3115	13.9087	14.4265	14.036	0	0	0	0	119.68	52.474
Q9GZR7;G3V529;F5GYL3	ATP-dependent RNA helicase DDX24	DDX24	AEAESDALPDDTVIESEALPSDIAAEAR	Unmodified	493	8.42307	8.48863	8.30296	8.21355	8.65594	8.64528	7.86685	8.37582	8.07756	8.40489	8.50492	8.10674	0	0	0	0	68.771	40.66
P46783;Q9NQ39	40S ribosomal protein S10;Putative 40S ribosomal protein S10-like	RPS10;RPS10P5	AEAGAGSATEFQFR	Unmodified	496	11.9824	12.4681	12.3765	12.869	12.0068	12.3439	11.4853	12.2678	11.6746	12.2757	12.4066	11.8092	0	0	0	0	188.48	79.334
P49411	Elongation factor Tu, mitochondrial	TUFM	AEAGDNLGALVR	Unmodified	497	10.1276	10.3213	9.82039	9.42163	9.53589	10.0039	10.4565	9.0006	10.408	10.0898	9.6538	9.95501	0	0	0	0	163.71	124.96
P56182	Ribosomal RNA processing protein 1 homolog A	RRP1	AEAGEQPGTAER	Unmodified	498	9.81292	9.55469	9.92811	10.1649	10.2527	10.3359	10.7312	10.8077	10.2676	9.76524	10.2512	10.6022	0	0	0	0	141.37	86.018
Q9Y4L1;E9PL22	Hypoxia up-regulated protein 1	HYOU1	AEAGPEGVAPAPEGEK	Unmodified	499	11.5587	11.5918	11.6137	11.5031	11.2327	11.6172	11.8318	11.6354	12.4211	11.5881	11.451	11.9628	0	0	0	0	145.33	78.229
Q9Y4L1;E9PL22	Hypoxia up-regulated protein 1	HYOU1	AEAGPEGVAPAPEGEKK	Unmodified	500	9.0476	9.4853	9.19753	9.95112	8.90712	9.55986	9.88206	9.49488	10.2712	9.24348	9.4727	9.88271	0	0	0	1	95.751	55.149
P21333-2;P21333;Q5HY54;E9PHF0;H0Y5C6	Filamin-A	FLNA	AEAGVPAEFSIWTR	Unmodified	501	13.4221	13.0952	13.3482	13.8885	13.9023	14.3253	14.5723	14.2492	14.5214	13.2885	14.0387	14.4476	0	0	0	0	154.23	100.48
P82933	28S ribosomal protein S9, mitochondrial	MRPS9	AEAIVYK	Unmodified	502	9.85325	10.1624	10.0082	9.56994	9.36603	9.4621	10.367	10.165	10.802	10.0079	9.46602	10.4446	0	0	0	0	91.9	14.159
Q9NVT9;B4E2W7	Armadillo repeat-containing protein 1	ARMC1	AEALASAIASTK	Unmodified	503	11.5166	11.4509	11.2697	11.1951	11.3071	10.9785	12.083	11.452	12.2666	11.4124	11.1602	11.9339	0	0	0	0	118.77	76.428
P46013;P46013-2	Antigen KI-67	MKI67	AEALEDLVGFK	Unmodified	504	13.3854	13.5867	13.3157	13.2379	14.3137	13.8961	16.3054	16.371	16.151	13.4292	13.8159	16.2758	0	0	0	0	151.98	106.7
Q09666	Neuroblast differentiation-associated protein AHNAK	AHNAK	AEAPLPSPK	Unmodified	505	13.0209	12.6058	13.0185	13.0948	13.364	13.3086	13.9378	13.5958	13.7869	12.8817	13.2558	13.7735	0	0	0	0	81.972	48.233
P00505	Aspartate aminotransferase, mitochondrial	GOT2	AEAQIAAK	Unmodified	506	12.6528	12.6439	12.3734	12.42	12.2962	12.597	13.6095	13.0736	13.5241	12.5567	12.4377	13.4024	0	0	0	0	105.52	35.922
Q66PJ3;H7BZV4;B3V0L1;Q66PJ3-4;Q66PJ3-3;F5H7X4;F5GYV5;F8WCT1;Q66PJ3-2	ADP-ribosylation factor-like protein 6-interacting protein 4	ARL6IP4	AEAQQVEALPGPSLDQWHR	Unmodified	507	12.5385	12.9752	12.9959	12.3402	12.0208	11.7279	9.83796	9.77046	9.86528	12.8366	12.0296	9.82457	0	0	0	0	143.23	90.197
Q66PJ3;H7BZV4;B3V0L1;Q66PJ3-4;Q66PJ3-3;F5H7X4;F5GYV5;F8WCT1;Q66PJ3-2	ADP-ribosylation factor-like protein 6-interacting protein 4	ARL6IP4	AEAQQVEALPGPSLDQWHRSAGEEEDGPVLTDEQK	Phospho (STY)	508	10.692	11.5166	11.3868	10.901	10.2797	10.6311	8.51397	8.96185	8.40094	11.1985	10.6039	8.62559	1	0	0	1	90.98	64.214
Q09666	Neuroblast differentiation-associated protein AHNAK	AHNAK	AEASIQAGAGDGEWEESEVK	Unmodified	509	9.86969	9.43762	9.75133	10.3661	10.167	10.3153	11.0288	10.8009	10.7308	9.68621	10.2828	10.8535	0	0	0	0	159.77	126.97
Q02790	Peptidyl-prolyl cis-trans isomerase FKBP4;Peptidyl-prolyl cis-trans isomerase FKBP4, N-terminally processed	FKBP4	AEASSGDHPTDTEMK	Oxidation (M)	510	12.4031	13.0222	12.7644	12.3358	11.9915	11.8273	10.6037	10.6137	11.1495	12.7299	12.0516	10.789	0	0	0	0	61.657	30.783
O95721	Synaptosomal-associated protein 29	SNAP29	AEATAASTSRSLALMYESEK	4 Phospho (STY);Trimethyl (K)	511	10.0457	10.4136	10.4594	13.0327	11.9966	12.4662	10.1673	11.4599	10.0264	10.3062	12.4985	10.5512	4	0	1	1	51.76	13.533
Q14566	DNA replication licensing factor MCM6	MCM6	AEAVESAQAGDK	Unmodified	512	11.8988	12.228	11.9366	11.9026	12.6455	12.1431	11.0844	10.9268	11.2809	12.0211	12.2304	11.0974	0	0	0	0	147.52	67.084
P46821	Microtubule-associated protein 1B;MAP1B heavy chain;MAP1 light chain LC1	MAP1B	AEDAREEEYEPEK	Unmodified	513	15.302	14.9857	16.1855	15.4593	15.2052	14.9516	13.4013	14.1355	13.3419	15.4911	15.2054	13.6262	0	0	0	1	153.32	72.45
Q9BWF3;E9PLB0;E9PM61;D6R9K7;U3KQD5;J3QRR5;E9PB51;Q9BWF3-3;Q9BWF3-4;Q9BWF3-2;Q9BQ04	RNA-binding protein 4;RNA-binding protein 4B	RBM4;RBM4B	AEDAVEAIR	Unmodified	514	9.67925	9.21329	9.63889	9.67157	9.38719	9.59409	9.28357	8.97081	8.8102	9.51048	9.55095	9.02153	0	0	0	0	111.61	37.142
Q14807;Q14807-2;H3BRB3	Kinesin-like protein KIF22;Kinesin-like protein	KIF22	AEDCWELQISPELLAHGR	Unmodified	515	8.79249	9.32749	9.09761	9.90137	10.2702	10.4365	11.4665	11.2803	11.0106	9.07253	10.2027	11.2525	0	0	0	0	142.39	98.7
Q86V48-2;Q86V48-3;Q86V48;E5RFK8	Leucine zipper protein 1	LUZP1	AEDELLDLQDK	Unmodified	516	10.3749	10.447	9.94761	10.3511	10.8936	11.3546	12.721	12.9884	12.8464	10.2565	10.8664	12.8519	0	0	0	0	123.51	49.849
P08107;P08107-2;E7EP94	Heat shock 70 kDa protein 1A	HSPA1A	AEDEVQRER	Unmodified	517	11.0013	11.1224	11.2778	11.109	11.252	11.238	10.6144	10.8117	10.8634	11.1338	11.1997	10.7632	0	0	0	1	95.523	34.695
P04818-3;P04818-2;P04818	Thymidylate synthase	TYMS	AEDFQIEGYNPHPTIK	Unmodified	518	10.6975	10.891	10.8158	12.1875	12.0248	12.0442	10.5438	10.4836	10.5201	10.8014	12.0855	10.5159	0	0	0	0	100.68	54.856
P29966	Myristoylated alanine-rich C-kinase substrate	MARCKS	AEDGATPSPSNETPK	Phospho (STY)	519	14.2971	14.4734	14.7571	13.7961	13.4965	13.2295	12.2521	11.3437	12.3087	14.5092	13.5074	11.9682	1	0	0	0	174.91	97.539
P29966	Myristoylated alanine-rich C-kinase substrate	MARCKS	AEDGATPSPSNETPK	Unmodified	520	14.4213	14.4603	14.7241	13.7972	13.1256	13.1973	11.2951	11.3623	11.8217	14.5352	13.3734	11.493	0	0	0	0	180.56	105.92
P29966	Myristoylated alanine-rich C-kinase substrate	MARCKS	AEDGATPSPSNETPKK	Unmodified	521	13.7633	13.7537	14.1388	13.1418	12.471	12.8292	10.8978	10.7194	11.2317	13.8853	12.814	10.9496	0	0	0	1	128.74	57.34
P29966	Myristoylated alanine-rich C-kinase substrate	MARCKS	AEDGATPSPSNETPKKKK	Acetyl (K);Phospho (STY);3 Trimethyl (K)	522	10.3122	10.5867	10.473	10.4345	10.0734	10.1562	10.2292	10.8203	9.95834	10.4573	10.2214	10.3359	1	1	3	3	66.022	11.124
J9JID7;Q03252	Lamin-B2	LMNB2	AEDGHAVAK	Unmodified	523	12.1724	12.4873	11.8268	12.7515	12.7485	13.8321	11.552	12.5229	11.4164	12.1622	13.1107	11.8304	0	0	0	0	66.962	12.351
P07355;P07355-2;H0YN42;H0YMD0;H0YMU9;H0YM50;H0YN28;H0YL33;H0YNP5;H0YNA0	Annexin A2;Annexin	ANXA2	AEDGSVIDYELIDQDAR	Unmodified	524	12.7404	12.8662	12.7652	12.2393	12.4629	11.9807	12.8734	12.175	12.9369	12.7906	12.2276	12.6618	0	0	0	0	254.59	175.61
P07355;P07355-2;H0YN42;H0YMD0;H0YMU9;H0YM50;H0YN28;H0YL33;H0YNP5	Annexin A2;Annexin	ANXA2	AEDGSVIDYELIDQDARDLYDAGVK	Unmodified	525	10.1476	10.2512	10.098	9.9318	10.0556	9.87526	10.247	10.4189	10.6031	10.1656	9.9542	10.423	0	0	0	1	161.97	112.2
Q9NZM1-2;Q9NZM1-6;Q9NZM1;F8W8J4;Q9NZM1-3;C9JCN0;Q9NZM1-5;Q9NZM1-8;Q9NZM1-7	Myoferlin	MYOF	AEDIPQMDDAFSQTVK	Oxidation (M)	526	11.6213	11.5848	11.2661	11.5594	12.0892	11.8234	12.9913	12.2917	13.2289	11.4907	11.824	12.8373	0	0	0	0	119.96	74.741
Q7Z4V5;Q7Z4V5-3;K7EPS6;K7ERN8;K7EIG6;Q7Z4V5-2;K7EQZ6	Hepatoma-derived growth factor-related protein 2	HDGFRP2	AEDKPSTDLSAPVNGEATSQK	Unmodified	527	12.1935	12.3603	12.3384	11.6009	11.3128	11.4236	9.51318	8.99842	9.28966	12.2974	11.4458	9.26708	0	0	0	1	219.99	142.87
Q7Z4V5;Q7Z4V5-3;K7EPS6;K7ERN8;K7EIG6;Q7Z4V5-2;K7EQZ6	Hepatoma-derived growth factor-related protein 2	HDGFRP2	AEDKPSTDLSAPVNGEATSQKGESAEDK	Unmodified	528	11.4205	11.923	11.5019	11.6866	10.9555	11.652	10.3782	10.0267	9.39802	11.6151	11.4314	9.93433	0	0	0	2	108.96	64.797
P12004	Proliferating cell nuclear antigen	PCNA	AEDNADTLALVFEAPNQEK	Unmodified	529	11.5835	11.8304	11.8618	12.1104	12.151	11.8217	10.8648	10.8369	11.2848	11.7586	12.0277	10.9955	0	0	0	0	185.2	112.67
Q9Y6G9;E9PHI6	Cytoplasmic dynein 1 light intermediate chain 1	DYNC1LI1	AEDNFEDIITKPPVRK	Unmodified	530	11.8592	11.7629	11.9202	12.2161	12.2404	12.3745	11.8527	11.2932	11.6412	11.8474	12.277	11.5957	0	0	0	2	100.18	60.652
P46013;P46013-2	Antigen KI-67	MKI67	AEDNVCVK	Unmodified	531	11.6654	12.0026	12.1127	13.0682	12.9224	13.0315	14.3073	14.6054	14.1692	11.9269	13.0074	14.3606	0	0	0	0	122.28	77.963
Q9UFM8;H7BXJ1;F5GZD0;Q9Y639-3;Q9Y639-1;Q9Y639-4;Q9Y639-5;Q9Y639	Neuroplastin	DKFZp566H1924;NPTN	AEDSGEYHCVYHFVSAPK	Unmodified	532	13.9345	14.0773	14.5141	12.4233	12.5213	11.9481	12.7274	11.8057	11.9716	14.1753	12.2976	12.1682	0	0	0	0	162.79	127.08
Q13428-3;Q13428-8;Q13428-5;H0YA99;E9PHK9;Q13428-4;Q13428;Q13428-2;E7ETY2;Q13428-7	Treacle protein	TCOF1	AEEDAALQAK	Unmodified	534	13.0774	13.4875	13.9175	14.0753	12.9205	13.2815	11.5645	12.0515	11.681	13.4941	13.4258	11.7657	0	0	0	0	115.91	34.39
P27824;B4DGP8;B4E2T8	Calnexin	CANX	AEEDEILNR	Unmodified	535	11.8549	11.5864	11.7988	11.3527	11.4561	11.2596	11.9725	12.3208	12.8769	11.7467	11.3562	12.3901	0	0	0	0	120.45	66.484
P27824;B4DGP8;B4E2T8	Calnexin	CANX	AEEDEILNRSPR	Phospho (STY)	536	14.9195	14.9194	15.1311	14.7063	14.1582	14.1167	13.9693	13.622	14.321	14.99	14.3271	13.9708	1	0	0	1	138.31	90.877
P13674;P13674-3;P13674-2	Prolyl 4-hydroxylase subunit alpha-1	P4HA1	AEEDKLEQIK	Unmodified	537	10.4227	10.1307	10.3346	10.7147	10.43	10.8517	11.5459	10.9887	11.9707	10.296	10.6655	11.5018	0	0	0	1	108.47	43.629
P46821	Microtubule-associated protein 1B;MAP1B heavy chain;MAP1 light chain LC1	MAP1B	AEEDMDEAIEK	Oxidation (M)	538	15.24	14.9034	16.0997	15.5268	15.1048	14.7389	14.1984	14.7492	13.8823	15.4144	15.1235	14.2767	0	0	0	0	135.1	81.541
P46821	Microtubule-associated protein 1B;MAP1B heavy chain;MAP1 light chain LC1	MAP1B	AEEDMDEAIEK	Unmodified	539	12.5711	12.168	13.3048	12.8248	12.3558	11.984	11.3932	11.8728	11.1001	12.6813	12.3882	11.4554	0	0	0	0	83.045	24.064
Q14683;H0Y7K8	Structural maintenance of chromosomes protein 1A	SMC1A	AEEDTQFNYHR	Unmodified	540	11.8327	12.2089	11.4634	11.0278	11.829	11.2727	10.6141	11.0272	10.8842	11.835	11.3765	10.8418	0	0	0	0	178.71	113.44
P11021	78 kDa glucose-regulated protein	HSPA5	AEEEDKK	Acetyl (K)	541	11.3271	11.9547	12.1701	12.9712	12.0725	12.2767	10.5251	10.9123	10.3304	11.8173	12.4401	10.5892	0	1	0	1	75.213	9.1397
P36543-3;P36543;Q96A05	V-type proton ATPase subunit E 1;V-type proton ATPase subunit E 2	ATP6V1E1;ATP6V1E2	AEEEFNIEK	Unmodified	542	11.8472	11.5883	11.652	11.8886	11.4844	11.8766	11.67	12.8661	11.8719	11.6959	11.7498	12.136	0	0	0	0	112.11	47.396
Q9UQE7	Structural maintenance of chromosomes protein 3	SMC3	AEEELGELEAK	Unmodified	543	13.1131	13.291	12.8672	12.2945	12.9448	12.3967	12.1114	12.5671	12.2667	13.0904	12.5453	12.3151	0	0	0	0	116.24	44.037
P62913-2;P62913;Q5VVC8;Q5VVC9	60S ribosomal protein L11	RPL11	AEEILEK	Unmodified	544	12.565	12.6777	12.5904	13.0209	13.0503	13.0568	12.7389	13.0544	12.515	12.611	13.0426	12.7694	0	0	0	0	119.41	23.876
Q14980;Q14980-4;Q14980-3;Q14980-2;H0YFY6	Nuclear mitotic apparatus protein 1	NUMA1	AEELGQELK	Unmodified	546	12.4553	13.2448	12.252	11.0439	11.4932	10.9852	11.704	11.4937	11.8564	12.6507	11.1741	11.6847	0	0	0	0	138.22	45.381
H0YMB1;Q96TC7-2;Q96TC7	Regulator of microtubule dynamics protein 3	RMDN3	AEELQPGFSK	Unmodified	547	10.9718	10.7956	10.9588	10.9918	10.9579	11.1214	11.5598	11.453	11.7619	10.9087	11.0237	11.5916	0	0	0	0	117.95	45.623
Q8N5F7	NF-kappa-B-activating protein	NKAP	AEEPSDLIGPEAPK	Unmodified	549	11.7513	11.6541	12.1607	11.1378	11.6678	11.4966	11.3075	11.5906	11.0316	11.8554	11.4341	11.3099	0	0	0	0	69.92	33.451
P11387	DNA topoisomerase 1	TOP1	AEEVATFFAK	Unmodified	550	14.9323	14.9684	15.0316	14.3333	14.8283	14.6423	16.039	15.9929	15.7705	14.9774	14.6013	15.9341	0	0	0	0	152.07	72.92
P46821	Microtubule-associated protein 1B;MAP1B heavy chain;MAP1 light chain LC1	MAP1B	AEEVDVTK	Unmodified	551	15.2086	14.8313	15.9699	15.7811	15.2617	15.4102	13.9982	14.5497	13.9366	15.3366	15.4843	14.1615	0	0	0	0	126.07	46.599
Q8NBN3-2;Q8NBN3;Q8NBN3-3	Transmembrane protein 87A	TMEM87A	AEEVELYLEK	Unmodified	552	11.1003	10.7287	11.155	10.523	10.5804	10.4392	11.0849	10.4591	11.4609	10.9947	10.5142	11.0016	0	0	0	0	80.706	46.831
D6RBM4;F5H593;Q5HYW2	NHS-like protein 2	NHSL2	AEEVFTLPERK	Phospho (STY)	553	9.95462	9.56698	9.87475	8.94447	9.45449	9.09027	9.4735	9.3997	9.24519	9.79878	9.16308	9.3728	1	0	0	1	85.963	15.4
Q5T0F9-2;Q5T0F9;H0Y517;H7C1U3;Q5T0F9-3	Coiled-coil and C2 domain-containing protein 1B	CC2D1B	AEEVYAQLQK	Unmodified	554	9.2915	9.39832	8.87071	9.9751	9.28269	9.87501	9.26507	10.1833	8.96171	9.18685	9.71093	9.47002	0	0	0	0	96.229	49.244
C9J6B1;P11234;Q6ZS74;B4E040	Ras-related protein Ral-B	RALB	AEEWGVQYVETSAK	Unmodified	555	10.4453	10.6219	10.5151	9.67389	9.7331	9.43725	10.5322	10.3422	11.0662	10.5274	9.61474	10.6468	0	0	0	0	84.759	51.834
P52565;J3KTF8;J3QQX2;J3KRE2	Rho GDP-dissociation inhibitor 1	ARHGDIA	AEEYEFLTPVEEAPK	Unmodified	556	14.6165	15.1288	14.9037	14.0781	13.728	13.6687	12.7942	12.5851	13.3145	14.883	13.8249	12.8979	0	0	0	0	159.34	105.06
Q9Y2W1	Thyroid hormone receptor-associated protein 3	THRAP3	AEEYTEETEEREESTTGFDK	Unmodified	557	11.3771	10.8784	11.9601	10.9562	10.6448	10.6132	10.3345	9.58449	10.3318	11.4052	10.738	10.0836	0	0	0	1	125.51	86.737
Q96B26	Exosome complex component RRP43	EXOSC8	AEFAAPSTDAPDK	Unmodified	558	11.5346	11.4331	11.4578	11.4521	11.3571	11.5347	11.3811	11.138	11.3269	11.4752	11.448	11.282	0	0	0	0	80.905	49.231
Q8IWS0;Q8IWS0-3;B4E0G4;Q5JRC6;Q8IWS0-4;Q8IWS0-2	PHD finger protein 6	PHF6	AEFGDFDIK	Unmodified	559	14.7466	14.7907	14.7942	13.8596	14.3014	14.0812	14.9	14.699	14.4581	14.7771	14.0807	14.6857	0	0	0	0	101.9	15.761
A6NKB8;Q9H4A4	Aminopeptidase B	RNPEP	AEFGPPGPGAGSR	Unmodified	560	9.69609	9.80894	9.41069	9.15631	9.29067	8.88309	9.11088	8.37582	9.19869	9.63857	9.11002	8.89513	0	0	0	0	91.093	42.492
P48729;P48729-2;Q71TU5;E5RG27;D6RGE5	Casein kinase I isoform alpha	CSNK1A1	AEFIVGGK	Unmodified	561	11.479	11.335	11.5696	11.3499	11.5766	11.4014	11.7712	11.5271	11.6061	11.4612	11.4426	11.6348	0	0	0	0	111.95	69.349
P21333-2;P21333;Q5HY54;F8WE98	Filamin-A	FLNA	AEFTVETR	Unmodified	563	8.42891	9.05396	9.06221	9.89682	9.35553	9.59415	9.48862	11.0028	9.6287	8.84836	9.6155	10.04	0	0	0	0	87.696	23.489
P80723;P80723-2;U3KQP0	Brain acid soluble protein 1	BASP1	AEGAATEEEGTPK	Unmodified	565	12.998	12.4395	13.6936	12.7032	12.3331	12.5335	12.0777	10.6129	12.0174	13.0437	12.5232	11.5693	0	0	0	0	198.37	116.85
P67936	Tropomyosin alpha-4 chain	TPM4	AEGDVAALNRR	Unmodified	566	11.5878	11.2039	11.4801	11.5964	11.7773	11.8454	11.4376	11.365	11.428	11.4239	11.7397	11.4102	0	0	0	1	143.4	98.375
E9PK91;Q9NYF8-3;E9PK09;E9PQN2;E9PKI6;E9PJA7;Q9NYF8-2;Q9NYF8;Q9NYF8-4	Bcl-2-associated transcription factor 1	BCLAF1	AEGEPQEESPLK	Phospho (STY)	567	13.8344	13.5718	14.217	13.1522	13.013	12.7077	11.8868	12.3837	11.2516	13.8744	12.9576	11.8407	1	0	0	0	137.61	60.551
E9PK91;Q9NYF8-3;E9PK09;E9PQN2;E9PKI6;E9PJA7;Q9NYF8-2;Q9NYF8;Q9NYF8-4	Bcl-2-associated transcription factor 1	BCLAF1	AEGEPQEESPLK	Unmodified	568	11.0868	10.6294	11.4728	9.01696	8.90293	8.89815	8.46182	9.31005	8.49912	11.063	8.93935	8.757	0	0	0	0	113.54	40.933
Q96I24	Far upstream element-binding protein 3	FUBP3	AEGFVDALHR	Unmodified	569	13.5947	13.343	13.331	13.4764	13.798	13.9661	13.0501	12.9051	13.0637	13.4229	13.7468	13.0063	0	0	0	0	96.113	50.112
J3KPX8;E9PGC8;P78559;P78559-2	Microtubule-associated protein 1A;MAP1A heavy chain;MAP1 light chain LC2	MAP1A	AEGFYQK	Unmodified	570	10.068	9.90598	10.7305	10.0317	9.61944	10.2399	9.43503	9.23765	9.37952	10.2348	9.96371	9.35073	0	0	0	0	86.794	11.685
P51608;P51608-2	Methyl-CpG-binding protein 2	MECP2	AEGGGATTSTQVMVIK	Oxidation (M)	571	14.8768	14.9114	14.9688	14.2577	14.3734	14.0599	14.0028	14.3361	13.7751	14.919	14.2303	14.038	0	0	0	0	162.37	115.64
P51608;P51608-2	Methyl-CpG-binding protein 2	MECP2	AEGGGATTSTQVMVIK	Unmodified	572	14.8001	14.8206	14.889	13.9804	14.1575	13.9284	13.7273	13.6727	13.4547	14.8366	14.0221	13.6182	0	0	0	0	184.51	94.078
Q00839	Heterogeneous nuclear ribonucleoprotein U	HNRNPU	AEGGGGGGRPGAPAAGDGK	Unmodified	573	10.0928	9.95868	10.4816	10.2189	10.2317	9.92942	8.86142	8.97368	9.16365	10.1777	10.1266	8.99958	0	0	0	1	100.39	46.3
J3KN36;Q5JPE7-2;Q15155;P69849;Q5JPE7;F5H826;Q4G177	Nodal modulator 2;Nodal modulator 1;Nodal modulator 3	NOMO3;NOMO2;NOMO1	AEGNDHIER	Unmodified	574	10.5681	10.5011	10.0667	10.0916	10.3913	10.58	11.3383	10.4767	11.4699	10.3786	10.3543	11.095	0	0	0	0	136.96	78.712
Q09666	Neuroblast differentiation-associated protein AHNAK	AHNAK	AEGPDVAVDLPK	Unmodified	575	13.0955	12.8969	13.1822	13.3231	13.3092	13.5448	13.8264	13.457	13.5232	13.0582	13.3924	13.6022	0	0	0	0	122.39	72.944
Q09666	Neuroblast differentiation-associated protein AHNAK	AHNAK	AEGPEVDVNLPK	Unmodified	576	15.0786	14.5017	14.9038	15.0784	15.1214	15.3465	15.8143	15.3477	15.4868	14.828	15.1821	15.5496	0	0	0	0	158.86	78.687
H0Y2W2;Q9NVI7-3;Q9NVI7-2;Q9NVI7	ATPase family AAA domain-containing protein 3A	ATAD3A	AEGPGRGDEPSPS	Unmodified	577	9.63398	9.85321	9.90471	11.2086	10.2593	11.4343	10.8344	10.7831	10.8842	9.7973	10.9674	10.8339	0	0	0	1	131.79	97.588
P14618;P14618-3;P14618-2;H3BTN5;Q504U3	Pyruvate kinase PKM;Pyruvate kinase	PKM;PKM2	AEGSDVANAVLDGADCIMLSGETAK	Oxidation (M)	578	12.9929	13.0886	12.7715	12.7826	12.5772	12.2928	11.6293	12.0909	12.2803	12.951	12.5509	12.0002	0	0	0	0	199.87	135.35
P14618;P14618-3;P14618-2;H3BTN5;Q504U3	Pyruvate kinase PKM;Pyruvate kinase	PKM;PKM2	AEGSDVANAVLDGADCIMLSGETAK	Unmodified	579	10.5256	10.2356	10.4744	10.2599	10.5348	10.2952	9.91218	9.34849	9.63664	10.4118	10.3633	9.63244	0	0	0	0	162.44	96.236
P07237;H7BZ94;F5H8J2;I3L0S0;I3NI03;I3L3U6;I3L514	Protein disulfide-isomerase	P4HB	AEGSEIR	Unmodified	580	13.0584	13.2306	13.0849	13.6488	13.1618	13.6506	13.949	13.6694	14.1651	13.1246	13.4871	13.9278	0	0	0	0	115.46	28.665
Q07954	Prolow-density lipoprotein receptor-related protein 1;Low-density lipoprotein receptor-related protein 1 85 kDa subunit;Low-density lipoprotein receptor-related protein 1 515 kDa subunit;Low-density lipoprotein receptor-related protein 1 intracellular domain	LRP1	AEGSEYQVLYIADDNEIR	Unmodified	581	10.8598	10.3888	11.0175	10.0889	10.0838	10.1801	9.60454	9.00631	9.3717	10.7554	10.1176	9.32752	0	0	0	0	117.18	77.229
Q9NZB2-4;Q9NZB2;Q9NZB2-6;Q9NZB2-2;Q9NZB2-5	Constitutive coactivator of PPAR-gamma-like protein 1	FAM120A	AEGSSTASSGSQLAEGK	Unmodified	582	12.2343	12.4575	12.626	12.6147	12.4354	12.6491	11.8147	13.4033	11.9518	12.4393	12.5664	12.3899	0	0	0	0	91.14	57.38
Q9P2E9-2;Q9P2E9;A2A2S5	Ribosome-binding protein 1	RRBP1	AEGTPNQGK	Unmodified	584	11.9784	12.515	12.2077	12.5889	12.2861	12.2684	11.9018	12.5398	11.6665	12.2337	12.3811	12.036	0	0	0	0	112.71	33.941
P20700;E9PBF6	Lamin-B1	LMNB1	AEHDQLLLNYAK	Unmodified	585	16.0634	15.4568	15.2312	13.1018	15.3549	14.5729	13.8106	13.7926	13.8253	15.5838	14.3432	13.8095	0	0	0	0	172.13	101.04
Q13151	Heterogeneous nuclear ribonucleoprotein A0	HNRNPA0	AEIIADK	Unmodified	586	11.256	11.2939	11.3295	11.0669	11.2966	11.4608	11.0372	11.2964	10.9956	11.2931	11.2748	11.1097	0	0	0	0	98.629	20.707
Q9BXP5-2;Q9BXP5;Q9BXP5-4;Q9BXP5-3;Q9BXP5-5;H7C3A1;H7C1K0	Serrate RNA effector molecule homolog	SRRT	AEIISLCK	Unmodified	587	11.3033	11.3584	11.1662	11.3364	11.4451	11.4938	11.384	10.3905	11.0675	11.276	11.4251	10.9473	0	0	0	0	105.52	51.746
Q14683;G8JLG1	Structural maintenance of chromosomes protein 1A;Structural maintenance of chromosomes protein	SMC1A	AEIMESIK	Unmodified	588	10.8901	11.0513	10.2593	9.62745	10.4852	10.1781	9.55582	10.2256	9.5101	10.7336	10.0969	9.76383	0	0	0	0	115.71	30.039
Q9Y680-3;Q9Y680-2;Q9Y680	Peptidyl-prolyl cis-trans isomerase FKBP7	FKBP7	AEINLYLQR	Unmodified	590	10.9567	11.0267	11.0969	11.1763	10.8661	11.0472	10.9928	11.028	10.9801	11.0268	11.0299	11.0003	0	0	0	0	94.692	23.784
O75369-2;O75369-9;O75369;O75369-8;O75369-6;O75369-3;E7EN95;O75369-7;O75369-5;O75369-4	Filamin-B	FLNB	AEISCIDNK	Unmodified	591	10.6899	10.199	10.6867	11.1933	11.1733	11.5786	11.7288	11.3011	11.8063	10.5252	11.3151	11.612	0	0	0	0	130.98	77.771
P21333-2;P21333;Q5HY54	Filamin-A	FLNA	AEISCTDNQDGTCSVSYLPVLPGDYSILVK	Unmodified	592	9.44503	8.94857	9.3987	9.33811	9.50624	9.67073	10.346	9.53761	10.3822	9.2641	9.50503	10.0886	0	0	0	0	108.88	70.151
P21333-2;P21333;Q5HY54;E9PHF0;H0Y5C6	Filamin-A	FLNA	AEISFEDRK	Unmodified	593	12.9383	12.3893	12.8877	13.4544	13.3304	13.795	13.9035	13.4056	13.8427	12.7385	13.5266	13.7173	0	0	0	1	133.99	79.271
Q8N9N8;E9PLI6;E9PS76;E9PRR8;E9PNH5	Probable RNA-binding protein EIF1AD	EIF1AD	AEISFVLCK	Unmodified	594	11.3246	11.8399	11.9481	13.1969	12.5786	12.5716	9.63063	10.9862	9.61296	11.7042	12.7824	10.0766	0	0	0	0	107.79	72.636
E7EX90;Q14203-6;Q14203;Q14203-5;Q14203-2;Q14203-3;Q14203-4	Dynactin subunit 1	DCTN1	AEITDAEGLGLK	Unmodified	596	8.96667	8.4796	8.29525	8.97249	8.80602	8.63081	8.50335	8.37582	9.12223	8.58051	8.80311	8.66713	0	0	0	0	128.57	48.906
O75369-2;O75369-9;O75369;O75369-8;O75369-6;O75369-3;E7EN95;O75369-7	Filamin-B	FLNB	AEITFDDHK	Unmodified	597	11.0172	10.449	10.8711	11.4871	11.4902	11.8685	12.1804	11.7212	12.112	10.7791	11.6153	12.0046	0	0	0	0	93.667	35.071
Q14697;F5H6X6;Q14697-2;E9PKU7	Neutral alpha-glucosidase AB	GANAB	AEKDEPGAWEETFK	Unmodified	598	9.58499	9.8012	9.20909	9.46529	9.31889	9.4234	10.6051	10.3337	10.4516	9.53176	9.40253	10.4635	0	0	0	1	102.15	49.578
Q5VU59;Q5HYB6;P06753-2;P06753-3;J3KN67;Q5VU58;Q5VU61;A6NL28-2;A6NL28	Tropomyosin alpha-3 chain	DKFZp686J1372;TPM3	AELAESR	Unmodified	599	11.4758	11.2052	11.6112	11.9653	11.6118	11.5798	11.2311	11.364	11.3689	11.4308	11.719	11.3213	0	0	0	0	87.696	9.7739
Q12797;Q12797-10;E5RHK2	Aspartyl/asparaginyl beta-hydroxylase	ASPH	AELDAAEK	Unmodified	601	14.2186	13.968	14.0039	14.1756	14.1576	14.3765	14.9705	14.6277	15.2326	14.0635	14.2366	14.9436	0	0	0	0	113.62	39.957
F5H2U2;Q13523	Serine/threonine-protein kinase PRP4 homolog	PRPF4B	AELDNELMEGK	Oxidation (M)	603	9.60943	9.01911	9.9537	9.96102	10.2623	10.307	9.58466	10.3993	9.5246	9.52741	10.1768	9.8362	0	0	0	0	112.83	50.367
P07741;H3BQZ9;H3BQB1;P07741-2	Adenine phosphoribosyltransferase	APRT	AELEIQK	Unmodified	605	11.4541	11.8462	11.6111	11.0169	10.7213	10.7301	10.0192	10.0441	10.7621	11.6371	10.8228	10.2751	0	0	0	0	135.77	31.401
Q15149;Q15149-7;Q15149-8;Q15149-9;Q15149-5;Q15149-6;Q15149-3;Q15149-2;Q15149-4	Plectin	PLEC	AELELELGR	Unmodified	606	9.59592	9.24861	9.05897	9.53736	9.89684	9.86751	9.65971	9.33182	9.53334	9.30117	9.76724	9.50829	0	0	0	0	83.499	20.315
Q16204	Coiled-coil domain-containing protein 6	CCDC6	AELEQHLEQEQEFQVNK	Unmodified	607	9.69719	9.6858	9.59938	9.6221	9.45539	9.97807	8.96332	9.4313	8.85948	9.66079	9.68519	9.0847	0	0	0	0	132.65	85.61
Q3KQU3-2;Q3KQU3-4;Q3KQU3	MAP7 domain-containing protein 1	MAP7D1	AELGAGAPPAVVAR	Unmodified	608	11.5233	11.1261	11.4635	12.0546	11.9149	12.0375	11.2481	12.6613	12.051	11.371	12.0023	11.9868	0	0	0	0	115.12	57.945
Q9UQE7	Structural maintenance of chromosomes protein 3	SMC3	AELGTDLLSQLSLEDQK	Unmodified	609	12.641	13.0538	12.3053	11.3512	12.42	11.7906	11.4662	11.5566	11.6901	12.6667	11.854	11.571	0	0	0	0	201.72	141.57
Q9HB71;Q9HB71-3;Q9HB71-2	Calcyclin-binding protein	CACYBP	AELLDNEK	Unmodified	610	10.9396	10.7775	10.9402	10.6012	10.5382	10.6779	10.272	10.1647	10.3432	10.8857	10.6058	10.26	0	0	0	0	100.25	47.529
O94880;O94880-2	PHD finger protein 14	PHF14	AELMGISTDIFPVDNSDTSSSVDGR	Oxidation (M)	613	8.11473	8.44334	8.18728	7.71795	8.28729	7.62658	8.49197	8.37582	8.33482	8.24845	7.87727	8.40087	0	0	0	0	94.019	49.021
P23396;P23396-2;E9PL09;E9PPU1;H0YEU2;F2Z2S8;H0YCJ7;H0YF32;E9PQ96;E9PJH4;E9PK82;E9PQX2;H0YES8	40S ribosomal protein S3	RPS3	AELNEFLTR	Unmodified	614	10.2712	10.0704	9.82237	9.98786	10.7475	10.1029	10.1573	10.7965	10.2012	10.0546	10.2794	10.385	0	0	0	0	139.15	80.72
P26639;P26639-2;D6RCA5;D6R9F8;D6RDJ6	Threonine--tRNA ligase, cytoplasmic	TARS	AELNPWPEYIYTR	Unmodified	615	8.36657	8.35044	8.79244	8.90096	8.43977	8.64777	8.73043	8.37582	8.80936	8.50315	8.66283	8.63854	0	0	0	0	132.65	87.214
O95235;B4DL79	Kinesin-like protein KIF20A	KIF20A	AELNSTTEELHK	Unmodified	616	9.20999	9.72072	9.12508	8.46257	10.0863	10.3067	13.9704	14.1348	13.9779	9.35193	9.6185	14.0277	0	0	0	0	148.13	56.66
E7ERK9;Q9UI10;Q9UI10-3;Q9UI10-2;F8W8L6	Translation initiation factor eIF-2B subunit delta	EIF2B4	AELPPGPGAVGR	Unmodified	617	10.5483	10.4012	10.7058	11.4864	10.8617	11.2224	11.1686	11.1774	10.9369	10.5517	11.1901	11.0943	0	0	0	0	114.71	59.598
P12111;E9PCV6;P12111-2;P12111-5;C9JNG9;I3L392	Collagen alpha-3(VI) chain	COL6A3	AELQHIATDDNLVFTVPEFR	Unmodified	618	10.7972	10.6808	10.5517	9.61585	10.5209	10.2666	11.0095	10.0336	11.5516	10.6766	10.1344	10.8649	0	0	0	0	169.62	115.62
O15525;I3L2F8	Transcription factor MafG	MAFG	AELQQEVEK	Unmodified	619	10.3781	10.2564	10.706	9.80498	9.97124	9.47279	10.2038	10.3188	10.0106	10.4468	9.74967	10.1777	0	0	0	0	143.24	79.614
Q14247;Q14247-3;Q14247-2;B4E358;H0YCD9;H0YEV2	Src substrate cortactin	CTTN	AELSYRGPVSGTEPEPVYSMEAADYR	Oxidation (M)	620	11.5014	10.932	12.0684	11.7498	11.5173	11.1486	10.0374	10.2403	9.56367	11.5006	11.4719	9.94715	0	0	0	1	82.267	52.664
H7BYP0;P42566-2;P42566	Epidermal growth factor receptor substrate 15	EPS15	AELTSQESQISTYEEELAK	Unmodified	621	9.5365	8.93049	9.31396	10.1788	10.0983	9.87623	9.70683	10.8184	9.918	9.26032	10.0511	10.1477	0	0	0	0	129.46	79.157
Q8WZ82	Ovarian cancer-associated gene 2 protein	OVCA2	AELVCLSGPHPVPDPPGPEGAR	Unmodified	622	11.1268	12.3249	11.9358	11.9704	12.0508	11.8958	11.5804	11.7434	12.3273	11.7958	11.9723	11.8837	0	0	0	0	65.149	31.847
S4R3Q6		VPS26A	AEMKTEDGKVEK	Acetyl (Protein N-term);Oxidation (M);Trimethyl (K)	624	10.119	10.0086	10.1379	9.72224	9.52724	9.06607	10.0127	10.0963	9.84873	10.0885	9.43852	9.98589	0	0	1	2	84.31	13.631
G3XAI2;P07942	Laminin subunit beta-1	LAMB1	AEMLLEEAK	Oxidation (M)	625	12.1066	12.3601	12.1644	11.3889	11.6255	11.3546	12.5829	12.0214	12.88	12.2103	11.4563	12.4948	0	0	0	0	107.21	60.748
Q9Y2G5-2;Q9Y2G5-1;Q9Y2G5;H7C2T5	GDP-fucose protein O-fucosyltransferase 2	POFUT2	AENLLHDHYGGK	Unmodified	627	12.8018	12.614	12.6805	12.29	12.3996	12.1874	13.2396	12.7198	13.236	12.6987	12.2923	13.0651	0	0	0	0	95.094	56.344
P51572;P51572-2	B-cell receptor-associated protein 31	BCAP31	AENQVLAMRK	Unmodified	629	12.5255	12.647	12.7661	12.3147	11.6855	11.9337	12.333	11.0822	12.1879	12.6462	11.978	11.8677	0	0	0	1	72.434	22.326
Q9P2E9-2;Q9P2E9;Q9P2E9-3;F8W7S5	Ribosome-binding protein 1	RRBP1	AENSQLTER	Unmodified	630	9.14723	9.26163	8.97779	9.7922	9.3465	9.76809	9.80055	10.3701	9.6098	9.12888	9.6356	9.92681	0	0	0	0	149.33	60.285
I3L0N3;P46459;B4DFA2	Vesicle-fusing ATPase	NSF	AENSSLNLIGK	Unmodified	631	13.2094	13.068	12.8012	13.2879	13.2096	13.6983	13.5665	13.4045	13.784	13.0262	13.3986	13.585	0	0	0	0	145.29	79.667
B7Z7A9;P00558	Phosphoglycerate kinase 1	PGK1	AEPAKIEAFR	Unmodified	633	12.1404	12.6812	12.0745	13.1233	12.3253	13.3129	13.0021	12.8958	12.9477	12.2987	12.9205	12.9485	0	0	0	1	84.615	49.073
P56182	Ribosomal RNA processing protein 1 homolog A	RRP1	AEPEAGEEQAGDDRDSGGPVLQFDYEAVANR	Unmodified	634	9.82372	9.88633	9.88897	10.438	10.518	10.1425	10.5833	10.3318	10.3732	9.86634	10.3662	10.4295	0	0	0	1	131.78	100.63
Q9Y6N5;H3BNP9	Sulfide:quinone oxidoreductase, mitochondrial	SQRDL	AEPLETFPFDQSK	Unmodified	635	11.4699	11.3793	11.0615	11.32	11.4022	11.6027	12.2982	11.6495	12.5499	11.3036	11.4416	12.1658	0	0	0	0	168	101.78
O95777;C9JIZ0	U6 snRNA-associated Sm-like protein LSm8	LSM8	AEPLNSVAH	Unmodified	636	11.2635	10.9942	11.3036	10.2	10.2915	10.1778	10.6284	10.2609	10.3688	11.1871	10.2231	10.4194	0	0	0	0	105.98	64.546
Q9UHD1-2;Q9UHD1;E9PHZ2	Cysteine and histidine-rich domain-containing protein 1	CHORDC1	AEPMQWASLELPAAK	Oxidation (M)	637	12.74	12.7765	12.6899	13.2102	13.1344	13.3205	12.4977	12.3026	12.6755	12.7355	13.2217	12.4919	0	0	0	0	110.55	50.247
P80723	Brain acid soluble protein 1	BASP1	AEPPKAPEQEQAAPGPAAGGEAPK	Unmodified	638	14.2508	13.9122	14.8703	14.1051	13.7377	14.1026	13.7108	11.3378	13.5925	14.3444	13.9818	12.8804	0	0	0	1	239.73	155.98
Q9NR30	Nucleolar RNA helicase 2	DDX21	AEPSEVDMNSPK	Oxidation (M)	639	12.4978	12.6109	12.7233	13.187	13.5551	13.344	12.2027	12.6251	12.4311	12.6107	13.362	12.4196	0	0	0	0	129.74	80.744
P09874	Poly [ADP-ribose] polymerase 1	PARP1	AEPVEVVAPR	Unmodified	641	12.4072	12.6519	12.415	11.5181	12.2169	11.8263	13.5237	13.3008	13.1249	12.4914	11.8538	13.3165	0	0	0	0	148.91	101.05
Q8NAF0	Zinc finger protein 579	ZNF579	AEQEEEGLPLPLANIK	Unmodified	642	12.9801	13.2641	13.1167	11.9003	12.4461	11.7046	12.4732	12.4017	12.4641	13.1203	12.017	12.4463	0	0	0	0	110.22	70.343
B4E1K7;Q9UJZ1;F2Z2I8	Stomatin-like protein 2, mitochondrial	STOML2	AEQINQAAGEASAVLAK	Unmodified	644	9.80666	9.97274	9.43801	9.90416	9.59736	9.86053	10.7819	10.7976	11.007	9.73914	9.78735	10.8622	0	0	0	0	82.349	36.031
Q9NQ29-2;Q9NQ29-3;Q9NQ29;A8MYV2;B8ZZ10;B8ZZ09	Putative RNA-binding protein Luc7-like 1	LUC7L	AEQLGAEGNVDESQK	Unmodified	645	11.5725	11.4954	11.7832	12.5661	12.736	12.81	11.9592	12.1781	11.9113	11.617	12.704	12.0162	0	0	0	0	130.02	74.663
Q96DB5;B4DZW6;H0YC67;H0YC27;H0YBD9	Regulator of microtubule dynamics protein 1	RMDN1	AEQVDPNFYSK	Unmodified	646	11.3091	11.3274	11.2197	10.1249	10.2061	9.94304	11.0774	9.63678	10.9672	11.2854	10.0913	10.5604	0	0	0	0	109.6	57.136
Q14980;Q14980-4;Q14980-3;Q14980-2;H0YFY6	Nuclear mitotic apparatus protein 1	NUMA1	AERDSALETLQGQLEEK	Unmodified	648	9.61048	10.247	9.49732	8.5416	9.31374	8.95668	8.57275	8.37582	9.29653	9.78492	8.93734	8.74837	0	0	0	1	149.86	75.074
Q99661;B7Z6Q6;Q99661-2;B7Z7M6	Kinesin-like protein KIF2C;Kinesin-like protein	KIF2C	AESALAQQAK	Unmodified	650	10.1186	10.4751	10.4965	10.9366	11.3122	11.1495	13.3399	13.1352	13.249	10.3634	11.1328	13.2414	0	0	0	0	128.01	71.972
O95674	Phosphatidate cytidylyltransferase 2	CDS2	AESAPLPVSADDTPEVLNR	Unmodified	651	11.0122	11.1296	10.7008	10.4448	10.4749	10.2589	11.4313	11.6057	11.5286	10.9475	10.3929	11.5219	0	0	0	0	92.096	54.098
O60869-2;O60869	Endothelial differentiation-related factor 1	EDF1	AESDWDTVTVLRKK	Acetyl (Protein N-term);Phospho (STY);2 Trimethyl (K)	652	11.176	11.2558	11.3021	11.0212	10.6711	10.7778	10.2239	11.0089	10.7537	11.2446	10.8234	10.6622	1	0	2	2	67.648	11.797
P34932	Heat shock 70 kDa protein 4	HSPA4	AESEEMETSQAGSK	Oxidation (M)	653	12.2229	12.4751	12.2114	12.4289	12.2502	12.3336	11.884	12.088	12.0915	12.3031	12.3376	12.0212	0	0	0	0	147.7	83.592
Q14683	Structural maintenance of chromosomes protein 1A	SMC1A	AESLIGVYPEQGDCVISK	Unmodified	654	9.66527	10.0063	9.67518	8.79699	9.21416	8.68089	8.7368	8.95647	8.39504	9.78226	8.89735	8.6961	0	0	0	0	148.69	96.328
E7EX90;Q14203-6;Q14203;Q14203-5;Q14203-2;Q14203-3;Q14203-4;Q6AWB1	Dynactin subunit 1	DCTN1;DKFZp686E0752	AESLQQEVEALK	Unmodified	655	11.6301	11.772	11.9061	11.44	11.5055	11.0651	11.4564	11.4547	11.2191	11.7694	11.3369	11.3767	0	0	0	0	139.3	91.011
Q9NTI5-2;Q9NTI5	Sister chromatid cohesion protein PDS5 homolog B	PDS5B	AESPESSAIESTQSTPQK	Unmodified	656	10.7415	10.6443	10.577	9.81634	10.2713	10.7819	12.5104	13.758	13.3683	10.6543	10.2899	13.2123	0	0	0	0	190.24	136.26
Q9NTI5-2;Q9NTI5	Sister chromatid cohesion protein PDS5 homolog B	PDS5B	AESPESSAIESTQSTPQK	2 Phospho (STY)	657	9.59432	10.0248	10.0832	11.9363	11.8919	11.925	11.3104	10.9648	10.7859	9.90076	11.9177	11.0204	2	0	0	0	127.05	63.868
Q9NTI5-2;Q9NTI5	Sister chromatid cohesion protein PDS5 homolog B	PDS5B	AESPESSAIESTQSTPQK	Phospho (STY)	658	11.3161	11.3928	11.5258	11.214	11.221	11.2456	12.7753	12.4321	12.188	11.4115	11.2269	12.4651	1	0	0	0	144.43	85.319
P46063	ATP-dependent DNA helicase Q1	RECQL	AESSQTCHSEQGDK	Unmodified	659	8.91572	9.29602	8.81137	9.70857	9.2052	9.89167	9.22362	9.65312	9.21491	9.0077	9.60181	9.36389	0	0	0	0	113.43	52.014
Q16363-2;Q16363;H0YAP9	Laminin subunit alpha-4	LAMA4	AESSSDEAVADTSR	Unmodified	660	8.36306	9.18343	8.41292	8.81954	7.15704	8.68839	8.64786	8.37582	8.62738	8.65314	8.22165	8.55035	0	0	0	0	118.2	87.515
Q9H967;C9JE56	WD repeat-containing protein 76	WDR76	AESTLQNSSSAVHTESNK	Unmodified	661	9.56242	9.39516	9.76524	10.7751	11.2676	11.0565	10.3312	10.3644	9.90032	9.57428	11.033	10.1987	0	0	0	0	217.65	134.88
Q9BWS9-2	Chitinase domain-containing protein 1	CHID1	AESVVLEHR	Unmodified	662	12.219	12.2132	12.1253	11.8377	11.3987	11.927	12.4643	12.477	12.6517	12.1858	11.7211	12.531	0	0	0	0	111.61	63.95
O43707;O43707-2;K7EJH8;P12814-2;P12814;P12814-3;P12814-4;H9KV75;G3V2N5;B2RCS5;G3V2W4	Alpha-actinin-4;Alpha-actinin-1;Alpha-actinin-2	ACTN4;ACTN1;ACTN2	AETAANR	Unmodified	663	8.80974	8.86174	8.48673	9.64463	9.39698	9.88046	9.67528	9.72247	9.95632	8.7194	9.64069	9.78469	0	0	0	0	108.09	45.429
O43707;O43707-2;K7EJH8;P12814-2;P12814;P12814-3;P12814-4;H9KV75;G3V2N5;B2RCS5;G3V2W4	Alpha-actinin-4;Alpha-actinin-1;Alpha-actinin-2	ACTN4;ACTN1;ACTN2	AETAANRICK	Unmodified	664	10.5225	10.2494	10.1204	10.8929	11.027	11.8932	11.3758	9.77286	11.1834	10.2974	11.271	10.7774	0	0	0	1	92.239	54.522
Q9NPF5;Q5TG40;Q5TG38;Q5TG39;Q5TG37	DNA methyltransferase 1-associated protein 1	DMAP1	AETDHLFDLSR	Unmodified	665	9.68368	9.75583	9.69745	7.71795	9.03214	8.80099	9.89932	10.3918	9.56547	9.71232	8.51703	9.9522	0	0	0	0	93.345	46.263
P46821	Microtubule-associated protein 1B;MAP1B heavy chain;MAP1 light chain LC1	MAP1B	AETEEAEEPEEDGEEHVCVSASK	Phospho (STY)	667	13.9568	13.7473	14.738	14.1142	13.6118	13.5797	11.4201	11.8161	11.003	14.1473	13.7686	11.4131	1	0	0	0	178.46	139.19
P46821	Microtubule-associated protein 1B;MAP1B heavy chain;MAP1 light chain LC1	MAP1B	AETEEAEEPEEDGEEHVCVSASK	Unmodified	668	14.2584	14.0121	15.1171	14.7194	14.2872	14.2198	12.6716	13.1055	12.5086	14.4625	14.4088	12.7619	0	0	0	0	208.87	161.78
P46821	Microtubule-associated protein 1B;MAP1B heavy chain;MAP1 light chain LC1	MAP1B	AETEEAEEPEEDGEEHVCVSASKHSPTEDEESAK	Phospho (STY)	669	8.76574	8.64819	9.43457	9.61031	8.5082	8.49538	9.07272	9.83119	9.20807	8.9495	8.8713	9.37066	1	0	0	1	48.226	25.531
O60841	Eukaryotic translation initiation factor 5B	EIF5B	AETPTAAEDDNEGDK	Unmodified	671	8.07984	8.05638	8.18315	8.7724	8.67346	8.57308	9.08617	8.37582	8.87797	8.10646	8.67298	8.77998	0	0	0	0	149.31	67.781
O60841	Eukaryotic translation initiation factor 5B	EIF5B	AETPTAAEDDNEGDKK	Unmodified	672	11.2744	11.3283	11.6092	12.4586	12.1795	12.8007	13.0367	12.8651	12.5417	11.404	12.4796	12.8145	0	0	0	1	184	117.81
P51608;P51608-2;B5MCB4	Methyl-CpG-binding protein 2	MECP2	AETSEGSGSAPAVPEASASPK	Unmodified	673	14.728	14.6935	14.8699	13.0401	13.8585	13.4153	12.4323	12.7902	12.3718	14.7638	13.438	12.5314	0	0	0	0	207.67	155.5
P51608;P51608-2;B5MCB4	Methyl-CpG-binding protein 2	MECP2	AETSEGSGSAPAVPEASASPK	Phospho (STY)	674	13.1284	13.2791	13.2474	12.5989	12.9294	12.5668	12.7788	12.9579	12.5254	13.2183	12.6984	12.754	1	0	0	0	184.93	144.33
Q86WJ1-4;Q86WJ1-2;Q86WJ1;Q86WJ1-3	Chromodomain-helicase-DNA-binding protein 1-like	CHD1L	AEVATELPK	Unmodified	675	12.284	12.5075	12.3842	11.8098	12.3613	12.0612	13.5151	12.8918	13.1603	12.3919	12.0775	13.1891	0	0	0	0	76.221	19.306
Q7L1Q6;Q7L1Q6-4;Q7L1Q6-3;Q7L1Q6-2	Basic leucine zipper and W2 domain-containing protein 1	BZW1	AEVLSEEPILK	Unmodified	676	12.2049	12.2601	12.426	12.2031	12.3933	12.2763	14.0249	13.0935	13.7905	12.297	12.2909	13.6363	0	0	0	0	160.67	101.98
P67936;P67936-2;K7ENT6;K7EMU5;K7EPV9;K7EPB9;Q2TAC2-2;Q2TAC2	Tropomyosin alpha-4 chain;Coiled-coil domain-containing protein 57	TPM4;CCDC57	AEVSELK	Unmodified	678	11.9527	11.8045	12.1757	12.616	12.556	12.6531	11.8303	12.1344	11.8057	11.9776	12.6084	11.9235	0	0	0	0	101.64	29.505
O75369-2;O75369-9;O75369;O75369-8;O75369-6;O75369-3;E7EN95;O75369-7;O75369-5;O75369-4	Filamin-B	FLNB	AEVSIQNNK	Unmodified	679	12.2652	11.9825	12.4092	13.6666	13.1545	13.4531	13.4309	13.6576	13.3671	12.219	13.4247	13.4852	0	0	0	0	145.9	70.715
Q8TAT6;Q8TAT6-2;B4DG89	Nuclear protein localization protein 4 homolog	NPLOC4	AEVVDEIAAK	Unmodified	680	11.2196	11.185	11.0119	11.0367	11.595	11.2145	11.0792	11.5961	11.1698	11.1389	11.2821	11.2817	0	0	0	0	152.07	91.813
Q15149;Q15149-7;Q15149-8;Q15149-9;Q15149-5;Q15149-6;Q15149-3;Q15149-2;Q15149-4	Plectin	PLEC	AEVVETTQVYTEEETR	Unmodified	681	9.82172	8.89797	9.56482	9.50627	9.44808	9.80349	9.88602	9.67752	9.67445	9.42817	9.58595	9.746	0	0	0	0	130.47	77.434
Q9H6F5;B4DY99	Coiled-coil domain-containing protein 86	CCDC86	AEVVQVIR	Unmodified	682	10.005	10.2432	10.1208	11.1765	11.1025	10.5434	10.079	10.7557	10.1228	10.123	10.9408	10.3191	0	0	0	0	78.264	12.798
Q9H6F5;B4DY99	Coiled-coil domain-containing protein 86	CCDC86	AEVVQVIRNPAK	Unmodified	683	13.0331	13.1156	13.3179	13.865	14.282	14.1442	13.2936	13.1357	12.6533	13.1555	14.0971	13.0275	0	0	0	1	152.96	90.412
Q00059;H7BYN3;Q00059-2	Transcription factor A, mitochondrial	TFAM	AEWQVYK	Unmodified	684	9.97916	10.8772	10.6258	9.58062	9.48645	9.33846	10.4541	10.8729	10.4971	10.4941	9.46851	10.608	0	0	0	0	93.374	32.402
E9PBS1;P22234;P22234-2;D6RF62	Multifunctional protein ADE2;Phosphoribosylaminoimidazole-succinocarboxamide synthase;Phosphoribosylaminoimidazole carboxylase	PAICS	AEYEGDGIPTVFVAVAGR	Unmodified	685	8.77021	8.91194	8.56662	9.09622	8.62078	8.6382	8.76057	8.96169	9.10746	8.74959	8.78507	8.94324	0	0	0	0	144.25	89.966
Q2TB10	Zinc finger protein 800	ZNF800	AEYNLTACK	Unmodified	686	12.0702	12.147	11.9652	11.6458	12.0617	11.8217	11.5114	11.3246	11.2037	12.0608	11.8431	11.3465	0	0	0	0	121.36	72.171
G3XAE6;Q8IWU5-2;Q8IWU5	Extracellular sulfatase Sulf-2	SULF2	AEYQTACEQLGQK	Unmodified	687	10.9436	11.0555	11.3439	11.5525	11.5662	11.5329	11.1647	11.1692	10.9891	11.1143	11.5506	11.1076	0	0	0	0	94.688	45.331
P30084	Enoyl-CoA hydratase, mitochondrial	ECHS1	AFAAGADIK	Unmodified	688	13.5361	13.7224	13.4616	13.3294	13.2462	13.4761	14.0968	14.3996	14.1855	13.5734	13.3506	14.2273	0	0	0	0	94.85	33.878
P35241;P35241-5;P35241-4;P35241-2;H0YE16	Radixin	RDX	AFAAQEDLEK	Unmodified	689	13.7624	13.7818	13.8041	13.9024	13.8583	13.9455	13.0343	13.0377	13.0516	13.7828	13.9021	13.0412	0	0	0	0	121.02	72.737
E2QRM6;Q9H2U2;Q9H2U2-2;Q9H2U2-6;Q9H2U2-3;Q9H2U2-4	Inorganic pyrophosphatase 2, mitochondrial	PPA2	AFALEVIK	Unmodified	690	9.89196	9.69331	9.57343	9.15011	9.11923	9.13435	10.1665	8.37582	10.193	9.71957	9.13456	9.57846	0	0	0	0	88.819	46.22
G3V0E8;Q15366-4;Q15366-6;Q15366-3;H3BRU6;F8VZX2;B4DXP5;Q15366-5;Q15366;Q15366-2;B4DLC0;F8W0G4;F8VXH9;F8W1G6;H3BND9;Q15365	Poly(rC)-binding protein 2;Poly(rC)-binding protein 1	PCBP2;PCBP1	AFAMIIDK	Unmodified	691	11.8819	11.6886	11.7643	11.4846	11.4682	11.6507	10.7193	9.59839	10.893	11.7783	11.5345	10.4036	0	0	0	0	111.95	57.979
G3V0E8;Q15366-4;Q15366-6;Q15366-3;H3BRU6;F8VZX2;B4DXP5;Q15366-5;Q15366;Q15366-2;B4DLC0;F8W0G4;F8VXH9;F8W1G6;H3BND9;Q15365	Poly(rC)-binding protein 2;Poly(rC)-binding protein 1	PCBP2;PCBP1	AFAMIIDK	Oxidation (M)	692	13.5684	13.2924	13.3239	12.9293	13.1718	13.005	12.199	12.3069	12.4396	13.3949	13.0354	12.3152	0	0	0	0	84.743	31.957
P54577	Tyrosine--tRNA ligase, cytoplasmic;Tyrosine--tRNA ligase, cytoplasmic, N-terminally processed	YARS	AFCEPGNVENNGVLSFIK	Unmodified	694	11.6249	11.2585	11.4177	11.6427	11.6538	11.4977	11.4106	11.032	11.4647	11.4337	11.5981	11.3024	0	0	0	0	147.09	109.84
Q15149;Q15149-7;Q15149-8;Q15149-9;Q15149-5;Q15149-6;Q15149-3;Q15149-2;Q15149-4	Plectin	PLEC	AFCGFEDPR	Unmodified	695	10.0336	9.57123	9.71897	10.2469	10.2407	10.6956	10.352	10.4454	10.2287	9.77459	10.3944	10.3421	0	0	0	0	80.165	21.098
Q9Y3D9;J3QLR8	28S ribosomal protein S23, mitochondrial	MRPS23	AFDLFNPNFK	Unmodified	696	12.3396	12.2486	12.2725	12.3641	12.4277	12.461	13.8797	13.4079	13.8307	12.2869	12.4176	13.7061	0	0	0	0	94.309	42.36
H3BPJ9;O96000;Q96II6;H3BV16	NADH dehydrogenase [ubiquinone] 1 beta subcomplex subunit 10	NDUFB10	AFDLIVDRPVTLVR	Unmodified	697	10.2535	9.98868	10.0109	9.8621	9.46524	9.61143	10.9388	10.8102	11.0523	10.0844	9.64626	10.9338	0	0	0	1	87.216	49.489
P62316;P62316-2	Small nuclear ribonucleoprotein Sm D2	SNRPD2	AFDRHCNMVLENVK	Oxidation (M)	698	11.4382	11.2937	11.3209	11.462	11.4459	11.4824	10.9385	11.3521	11.0092	11.3509	11.4634	11.1	0	0	0	1	66.708	22.91
P53396-2;P53396;B4E3P0	ATP-citrate synthase	ACLY	AFDSGIIPMEFVNK	Oxidation (M)	700	10.6369	10.427	10.1437	10.5907	11.112	11.2219	10.3163	10.2427	10.8615	10.4025	10.9749	10.4735	0	0	0	0	97.957	54.455
O75937	DnaJ homolog subfamily C member 8	DNAJC8	AFEAVDK	Unmodified	701	11.0123	11.2017	11.2723	10.9523	11.1975	11.0053	9.7653	9.66145	9.3401	11.1621	11.0517	9.58895	0	0	0	0	119.29	44.876
Q13415	Origin recognition complex subunit 1	ORC1	AFEDDAIQLVAR	Unmodified	702	9.27896	9.30867	9.37704	10.2838	9.94758	10.2851	9.86872	11.1125	10.1113	9.32156	10.1722	10.3642	0	0	0	0	136.01	84.486
Q13415	Origin recognition complex subunit 1	ORC1	AFEDDAIQLVARK	Unmodified	703	9.50563	9.01349	9.2656	8.73487	9.44925	8.63606	10.3468	9.59192	9.99112	9.26158	8.94006	9.9766	0	0	0	1	120.55	74.482
P55072	Transitional endoplasmic reticulum ATPase	VCP	AFEEAEK	Unmodified	704	12.2158	12.1386	12.0047	12.6983	12.3121	12.9148	12.5877	12.3587	12.8408	12.1197	12.6417	12.5957	0	0	0	0	119.29	19.103
O43818	U3 small nucleolar RNA-interacting protein 2	RRP9	AFEEDQVAGR	Unmodified	705	9.64847	9.62166	9.73476	9.95533	10.3327	10.3314	10.7147	11.3329	10.4453	9.6683	10.2065	10.831	0	0	0	0	131.42	80.225
P11766	Alcohol dehydrogenase class-3	ADH5	AFELMHSGK	Unmodified	706	12.2753	12.4208	12.3648	12.0278	11.3833	11.8493	10.7795	10.8213	11.2217	12.3536	11.7535	10.9408	0	0	0	0	65.157	32.069
P49189	4-trimethylaminobutyraldehyde dehydrogenase	ALDH9A1	AFEPATGR	Unmodified	707	10.2638	10.3353	10.3316	9.88352	9.52604	10.0073	9.97601	9.62047	10.061	10.3102	9.80563	9.88582	0	0	0	0	85.161	30.385
Q14697;F5H6X6;Q14697-2;E9PKU7	Neutral alpha-glucosidase AB	GANAB	AFFAGSQR	Unmodified	708	12.2794	12.2376	12.0975	11.494	11.7927	11.7129	13.0623	12.7768	13.3062	12.2048	11.6666	13.0484	0	0	0	0	148.99	99.545
E9PLK3;P55786;H0YDG0;B7Z463	Puromycin-sensitive aminopeptidase	NPEPPS	AFFESHPAPSAER	Unmodified	709	11.3047	11.5101	11.2239	11.4058	10.9107	10.9439	10.5652	10.3504	10.9854	11.3462	11.0868	10.6337	0	0	0	0	94.688	48.336
A6NKB8;Q9H4A4;C9JMZ3	Aminopeptidase B	RNPEP	AFFPCFDTPAVK	Unmodified	710	13.4326	13.5207	13.4431	12.8704	12.8231	12.6882	11.8616	11.8725	12.1787	13.4655	12.7939	11.971	0	0	0	0	106.67	67.662
Q9UQ80;F8VR77	Proliferation-associated protein 2G4	PA2G4	AFFSEVER	Unmodified	711	11.2481	11.2721	11.2882	11.1181	11.2795	10.9428	10.4208	11.158	10.6615	11.2695	11.1135	10.7468	0	0	0	0	129.42	70.639
Q9UQ80;F8VR77	Proliferation-associated protein 2G4	PA2G4	AFFSEVERR	Unmodified	712	11.8316	11.902	11.8534	11.6468	11.8648	11.8901	12.1611	12.2048	11.9082	11.8623	11.8006	12.0914	0	0	0	1	150.36	102.79
F5GYN4;F5GYJ8;J3KR44;Q96FW1;F5H6Q1	Ubiquitin thioesterase OTUB1	OTUB1	AFGFSHLEALLDDSK	Unmodified	713	12.2467	12.181	12.3168	11.905	11.6912	11.7633	10.6993	10.9155	11.1064	12.2482	11.7865	10.9071	0	0	0	0	124.42	55.188
Q9H479	Fructosamine-3-kinase	FN3K	AFGGPGAGCISEGR	Unmodified	714	8.88411	8.84998	8.85469	9.30697	8.70754	8.98407	8.33386	8.37582	7.84246	8.86293	8.99952	8.18405	0	0	0	0	119.88	82.069
E9PBJ5;P31040;D6RFM5	Succinate dehydrogenase [ubiquinone] flavoprotein subunit, mitochondrial	SDHA	AFGGQSLK	Unmodified	715	12.1644	12.26	12.0173	11.5659	11.5427	11.7777	12.928	12.5848	12.8527	12.1472	11.6288	12.7885	0	0	0	0	117.81	50.317
Q14315-2;Q14315	Filamin-C	FLNC	AFGPGLEGGLVNK	Unmodified	716	12.264	12.0725	12.2613	13.6145	13.6425	13.9238	13.5806	13.2885	13.7189	12.1993	13.7269	13.5294	0	0	0	0	151.79	99.621
P21333-2;P21333;Q5HY54	Filamin-A	FLNA	AFGPGLQGGSAGSPAR	Unmodified	717	12.8767	12.3595	12.8684	13.5437	13.3612	13.8038	13.2267	13.1124	13.0567	12.7015	13.5696	13.1319	0	0	0	0	234.63	162.4
P21333-2;P21333;Q5HY54	Filamin-A	FLNA	AFGPGLQGGSAGSPAR	Phospho (STY)	718	8.03048	8.36794	7.7328	9.10291	9.6759	9.46276	13.4269	13.2739	13.3635	8.04374	9.41386	13.3547	1	0	0	0	157.14	115.66
P21333-2;P21333;Q5HY54	Filamin-A	FLNA	AFGPGLQGGSAGSPARFTIDTK	Phospho (STY)	719	8.42456	9.66681	8.89934	9.04117	10.2884	10.4294	14.2554	13.8327	14.3774	8.9969	9.91966	14.1552	1	0	0	1	97.621	60.269
P84103;B4E241	Serine/arginine-rich splicing factor 3	SRSF3	AFGYYGPLR	Unmodified	720	15.3839	15.4261	15.8054	14.8249	14.6122	14.5293	12.5865	12.4659	12.4726	15.5384	14.6554	12.5084	0	0	0	0	166.05	120.97
P17987;E7EQR6;F5H282	T-complex protein 1 subunit alpha	TCP1	AFHNEAQVNPERK	Unmodified	722	10.6114	12.0264	10.556	12.5768	12.118	12.3425	11.4896	12.1755	12.4205	11.0646	12.3458	12.0285	0	0	0	1	80.871	42.755
O95864-3;O95864;O95864-2;B7Z634	Fatty acid desaturase 2	FADS2	AFHPDLEFVGK	Unmodified	723	11.6208	11.4483	11.4073	11.0741	11.034	10.8879	10.9358	11.0518	11.0607	11.4921	10.9986	11.0161	0	0	0	0	90.05	30.983
Q00341;Q00341-2;H0Y394;H7C0A4	Vigilin	HDLBP	AFHPFIAGPYNR	Unmodified	724	12.8822	12.5505	12.4149	12.8953	13.2015	13.1972	12.4342	12.2091	12.528	12.6158	13.098	12.3904	0	0	0	0	151.83	110.12
Q9H3P7	Golgi resident protein GCP60	ACBD3	AFHPTYEEK	Unmodified	725	12.7841	12.4952	12.4499	12.7351	12.6219	12.8351	12.0926	11.6979	12.3058	12.5764	12.7307	12.0321	0	0	0	0	96.034	39.401
Q15029-2;K7EJ81;Q15029	116 kDa U5 small nuclear ribonucleoprotein component	EFTUD2	AFIPAIDSFGFETDLR	Unmodified	729	10.4047	9.98223	9.91098	9.7152	10.3285	9.72696	10.2978	9.68408	10.289	10.0993	9.92356	10.0903	0	0	0	0	102.64	53.449
P52272-2;P52272;M0R019;M0R2T0;M0R0N3;M0QYQ7;M0R0Y6	Heterogeneous nuclear ribonucleoprotein M	HNRNPM	AFITNIPFDVK	Unmodified	730	14.3987	13.9294	13.9902	13.8752	14.2295	14.2127	13.6683	13.262	13.6868	14.1061	14.1058	13.539	0	0	0	0	149.41	49.437
Q9UBB5	Methyl-CpG-binding domain protein 2	MBD2	AFIVTDEDIR	Unmodified	731	10.6462	10.6188	10.2475	9.8137	10.2116	10.4153	11.3326	11.2962	10.9551	10.5042	10.1469	11.1946	0	0	0	0	114.89	63.132
Q9UBB5	Methyl-CpG-binding domain protein 2	MBD2	AFIVTDEDIRK	Unmodified	732	10.5546	10.6295	10.825	10.9488	10.6778	10.218	9.98172	10.5645	9.99211	10.6697	10.6149	10.1794	0	0	0	1	73.951	28.929
P46013;P46013-2	Antigen KI-67	MKI67	AFKQPAK	Unmodified	733	7.91521	8.20441	8.05935	8.20154	8.48883	8.60936	10.6739	10.7264	10.1228	8.05966	8.43324	10.5077	0	0	0	1	124.37	72.801
O14646-2;O14646	Chromodomain-helicase-DNA-binding protein 1	CHD1	AFLGGLNWAFIGVDEAHR	Unmodified	734	10.1141	10.0872	10.0371	9.55719	9.91958	9.49366	11.0999	10.5957	10.8794	10.0795	9.65681	10.8583	0	0	0	0	114.01	72.189
P29372-4;P29372-2;P29372-5;P29372;A2IDA3	DNA-3-methyladenine glycosylase	MPG	AFLGQVLVR	Unmodified	735	11.9555	12.0783	12.092	11.264	11.8069	11.2885	11.5803	11.5777	11.1882	12.0419	11.4531	11.4487	0	0	0	0	113.71	66.52
P49207	60S ribosomal protein L34	RPL34	AFLIEEQK	Unmodified	736	11.6487	12.4747	11.7609	13.6317	13.8345	13.6747	13.2721	16.7965	13.7525	11.9614	13.7136	14.607	0	0	0	0	129.68	72.767
Q96JM3	Chromosome alignment-maintaining phosphoprotein 1	CHAMP1	AFLLESLLK	Unmodified	737	10.5093	10.5605	10.3949	9.35855	10.2474	9.9562	11.5721	11.4148	11.4311	10.4882	9.85405	11.4727	0	0	0	0	134.25	80.472
E9PJA2;P09603-3;P09603-2;P09603;E9PKP4;H7BY18;E9PQ08	Macrophage colony-stimulating factor 1;Processed macrophage colony-stimulating factor 1	CSF1	AFLLVQDIMEDTMR	2 Oxidation (M)	738	12.0923	12.7234	12.6466	11.8543	11.5354	11.2349	11.1709	11.3384	11.2682	12.4874	11.5415	11.2591	0	0	0	0	159.58	110.11
P39023;G5E9G0	60S ribosomal protein L3	RPL3	AFMGPLK	Unmodified	740	12.8609	12.9255	13.0339	13.5001	13.959	13.4761	12.7473	13.7764	12.941	12.9401	13.645	13.1549	0	0	0	0	103.28	52.318
P39023;G5E9G0	60S ribosomal protein L3	RPL3	AFMGPLKK	Unmodified	741	10.8635	11.0535	10.8324	12.2256	11.9256	12.3979	11.9985	12.8745	11.468	10.9164	12.183	12.1137	0	0	0	1	79.116	37.814
Q92598-2;Q92598-3;Q92598;B4DYH1;R4GN69	Heat shock protein 105 kDa	HSPH1	AFNDPFIQK	Unmodified	742	11.4099	11.2474	11.4172	11.8745	11.7933	12.0733	11.373	11.6183	11.842	11.3582	11.9137	11.6111	0	0	0	0	103.26	41.695
P46060;F8W7I9	Ran GTPase-activating protein 1	RANGAP1	AFNSSSFNSNTFLTR	Unmodified	743	9.86739	10.1777	10.0493	12.6269	11.3234	11.9875	10.2151	11.8473	10.7032	10.0315	11.9793	10.9218	0	0	0	0	99.344	47.097
E9PLK3;P55786;E9PP11;E5RJ24;E7EWZ2;F5GZY4	Puromycin-sensitive aminopeptidase	NPEPPS	AFPCWDEPAIK	Unmodified	744	10.8297	11.0221	10.7722	10.9758	10.621	10.7304	10.0925	9.85091	10.5703	10.8747	10.7757	10.1712	0	0	0	0	112.36	64.081
P35270	Sepiapterin reductase	SPR	AFPDSPGLNR	Unmodified	745	10.7435	10.9127	10.7405	10.1555	10.2423	10.053	10.2154	9.76041	10.6355	10.7989	10.1503	10.2038	0	0	0	0	80.706	39.054
P34897-3;P34897;P34897-2;B4DLV4	Serine hydroxymethyltransferase, mitochondrial;Serine hydroxymethyltransferase	SHMT2	AFPMPGFDEH	Oxidation (M)	746	12.115	12.2077	11.9785	12.1241	12.0477	12.0977	13.1291	12.4362	13.1575	12.1004	12.0898	12.9076	0	0	0	0	141.2	113.33
F8WDS9;E9PHS0;O43813	LanC-like protein 1	LANCL1	AFPNPYADYNK	Unmodified	747	13.1523	13.1992	13.1412	12.5941	12.5363	12.5505	11.5453	11.2884	11.6216	13.1642	12.5603	11.4851	0	0	0	0	129.74	72.395
Q96C55	Zinc finger protein 524	ZNF524	AFPYLSDLER	Unmodified	748	9.81833	9.8729	9.57199	8.93002	9.30154	9.33015	10.2175	10.4509	9.88436	9.75441	9.18724	10.1843	0	0	0	0	92.239	49.115
Q9UIG0-2;Q9UIG0	Tyrosine-protein kinase BAZ1B	BAZ1B	AFQEGIAK	Unmodified	749	14.8938	15.0094	14.6361	13.557	14.7127	14.4046	14.9577	14.9661	14.6483	14.8464	14.2248	14.8573	0	0	0	0	135.71	34.281
Q9H814	Phosphorylated adapter RNA export protein	PHAX	AFQNTATACAPVSHYR	Unmodified	750	9.75363	9.87784	10.3085	9.53453	9.34825	9.33385	8.08568	9.3821	7.84246	9.98	9.40554	8.43674	0	0	0	0	119.04	74.31
F8W9J4;E7ERU2;Q03001;J3QTQ0;E9PEB9;F6QMI7;Q03001-9	Dystonin	DST	AFQQNLVSSALFSK	Unmodified	751	10.0965	9.52277	10.0649	10.3987	10.651	10.8354	11.0998	10.5825	11.2669	9.89472	10.6284	10.9831	0	0	0	0	93.243	43.049
P13010	X-ray repair cross-complementing protein 5	XRCC5	AFREEAIK	Unmodified	753	13.1625	13.2119	12.9331	12.8086	13.041	13.2656	14.0775	14.0753	14.1641	13.1025	13.0384	14.1056	0	0	0	1	101.25	30.436
P34932	Heat shock 70 kDa protein 4	HSPA4	AFSDPFVEAEK	Unmodified	756	12.4388	12.3107	12.0609	12.5423	12.2898	12.5608	11.4604	11.3364	11.8374	12.2702	12.4643	11.5448	0	0	0	0	134.99	89.632
Q4V9L6	Transmembrane protein 119	TMEM119	AFSEVPDRAPDSRPEEALDSSR	Unmodified	757	10.9395	11.83	11.8654	10.0822	9.56079	9.5779	8.39346	8.37582	8.23515	11.545	9.7403	8.33481	0	0	0	2	53.327	22.212
P10768;H7BZT7;U3KQT1	S-formylglutathione hydrolase	ESD	AFSGYLGTDQSK	Unmodified	758	13.829	13.8455	13.8006	13.5468	13.4314	13.5485	12.2955	12.0101	12.6704	13.825	13.5089	12.3253	0	0	0	0	136.3	90.297
B4DR61;P61619;P61619-3	Protein transport protein Sec61 subunit alpha isoform 1	SEC61A1	AFSPTTVNTGR	Unmodified	759	9.78817	9.55237	9.66599	9.30442	9.82366	9.25688	10.3433	11.1096	10.5614	9.66884	9.46165	10.6714	0	0	0	0	137.4	80.764
O60506;O60506-2;O60506-3;O60506-4;O60506-5	Heterogeneous nuclear ribonucleoprotein Q	SYNCRIP	AFSQFGK	Unmodified	760	11.504	11.2093	11.2209	11.3094	11.471	11.6099	11.4638	11.3402	11.5073	11.3114	11.4634	11.4371	0	0	0	0	113.41	69.604
B3KRF7;E9PC66;P17029	Zinc finger protein with KRAB and SCAN domains 1	ZKSCAN1	AFSQSSDLTK	Unmodified	761	10.2756	10.4187	10.2638	9.59093	9.47649	9.2642	9.85886	10.3651	9.96393	10.3193	9.44387	10.0626	0	0	0	0	111.5	41.898
Q6ZMS4-2;Q6ZMS4	Zinc finger protein 852	ZNF852	AFSRSKCLIRHQSLHTGEK	2 Phospho (STY)	762	9.71952	10.1427	10.4867	12.7479	11.9435	12.555	10.0807	11.1684	10.126	10.1163	12.4154	10.4584	2	0	0	3	48.711	9.1628
P11279;B4DWL3	Lysosome-associated membrane glycoprotein 1	LAMP1	AFSVNIFK	Unmodified	763	10.5384	10.3479	11.0868	10.6963	10.1798	10.3711	9.40055	8.88582	9.51844	10.6577	10.4157	9.26827	0	0	0	0	105.52	55.394
C9JAB2;Q16629-3;Q16629-2;Q16629-4;Q16629	Serine/arginine-rich splicing factor 7	SRSF7	AFSYYGPLR	Unmodified	764	15.4783	15.868	15.7532	14.2827	14.1728	13.8404	12.7703	12.4694	12.409	15.6998	14.0986	12.5496	0	0	0	0	159.28	109.83
G3V549;G3V4K3;Q9H9C1-2;Q9H9C1	Spermatogenesis-defective protein 39 homolog	VIPAS39	AFTFDDEDDELSQLK	Unmodified	766	10.3439	10.271	11.0641	9.29416	9.19067	9.43553	8.83007	8.37582	8.80737	10.5597	9.30679	8.67108	0	0	0	0	108.23	53.465
B7Z9I1;Q5T4U5;P11310;P11310-2;B4DJE7	Medium-chain specific acyl-CoA dehydrogenase, mitochondrial	ACADM	AFTGFIVEADTPGIQIGRK	Unmodified	767	10.3443	10.3253	10.3704	10.0145	9.50812	9.88111	10.9115	10.3121	10.769	10.3466	9.80123	10.6642	0	0	0	1	159.44	121.14
Q8TF68;F8W6Q3;Q8TF68-3;Q8TF68-2	Zinc finger protein 384	ZNF384	AFTQLSNLQSHR	Unmodified	769	11.3093	11.4315	11.2217	10.2176	10.2133	10.1602	11.4467	11.4969	11.2608	11.3208	10.197	11.4015	0	0	0	0	228.61	172.35
G3V0E5;P02786;F5H6B1	Transferrin receptor protein 1;Transferrin receptor protein 1, serum form	TFRC	AFTYINLDK	Unmodified	770	8.70729	8.27502	8.53158	8.68304	8.88176	8.74311	9.48558	9.54793	9.99435	8.50463	8.7693	9.67595	0	0	0	0	108.7	47.868
O00442;O00442-2	RNA 3'-terminal phosphate cyclase	RTCA	AFVAGVLPFK	Unmodified	771	10.5259	10.4987	10.4223	10.1832	10.1194	9.97391	10.2173	9.68357	10.0237	10.4823	10.0922	9.97485	0	0	0	0	128.38	81.301
P15880;H0YEN5;E9PMM9;I3L404;E9PM36;E9PPT0	40S ribosomal protein S2	RPS2	AFVAIGDYNGHVGLGVK	Unmodified	772	9.04262	9.29523	9.26517	10.0129	9.45621	9.80218	9.82237	9.92253	9.71645	9.20101	9.75711	9.82045	0	0	0	0	125.22	71.98
Q07021	Complement component 1 Q subcomponent-binding protein, mitochondrial	C1QBP	AFVDFLSDEIK	Unmodified	773	15.2093	15.1755	15.3561	14.6142	14.6354	14.5559	14.9353	14.4565	15.118	15.247	14.6018	14.8366	0	0	0	0	164.9	107.35
Q07021	Complement component 1 Q subcomponent-binding protein, mitochondrial	C1QBP	AFVDFLSDEIKEER	Unmodified	774	8.92247	9.22364	9.22925	10.4833	9.20989	10.2114	11.2145	10.9389	10.7379	9.12512	9.96818	10.9638	0	0	0	1	136.27	85.988
Q07021	Complement component 1 Q subcomponent-binding protein, mitochondrial	C1QBP	AFVDFLSDEIKEERK	Unmodified	775	9.6932	9.77051	9.53957	10.8516	9.93953	11.3195	12.015	11.3548	11.5263	9.66776	10.7036	11.632	0	0	0	2	75.102	45.522
J3KN95;O95394;O95394-3;O95394-4;D6RIS6	Phosphoacetylglucosamine mutase	PGM3	AFVELTK	Unmodified	776	10.7807	10.7026	10.8702	10.6207	10.4567	10.512	10.3014	11.5293	10.4535	10.7845	10.5298	10.7614	0	0	0	0	83.206	27.53
P25490;Q96MM3	Transcriptional repressor protein YY1;Zinc finger protein 42 homolog	YY1;ZFP42	AFVESSK	Unmodified	777	12.2026	12.3192	12.0691	11.2945	11.8331	11.663	12.249	12.4945	12.0737	12.197	11.5969	12.2724	0	0	0	0	108.46	52.785
P68363;A8MUB1;P68366;Q71U36-2;Q71U36;Q13748;C9J2C0;Q9NY65-2;Q9NY65;F5H5D3;Q9BQE3	Tubulin alpha-1B chain;Tubulin alpha-4A chain;Tubulin alpha-1A chain;Tubulin alpha-3C/D chain;Tubulin alpha-8 chain;Tubulin alpha-1C chain	TUBA1B;TUBA4A;TUBA1A;TUBA3C;TUBA8;TUBA1C	AFVHWYVGEGMEEGEFSEAR	Unmodified	778	9.15001	9.30873	9.27211	9.91329	9.16371	9.61192	8.22493	9.73353	8.87449	9.24362	9.56297	8.94432	0	0	0	0	170.79	138.29
P68363;A8MUB1;P68366;Q71U36-2;Q71U36;Q13748;C9J2C0;Q9NY65-2;Q9NY65;F5H5D3;Q9BQE3	Tubulin alpha-1B chain;Tubulin alpha-4A chain;Tubulin alpha-1A chain;Tubulin alpha-3C/D chain;Tubulin alpha-8 chain;Tubulin alpha-1C chain	TUBA1B;TUBA4A;TUBA1A;TUBA3C;TUBA8;TUBA1C	AFVHWYVGEGMEEGEFSEAR	Oxidation (M)	779	11.3471	11.3573	11.2417	11.6403	11.2586	10.9978	10.2876	10.6476	10.805	11.3154	11.2989	10.5801	0	0	0	0	144.68	108.88
Q14683;G8JLG1;H0Y7K8	Structural maintenance of chromosomes protein 1A;Structural maintenance of chromosomes protein	SMC1A	AFVSMVYSEEGAEDR	Oxidation (M)	780	9.39042	9.46064	8.83761	8.18105	9.3044	8.46826	8.74645	8.37582	8.59408	9.22956	8.65124	8.57212	0	0	0	0	89.136	31.962
O75718;C9JP16	Cartilage-associated protein	CRTAP	AFYECLAACEGSR	Unmodified	781	11.093	10.736	10.9148	10.5019	10.6439	10.7655	11.5602	10.7734	11.917	10.9146	10.6371	11.4169	0	0	0	0	80.96	43.404
P08107	Heat shock 70 kDa protein 1A	HSPA1A	AFYPEEISSMVLTK	Unmodified	782	8.94533	8.38987	9.00092	8.80903	9.03199	8.41993	8.99549	9.23854	8.99013	8.77871	8.75365	9.07472	0	0	0	0	126.1	66.899
P08107	Heat shock 70 kDa protein 1A	HSPA1A	AFYPEEISSMVLTK	Oxidation (M)	783	14.1693	14.2662	14.1239	13.8495	13.8671	13.8541	13.6158	13.6141	13.9331	14.1865	13.8569	13.721	0	0	0	0	160.38	106.93
P04040	Catalase	CAT	AFYVNVLNEEQRK	Unmodified	784	9.73056	9.82556	9.70264	8.68976	8.83127	8.24103	9.51961	8.37582	9.3437	9.75292	8.58735	9.07971	0	0	0	1	109.15	69.392
Q16270-2;Q16270	Insulin-like growth factor-binding protein 7	IGFBP7	AGAAAGGPGVSGVCVCK	Unmodified	785	12.227	12.3165	12.5437	14.1387	13.4407	14.2445	12.5204	12.555	12.5643	12.3624	13.9413	12.5466	0	0	0	0	213.51	160.62
Q8WW12;Q8WW12-2	PEST proteolytic signal-containing nuclear protein	PCNP	AGAAGGPEEEAEKPVK	Unmodified	786	14.3227	14.9427	14.7532	14.3817	13.8479	13.852	11.7296	11.8922	11.4994	14.6729	14.0272	11.7071	0	0	0	1	186.16	118.26
P50895;K7ENU8	Basal cell adhesion molecule	BCAM	AGAAGTAEATAR	Unmodified	787	8.77808	8.74026	8.54445	8.33532	7.83059	8.05081	8.65384	9.45222	9.1017	8.6876	8.07224	9.06926	0	0	0	0	124.6	64.001
P16402	Histone H1.3	HIST1H1D	AGAAKPR	Unmodified	788	12.9012	13.0308	12.6489	13.6045	13.2738	14.0593	14.1729	14.6367	13.7605	12.8603	13.6459	14.1901	0	0	0	1	160.17	73.236
P78371;F5GWF6;F8VQ14	T-complex protein 1 subunit beta	CCT2	AGADEERAETAR	Unmodified	790	9.36486	9.31428	9.02081	10.2802	10.0005	10.5612	9.6378	10.1427	9.89946	9.23332	10.2806	9.89331	0	0	0	1	94.547	22.346
E7ERS3;Q86VM9;Q86VM9-2	Zinc finger CCCH domain-containing protein 18	ZC3H18	AGAEDDEEK	Unmodified	791	11.3202	12.035	12.382	11.1794	11.0026	10.6496	9.57111	9.77421	8.75622	11.9124	10.9439	9.36718	0	0	0	0	132.88	56.811
Q9BXP5-2;Q9BXP5;Q9BXP5-4;Q9BXP5-3;Q9BXP5-5	Serrate RNA effector molecule homolog	SRRT	AGAGLGDGERK	Unmodified	792	10.9585	10.8118	11.2046	11.4928	11.3789	11.1488	10.6315	11.3681	10.6722	10.9916	11.3402	10.8906	0	0	0	1	75.652	36.399
Q9Y5J1	U3 small nucleolar RNA-associated protein 18 homolog	UTP18	AGAGPGGPPQKPAPSSQR	Unmodified	793	10.3109	10.3762	10.2266	10.9345	11.0007	10.963	10.8475	10.2902	10.3238	10.3046	10.9661	10.4872	0	0	0	1	144.4	107.04
P40926;E9PDB2;G3XAL0	Malate dehydrogenase, mitochondrial;Malate dehydrogenase	MDH2	AGAGSATLSMAYAGAR	Unmodified	794	9.55497	10.2932	9.70031	10.7495	10.2646	10.6793	10.5601	11.209	10.3066	9.84948	10.5645	10.6919	0	0	0	0	219.95	158.53
P40926;E9PDB2;G3XAL0	Malate dehydrogenase, mitochondrial;Malate dehydrogenase	MDH2	AGAGSATLSMAYAGAR	Oxidation (M)	795	12.7593	12.8017	12.793	12.3957	12.3332	12.3716	13.9155	13.0181	13.8082	12.7847	12.3669	13.5806	0	0	0	0	135.61	81.128
P04406;P04406-2;E7EUT5	Glyceraldehyde-3-phosphate dehydrogenase	GAPDH	AGAHLQGGAK	Unmodified	796	17.4915	16.5511	17.1417	16.8098	16.6253	17.1687	16.3596	16.3622	16.547	17.0614	16.868	16.423	0	0	0	0	164.68	107.13
P05388;F8VU65;F8VWS0;Q3B7A4;F8VPE8;G3V210;F8VW21;Q8NHW5;F8VQY6;F8VRK7	60S acidic ribosomal protein P0;60S acidic ribosomal protein P0-like	RPLP0;RPLP0P6	AGAIAPCEVTVPAQNTGLGPEK	Unmodified	797	13.4614	13.1879	13.2452	13.3238	13.1905	13.2766	13.5169	13.1932	13.6582	13.2982	13.2636	13.4561	0	0	0	0	148.19	95.329
Q09666	Neuroblast differentiation-associated protein AHNAK	AHNAK	AGAISASGPELQGAGHSK	Unmodified	798	11.6844	11.1433	11.5745	11.6226	11.575	11.8991	12.0953	11.5285	11.7444	11.4674	11.6989	11.7894	0	0	0	0	202.79	132.11
Q92900-2;Q92900	Regulator of nonsense transcripts 1	UPF1	AGAKPDQIGIITPYEGQR	Unmodified	799	11.9359	11.4843	11.6466	12.0406	12.1336	12.1688	12.4494	12.1673	12.097	11.6889	12.1143	12.2379	0	0	0	1	160.03	107.65
I3L1L3;Q9BQG0;Q9BQG0-2	Myb-binding protein 1A	MYBBP1A	AGALHAQVER	Unmodified	800	12.9348	12.661	12.5934	12.0314	12.9797	12.5659	14.1847	13.8522	13.9508	12.7297	12.5257	13.9959	0	0	0	0	123.75	88.924
Q13428-3;Q13428-8;Q13428-5;E9PHK9;Q13428-4;Q13428;Q13428-2;E7ETY2;Q13428-7	Treacle protein	TCOF1	AGAVASQTK	Unmodified	802	15.1453	15.3557	16.4218	16.9062	15.5002	16.9854	14.768	15.2484	13.9183	15.641	16.4639	14.6449	0	0	0	0	126.24	51.053
Q9NYL2-2;B4DQ47	Mitogen-activated protein kinase kinase kinase MLT	ZAK	AGAVMHSGMQINMQAK	3 Oxidation (M)	803	12.1852	12.2707	12.325	12.3723	11.9651	12.307	11.3627	11.2976	11.1951	12.2603	12.2148	11.2851	0	0	0	0	88.706	52.414
E9PEZ3;H9KV28;O60610;E7ERW8;B9ZVX0;E9PHQ0;E7ET75;O60610-2;O60610-3	Protein diaphanous homolog 1	DIAPH1	AGCAVTSLLASELTK	Unmodified	804	9.35794	9.16896	9.10817	9.73598	9.78463	10.252	8.85543	9.58257	9.06495	9.21169	9.92421	9.16765	0	0	0	0	79.652	42.471
O43396;K7ER96;G3V1K0	Thioredoxin-like protein 1	TXNL1	AGCECLNESDEHGFDNCLRK	Unmodified	805	9.62333	9.55993	9.48144	8.93068	9.63391	9.92501	8.92497	8.37582	9.0296	9.5549	9.49653	8.7768	0	0	0	1	103.01	66.98
Q14669-2;Q14669;H7C1L9;Q14669-3;G5E9G6;B4DYJ6	E3 ubiquitin-protein ligase TRIP12	TRIP12	AGCSTITDSSSAASTSSSSSAVASASSTVPPGAR	Unmodified	806	7.98031	8.18205	7.66156	8.73774	8.63452	8.50226	8.41848	8.37582	7.84246	7.94131	8.62484	8.21225	0	0	0	0	148.34	115.11
O43164-2;O43164	E3 ubiquitin-protein ligase Praja-2	PJA2	AGDDYEVLELDDVPK	Unmodified	807	12.0797	12.2547	12.833	12.0922	11.5465	11.5752	9.06084	9.50718	8.93553	12.3892	11.738	9.16785	0	0	0	0	112.62	62.247
E9PF18;Q16836;Q16836-3;Q16836-2	Hydroxyacyl-coenzyme A dehydrogenase, mitochondrial	HADH	AGDEFVEK	Unmodified	808	11.742	11.6595	11.5107	11.3087	11.0136	11.3502	12.4174	11.9708	12.4605	11.6374	11.2242	12.2829	0	0	0	0	124.92	63.243
G3XAG1;Q96ME7-3;Q96ME7;Q96ME7-2;B4E0X7	Zinc finger protein 512	ZNF512	AGDEIDEPSER	Unmodified	809	13.0862	13.0225	12.9644	11.5568	11.9572	11.746	11.6017	11.5377	11.2042	13.0244	11.7534	11.4479	0	0	0	0	124.42	73.357
G3XAG1;Q96ME7-3;Q96ME7;Q96ME7-2;B4E0X7	Zinc finger protein 512	ZNF512	AGDEIDEPSERER	Unmodified	810	15.266	15.3336	15.2416	13.9507	14.4314	14.3349	13.9055	13.736	13.4641	15.2804	14.239	13.7019	0	0	0	1	217.46	140.4
Q9UNF0;Q9UNF0-2;F6U236;Q9BY11	Protein kinase C and casein kinase substrate in neurons protein 2;Protein kinase C and casein kinase substrate in neurons protein 1	PACSIN2;PACSIN1	AGDELTK	Unmodified	811	13.9086	14.0091	14.3766	14.0511	13.0442	13.6537	12.4951	13.0994	12.4241	14.0981	13.583	12.6728	0	0	0	0	120.46	57.798
P17301	Integrin alpha-2	ITGA2	AGDISCNADINPLK	Unmodified	812	12.3545	12.2155	12.205	11.9401	12.0865	12.1625	12.9425	12.4815	12.9462	12.2583	12.063	12.7901	0	0	0	0	66.246	19.059
P21912	Succinate dehydrogenase [ubiquinone] iron-sulfur subunit, mitochondrial	SDHB	AGDKPHMQTYEVDLNK	Oxidation (M)	813	12.3193	12.2949	12.3689	12.1191	12.0602	12.1737	13.476	13.0326	13.4605	12.3277	12.1177	13.323	0	0	0	1	69.045	25.514
Q68CZ2;E7ERH3;Q68CZ2-2	Tensin-3	TNS3	AGDLANELVR	Unmodified	815	10.2576	9.85889	10.3144	10.1313	9.85221	10.168	9.37325	10.0223	9.4076	10.1436	10.0505	9.60105	0	0	0	0	78.342	43.163
P51858;A8K8G0;P51858-2;P51858-3	Hepatoma-derived growth factor	HDGF	AGDLLEDSPK	Unmodified	816	15.0513	17.1142	16.0331	17.6046	16.8849	16.9162	12.9087	14.1316	13.4198	16.0662	17.1352	13.4867	0	0	0	0	140.16	15.277
P51858;A8K8G0;P51858-2;P51858-3	Hepatoma-derived growth factor	HDGF	AGDLLEDSPKRPK	Phospho (STY)	818	10.9951	13.3134	11.9227	14.2059	13.1542	13.6239	9.81683	10.5784	10.1284	12.0771	13.6613	10.1745	1	0	0	2	161.2	73.841
P51858;A8K8G0;P51858-2;P51858-3	Hepatoma-derived growth factor	HDGF	AGDLLEDSPKRPK	Unmodified	819	9.48071	11.8657	10.036	13.3428	11.7048	13.0373	9.65736	10.9406	9.89034	10.4608	12.695	10.1628	0	0	0	2	65.179	18.827
P12956;B1AHC8;F5H1I8;B1AHC9	X-ray repair cross-complementing protein 6	XRCC6	AGDLRDTGIFLDLMHLK	Unmodified	820	12.2753	11.9802	11.9928	11.5609	11.8081	11.8327	13.0038	8.37582	13.0177	12.0828	11.7339	11.4658	0	0	0	1	78.508	36.824
P12956;B1AHC8;F5H1I8;B1AHC9	X-ray repair cross-complementing protein 6	XRCC6	AGDLRDTGIFLDLMHLK	Oxidation (M)	821	13.1014	13.0482	12.9606	12.1021	12.7551	12.6964	14.0174	13.0333	13.9621	13.0367	12.5179	13.6709	0	0	0	1	56.514	22.672
Q9Y3E1;H3BPQ6	Hepatoma-derived growth factor-related protein 3	HDGFRP3	AGDLVFAK	Unmodified	822	16.4964	16.2149	16.6213	15.8671	15.7572	15.706	14.5914	14.5587	14.0441	16.4442	15.7768	14.3981	0	0	0	0	123.72	61.758
Q9Y320-2;Q9Y320	Thioredoxin-related transmembrane protein 2	TMX2	AGDNIPEEQPVASTPTTVSDGENKK	Unmodified	823	10.3999	10.3286	10.3347	11.1396	10.749	11.3245	10.5006	10.459	10.5422	10.3544	11.071	10.5006	0	0	0	1	52.654	26.311
Q9BV19	Uncharacterized protein C1orf50	C1orf50	AGDPLDLVALAEQVQK	Unmodified	824	10.138	9.81877	9.98062	10.1123	9.68885	10.1346	9.12121	10.0749	9.17862	9.97913	9.97858	9.45824	0	0	0	0	91.812	49.781
Q14980;Q14980-4;Q14980-3;Q14980-2	Nuclear mitotic apparatus protein 1	NUMA1	AGDRQPEWLEEQQGR	Unmodified	825	9.49531	9.86206	9.17702	9.54058	9.23568	9.39092	9.02836	8.37582	9.00434	9.51146	9.38906	8.80284	0	0	0	1	108.23	67.352
P11766;D6RFE4	Alcohol dehydrogenase class-3	ADH5	AGDTVIPLYIPQCGECK	Unmodified	826	11.0624	11.467	11.1982	11.0645	10.706	10.6828	9.92232	9.35184	10.2971	11.2425	10.8178	9.8571	0	0	0	0	114.01	81.762
E9PHV4;O15514	DNA-directed RNA polymerase II subunit RPB4	POLR2D	AGDVEEDASQLIFPK	Unmodified	827	11.6176	11.745	11.962	11.3399	11.4575	11.3972	10.0627	10.2817	10.1772	11.7749	11.3982	10.1739	0	0	0	0	107.35	45.788
B0QYK0;Q01844-6;Q01844-3;Q01844;Q01844-5;C9JGE3;Q01844-2	RNA-binding protein EWS	EWSR1	AGDWQCPNPGCGNQNFAWR	Unmodified	828	10.3902	10.4431	10.5915	10.7365	10.3164	10.5984	9.75232	9.53942	9.94514	10.4749	10.5504	9.74563	0	0	0	0	131.82	84.743
Q13501-2;Q13501;E7EMC7;E9PFW8	Sequestosome-1	SQSTM1	AGEARPGPTAESASGPSEDPSVNFLK	Unmodified	829	9.80462	9.91252	10.2146	10.137	9.80272	9.88824	9.23296	10.0474	9.87777	9.97726	9.94264	9.71937	0	0	0	1	124.66	79.436
E9PBG5;O14924-5;O14924-4;O14924	Regulator of G-protein signaling 12	RGS12	AGEASKRPLPGPSPPR	Acetyl (K);2 Phospho (STY)	830	13.6377	13.9415	14.0222	14.1577	14.3424	14.579	14.117	16.3368	13.7414	13.8671	14.3597	14.7317	2	1	0	2	95.822	25.45
P08123	Collagen alpha-2(I) chain	COL1A2	AGEDGHPGKPGRPGER	Unmodified	831	12.1339	12.0258	12.6246	12.6197	12.1042	12.4535	10.9496	10.6452	10.3809	12.2614	12.3924	10.6586	0	0	0	2	103.79	42.348
A8MUE8;A8MXR8;D3YTE1;J3KPS5;F8W9L8;A8MW92-2;A8MW92-4;A8MW92;E9PM57;E5RK91	PHD finger protein 20-like protein 1	PHF20L1	AGEEVLAR	Unmodified	832	10.023	10.2171	9.8873	9.53119	9.59253	9.38628	10.5725	10.48	9.94022	10.0424	9.50333	10.3309	0	0	0	0	80.455	21.859
P11388;P11388-2;P11388-3;P11388-4	DNA topoisomerase 2-alpha	TOP2A	AGEMELKPFNGEDYTCITFQPDLSK	Oxidation (M)	833	9.12985	9.56247	9.01827	9.0761	10.3478	9.6412	12.9905	12.7258	12.7356	9.23686	9.68836	12.8173	0	0	0	1	80.868	45.244
Q15233;Q15233-2;H7C367;C9IZL7;C9JYS8	Non-POU domain-containing octamer-binding protein	NONO	AGEVFIHK	Unmodified	834	15.3366	14.905	14.9402	15.0456	15.5086	15.4605	15.3447	15.2477	15.104	15.0606	15.3382	15.2321	0	0	0	0	105.14	59.8
P63261;P60709;I3L3I0;I3L1U9;I3L4N8;Q5T8M7;P63267-2;G5E9R0;K7EM38;I3L3R2;E7EVS6;J3KT65;C9JUM1;C9JZR7;C9JTX5;F8WCH0;P68133;P68032;P63267;P62736;Q5T8M8;A6NL76;F8WB63;B8ZZJ2;C9JFL5;F6UVQ4;F6QUT6;Q6S8J3;A5A3E0	Actin, cytoplasmic 2;Actin, cytoplasmic 2, N-terminally processed;Actin, cytoplasmic 1;Actin, cytoplasmic 1, N-terminally processed;Actin, gamma-enteric smooth muscle;Actin, alpha skeletal muscle;Actin, alpha cardiac muscle 1;Actin, aortic smooth muscle;POTE ankyrin domain family member E;POTE ankyrin domain family member F	ACTG1;ACTB;ACTG2;ACTA1;ACTC1;ACTA2;POTEE;POTEF	AGFAGDDAPR	Unmodified	836	15.4102	15.3652	15.2601	15.9057	15.7551	16.091	16.4921	16.1045	16.361	15.3452	15.9172	16.3192	0	0	0	0	163.88	79.518
R4GMT0;P61163;P42025	Alpha-centractin;Beta-centractin	ACTR1A;ACTR1B	AGFAGDQIPK	Unmodified	837	10.9772	10.902	10.7422	10.7028	10.293	10.6436	10.9535	10.8145	10.9997	10.8738	10.5465	10.9226	0	0	0	0	121.36	55.895
Q14676;Q14676-2;Q14676-3;Q14676-4	Mediator of DNA damage checkpoint protein 1	MDC1	AGFFLPPDEYVVTDPEQEK	Unmodified	838	12.2642	12.5687	12.3668	11.4857	11.9514	11.6824	12.9114	12.6336	12.7012	12.3999	11.7065	12.7487	0	0	0	0	154.31	107.34
O43709;C9K060;H7C170	Probable 18S rRNA (guanine-N(7))-methyltransferase	WBSCR22	AGFSGGMVVDYPNSAK	Oxidation (M)	839	12.2932	12.3646	12.495	12.7261	12.9434	12.5344	12.7437	12.8621	12.2885	12.3843	12.7347	12.6314	0	0	0	0	115.09	76.791
Q9P258	Protein RCC2	RCC2	AGGAAVVITEPEHTK	Unmodified	842	16.4572	16.4322	16.5402	16.073	16.3082	16.23	15.8155	15.615	15.1223	16.4765	16.2037	15.5176	0	0	0	0	234.52	167.81
P55809	Succinyl-CoA:3-ketoacid coenzyme A transferase 1, mitochondrial	OXCT1	AGGAGVPAFYTPTGYGTLVQEGGSPIK	Unmodified	844	11.0243	11.3452	10.7253	10.6645	10.7816	10.9185	12.2442	11.5427	12.446	11.0316	10.7882	12.0776	0	0	0	0	144.58	113.19
Q15291-2	Retinoblastoma-binding protein 5	RBBP5	AGGAISELL	Unmodified	845	11.4048	11.3161	11.5147	11.3615	11.2772	11.0487	11.0851	11.1729	10.8565	11.4119	11.2292	11.0382	0	0	0	0	102.71	78.741
Q14019;H3BT58	Coactosin-like protein	COTL1	AGGANYDAQTE	Unmodified	846	12.0229	12.2603	12.2897	12.4654	12.0716	12.2182	10.9816	10.7279	11.4057	12.191	12.2518	11.0384	0	0	0	0	121.5	81.487
P41091;Q2VIR3;F8W810;Q2VIR3-2	Eukaryotic translation initiation factor 2 subunit 3;Putative eukaryotic translation initiation factor 2 subunit 3-like protein	EIF2S3;EIF2S3L	AGGEAGVTLGQPHLSR	Unmodified	847	12.1348	12.0413	12.8136	14.1104	13.5199	13.7837	12.1014	12.3157	11.6862	12.3299	13.8047	12.0344	0	0	0	0	80.719	41.844
Q32MZ4;Q32MZ4-3;Q32MZ4-2	Leucine-rich repeat flightless-interacting protein 1	LRRFIP1	AGGEELDEGVAK	Unmodified	848	13.1417	12.7294	13.9066	15.2645	14.4141	14.8357	11.5809	12.3173	11.5461	13.2592	14.8381	11.8148	0	0	0	0	154.36	99.871
Q13541	Eukaryotic translation initiation factor 4E-binding protein 1	EIF4EBP1	AGGEESQFEMDI	Oxidation (M)	849	8.6687	9.84684	9.73801	11.5781	10.206	10.0859	8.8009	9.98005	9.22875	9.41785	10.6233	9.33657	0	0	0	0	87.719	61.602
B7Z7A9;P00558	Phosphoglycerate kinase 1	PGK1	AGGFLMK	Unmodified	851	10.5494	10.8157	10.5778	10.8467	10.2265	10.5197	9.5528	9.44283	9.87952	10.6477	10.531	9.62505	0	0	0	0	121.68	72.266
B7Z7A9;P00558	Phosphoglycerate kinase 1	PGK1	AGGFLMKK	Acetyl (K);Oxidation (M)	852	8.43647	9.10406	8.87263	9.64987	9.20813	9.29415	9.47129	9.81115	8.97228	8.80439	9.38405	9.41824	0	1	0	1	58.981	15.858
Q92598-2;Q92598-3;Q92598;R4GN69	Heat shock protein 105 kDa	HSPH1	AGGIETIANEFSDR	Unmodified	853	11.4078	11.2554	11.1635	11.4406	11.5711	11.549	11.1838	11.0464	11.5263	11.2756	11.5202	11.2522	0	0	0	0	143.94	81.601
P34932	Heat shock 70 kDa protein 4	HSPA4	AGGIETIANEYSDR	Unmodified	854	9.54626	9.58818	9.56924	9.7221	9.69327	10.235	9.34259	8.37582	9.56052	9.56789	9.88346	9.09298	0	0	0	0	106.55	64.125
Q71UI9;P0C0S5;C9J0D1;Q71UI9-3;Q71UI9-2;C9J386;Q71UI9-5	Histone H2A.V;Histone H2A.Z;Histone H2A	H2AFV;H2AFZ	AGGKAGKDSGK	2 Acetyl (K)	855	12.1633	12.3228	12.0468	12.5672	12.2136	12.141	9.85344	9.58925	9.29517	12.1776	12.3073	9.57929	0	2	0	2	124.48	63.513
Q71UI9;P0C0S5;C9J0D1;Q71UI9-3;Q71UI9-2;C9J386;Q71UI9-5	Histone H2A.V;Histone H2A.Z;Histone H2A	H2AFV;H2AFZ	AGGKAGKDSGKAK	3 Acetyl (K)	856	8.97081	9.05867	9.02483	9.95475	9.24653	9.40319	8.60847	8.37582	8.2458	9.0181	9.53482	8.41003	0	3	0	3	138.73	70.829
J3KT41;F5H376;J3KRM1;Q9C0H9-2;Q9C0H9;Q9C0H9-5	SRC kinase signaling inhibitor 1	SRCIN1	AGGMVLVK	Oxidation (M)	857	9.66405	9.7027	9.5902	9.82654	9.51789	9.01095	9.67596	9.98483	9.43804	9.65232	9.45179	9.69961	0	0	0	0	92.467	37.097
J9JID7;Q03252	Lamin-B2	LMNB2	AGGPATPLSPTR	Unmodified	858	11.1761	10.5701	10.2438	9.77074	10.5303	9.78384	8.49919	9.90219	8.91555	10.6633	10.0283	9.10565	0	0	0	0	105.25	73.966
P20700;E9PBF6	Lamin-B1	LMNB1	AGGPTTPLSPTR	Unmodified	859	11.5495	11.1481	10.6386	9.85249	11.0065	10.5964	9.12302	8.91677	9.08908	11.112	10.4852	9.04296	0	0	0	0	92.792	61.158
Q92522	Histone H1x	H1FX	AGGSAALSPSK	Unmodified	860	17.5004	16.2097	17.3914	14.6362	15.2124	15.0161	14.3236	14.7122	14.3783	17.0338	14.9549	14.4714	0	0	0	0	127.52	83.202
Q92522	Histone H1x	H1FX	AGGSAALSPSK	Phospho (STY)	861	13.6336	13.8179	13.873	14.8091	14.9597	14.9258	15.4637	15.5172	15.208	13.7748	14.8982	15.3963	1	0	0	0	110.6	58.526
Q92522	Histone H1x	H1FX	AGGSAALSPSKK	Unmodified	862	14.9144	14.7498	14.852	12.3495	12.9838	12.8765	12.1682	12.4563	12.2096	14.8387	12.7366	12.278	0	0	0	1	202	123.06
Q92522	Histone H1x	H1FX	AGGSAALSPSKK	Phospho (STY)	863	12.9004	13.0785	13.1252	14.4196	14.4332	14.5715	15.3638	15.313	14.9084	13.0347	14.4748	15.195	1	0	0	1	151.44	76.451
P20618	Proteasome subunit beta type-1	PSMB1	AGGSASAMLQPLLDNQVGFK	Oxidation (M)	865	10.0847	9.94857	10.036	10.1116	9.87003	10.2529	9.56363	9.49202	9.92901	10.0231	10.0782	9.66155	0	0	0	0	135.79	89.627
Q8TAQ2;F8VXC8;Q8TAQ2-2;Q8TAQ2-3;F8VZW6	SWI/SNF complex subunit SMARCC2	SMARCC2	AGGSLCHILAAAYK	Unmodified	866	14.0797	14.0741	13.9093	12.8765	13.1426	12.7115	13.0553	12.5238	12.8395	14.021	12.9102	12.8062	0	0	0	0	125.82	79.088
O95218-2;O95218	Zinc finger Ran-binding domain-containing protein 2	ZRANB2	AGGTEIGK	Unmodified	867	13.4176	14.5998	13.3413	13.5726	12.2494	13.2305	10.8607	11.5362	9.85288	13.7862	13.0175	10.7499	0	0	0	0	136.27	74.161
Q8NBX0	Saccharopine dehydrogenase-like oxidoreductase	SCCPDH	AGGVFTPGAAFSK	Unmodified	868	9.50063	9.35966	9.4082	9.56202	9.30468	9.28412	10.5137	10.1964	10.6342	9.42283	9.38361	10.4481	0	0	0	0	133.16	73.96
Q96KM6	Zinc finger protein 512B	ZNF512B	AGHDYHVR	Unmodified	870	8.59051	8.2427	8.6436	8.98389	8.36554	8.12854	7.86685	8.37582	8.54985	8.49227	8.49265	8.26417	0	0	0	0	91.318	51.251
P51397;B4DQ75	Death-associated protein 1	DAP	AGHPPAVK	Unmodified	871	16.2968	16.8904	16.975	18.0474	16.9569	17.2419	14.5301	15.987	15.0925	16.7207	17.4154	15.2032	0	0	0	0	149.4	82.406
Q6NVY1;Q6NVY1-2;H7C400	3-hydroxyisobutyryl-CoA hydrolase, mitochondrial	HIBCH	AGIATHFVDSEK	Unmodified	872	11.9625	11.7823	11.7791	11.2611	11.3826	11.1791	12.1395	11.8376	11.9274	11.8413	11.2742	11.9682	0	0	0	0	77.124	18.425
P18583-6;P18583-2;P18583-10;P18583-3;P18583-4;P18583-7;P18583;P18583-5;P18583-9;H7C1M2	Protein SON	SON	AGIEGPLLASDVGR	Unmodified	873	12.0029	11.4659	12.2685	12.4335	12.433	12.3535	11.0636	11.6487	11.0608	11.9124	12.4067	11.2577	0	0	0	0	135.91	67.981
P13639	Elongation factor 2	EEF2	AGIIASAR	Unmodified	874	13.0799	12.9551	12.8027	13.4154	13.3849	13.6213	12.9388	12.7678	13.0813	12.9459	13.4739	12.9293	0	0	0	0	153.04	54.406
P33991	DNA replication licensing factor MCM4	MCM4	AGIICQLNAR	Unmodified	875	11.8357	12.1023	11.8847	11.7012	11.85	11.7543	10.2919	11.2834	10.4682	11.9409	11.7685	10.6812	0	0	0	0	104.01	41.432
Q9P2E9-2;Q9P2E9;Q9P2E9-3;F8W7S5	Ribosome-binding protein 1	RRBP1	AGIIQDTWHK	Unmodified	876	13.1149	13.097	12.8956	12.9582	13.2038	13.2853	13.7145	13.8198	13.492	13.0358	13.1491	13.6754	0	0	0	0	157.78	85.625
P23526;P23526-2	Adenosylhomocysteinase	AHCY	AGIPVYAWK	Unmodified	877	14.0098	13.9664	13.8763	13.4497	13.5617	13.463	12.8491	12.1312	13.0639	13.9508	13.4915	12.6814	0	0	0	0	143.12	81.341
P78347-2;P78347-4;P78347-3;P78347;Q86U51	General transcription factor II-I	GTF2I	AGISFIIK	Unmodified	879	9.90892	10.1334	9.96664	9.82354	9.74272	10.0146	9.69307	9.3792	9.60981	10.003	9.86029	9.56069	0	0	0	0	113.26	17.903
D6RHI7;D6RG18;P51946	Cyclin-H	CCNH	AGITMESYLSESLMLK	Oxidation (M);4 Phospho (STY)	880	9.86198	9.35632	9.65401	9.6727	8.94401	9.15333	8.35743	8.37582	8.36585	9.62411	9.25668	8.36637	4	0	0	0	52.866	29.335
P33992;B1AHB1	DNA replication licensing factor MCM5;DNA helicase	MCM5	AGITTTLNSR	Unmodified	881	10.4558	10.306	10.5629	10.7568	10.5982	10.324	9.64141	10.2408	9.71347	10.4416	10.5597	9.86521	0	0	0	0	138.25	85.948
Q9NVI1-2;Q9NVI1-1;Q9NVI1;F8W7R3;H3BP78	Fanconi anemia group I protein	FANCI	AGKAKTKMANKTSDSLLSMK	4 Phospho (STY)	882	8.51816	9.36852	8.98608	11.9301	11.1287	11.4025	9.06935	11.8817	9.78779	8.95759	11.4871	10.2463	4	0	0	4	44.391	13.031
Q71UI9;P0C0S5;C9J0D1;Q71UI9-3;Q71UI9-2;C9J386;Q71UI9-5	Histone H2A.V;Histone H2A.Z;Histone H2A	H2AFV;H2AFZ	AGKDSGKAK	2 Acetyl (K)	883	12.4335	12.8841	12.212	13.1961	12.4616	12.6412	9.34315	10.1825	9.18935	12.5099	12.7663	9.57166	0	2	0	2	105.13	27.021
P62906	60S ribosomal protein L10a	RPL10A	AGKFPSLLTHNENMVAK	Oxidation (M)	885	13.756	13.8337	13.7235	14.5659	14.4087	14.6129	14.8064	14.8974	14.6312	13.7711	14.5291	14.7784	0	0	0	1	108.66	60.763
P14618;P14618-3;P14618-2;H3BTN5;Q504U3	Pyruvate kinase PKM;Pyruvate kinase	PKM;PKM2	AGKPVICATQMLESMIK	Oxidation (M)	886	12.8261	12.79	12.6841	12.8853	12.7498	12.9246	11.8851	11.9522	12.2813	12.7667	12.8533	12.0395	0	0	0	1	113.11	62.998
P14618;P14618-3;P14618-2;H3BTN5;Q504U3	Pyruvate kinase PKM;Pyruvate kinase	PKM;PKM2	AGKPVICATQMLESMIK	Unmodified	887	10.8325	10.6635	10.3717	10.621	10.5667	10.6131	9.97842	10.3779	10.2485	10.6226	10.6003	10.2016	0	0	0	1	135.23	91.642
P14618;P14618-3;P14618-2;H3BTN5;Q504U3	Pyruvate kinase PKM;Pyruvate kinase	PKM;PKM2	AGKPVICATQMLESMIK	2 Oxidation (M)	888	14.099	13.9789	13.9335	14.0262	13.9395	13.9982	13.2148	13.0887	13.6429	14.0038	13.988	13.3155	0	0	0	1	131.72	92.723
Q5VST9-3;H7BY31;H3BPX2;Q5VST9-5;Q5VST9;Q5VST9-2;Q5VST9-6	Obscurin	OBSCN	AGKTMAIAAQGACRSLTIYR	Acetyl (K);2 Phospho (STY)	889	10.726	11.1174	10.9794	10.5356	10.1059	9.91592	10.1915	10.3916	9.77439	10.941	10.1858	10.1192	2	1	0	2	74.278	15.454
Q9Y3B7;Q9Y3B7-3;E9PQB6	39S ribosomal protein L11, mitochondrial	MRPL11	AGLAMPGPPLGPVLGQR	Oxidation (M)	890	11.5205	11.6967	11.962	12.0244	11.5912	10.9935	11.4752	11.9181	11.3485	11.7264	11.5363	11.5806	0	0	0	0	62.68	27.988
O75369-2;O75369-9;O75369;O75369-8;O75369-6;O75369-3;E7EN95;O75369-7;O75369-5;O75369-4	Filamin-B	FLNB	AGLAPLEVR	Unmodified	891	10.1059	9.36883	9.56968	10.144	10.4176	10.4055	11.2085	11.1611	11.1038	9.68149	10.3224	11.1578	0	0	0	0	95.502	44.156
G3XAG1;Q96ME7-3;Q96ME7;Q96ME7-2;B4E0X7	Zinc finger protein 512	ZNF512	AGLAYHLR	Unmodified	892	13.0815	13.1141	13.1139	11.8555	12.1948	11.818	11.8759	11.9928	11.3625	13.1031	11.9561	11.7437	0	0	0	0	148.21	54.2
Q9NTI5-2;Q9NTI5	Sister chromatid cohesion protein PDS5 homolog B	PDS5B	AGLELLK	Unmodified	893	10.4033	10.4153	10.2185	9.51702	10.2314	9.60901	9.96614	10.2087	10.0484	10.3457	9.78582	10.0744	0	0	0	0	91.626	9.8424
O60832	H/ACA ribonucleoprotein complex subunit 4	DKC1	AGLESGAEPGDGDSDTTK	Unmodified	894	10.8034	10.7276	10.9702	11.1619	10.9302	10.8773	10.8766	10.7155	10.8123	10.8337	10.9898	10.8014	0	0	0	0	100.69	51.292
P49748;P49748-3;P49748-2;G3V1M7	Very long-chain specific acyl-CoA dehydrogenase, mitochondrial	ACADVL	AGLGSGLSLSGLVHPELSR	Unmodified	895	10.8778	11.0541	10.8594	10.7677	10.5497	10.513	11.1716	10.9204	11.4874	10.9304	10.6101	11.1931	0	0	0	0	145.8	103.32
B8ZZD4;Q86VP1-2;Q86VP1	Tax1-binding protein 1	TAX1BP1	AGLLELKIEK	Acetyl (K);Trimethyl (K)	897	8.76237	8.51893	9.04559	7.71795	8.63537	7.62658	8.85516	8.37582	8.32759	8.77563	7.9933	8.51952	0	1	1	1	77.192	18.492
P23786	Carnitine O-palmitoyltransferase 2, mitochondrial	CPT2	AGLLEPEVFHLNPAK	Unmodified	898	10.9989	10.5558	10.6846	9.91891	9.96137	10.2247	11.6426	10.7885	11.7398	10.7465	10.035	11.3903	0	0	0	0	115.37	70.933
E7ER60		SYNJ2	AGLMVKK	Acetyl (K);Oxidation (M);Trimethyl (K)	899	11.373	11.3769	11.2695	11.7723	11.3475	11.7525	11.0102	11.1359	11.3736	11.3398	11.6241	11.1732	0	1	1	1	53.71	10.71
P05198;G3V4T5;H0YJS4	Eukaryotic translation initiation factor 2 subunit 1	EIF2S1	AGLNCSTENMPIK	Oxidation (M)	900	13.2476	13.4874	13.1798	13.4319	13.2656	13.2808	14.7575	15.1182	14.6613	13.3049	13.3261	14.8457	0	0	0	0	103.14	58.496
Q96KM6	Zinc finger protein 512B	ZNF512B	AGLNYHTMAEHSAKPSDAEASEGGEQEERER	Oxidation (M)	901	11.9661	12.4555	12.2249	12.617	12.3352	12.4193	11.9448	12.4939	11.5357	12.2155	12.4572	11.9915	0	0	0	2	87.808	56.17
F5H1N1;Q9NVH1-3;Q9NVH1;B4DGD5;Q9NVH1-2	DnaJ homolog subfamily C member 11	DNAJC11	AGLPGFYDPCVGEEK	Unmodified	902	10.5511	10.5034	10.388	11.2005	10.784	11.2863	11.3615	11.3625	11.3917	10.4808	11.0902	11.3719	0	0	0	0	98.943	64.092
O43463;B4DST0	Histone-lysine N-methyltransferase SUV39H1	SUV39H1	AGLPIYECNSR	Unmodified	903	8.56913	9.15637	8.92775	9.89207	9.90527	9.98818	11.118	11.5917	11.0751	8.88442	9.92851	11.2616	0	0	0	0	142.89	80.432
Q8IUE6;P16104;Q6FI13;Q16777;Q99878;Q96KK5;Q93077;Q7L7L0;P20671;P0C0S8;P04908;Q9BTM1;Q96QV6;Q9BTM1-2;Q71UI9;P0C0S5;C9J0D1;Q71UI9-2;Q71UI9-5	Histone H2A type 2-B;Histone H2AX;Histone H2A type 2-A;Histone H2A type 2-C;Histone H2A type 1-J;Histone H2A type 1-H;Histone H2A type 1-C;Histone H2A type 3;Histone H2A type 1-D;Histone H2A type 1;Histone H2A type 1-B/E;Histone H2A.J;Histone H2A type 1-A;Histone H2A.V;Histone H2A.Z;Histone H2A	HIST2H2AB;H2AFX;HIST2H2AA3;HIST2H2AC;HIST1H2AJ;HIST1H2AH;HIST1H2AC;HIST3H2A;HIST1H2AD;HIST1H2AG;HIST1H2AB;H2AFJ;HIST1H2AA;H2AFV;H2AFZ	AGLQFPVGR	Unmodified	904	17.4294	17.4375	17.6196	17.0321	17.2278	16.6701	17.4473	17.2484	17.2156	17.4955	16.9767	17.3038	0	0	0	0	145.16	86.374
E9PNW4;E9PR17;P13987	CD59 glycoprotein	CD59	AGLQVYNK	Unmodified	906	15.1275	14.7397	15.415	10.8337	12.9743	12.4075	13.3676	9.89827	12.6634	15.0941	12.0719	11.9764	0	0	0	0	176.29	47.725
Q969N2-5;Q969N2;Q969N2-4;Q969N2-6;Q969N2-3	GPI transamidase component PIG-T	PIGT	AGLSVLLK	Unmodified	908	10.0808	10.0358	9.73222	9.76725	9.66913	9.64455	10.839	10.5981	10.9355	9.94962	9.69365	10.7909	0	0	0	0	125.31	35.562
O75947;O75947-2;F5H608	ATP synthase subunit d, mitochondrial	ATP5H	AGLVDDFEK	Unmodified	909	15.0491	14.9322	14.9192	14.4125	14.2477	14.2966	15.0008	14.6602	15.35	14.9668	14.319	15.0036	0	0	0	0	138.06	84.711
E9PEB5;B4DT31;Q96AE4;Q96AE4-2;C9JSZ1;Q92945;M0R0I5;M0QXW7;M0QYH3	Far upstream element-binding protein 1;Far upstream element-binding protein 2	FUBP1;KHSRP	AGLVIGK	Unmodified	910	13.911	13.4345	13.4206	13.6667	13.992	14.0145	13.1147	13.2826	13.1409	13.5887	13.8911	13.1794	0	0	0	0	111.69	111.69
P49327	Fatty acid synthase;[Acyl-carrier-protein] S-acetyltransferase;[Acyl-carrier-protein] S-malonyltransferase;3-oxoacyl-[acyl-carrier-protein] synthase;3-oxoacyl-[acyl-carrier-protein] reductase;3-hydroxyacyl-[acyl-carrier-protein] dehydratase;Enoyl-[acyl-carrier-protein] reductase;Oleoyl-[acyl-carrier-protein] hydrolase	FASN	AGLYGLPR	Unmodified	911	10.0296	10.1928	9.65695	10.5561	10.5361	10.6002	9.65965	10.4378	9.84833	9.9598	10.5641	9.98192	0	0	0	0	107.32	59.402
B7Z660;R4GNB2;R4GN35;Q5VZ89-2;Q5VZ89-5;Q5VZ89-6;Q5VZ89	DENN domain-containing protein 4C	DENND4C	AGMLLKK	2 Trimethyl (K)	912	10.5756	10.5789	10.4558	10.2434	10.5808	10.1166	10.4593	10.1898	10.1644	10.5368	10.3136	10.2711	0	0	2	1	54.525	9.9143
B7Z660;R4GNB2;R4GN35;Q5VZ89-2;Q5VZ89-5;Q5VZ89-6;Q5VZ89	DENN domain-containing protein 4C	DENND4C	AGMLLKK	Acetyl (K);Oxidation (M);Trimethyl (K)	913	12.3919	12.3145	12.2766	12.1096	12.237	12.3002	12.5893	12.7414	12.3604	12.3276	12.2156	12.5637	0	1	1	1	86.512	38.769
Q9Y2Q3;E9PFN5;Q9Y2Q3-4;Q9Y2Q3-3;Q9Y2Q3-2	Glutathione S-transferase kappa 1	GSTK1	AGMSAEQAQGLLEK	Oxidation (M)	914	12.5142	12.4831	12.4764	12.2679	12.117	12.3031	13.1068	12.6081	13.0844	12.4912	12.2293	12.9331	0	0	0	0	114.31	71.28
Q9UQ35;Q9UQ35-2	Serine/arginine repetitive matrix protein 2	SRRM2	AGMSSNQSISSPVLDAVPR	Oxidation (M)	915	13.1497	12.9071	13.7758	13.8103	13.4717	13.4906	10.706	11.8367	10.5467	13.2776	13.5909	11.0298	0	0	0	0	105.01	69.657
Q9UQ35;Q9UQ35-2	Serine/arginine repetitive matrix protein 2	SRRM2	AGMSSNQSISSPVLDAVPR	Oxidation (M);Phospho (STY)	916	11.9654	11.918	12.6186	12.0001	11.52	11.3092	9.41045	9.67885	8.8378	12.1673	11.6097	9.30903	1	0	0	0	153.65	104.31
Q9UQ35;Q9UQ35-2	Serine/arginine repetitive matrix protein 2	SRRM2	AGMSSNQSISSPVLDAVPR	Phospho (STY)	917	9.15224	8.74253	9.64559	8.41573	8.19746	8.99932	8.41232	9.00083	8.22694	9.18012	8.5375	8.5467	1	0	0	0	90.872	39.146
Q9UQ35;Q9UQ35-2	Serine/arginine repetitive matrix protein 2	SRRM2	AGMSSNQSISSPVLDAVPR	Oxidation (M);2 Phospho (STY)	918	9.99172	9.72664	10.3178	9.70824	9.44579	9.24949	8.49068	8.37582	8.26902	10.0121	9.46784	8.37851	2	0	0	0	141.48	86.898
Q9UQ35;Q9UQ35-2	Serine/arginine repetitive matrix protein 2	SRRM2	AGMSSNQSISSPVLDAVPRTPSRER	Oxidation (M);2 Phospho (STY)	920	8.20186	8.36619	8.71788	8.96558	8.72138	9.02101	8.34332	8.37582	8.06975	8.42864	8.90266	8.26296	2	0	0	2	67.214	34.703
P39023;H7C422;H7C3M2;F8WCR1	60S ribosomal protein L3	RPL3	AGMTHIVR	Unmodified	922	10.5872	10.4554	10.5195	11.4325	11.7488	11.6342	11.1921	12.1042	11.2319	10.5207	11.6052	11.5094	0	0	0	0	98.629	57.127
P23381;G3V4C7;G3V4N8;G3V5W1;G3V3S7;G3V3X0;G3V3P2;G3V227;G3V277;G3V4S4;G3V313;G3V339;G3V2C0;G3V2F2;G3V3R3	Tryptophan--tRNA ligase, cytoplasmic;T1-TrpRS;T2-TrpRS	WARS	AGNASKDEIDSAVK	Unmodified	923	11.1805	11.199	11.1275	11.6325	11.1435	11.4706	10.8608	10.8637	10.9406	11.169	11.4155	10.8884	0	0	0	1	153	86.734
P18124;A8MUD9;C9JIJ5;C9JZ88	60S ribosomal protein L7	RPL7	AGNFYVPAEPK	Unmodified	924	15.1381	15.2172	15.2258	15.4944	15.9834	15.7441	15.6077	15.8057	15.3401	15.1937	15.7406	15.5845	0	0	0	0	125.82	68.033
K4DI93;Q13620-1;Q13620;Q13620-3	Cullin-4B	CUL4B	AGNKEATDEELEKMLDK	Acetyl (K);Oxidation (M);Phospho (STY);Trimethyl (K)	925	9.40056	9.38361	10.0682	12.2575	10.8196	11.7233	8.56225	10.8291	8.9815	9.61745	11.6002	9.45762	1	1	1	2	77.324	16.356
P35268;K7ERI7;K7ELC4;K7EMH1;K7EJT5;K7EP65;K7EKS7	60S ribosomal protein L22	RPL22	AGNLGGGVVTIER	Unmodified	926	14.6152	14.6872	14.6025	14.4196	14.5586	14.5353	14.4758	14.5004	14.3731	14.635	14.5045	14.4498	0	0	0	0	225.72	108.02
P21333-2;P21333;Q5HY54;E9PHF0	Filamin-A	FLNA	AGNNMLLVGVHGPR	Unmodified	927	13.9198	11.8412	12.1978	12.5491	12.6522	12.9428	13.243	13.1431	13.0956	12.653	12.7147	13.1606	0	0	0	0	164.48	124.69
P21333-2;P21333;Q5HY54;E9PHF0	Filamin-A	FLNA	AGNNMLLVGVHGPR	Oxidation (M)	928	12.1737	11.9652	12.1444	12.4908	12.4379	12.5771	13.2691	11.4017	13.2258	12.0944	12.5019	12.6322	0	0	0	0	124.38	53.347
Q8NFC6	Biorientation of chromosomes in cell division protein 1-like 1	BOD1L1	AGPATTTSSETR	Unmodified	929	7.90556	8.27627	8.26464	8.60661	8.06336	9.03093	7.86685	8.37582	7.84246	8.14882	8.56696	8.02838	0	0	0	0	124.21	76.116
F5H8D7;P18887	DNA repair protein XRCC1	XRCC1	AGPEELGK	Unmodified	930	10.5697	10.7135	10.5666	10.1741	10.1381	10.157	11.5446	11.5483	11.1331	10.6166	10.1564	11.4087	0	0	0	0	97.431	55.982
Q99575;E5RK39	Ribonucleases P/MRP protein subunit POP1	POP1	AGPEGTSQEIPK	Unmodified	931	11.4116	11.1938	11.0852	11.1055	11.531	11.6897	11.8223	11.8398	11.5847	11.2302	11.442	11.7489	0	0	0	0	78.548	9.287
Q96IX5	Up-regulated during skeletal muscle growth protein 5	USMG5	AGPESDAQYQFTGIK	Unmodified	932	13.3248	13.0241	13.2058	11.5759	12.6037	12.3961	13.2665	12.9776	13.4361	13.1849	12.1919	13.2267	0	0	0	0	241.39	164.1
Q96IX5	Up-regulated during skeletal muscle growth protein 5	USMG5	AGPESDAQYQFTGIKK	Unmodified	933	14.3836	14.2791	14.1055	13.9183	13.9174	13.8922	15.1088	14.1881	15.1133	14.256	13.9093	14.8034	0	0	0	1	213.69	145.52
Q9BW19	Kinesin-like protein KIFC1	KIFC1	AGPGSEELTVTNAR	Unmodified	934	7.36278	8.08183	7.88601	8.25655	8.75977	8.5012	10.9679	10.5475	10.5848	7.77687	8.50584	10.7001	0	0	0	0	201.3	162.55
Q14684-2;Q14684	Ribosomal RNA processing protein 1 homolog B	RRP1B	AGPGSLELCGLPSQK	Unmodified	935	12.0497	11.8925	11.9258	11.9124	12.3914	12.1602	13.2806	13.0137	12.8744	11.956	12.1547	13.0562	0	0	0	0	132.06	82.576
E7ESU4;Q9H0A0	N-acetyltransferase 10	NAT10	AGPNASIISLK	Unmodified	936	13.8889	13.904	13.7567	13.6473	14.1809	13.9888	14.6984	14.6842	14.5152	13.8499	13.939	14.6326	0	0	0	0	118.9	33.235
Q14527-2;Q14527	Helicase-like transcription factor	HLTF	AGPSYSMPVHAAVQMTTEQLK	2 Oxidation (M)	937	10.4933	10.4239	10.6908	10.4671	10.4375	10.3126	10.6271	10.7298	10.5331	10.536	10.4057	10.63	0	0	0	0	40.432	9.5264
Q13428-3;Q13428-8;Q13428-5;E9PHK9;Q13428-4;Q13428;Q13428-2;E7ETY2;Q13428-7	Treacle protein	TCOF1	AGPVAVQVK	Unmodified	938	15.4348	15.4337	16.0696	15.6376	15.2116	15.0378	14.067	14.2033	13.6072	15.6461	15.2956	13.9592	0	0	0	0	180.93	98.255
P08621-4	U1 small nuclear ribonucleoprotein 70 kDa	SNRNP70	AGPVLTR	Unmodified	939	10.5543	10.5681	10.6136	10.6814	10.9073	10.9006	10.884	11.3091	10.5367	10.5787	10.8298	10.9099	0	0	0	0	84.359	18.555
P07199	Major centromere autoantigen B	CENPB	AGQAGLPCDYTANSK	Unmodified	940	11.8735	12.1909	11.7142	12.1976	12.3848	11.9681	13.5401	13.4409	13.2665	11.9262	12.1835	13.4159	0	0	0	0	177.04	101.81
B4DQJ8;P52209;F5H7U0;K7EM49;K7EMN2;K7EPF6	6-phosphogluconate dehydrogenase, decarboxylating	PGD	AGQAVDDFIEK	Unmodified	941	16.1826	15.9977	15.9357	15.8837	15.7521	15.9171	14.7409	14.4386	15.1074	16.0387	15.851	14.7623	0	0	0	0	160.38	91.722
B4DDF4;B4DUT8;Q99439;H3BVI6	Calponin;Calponin-2	CNN2	AGQCVIGLQMGTNK	Oxidation (M)	942	11.5274	11.2127	11.3674	11.3341	11.278	11.3895	12.4335	12.0307	12.2685	11.3691	11.3339	12.2442	0	0	0	0	153.81	93.463
Q4VC44;Q4VC44-2;Q4VC44-3;I3L0R3;I3L231	FLYWCH-type zinc finger-containing protein 1	FLYWCH1	AGQEPSPKPGTDVIPAAPR	Unmodified	943	11.241	11.1643	11.1904	11.9206	11.7699	11.9396	10.1279	11.2647	10.2162	11.1986	11.8767	10.5363	0	0	0	1	114.58	81.031
Q9UBG0	C-type mannose receptor 2	MRC2	AGQLSQGAAEEDHGCR	Unmodified	944	10.9354	10.7089	10.9981	10.1225	9.93816	9.90283	10.332	10.1403	10.2987	10.8808	9.98782	10.257	0	0	0	0	82.774	51.28
Q9UBG0	C-type mannose receptor 2	MRC2	AGQLSQGAAEEDHGCRK	Unmodified	945	12.0212	11.77	11.9536	11.2037	10.3839	10.6115	11.1698	10.282	11.5207	11.9149	10.7331	10.9908	0	0	0	1	63.29	16.365
P29372-4;P29372-2;P29372-5;P29372;A2IDA3	DNA-3-methyladenine glycosylase	MPG	AGQPHSSSDAAQAPAEQPHSSSDAAQAPCPR	Unmodified	946	12.262	12.3836	12.2818	11.7172	11.8612	11.3119	11.4644	11.4926	11.0498	12.3091	11.6301	11.3356	0	0	0	0	165.79	127.07
P21333-2;P21333;Q5HY54	Filamin-A	FLNA	AGQSAAGAAPGGGVDTR	Unmodified	947	8.85886	8.59083	8.90179	9.9628	9.63599	9.82811	10.8151	10.4055	10.6776	8.78383	9.80896	10.6328	0	0	0	0	130.47	88.277
F8WA86;Q15417;B4DFK6;E9PDU6	Calponin-3;Calponin	CNN3	AGQSVIGLQMGTNK	Oxidation (M)	948	12.4206	12.4412	12.3194	13.0678	13.1534	13.446	14.2317	13.9001	14.2426	12.3937	13.2224	14.1248	0	0	0	0	150.22	69.511
Q9UJS0;Q9UJS0-2;F5GX33;O75746;B3KR64	Calcium-binding mitochondrial carrier protein Aralar2;Calcium-binding mitochondrial carrier protein Aralar1	SLC25A13;SLC25A12	AGQTTYSGVIDCFR	Unmodified	949	8.42565	8.17758	7.76871	8.25383	7.97217	8.67809	9.22489	9.02317	9.48203	8.12398	8.30136	9.24336	0	0	0	0	105.17	57.869
P09543-2;P09543	2',3'-cyclic-nucleotide 3'-phosphodiesterase	CNP	AGQVFLEELGNHK	Unmodified	952	13.3425	13.2314	13.2581	12.6918	12.7956	12.8772	13.8677	13.2284	13.9669	13.2773	12.7882	13.6877	0	0	0	0	193.11	132.95
P48449-3;P48449;C9J315	Lanosterol synthase	LSS	AGREQTGLEAYALGLDTK	Unmodified	953	12.109	11.8938	11.913	12.0815	12.0485	12.1769	12.8537	12.4565	12.8016	11.9719	12.1023	12.704	0	0	0	1	134.08	61.928
Q9Y696	Chloride intracellular channel protein 4	CLIC4	AGSDGESIGNCPFSQR	Unmodified	956	11.5491	11.5851	11.4821	11.3262	11.2674	11.418	10.3813	9.69609	10.8153	11.5388	11.3372	10.2975	0	0	0	0	216	159.43
P31431-2;P31431;B4E1S6	Syndecan-4;Syndecan	SDC4	AGSGSQVPTEPK	Unmodified	957	9.56668	10.3702	9.89331	9.91583	10.5022	10.2176	14.4204	14.8429	14.1997	9.9434	10.2119	14.4877	0	0	0	0	194.86	118.64
Q8NFC6	Biorientation of chromosomes in cell division protein 1-like 1	BOD1L1	AGSISSEEVDGSQGNMMR	2 Oxidation (M)	958	11.7604	11.2202	12.4329	12.8146	12.3109	12.3815	10.6217	11.1234	10.461	11.8045	12.5023	10.7354	0	0	0	0	127.53	97.894
O15511;B1ALC0;O15511-2	Actin-related protein 2/3 complex subunit 5	ARPC5	AGSIVLK	Unmodified	959	9.48443	10.1414	9.5872	11.0675	11.0707	11.0216	11.2166	12.2046	11.8351	9.73769	11.0533	11.7521	0	0	0	0	101.64	19.859
O75369-2;O75369-9;O75369;O75369-8;O75369-6;O75369-3;E7EN95;O75369-7	Filamin-B	FLNB	AGSNMLLIGVHGPTTPCEEVSMK	2 Oxidation (M)	960	11.0302	10.4973	10.9125	11.928	11.5012	11.848	12.3787	11.9843	12.3745	10.8133	11.759	12.2458	0	0	0	0	123.36	73.111
Q12913;Q12913-2	Receptor-type tyrosine-protein phosphatase eta	PTPRJ	AGSPTAPVHDESLVGPVDPSSGQQSR	Unmodified	961	11.3616	11.4443	11.9766	12.2822	12.1654	12.1946	10.2011	10.299	10.4175	11.5942	12.2141	10.3058	0	0	0	0	121.92	85.47
P22695;H3BRG4;H3BSJ9;H3BP04;H3BUE4;H3BUI9	Cytochrome b-c1 complex subunit 2, mitochondrial	UQCRC2	AGSRYEDFSNLGTTHLLR	Unmodified	963	11.5398	11.2189	11.2084	10.5518	10.7619	10.6295	12.0067	10.9921	12.1368	11.3224	10.6477	11.7119	0	0	0	1	142.4	96.15
Q86XP3;Q86XP3-2	ATP-dependent RNA helicase DDX42	DDX42	AGSSAAGASGWTSAGSLNSVPTNSAQQGHNSPDSPVTSAAK	Unmodified	964	9.20977	9.4593	9.51996	11.1317	10.3565	10.5274	8.82551	10.1506	9.00024	9.39634	10.6719	9.32545	0	0	0	0	93.793	55.783
Q8WZ42-7;Q8WZ42-12;Q8WZ42-9;Q8WZ42-5;Q8WZ42-11;Q8WZ42-4;Q8WZ42;Q8WZ42-8;Q8WZ42-13;Q8WZ42-3;Q8WZ42-10;Q8WZ42-2	Titin	TTN	AGSSPPSK	Unmodified	966	11.7226	14.9065	9.08684	13.7411	10.9441	13.1735	8.95349	14.4035	12.7331	11.9053	12.6196	12.03	0	0	0	0	83.206	26.948
D6RHD7;D6RF97;Q8WWF8	Calcyphosin-like protein	CAPSL	AGTARHDREMAIQAKK	Oxidation (M);Phospho (STY);2 Trimethyl (K)	967	8.11357	8.88986	8.15893	11.4999	10.1093	10.7171	8.76358	11.2207	9.28435	8.38745	10.7754	9.75621	1	0	2	3	63.29	9.8426
I3L1L3;Q9BQG0;Q9BQG0-2	Myb-binding protein 1A	MYBBP1A	AGTDPSHMPTGPQAASCLDLNLVTR	Oxidation (M)	968	10.9748	10.7916	10.7466	10.1047	10.8451	10.9702	12.4396	11.96	12.2037	10.8377	10.64	12.2011	0	0	0	0	114.66	74.486
Q9NQR4	Omega-amidase NIT2	NIT2	AGTEEAIVYSDIDLK	Unmodified	969	10.8458	10.7924	10.8551	10.5663	10.2525	10.76	10.207	10.206	10.4197	10.8311	10.5262	10.2776	0	0	0	0	128.73	23.268
Q9UIG0-2;Q9UIG0	Tyrosine-protein kinase BAZ1B	BAZ1B	AGTGENAPWVVEDELVK	Unmodified	970	13.3542	13.5394	13.1882	12.1516	13.1684	12.669	13.4406	13.2465	13.2434	13.3606	12.663	13.3102	0	0	0	0	190.37	116.24
P11498	Pyruvate carboxylase, mitochondrial	PC	AGTHILCIK	Unmodified	971	11.8835	11.789	11.4221	10.6573	11.4616	11.2928	12.2014	10.8486	12.2345	11.6982	11.1372	11.7615	0	0	0	0	82.645	36.673
Q15149;Q15149-7;Q15149-8;Q15149-9;Q15149-5;Q15149-6;Q15149-3;Q15149-2;Q15149-4	Plectin	PLEC	AGTLSITEFADMLSGNAGGFR	Oxidation (M)	973	9.46242	8.49843	9.13819	8.23198	9.41364	9.75288	10.0268	9.34203	9.61776	9.03301	9.13284	9.6622	0	0	0	0	208.52	146.05
O43707;F5GXS2;O43707-3;K7EP19	Alpha-actinin-4	ACTN4	AGTQIENIDEDFRDGLK	Unmodified	974	11.0395	10.9047	11.0281	11.9484	11.6959	12.1237	12.01	11.3214	11.9541	10.9908	11.9227	11.7618	0	0	0	1	215.15	143.59
P12814-2;P12814;P12814-3;P12814-4;G3V2N5;G3V5M4;G3V380	Alpha-actinin-1	ACTN1	AGTQIENIEEDFRDGLK	Unmodified	975	9.20757	8.21279	8.2455	8.42822	8.51187	9.67227	9.17265	8.37582	9.44937	8.55529	8.87079	8.99928	0	0	0	1	184.92	138.24
Q8NFC6	Biorientation of chromosomes in cell division protein 1-like 1	BOD1L1	AGTVMEEK	Unmodified	976	9.60604	9.44882	10.1443	10.9858	10.5382	10.706	9.12793	9.295	8.70601	9.73305	10.7433	9.04298	0	0	0	0	85.676	34.33
J3QK84;P20929;F8WCP0;F8WCL5	Nebulin	NEB	AGVAASKVKYKEDYEK	Acetyl (K);Phospho (STY);2 Trimethyl (K)	977	10.5622	10.6566	10.4958	11.0884	11.2075	11.2107	10.5649	10.7903	10.7844	10.5716	11.1689	10.7132	1	1	2	3	44.734	13.325
P21333-2;P21333;Q5HY54	Filamin-A	FLNA	AGVAPLQVK	Unmodified	978	15.317	14.6576	15.2652	15.726	15.604	15.9263	16.2294	15.8061	16.0188	15.0799	15.7521	16.0181	0	0	0	0	110.31	54.634
Q68CZ2;E7ERH3;Q68CZ2-2;E9PCX8	Tensin-3	TNS3	AGVDYAPNLPPFPSPADVK	Unmodified	979	9.65679	9.0761	9.44758	9.61229	9.21502	9.48246	8.9147	9.49639	8.62364	9.39349	9.43659	9.01158	0	0	0	0	61.957	24.164
B7Z6B8;Q16698	2,4-dienoyl-CoA reductase, mitochondrial	DECR1	AGVEAMSK	Unmodified	980	11.3125	11.2194	11.0987	10.3371	10.4561	10.8252	11.7421	11.0822	11.6501	11.2102	10.5395	11.4915	0	0	0	0	115.7	46.501
O14965;A3KFJ0;Q5QPD4;A3KFJ1	Aurora kinase A	AURKA	AGVEHQLRR	Unmodified	981	9.08703	9.12226	9.03276	9.35978	9.97374	10.1411	12.3784	11.3522	11.9766	9.08068	9.82487	11.9024	0	0	0	1	96.948	42.98
Q6B0I6	Lysine-specific demethylase 4D	KDM4D	AGVFTQYHK	Unmodified	982	12.7252	13.1237	12.7937	12.1395	12.3443	12.1023	12.8108	12.4359	12.1845	12.8809	12.1953	12.477	0	0	0	0	141.2	95.18
O75367;O75367-3;B4DJC3;D6RCF2;O75367-2	Core histone macro-H2A.1;Histone H2A	H2AFY	AGVIFPVGR	Unmodified	983	14.732	14.3106	14.6113	13.6371	14.0229	13.6531	14.0119	13.6243	13.712	14.5513	13.771	13.7827	0	0	0	0	146.54	74.404
P62873;P62879;E7EP32;B3KPU1;Q9HAV0	Guanine nucleotide-binding protein G(I)/G(S)/G(T) subunit beta-1;Guanine nucleotide-binding protein G(I)/G(S)/G(T) subunit beta-2;Guanine nucleotide-binding protein subunit beta-4	GNB1;GNB2;GNB4	AGVLAGHDNR	Unmodified	984	13.8215	13.7704	13.6856	13.1349	13.2315	12.9791	14.3817	14.219	14.351	13.7592	13.1151	14.3172	0	0	0	0	131.12	83.542
P35579;P35579-2;F8W6L6;P35580;P35580-2;P35580-3;P35580-4	Myosin-9;Myosin-10	MYH9;MYH10	AGVLAHLEEER	Unmodified	985	12.6013	11.9365	12.2018	12.8766	13.4105	13.2827	13.2831	12.8662	13.2756	12.2466	13.1899	13.1416	0	0	0	0	157.97	94.755
P35579;P35579-2;F8W6L6;P35580;P35580-2;P35580-3;P35580-4	Myosin-9;Myosin-10	MYH9;MYH10	AGVLAHLEEERDLK	Unmodified	986	12.0742	11.3032	11.5059	12.5315	13.0132	13.2948	12.6944	12.249	12.8545	11.6278	12.9465	12.5993	0	0	0	1	144.28	104.07
Q9NPF5	DNA methyltransferase 1-associated protein 1	DMAP1	AGVLGGPATPASGPGPASAEPAVTEPGLGPDPK	Unmodified	987	10.8293	10.9292	10.8393	10.5379	10.6343	10.4658	11.1533	11.3189	10.7976	10.866	10.546	11.0899	0	0	0	0	82.6	50.234
P62424;Q5T8U2;Q5T8U3	60S ribosomal protein L7a	RPL7A	AGVNTVTTLVENK	Unmodified	988	15.0354	14.9472	14.8822	15.3439	15.5261	15.458	15.6109	16.2121	15.5558	14.955	15.4426	15.793	0	0	0	0	212.68	118.84
P53350;I3L387	Serine/threonine-protein kinase PLK1	PLK1	AGVPGVAAPGAPAAAPPAK	Unmodified	989	9.06174	9.60296	9.02795	10.1841	10.3498	10.5095	12.5212	12.4119	12.2142	9.23088	10.3478	12.3824	0	0	0	0	136.14	83.013
P26358-2;P26358;F5GX68	DNA (cytosine-5)-methyltransferase 1	DNMT1	AGVQADEDEDGDEK	Unmodified	990	12.8799	13.1073	12.8873	13.4798	14.3733	13.8719	13.5059	13.5073	13.2344	12.9582	13.9083	13.4159	0	0	0	0	255.91	176.26
P26358-2;P26358;F5GX68	DNA (cytosine-5)-methyltransferase 1	DNMT1	AGVQADEDEDGDEKDEK	Unmodified	991	8.72841	9.30192	8.54374	10.4323	10.4074	10.9576	11.1889	11.4062	10.4033	8.85802	10.5991	10.9994	0	0	0	1	135.61	82.723
M0QX35;Q8N7H5;F8W9Q2;Q8N7H5-2	RNA polymerase II-associated factor 1 homolog	PAF1	AGVQSGTNALLVVK	Unmodified	992	15.1006	15.3337	15.6725	14.7811	14.3505	14.2826	12.2495	12.7031	11.733	15.3689	14.4714	12.2286	0	0	0	0	188.63	87.808
E7ERS3;Q86VM9;Q86VM9-2	Zinc finger CCCH domain-containing protein 18	ZC3H18	AGVQSVGEK	Unmodified	993	11.6721	11.5761	12.1111	11.2858	11.0212	11.0037	9.66256	9.85273	9.29316	11.7864	11.1036	9.60282	0	0	0	0	134.57	55.795
P36551	Oxygen-dependent coproporphyrinogen-III oxidase, mitochondrial	CPOX	AGVSISVVHGNLSEEAAK	Unmodified	994	10.0797	10.5223	10.4668	11.0044	10.3919	10.5707	10.6493	11.697	10.6095	10.3563	10.6557	10.9853	0	0	0	0	83.894	38.065
C9J2Y9;P30876;C9J4M6	DNA-directed RNA polymerase;DNA-directed RNA polymerase II subunit RPB2	POLR2B	AGVSQVLNR	Unmodified	995	11.2814	11.1063	11.0485	10.493	10.947	10.8223	8.84419	8.37582	8.26896	11.1454	10.7541	8.49632	0	0	0	0	92.538	31.779
J3KP29;P52948-2;P52948-5;P52948;P52948-6;P52948-4;P52948-3	Nuclear pore complex protein Nup98-Nup96;Nuclear pore complex protein Nup98;Nuclear pore complex protein Nup96	NUP98	AGVSTNISTK	Unmodified	996	10.3322	9.45073	10.2002	10.8682	10.9111	10.9933	9.94537	10.0021	9.9518	9.99438	10.9242	9.96643	0	0	0	0	124.12	67.314
Q5T3I0;Q5T3I0-3	G patch domain-containing protein 4	GPATCH4	AGVSTVQK	Unmodified	997	8.93456	9.89802	9.47526	11.8548	11.7479	11.6805	10.7759	11.449	10.8164	9.43595	11.7611	11.0138	0	0	0	0	109.48	30.962
Q96DG6	Carboxymethylenebutenolidase homolog	CMBL	AGVSVYGIVK	Unmodified	998	14.0769	13.8362	13.892	11.5027	12.7693	12.4762	11.9991	12.0528	12.0858	13.935	12.2494	12.0459	0	0	0	0	175.93	107.71
Q15149;Q15149-7;Q15149-8;Q15149-9;Q15149-5;Q15149-6;Q15149-3;Q15149-2;Q15149-4	Plectin	PLEC	AGVVGPELHEQLLSAEK	Unmodified	999	12.9	11.9275	12.4306	12.9783	13.195	13.4493	13.6779	12.8789	13.507	12.4194	13.2075	13.3546	0	0	0	0	152.34	93.221
Q9BWM7;S4R3N9	Sideroflexin-3	SFXN3	AGVVTPGITEDQLWR	Unmodified	1000	11.6804	11.3942	11.5131	10.5507	10.8764	10.7553	12.0819	11.571	12.1323	11.5292	10.7274	11.9284	0	0	0	0	218.21	113.62
O95965;B3KTP1;B4DQ02	Integrin beta-like protein 1	ITGBL1	AGWHGDK	Unmodified	1001	12.083	12.1758	12.8572	14.2357	13.7171	14.1697	12.1388	12.4479	12.4527	12.372	14.0408	12.3465	0	0	0	0	89.142	41.227
P10253	Lysosomal alpha-glucosidase;76 kDa lysosomal alpha-glucosidase;70 kDa lysosomal alpha-glucosidase	GAA	AGYIIPLQGPGLTTTESR	Unmodified	1002	11.4399	11.6844	11.5738	10.271	10.1279	10.0896	11.9235	11.1944	11.8739	11.566	10.1628	11.6639	0	0	0	0	92.264	26.208
P42704;B8ZZ38;C9JCA9	Leucine-rich PPR motif-containing protein, mitochondrial	LRPPRC	AGYPQYVSEILEK	Unmodified	1003	9.52581	9.88385	9.13227	9.83705	9.61083	9.7812	10.292	9.33963	10.3559	9.51398	9.74303	9.99585	0	0	0	0	77.894	46.238
P46777	60S ribosomal protein L5	RPL5	AHAAIRENPVYEK	Unmodified	1004	13.8154	13.761	13.7531	13.9417	14.0491	14.1817	13.8446	13.9929	13.6811	13.7765	14.0575	13.8395	0	0	0	1	126.5	85.984
Q15149;Q15149-7;Q15149-8;Q15149-9;Q15149-5;Q15149-6;Q15149-3;Q15149-2;Q15149-4	Plectin	PLEC	AHAFAVQQK	Unmodified	1005	13.7041	13.1127	13.8749	13.906	14.0771	14.2728	13.7676	13.576	13.6243	13.5639	14.0853	13.656	0	0	0	0	148.04	95.64
Q6NZI2	Polymerase I and transcript release factor	PTRF	AHATTSNTVSK	Unmodified	1006	11.8633	12.8228	11.8207	13.6789	12.6939	14.107	13.2689	13.6664	12.8586	12.1689	13.4932	13.2646	0	0	0	0	214.67	164.52
C9JM82;B4DJ62;G3XAH0;Q99719	Septin-5	2017-09-05	AHCIQQMTSK	Oxidation (M)	1007	12.9446	12.7975	13.0422	12.4609	12.7087	12.2465	11.5562	11.4926	11.5422	12.9281	12.472	11.5304	0	0	0	0	65.278	28.213
F8W9J4;E7ERU2;Q03001;J3QTQ0;E9PEB9;F6QMI7;Q03001-9	Dystonin	DST	AHCLQDFLMDVEK	Oxidation (M)	1008	11.1417	10.3893	11.9125	11.1089	11.082	10.9184	9.87196	10.4678	9.53434	11.1478	11.0364	9.95802	0	0	0	0	102.73	50.792
O75083;O75083-3	WD repeat-containing protein 1	WDR1	AHDGGIYAISWSPDSTHLLSASGDK	Unmodified	1009	12.2579	12.1643	12.0245	12.1488	12.3799	12.4068	11.7268	11.6651	11.927	12.1489	12.3118	11.773	0	0	0	0	266.28	215.88
Q15149;Q15149-7;Q15149-8;Q15149-9;Q15149-5;Q15149-6;Q15149-3;Q15149-2;Q15149-4	Plectin	PLEC	AHEEQLK	Unmodified	1011	11.3388	10.9089	10.9726	12.1703	11.7868	12.3127	12.6018	8.37582	12.4675	11.0734	12.0899	11.1484	0	0	0	0	104.45	22.143
P50990;B4DEM7;B4DQH4;H7C4C8	T-complex protein 1 subunit theta	CCT8	AHEILPNLVCCSAK	Unmodified	1012	13.7517	14.6492	14.038	14.9022	14.7249	14.429	13.9686	14.5816	14.2947	14.1463	14.6854	14.2816	0	0	0	0	125.22	87.448
P13073;Q86WV2;H3BN72;H3BNV9;H3BNI5	Cytochrome c oxidase subunit 4 isoform 1, mitochondrial	COX4I1	AHESVVK	Unmodified	1013	12.9332	13.6729	13.6851	13.964	13.063	13.6688	13.9249	13.9531	13.9761	13.4304	13.5653	13.9513	0	0	0	0	132.09	65.059
Q14676;Q14676-2;Q14676-3;Q14676-4	Mediator of DNA damage checkpoint protein 1	MDC1	AHEVGAQGGPPVAQVEQDLPISR	Unmodified	1014	10.7494	11.504	11.1414	10.799	10.6967	10.3953	11.0738	11.2346	10.8906	11.1316	10.6303	11.0663	0	0	0	0	156.36	104.42
Q9BXS5;Q9BXS5-2;K7EJL1;B4DDG7;E7ENJ6;K7EQX3	AP-1 complex subunit mu-1	AP1M1	AHFGLPSVEAEDK	Unmodified	1015	11.9819	11.7707	11.7924	11.7692	11.8383	11.7615	11.4526	11.7744	11.3926	11.8484	11.7896	11.5399	0	0	0	0	115.92	74.811
P10253	Lysosomal alpha-glucosidase;76 kDa lysosomal alpha-glucosidase;70 kDa lysosomal alpha-glucosidase	GAA	AHFPLDVQWNDLDYMDSR	Oxidation (M)	1016	10.1183	10.7952	10.6447	9.419	9.64182	9.06524	10.9936	10.4672	11.2072	10.5194	9.37535	10.8893	0	0	0	0	127.3	95.682
Q9NYK5;Q9NYK5-2	39S ribosomal protein L39, mitochondrial	MRPL39	AHFTIWDK	Unmodified	1017	11.9086	11.7042	11.5715	11.1956	11.7294	11.4369	12.9658	8.37582	12.9796	11.7281	11.454	11.4404	0	0	0	0	111.74	60.294
P06576;F8VPV9;H0YH81;F8W079;F8W0P7;H0YI37	ATP synthase subunit beta, mitochondrial;ATP synthase subunit beta	ATP5B	AHGGYSVFAGVGER	Unmodified	1018	12.1188	12.1757	12.2843	11.9528	11.942	11.6437	12.0259	12.3024	11.7848	12.1929	11.8461	12.0377	0	0	0	0	83.877	22.644
Q14980;Q14980-4;Q14980-3;Q14980-2;H0YFY6;K4DIE0	Nuclear mitotic apparatus protein 1	NUMA1	AHGLLAEENR	Unmodified	1019	11.8755	12.7029	11.7348	10.6157	11.1287	10.5452	10.8195	11.4506	11.1337	12.1044	10.7632	11.1346	0	0	0	0	94.409	63.722
Q9BYN7-2;Q9BYN7	Zinc finger protein 341	ZNF341	AHILSHSGMKLHKCALCSKSFSRR	Acetyl (K);Phospho (STY);2 Trimethyl (K)	1020	9.53772	10.2895	9.97696	12.6987	11.7183	12.3056	9.989	11.8862	10.2091	9.93472	12.2409	10.6948	1	1	2	4	68.291	16.796
P46100;P46100-3;P46100-4;P46100-5;P46100-2;P46100-6	Transcriptional regulator ATRX	ATRX	AHLALEEDLNSEFR	Unmodified	1021	10.7238	10.7424	10.665	9.25594	9.75016	9.39373	10.4477	10.3824	10.2395	10.7104	9.46661	10.3565	0	0	0	0	255.54	192.85
Q96KM6	Zinc finger protein 512B	ZNF512B	AHLASCSK	Unmodified	1022	10.8729	12.162	11.202	11.2481	11.2902	11.8129	11.8542	13.162	11.2512	11.4123	11.4504	12.0891	0	0	0	0	80.438	54.375
G3XAG1;Q96ME7-3;Q96ME7;Q96ME7-2;B4E0X7	Zinc finger protein 512	ZNF512	AHLGSCTLGNFVAGK	Unmodified	1023	15.4835	15.5628	15.497	14.3357	14.7111	14.2408	14.2285	13.7496	13.7707	15.5144	14.4292	13.9163	0	0	0	0	200.97	146.63
P62266;D6RD47;D6RDJ2;D6RIX0;D6R9I7	40S ribosomal protein S23	RPS23	AHLGTALK	Unmodified	1024	14.9433	14.8955	14.7688	15.8596	16.1547	15.97	15.5796	16.1638	15.4067	14.8692	15.9948	15.7167	0	0	0	0	130.27	55.059
P34897-3;P34897;P34897-2;B4DLV4;H0YIZ0;G3V2Y4;G3V4W5	Serine hydroxymethyltransferase, mitochondrial;Serine hydroxymethyltransferase	SHMT2	AHLLADMAHISGLVAAK	Oxidation (M)	1025	12.5103	12.4597	12.163	12.3604	12.5031	12.4611	13.4827	12.7363	13.4488	12.3777	12.4415	13.2226	0	0	0	0	74.966	38.335
P39023;G5E9G0;H7C422;B5MCW2;H7C3M2	60S ribosomal protein L3	RPL3	AHLMEIQVNGGTVAEK	Oxidation (M)	1026	11.1254	10.9748	11.0049	12.1517	12.4532	12.1494	11.9084	12.4957	11.7111	11.035	12.2514	12.0384	0	0	0	0	140.93	88.197
Q16363-2;Q16363	Laminin subunit alpha-4	LAMA4	AHLPLDINFR	Unmodified	1027	9.10619	9.33152	9.13963	8.92917	8.97655	8.48829	9.74522	9.5537	9.76203	9.19245	8.798	9.68698	0	0	0	0	66.056	45.849
H7C2Q8;Q99848	Probable rRNA-processing protein EBP2	EBNA1BP2	AHMMNAIK	2 Oxidation (M)	1028	10.6228	10.6147	10.6591	10.4797	10.5954	10.5469	10.4565	10.9451	10.3777	10.6322	10.5407	10.5931	0	0	0	0	80.229	37.106
Q9H7E9;Q9H7E9-2	UPF0488 protein C8orf33	C8orf33	AHPLGDEGGTASK	Unmodified	1029	11.4337	11.3516	11.7589	11.8926	12.1406	11.7648	11.4262	11.9692	11.2746	11.5148	11.9326	11.5566	0	0	0	0	163.71	97.659
P62308;A8MWD9;C9JVQ0	Small nuclear ribonucleoprotein G;Putative small nuclear ribonucleoprotein G-like protein 15	SNRPG;SNRPGP15	AHPPELK	Unmodified	1030	12.954	12.7391	12.8356	12.3505	12.5845	12.3316	12.0681	12.5175	12.2557	12.8429	12.4222	12.2805	0	0	0	0	114.78	68.412
B4DI41;Q9UIS9-5;K7ELI2;Q9UIS9;Q9UIS9-9;K7ESN0;Q9UIS9-8;Q9UIS9-6;Q9UIS9-2;Q9UIS9-7;Q9UIS9-4;K7EQZ4	Methyl-CpG-binding domain protein 1	MBD1	AHPVAVASK	Unmodified	1031	15.1858	15.1275	15.1752	14.4843	14.983	14.6154	13.7152	13.8003	13.237	15.1629	14.6942	13.5842	0	0	0	0	140.14	97.27
B4DI41;Q9UIS9-5;K7ELI2;Q9UIS9;Q9UIS9-9;K7ESN0;Q9UIS9-8;Q9UIS9-6;Q9UIS9-2;Q9UIS9-7;Q9UIS9-4;K7EQZ4	Methyl-CpG-binding domain protein 1	MBD1	AHPVAVASKK	Unmodified	1032	10.4677	10.7697	10.5541	10.7983	10.5793	11.0626	10.8342	10.7141	10.46	10.5972	10.8134	10.6694	0	0	0	1	74.841	42.852
O00461;F8W785	Golgi integral membrane protein 4	GOLIM4	AHQDIHTQLQDVK	Unmodified	1033	11.7799	12.0608	12.2713	12.4517	12.1984	12.4933	11.7118	11.8616	11.7715	12.0373	12.3811	11.7816	0	0	0	0	88.101	40.207
B7Z3E2;O00743-2;O00743;O00743-3	Serine/threonine-protein phosphatase 6 catalytic subunit;Serine/threonine-protein phosphatase 6 catalytic subunit, N-terminally processed	PPP6C	AHQLVHEGYK	Unmodified	1034	13.1125	13.1586	13.1409	12.597	12.6843	12.2983	12.2199	12.0584	12.1804	13.1373	12.5265	12.1529	0	0	0	0	86.882	54.272
P62140;F8VYE8;P36873;P36873-2;F8W0W8;P62136;P62136-2;E9PMD7;P62136-3	Serine/threonine-protein phosphatase PP1-beta catalytic subunit;Serine/threonine-protein phosphatase;Serine/threonine-protein phosphatase PP1-gamma catalytic subunit;Serine/threonine-protein phosphatase PP1-alpha catalytic subunit	PPP1CB;PPP1CC;PPP1CA	AHQVVEDGYEFFAK	Unmodified	1035	14.1128	13.9701	14.06	13.4498	13.8598	13.5671	14.9794	14.6553	14.8111	14.0477	13.6256	14.8152	0	0	0	0	212.39	155.93
M0R117;Q02543;M0R3D6;M0R1A7;M0R0P7	60S ribosomal protein L18a	RPL18A	AHSIQIMK	Oxidation (M)	1036	14.3383	14.669	14.1694	15.2935	15.8068	15.5244	15.5546	16.2856	15.3916	14.3922	15.5416	15.7439	0	0	0	0	113.71	69.937
M0R117;Q02543;M0R3D6;M0R1A7;M0R0P7	60S ribosomal protein L18a	RPL18A	AHSIQIMK	Unmodified	1037	14.0683	14.3112	13.7298	14.9854	15.5737	15.1485	15.2006	15.8265	15.0895	14.0364	15.2359	15.3722	0	0	0	0	122.52	39.31
Q96EE3;Q96EE3-1;K7ENI5;K7ELV2;K7EP88	Nucleoporin SEH1	SEH1L	AHSPMIAVGSDDSSPNAMAK	2 Oxidation (M)	1038	10.5336	10.5968	10.382	10.4032	10.9521	10.7045	11.5329	11.1808	11.3353	10.5041	10.6866	11.3497	0	0	0	0	164.82	118.5
B7Z7A9;P00558	Phosphoglycerate kinase 1	PGK1	AHSSMVGVNLPQK	Oxidation (M)	1039	14.0663	14.2134	14.0113	13.9695	13.7641	13.8297	12.9324	12.84	13.3478	14.097	13.8544	13.0401	0	0	0	0	153.34	57.227
B7Z7A9;P00558	Phosphoglycerate kinase 1	PGK1	AHSSMVGVNLPQK	Unmodified	1040	11.4918	11.6248	11.5285	11.1756	11.1004	11.0851	10.3949	10.5749	10.6947	11.5483	11.1204	10.5548	0	0	0	0	127.52	61.253
O95696;O95696-2;F5H6M9;J3KNX6;B4E3L9;J3KQ61	Bromodomain-containing protein 1	BRD1	AHSYWLLK	Unmodified	1041	12.7851	12.7396	12.5405	11.6046	12.2382	11.7299	12.2868	12.1499	12.175	12.6884	11.8576	12.2039	0	0	0	0	107.9	46.734
P61201;P61201-2;B4DIH5;H0YKU5	COP9 signalosome complex subunit 2	COPS2	AHTDFFEAFK	Unmodified	1042	13.4402	13.3772	13.338	13.4993	13.4277	13.6351	12.5246	12.527	12.8828	13.3851	13.5207	12.6448	0	0	0	0	111.27	67.496
Q00610-2;Q00610;J3KSQ2	Clathrin heavy chain 1	CLTC	AHTMTDDVTFWK	Oxidation (M)	1044	13.3473	12.8616	12.9327	13.4259	13.762	13.851	13.3169	11.7153	13.3961	13.0472	13.6796	12.8094	0	0	0	0	137.89	71.839
Q6ZUT1-3;Q6ZUT1;Q6ZUT1-2	Uncharacterized protein C11orf57	C11orf57	AHTSVANNEIQER	Unmodified	1045	10.8204	10.9253	11.0771	10.4835	10.1977	10.3564	9.37567	9.77272	9.16348	10.9409	10.3459	9.43729	0	0	0	0	174.46	118.74
E7EUC7;Q16851-2;Q16851	UTP--glucose-1-phosphate uridylyltransferase	UGP2	AHVDEFK	Unmodified	1046	12.3306	12.4838	12.355	12.3352	11.8325	12.3078	11.4814	11.5589	11.9237	12.3898	12.1585	11.6547	0	0	0	0	79.469	51.26
A6NHR9;A6NHR9-2	Structural maintenance of chromosomes flexible hinge domain-containing protein 1	SMCHD1	AHVEGDGVVEGIIR	Unmodified	1047	11.3718	11.403	11.0871	10.3609	11.0133	10.393	11.0348	11.1171	11.0698	11.2873	10.5891	11.0739	0	0	0	0	75.02	35.172
Q86UP2-2;Q86UP2-3;Q86UP2;G3V4Y7	Kinectin	KTN1	AHVQEVAQHNLK	Unmodified	1048	12.2406	12.1391	12.0742	12.4231	12.1839	12.5171	12.6961	12.3094	12.7723	12.1513	12.3747	12.5926	0	0	0	0	115	80.106
P21333-2;P21333;Q5HY54	Filamin-A	FLNA	AHVVPCFDASK	Unmodified	1049	14.267	13.7	14.2142	14.9164	14.7591	15.1491	15.2901	14.7635	15.2586	14.0604	14.9416	15.1041	0	0	0	0	126.03	67.396
O75718;C9JP16	Cartilage-associated protein	CRTAP	AIAAAHTFLLK	Unmodified	1050	12.5756	12.2025	12.3066	12.2182	12.0189	12.3641	13.2541	12.8165	13.4432	12.3616	12.2004	13.1713	0	0	0	0	105.2	51.444
Q8IXB1;Q8IXB1-2	DnaJ homolog subfamily C member 10	DNAJC10	AIAALISEK	Unmodified	1051	12.6947	12.5089	12.5368	12.5541	12.7726	13.023	13.7904	13.3512	14.0437	12.5801	12.7832	13.7284	0	0	0	0	147.2	49.769
P50990;B4DEM7;B4DQH4;H7C4C8	T-complex protein 1 subunit theta	CCT8	AIADTGANVVVTGGK	Unmodified	1052	13.7231	13.7977	13.7161	14.8176	14.3393	14.6907	13.757	14.4852	13.9897	13.7456	14.6158	14.0773	0	0	0	0	163.02	118.04
P10155-3;Q5LJA0;P10155-4;P10155;H0Y9N5;P10155-2	60 kDa SS-A/Ro ribonucleoprotein	TROVE2	AIADWYNEK	Unmodified	1053	11.6419	11.4826	11.6929	11.8597	11.8946	11.6913	11.9643	11.6692	11.9014	11.6058	11.8152	11.845	0	0	0	0	92.538	56.874
P06576;F8VPV9;H0YH81;F8VQY0	ATP synthase subunit beta, mitochondrial;ATP synthase subunit beta	ATP5B	AIAELGIYPAVDPLDSTSR	Unmodified	1054	12.7716	12.9565	12.7799	11.9057	12.0034	12.1896	13.1364	13.3409	13.3237	12.836	12.0329	13.267	0	0	0	0	159.75	112.11
P22102;P22102-2	Trifunctional purine biosynthetic protein adenosine-3;Phosphoribosylamine--glycine ligase;Phosphoribosylformylglycinamidine cyclo-ligase;Phosphoribosylglycinamide formyltransferase	GART	AIAFLQQPR	Unmodified	1055	11.3318	10.9714	11.3552	11.3396	11.4379	11.2273	11.976	11.6478	11.7192	11.2195	11.3349	11.781	0	0	0	0	113.71	64.951
P32456;P32455	Interferon-induced guanylate-binding protein 2;Interferon-induced guanylate-binding protein 1	GBP2;GBP1	AIAHYEQQMGQK	Oxidation (M)	1056	12.679	12.848	12.6784	12.7392	12.6007	12.6884	11.7452	11.7992	11.8064	12.7352	12.6761	11.7836	0	0	0	0	119.74	86.596
Q4G0M0;B4DK44;Q9H115;P54920;M0R0Y2;M0R2M1;M0R027;M0R058	Beta-soluble NSF attachment protein;Alpha-soluble NSF attachment protein	NAPB;NAPA	AIAHYEQSADYYK	Unmodified	1057	11.4138	11.3157	11.4002	11.2944	10.9437	11.2831	10.9736	10.6974	11.3474	11.3766	11.1737	11.0061	0	0	0	0	191.79	125.89
P55072	Transitional endoplasmic reticulum ATPase	VCP	AIANECQANFISIK	Unmodified	1059	13.3783	13.2153	13.1322	13.5573	13.3507	13.5949	13.3118	12.9213	13.8534	13.242	13.501	13.3622	0	0	0	0	189.33	113.26
P17301;E7ESP4;E7EMF1;E9PB77	Integrin alpha-2	ITGA2	AIASIPTER	Unmodified	1060	9.909	9.85227	10.009	9.44324	9.58	9.5961	10.8945	10.5213	10.8114	9.92342	9.53978	10.7424	0	0	0	0	93.649	23.824
O75947;O75947-2;F5H608	ATP synthase subunit d, mitochondrial	ATP5H	AIASSLK	Unmodified	1061	14.6417	14.4326	14.5818	13.7261	13.752	13.8046	14.6334	14.2553	15.0388	14.552	13.7609	14.6425	0	0	0	0	101.69	29.976
C9J2A8;Q9NVP4-3;Q9NVP4-5;Q9NVP4	Double zinc ribbon and ankyrin repeat-containing protein 1	DZANK1	AIAVSKDCRQSGIVTK	2 Phospho (STY);Trimethyl (K)	1062	10.6898	10.8384	10.8856	10.709	10.8682	10.7097	10.8519	10.9913	10.769	10.8046	10.7623	10.8707	2	0	1	2	50.87	18.974
P82933	28S ribosomal protein S9, mitochondrial	MRPS9	AIAYLFPSGLFEK	Unmodified	1063	8.76296	8.73379	8.53622	8.64953	7.70612	7.62658	9.36913	8.37582	9.32591	8.67766	7.99408	9.02362	0	0	0	0	111.94	48.863
Q6PI48	Aspartate--tRNA ligase, mitochondrial	DARS2	AICIPEGAK	Unmodified	1064	10.9514	11.003	10.7416	10.6944	10.7953	10.3745	11.7644	11.7021	12.0249	10.8987	10.6214	11.8305	0	0	0	0	91.867	39.081
B4DDY8;P49590;E9PG66;C9JV49;C9JHI8	Probable histidine--tRNA ligase, mitochondrial	HARS2	AICSSIDK	Unmodified	1065	9.20925	10.3949	9.33283	9.99469	9.4056	9.71772	10.127	10.3038	10.6778	9.64565	9.706	10.3695	0	0	0	0	83.948	24.339
B4DR63;P62191	26S protease regulatory subunit 4	PSMC1	AICTEAGLMALR	Unmodified	1066	7.36278	8.19172	7.39821	8.42707	8.69812	8.65401	7.86685	8.37582	8.3406	7.6509	8.59307	8.19442	0	0	0	0	114.76	66.895
P42330;S4R3Z2;B4DL37	Aldo-keto reductase family 1 member C3	AKR1C3	AIDGLDR	Unmodified	1067	13.401	13.499	13.4143	11.3648	12.5808	12.4759	11.229	11.4669	11.5776	13.4381	12.1405	11.4245	0	0	0	0	111.01	35.818
P52895;B4DK69;Q04828	Aldo-keto reductase family 1 member C2;Aldo-keto reductase family 1 member C1	AKR1C2;AKR1C1	AIDGLNR	Unmodified	1068	15.5952	15.5862	15.4533	14.7553	14.7928	14.6063	13.5959	13.7782	13.8484	15.5449	14.7181	13.7408	0	0	0	0	130.04	52.299
P54920;M0R0Y2;M0R2M1;M0R027	Alpha-soluble NSF attachment protein	NAPA	AIDIYEQVGTNAMDSPLLK	Oxidation (M)	1069	11.4145	11.2489	11.3848	11.3154	11.433	11.4164	11.3896	11.3678	11.6331	11.3494	11.3883	11.4635	0	0	0	0	139.11	98.094
P50502;H7C3I1;Q8IZP2;Q8NFI4;F6VDH7	Hsc70-interacting protein;Putative protein FAM10A4;Putative protein FAM10A5	ST13;ST13P4;ST13P5	AIDLFTDAIK	Unmodified	1070	13.7592	13.7523	13.7506	14.0281	13.605	13.9593	13.0612	12.5555	13.3329	13.754	13.8642	12.9832	0	0	0	0	124.67	47.725
O14672	Disintegrin and metalloproteinase domain-containing protein 10	ADAM10	AIDTIYQTTDFSGIR	Unmodified	1071	9.50911	9.51683	9.59602	9.43052	9.59741	9.29659	10.3581	9.92391	10.702	9.54065	9.44151	10.328	0	0	0	0	141.34	80.7
H0YML5;B4DW73;Q16822	Phosphoenolpyruvate carboxykinase [GTP], mitochondrial	PCK2	AIDTTQLFSLPK	Unmodified	1072	12.442	12.4699	12.2027	12.0493	11.9521	11.9471	13.2592	12.6057	13.2902	12.3715	11.9828	13.0517	0	0	0	0	134.49	72.811
I3L1Y9;Q96CP2	FLYWCH family member 2	FLYWCH2	AIEAAPQEPEQK	Unmodified	1073	12.1333	11.8484	12.1379	10.9487	10.9565	10.9233	9.49662	9.7977	9.61144	12.0399	10.9428	9.63525	0	0	0	0	127.78	40.11
Q15424;Q15424-4;Q15424-3;Q15424-2;K7ES42	Scaffold attachment factor B1	SAFB	AIEDEGGNPDEIEITSEGNK	Unmodified	1074	12.974	12.3528	13.6995	13.7373	13.3751	13.3437	11.5163	11.9736	11.5058	13.0088	13.4854	11.6652	0	0	0	0	263.19	193.58
Q15424;Q15424-4;Q15424-3;Q15424-2;K7ES42	Scaffold attachment factor B1	SAFB	AIEDEGGNPDEIEITSEGNKK	Unmodified	1075	13.5622	13.1372	14.2246	14.5405	14.0733	14.2302	12.6976	12.9821	12.7087	13.6413	14.2813	12.7961	0	0	0	1	212.47	131.11
P51531-2;P51531;F6XG14;B1ALF6;F6XE55	Probable global transcription activator SNF2L2	SMARCA2	AIEDGNLEEMEEEVR	Oxidation (M)	1076	9.18139	9.22459	9.18804	8.12464	8.17039	7.62658	9.21358	9.82643	9.01607	9.198	7.97387	9.35203	0	0	0	0	114.27	74.888
G3V1J5;Q9Y2L1-2;Q9Y2L1;F2Z2C0	Exosome complex exonuclease RRP44	DIS3	AIEEGIPAFTCEEYVK	Unmodified	1077	10.7872	10.9191	10.5835	10.8282	10.8451	10.8677	9.85012	9.49633	10.005	10.7633	10.847	9.78381	0	0	0	0	106.35	44.484
P51532-5;P51532-2;P51532-3;P51532-4;Q9HBD4;P51532;H0YGM3;K7EP28	Transcription activator BRG1	SMARCA4	AIEEGTLEEIEEEVR	Unmodified	1078	11.3454	11.6251	11.3768	10.8635	10.9786	10.6461	11.6278	11.7211	11.5235	11.4491	10.8294	11.6241	0	0	0	0	189.99	126.67
P51532-5;P51532-2;P51532-3;P51532-4;Q9HBD4;P51532;H0YGM3;K7EP28	Transcription activator BRG1	SMARCA4	AIEEGTLEEIEEEVRQK	Unmodified	1079	10.4215	10.4913	10.495	9.74768	10.4093	10.0983	10.573	10.6657	10.4088	10.4693	10.0851	10.5492	0	0	0	1	153.41	97.599
E7ESU4;Q9H0A0	N-acetyltransferase 10	NAT10	AIEEQMVAAK	Oxidation (M)	1081	12.5663	12.6405	12.3988	11.9929	12.7874	12.5592	13.4694	13.1767	13.2873	12.5352	12.4465	13.3112	0	0	0	0	114.86	63.417
Q4G0J3;Q4G0J3-3;D6RFF0	La-related protein 7	LARP7	AIEFLNNPPEEAPR	Unmodified	1082	10.7655	10.6658	10.5577	10.3519	10.3234	10.4001	10.8992	11.4243	10.9462	10.663	10.3585	11.0899	0	0	0	0	94.717	53.629
O94826	Mitochondrial import receptor subunit TOM70	TOMM70A	AIEIDNK	Unmodified	1083	11.0268	10.8151	10.5872	11.508	11.5114	11.7526	12.7391	12.1334	13.1099	10.8097	11.5907	12.6608	0	0	0	0	106.04	18.719
P50502;H7C3I1;Q8IZP2;Q8NFI4;F6VDH7	Hsc70-interacting protein;Putative protein FAM10A4;Putative protein FAM10A5	ST13;ST13P4;ST13P5	AIEINPDSAQPYK	Unmodified	1084	11.6218	11.4298	11.3958	11.7711	11.3593	11.5569	10.6768	10.6332	10.9749	11.4825	11.5625	10.7616	0	0	0	0	152.88	83.531
O76094;O76094-2;D6RDY6	Signal recognition particle subunit SRP72	SRP72	AIELLQEFSDQHPENAAEIK	Unmodified	1085	10.8059	10.826	10.7636	11.4086	11.4101	11.6193	11.8596	11.6827	12.0371	10.7985	11.4793	11.8598	0	0	0	0	175.16	126.94
O43765;K7EMD6	Small glutamine-rich tetratricopeptide repeat-containing protein alpha	SGTA	AIELNPANAVYFCNR	Unmodified	1086	9.1536	9.11505	8.87078	9.33883	9.22497	9.00438	8.86083	8.87132	9.10925	9.04648	9.18939	8.94713	0	0	0	0	98.253	52.184
P07954-2;P07954	Fumarate hydratase, mitochondrial	FH	AIEMLGGELGSK	Unmodified	1087	8.64625	8.37926	8.42637	10.0624	9.35147	10.1513	9.26241	10.5721	9.19061	8.48396	9.85507	9.67505	0	0	0	0	74.962	30.098
P07954-2;P07954	Fumarate hydratase, mitochondrial	FH	AIEMLGGELGSK	Oxidation (M)	1088	13.1539	13.0681	12.9418	13.0725	12.9361	13.0577	13.7048	13.0297	13.9493	13.0546	13.0221	13.5613	0	0	0	0	92.781	38.576
P48637;B7Z514;P48637-2	Glutathione synthetase	GSS	AIENELLAR	Unmodified	1089	8.79792	8.63156	8.87033	8.92642	8.31791	8.99144	8.67521	8.37582	8.73129	8.7666	8.74526	8.59411	0	0	0	0	101.66	26.475
Q08211	ATP-dependent RNA helicase A	DHX9	AIEPPPLDAVIEAEHTLR	Unmodified	1090	12.6832	12.4496	12.4214	12.1415	12.927	12.0243	12.8363	12.5564	12.9013	12.518	12.3642	12.7646	0	0	0	0	183.73	134.66
H7C1E4;P61966	AP-1 complex subunit sigma-1A	AP1S1	AIEQADLLQEEDESPR	Unmodified	1091	11.3182	11.4086	11.2472	10.9522	10.7269	10.6967	10.6232	10.6795	10.7041	11.3247	10.7919	10.6689	0	0	0	0	152.13	96.938
C9K025;P18077;F8WBS5;F8WB72	60S ribosomal protein L35a	RPL35A	AIFAGYK	Unmodified	1093	14.012	14.0285	13.7107	14.3681	14.5966	14.5406	14.7011	15.345	14.5182	13.917	14.5018	14.8548	0	0	0	0	121.68	75.555
Q9H967	WD repeat-containing protein 76	WDR76	AIFEEVYR	Unmodified	1095	9.59261	9.35713	9.48374	9.95214	10.447	9.97165	9.72367	9.60651	9.26113	9.47783	10.1236	9.53043	0	0	0	0	82.426	52.259
Q9BR76;F5H390;E7EW44	Coronin-1B;Coronin	CORO1B	AIFLADGK	Unmodified	1096	13.1923	13.0604	13.0307	13.0875	13.0447	13.3055	13.4606	13.1754	13.49	13.0945	13.1459	13.3753	0	0	0	0	113.26	50.792
Q9ULV4;Q9ULV4-2;Q9ULV4-3;B4E3S0	Coronin-1C;Coronin	CORO1C	AIFLADGNVFTTGFSR	Unmodified	1097	11.1651	10.9229	10.7719	11.674	11.9669	11.9238	12.6347	12.3217	12.5351	10.9533	11.8549	12.4972	0	0	0	0	184.87	130.78
H3BSM5;P60520;H3BQ50	Gamma-aminobutyric acid receptor-associated protein-like 2	GABARAPL2	AIFLFVDK	Unmodified	1098	9.67673	9.72604	10.1728	11.7645	11.4853	11.3918	9.41793	9.51807	9.87144	9.85851	11.5472	9.60248	0	0	0	0	111.95	78.685
P09543-2;P09543;B4DFN6	2',3'-cyclic-nucleotide 3'-phosphodiesterase	CNP	AIFTGYYGK	Unmodified	1099	13.5783	13.4231	13.4167	12.8927	12.9966	12.8757	14.0714	13.4795	14.1567	13.4727	12.9217	13.9025	0	0	0	0	111.61	73.304
P07339;H7C469;H7C1V0	Cathepsin D;Cathepsin D light chain;Cathepsin D heavy chain	CTSD	AIGAVPLIQGEYMIPCEK	Oxidation (M)	1101	14.6238	14.9947	14.7976	13.3273	12.8696	12.7844	13.9179	13.3733	14.1666	14.8054	12.9938	13.8193	0	0	0	0	133.96	85.395
P07339;H7C469;H7C1V0	Cathepsin D;Cathepsin D light chain;Cathepsin D heavy chain	CTSD	AIGAVPLIQGEYMIPCEK	Unmodified	1102	11.6536	12.07	11.9637	10.443	9.79881	10.3123	10.7887	9.76094	10.9112	11.8958	10.1847	10.4869	0	0	0	0	139.29	99.015
P26358-2;P26358;F5GX68;P26358-3	DNA (cytosine-5)-methyltransferase 1	DNMT1	AIGLEIK	Unmodified	1105	9.8405	9.86226	9.71645	10.386	10.8433	10.706	10.4868	10.1862	10.1387	9.8064	10.6451	10.2706	0	0	0	0	113.7	29.943
P46821;D6RA32;D6RGJ3;D6RCL2	Microtubule-associated protein 1B;MAP1B heavy chain;MAP1 light chain LC1	MAP1B	AIGNIELGIR	Unmodified	1106	8.56636	8.45712	8.76169	8.92779	8.42613	8.42182	9.39763	9.54427	9.27148	8.59506	8.59191	9.40446	0	0	0	0	83.081	31.554
P28066;P28066-2	Proteasome subunit alpha type-5	PSMA5	AIGSASEGAQSSLQEVYHK	Unmodified	1108	11.7399	11.6815	11.7281	11.4376	11.2582	11.4933	10.7016	10.7487	11.2223	11.7165	11.3963	10.8909	0	0	0	0	226.08	151.93
P55072	Transitional endoplasmic reticulum ATPase	VCP	AIGVKPPR	Unmodified	1109	13.823	13.8745	13.6722	14.235	13.9681	14.2542	14.0628	14.4795	14.5084	13.7899	14.1525	14.3502	0	0	0	1	111.65	72.395
Q01813;P17858	ATP-dependent 6-phosphofructokinase, platelet type;ATP-dependent 6-phosphofructokinase, liver type	PFKP;PFKL	AIGVLTSGGDAQGMNAAVR	Oxidation (M)	1110	11.4667	10.982	10.9037	11.5392	11.6101	11.4667	10.9179	11.3458	11.415	11.1175	11.5387	11.2262	0	0	0	0	127.49	87.646
F5GZJ1;Q15021	Condensin complex subunit 1	NCAPD2	AIIDEFEQK	Unmodified	1111	11.4164	11.8527	11.4015	11.8731	12.3635	12.6948	14.5917	14.3047	14.2568	11.5569	12.3105	14.3844	0	0	0	0	106.42	29.744
E7EUU4;Q04637-3;Q04637;Q04637-8;Q04637-9;E9PGM1;Q04637-4;Q04637-6;Q04637-7;E7EX73;Q04637-5	Eukaryotic translation initiation factor 4 gamma 1	EIF4G1	AIIEEYLHLNDMK	Oxidation (M)	1112	11.4132	11.1469	11.4357	12.1405	12.3801	12.3685	12.0403	11.77	12.2187	11.3319	12.2964	12.0097	0	0	0	0	143.55	94.191
Q12765;Q12765-2;B4DIV7;Q12765-3	Secernin-1	SCRN1	AIIESDQEQGRK	Unmodified	1113	9.92542	9.55053	9.79013	9.55514	9.45409	9.19359	8.85434	8.37582	9.15637	9.75536	9.40094	8.79551	0	0	0	1	101.71	59.287
P62081;B5MCP9	40S ribosomal protein S7	RPS7	AIIIFVPVPQLK	Unmodified	1114	10.6671	10.659	10.7497	11.0314	11.4356	10.84	12.0562	12.1431	11.7911	10.692	11.1023	11.9968	0	0	0	0	89.047	51.434
P26358-2;P26358;F5GX68;P26358-3;K7ENW7	DNA (cytosine-5)-methyltransferase 1	DNMT1	AIILAAAPGEK	Unmodified	1115	14.0523	14.2162	14.1164	14.0376	15.602	14.3138	14.612	12.704	14.147	14.1283	14.6512	13.821	0	0	0	0	147.62	80.588
Q12873-2;Q12873;Q12873-3	Chromodomain-helicase-DNA-binding protein 3	CHD3	AIIRENEFSFEDNAIK	Unmodified	1116	10.6195	10.6501	10.4086	9.14192	9.90696	9.22375	10.5665	10.2976	10.4495	10.5594	9.42421	10.4379	0	0	0	1	170.42	112.1
F5GWX5;Q14839;Q14839-2	Chromodomain-helicase-DNA-binding protein 4	CHD4	AIIRENEFSFEDNAIR	Unmodified	1117	10.4009	10.5906	10.394	9.29265	9.99283	9.27543	10.8395	11.2277	10.8427	10.4618	9.5203	10.97	0	0	0	1	161.49	102.34
F5GWX5;Q14839;Q14839-2	Chromodomain-helicase-DNA-binding protein 4	CHD4	AIIRENEFSFEDNAIRGGK	Unmodified	1118	11.7768	11.9839	11.5537	10.3553	11.4495	11.0834	12.273	11.7562	11.967	11.7714	10.9627	11.9987	0	0	0	2	142.95	104.81
Q13415	Origin recognition complex subunit 1	ORC1	AILAEFRR	Unmodified	1119	9.67541	9.64587	9.51918	7.71795	9.27868	8.62015	10.4356	10.2066	10.3164	9.61349	8.53893	10.3195	0	0	0	1	107.01	71.712
E9PD90;Q8WWK9-5;Q8WWK9	Cytoskeleton-associated protein 2	CKAP2	AILAGAQPIEEMR	Oxidation (M)	1120	7.90684	7.9209	7.39821	7.71795	8.22605	7.62658	10.4753	10.1796	10.0873	7.74198	7.85686	10.2474	0	0	0	0	126.32	83.476
P09038;P09038-3;P09038-1;P09038-2	Fibroblast growth factor 2	FGF2	AILFLPMSAK	Oxidation (M)	1122	13.6971	13.736	13.857	14.371	14.73	14.2369	14.3173	14.6968	14.024	13.7634	14.446	14.346	0	0	0	0	105.98	68.035
P09038;P09038-3;P09038-1;P09038-2	Fibroblast growth factor 2	FGF2	AILFLPMSAK	Unmodified	1123	10.4722	10.4966	10.6236	11.1694	11.1877	10.5872	11.0294	10.4995	10.7159	10.5308	10.9814	10.7483	0	0	0	0	135.86	81.701
Q9UQE7	Structural maintenance of chromosomes protein 3	SMC3	AILNGIDSINK	Unmodified	1125	12.2481	12.5471	11.8913	10.8834	12.034	11.3771	11.2292	11.3571	11.3175	12.2289	11.4315	11.3013	0	0	0	0	96.604	35.806
K7EQA8;Q86X55-2;Q86X55-1;Q86X55	Histone-arginine methyltransferase CARM1	CARM1	AILQNHTDFK	Unmodified	1127	12.2842	12.2953	12.0087	11.8667	11.855	11.9957	11.3807	11.0998	11.5231	12.1961	11.9058	11.3345	0	0	0	0	70.399	35.22
Q9HC16	DNA dC->dU-editing enzyme APOBEC-3G	APOBEC3G	AILQNQEN	Unmodified	1128	13.3842	13.2123	13.0826	13.0291	13.1726	13.0238	13.1749	13.014	13.0868	13.2263	13.0752	13.0919	0	0	0	0	116.37	68.503
A0AVT1-2;A0AVT1	Ubiquitin-like modifier-activating enzyme 6	UBA6	AILSNEATK	Unmodified	1130	8.06576	8.69056	8.14747	9.98406	8.48173	9.611	8.73341	11.0641	9.21029	8.30126	9.35893	9.66927	0	0	0	0	119.53	63.998
Q4W448;E9PFX5;E9PFV2;P37231-2;P37231	Peroxisome proliferator-activated receptor gamma	PPARG	AILTGKTTDK	2 Phospho (STY);2 Trimethyl (K)	1131	10.6785	10.0635	10.5896	10.4883	9.83972	9.86478	10.427	11.7796	9.24289	10.4439	10.0643	10.4832	2	0	2	1	73.435	12.274
Q13509;G3V5W4;G3V2R8;G3V3R4;G3V2N6;Q5JP53;P07437;E9PBJ4;Q13885;Q9BVA1	Tubulin beta-3 chain;Tubulin beta chain;Tubulin beta-2A chain;Tubulin beta-2B chain	TUBB3;TUBB;TUBB2A;TUBB2B	AILVDLEPGTMDSVR	Oxidation (M)	1132	14.6718	14.5331	14.5025	14.2532	14.2825	14.3159	13.0948	13.2504	13.2487	14.5691	14.2839	13.198	0	0	0	0	136.83	71.594
B4DZG7;F8VYN9;B4DWW1;P40616	ADP-ribosylation factor-like protein 1	ARL1	AILVVFANK	Unmodified	1133	12.5848	12.4574	12.5389	12.1042	12.1442	11.8048	11.3901	11.4091	11.6847	12.527	12.0177	11.4947	0	0	0	0	141.39	93.54
O75955;A2AB12;A2AB09;A2AB10;A2AB13;A2AB11	Flotillin-1	FLOT1	AIMAHMTVEEIYK	2 Oxidation (M)	1134	11.5156	11.3575	11.1965	11.212	11.4033	11.1266	12.0647	12.1457	12.291	11.3565	11.2473	12.1672	0	0	0	0	78.548	48.216
G3XAM7;P35221;P35221-2;F8W845;P35221-3	Catenin alpha-1	CTNNA1	AIMAQLPQEQK	Oxidation (M)	1135	12.088	11.7868	11.855	12.8545	12.6326	12.9475	13.0906	12.9739	13.2174	11.9099	12.8115	13.094	0	0	0	0	113.44	53.278
H0YCK3;E7ENU4;P55265-5;P55265-3;P55265-2;P55265;P55265-4	Double-stranded RNA-specific adenosine deaminase	ADAR	AIMEMPSFYSHGLPR	2 Oxidation (M)	1136	11.2432	11.0067	11.011	11.0725	11.386	11.386	11.0836	11.17	10.8612	11.087	11.2815	11.0382	0	0	0	0	134.04	88.928
A6NN80;P08133;P08133-2;E5RK69;E7EMC6	Annexin A6;Annexin	ANXA6	AINEAYK	Unmodified	1137	11.0069	10.9575	11.1733	10.4417	10.4659	10.2514	10.122	9.90135	10.5696	11.0459	10.3863	10.1976	0	0	0	0	105.14	51.784
B4DXZ6;P51114;P51114-3;H7C4S4	Fragile X mental retardation syndrome-related protein 1	FXR1	AINGPTSASGDDISK	Unmodified	1138	12.1819	11.9056	12.8072	12.984	12.4673	12.7114	12.1247	12.1454	11.7819	12.2982	12.7209	12.0174	0	0	0	0	193.3	123.65
Q07960	Rho GTPase-activating protein 1	ARHGAP1	AINPINTFTK	Unmodified	1139	13.4765	13.4183	13.2778	13.3972	13.175	13.1173	13.2957	12.9449	13.882	13.3909	13.2299	13.3742	0	0	0	0	126.71	68.924
G3V5Z7;P60900;G3V295;B4DXJ9;G3V3I1;G3V3U4	Proteasome subunit alpha type;Proteasome subunit alpha type-6	PSMA6	AINQGGLTSVAVR	Unmodified	1140	10.3757	10.3041	10.4189	10.7795	10.6631	11.0013	9.82414	10.1394	10.1078	10.3662	10.8146	10.0238	0	0	0	0	143.25	65.326
F2Z2A7;J3KPL2;Q8NB78-2;Q8NB78;H0Y6H0;Q8NB78-4	Lysine-specific histone demethylase 1B	KDM1B	AINSLGAGIIEK	Unmodified	1141	11.4934	11.4331	11.3418	10.5186	11.2325	10.8949	11.8932	11.6794	11.7502	11.4228	10.882	11.7743	0	0	0	0	89.747	36.667
Q14157;Q14157-5;Q14157-3;F8W726;Q14157-4;Q14157-1;Q5VU79;Q5VU78;Q5VU77;Q5VU81;Q5VU80	Ubiquitin-associated protein 2-like	UBAP2L	AINVLLEGNPDTHSWEMVGK	Oxidation (M)	1142	11.0375	10.7888	11.6008	12.1599	11.6812	12.0321	9.91678	10.0403	9.6528	11.1424	11.9577	9.86997	0	0	0	0	180.76	126.52
P49736;C9J013;C9JZ21;F8WDM3;H7C4N9	DNA replication licensing factor MCM2	MCM2	AIPELDAYEAEGLALDDEDVEELTASQR	Unmodified	1144	8.38139	8.38448	8.64816	7.71795	7.15704	7.62658	7.86685	8.37582	7.84246	8.47134	7.50052	8.02838	0	0	0	0	149.07	107.46
O60869-2;O60869	Endothelial differentiation-related factor 1	EDF1	AIPNNQVLGK	Unmodified	1145	14.0194	14.0878	14.3543	14.6092	14.5345	14.5746	14.344	14.3909	13.7891	14.1538	14.5727	14.1747	0	0	0	0	153.05	94.612
Q02878	60S ribosomal protein L6	RPL6	AIPQLQGYLR	Unmodified	1146	12.5557	12.4619	12.2175	12.9874	13.5195	13.3105	14.0004	14.6224	13.9202	12.4117	13.2725	14.181	0	0	0	0	166.07	83.315
P20810-6;P20810-7;P20810;E7ES10;P20810-2;E9PSG1;E7EN75;H0Y944;D6RGF7;D6RBZ8	Calpastatin	CAST	AIPVSQQMEGPHLPNK	Oxidation (M)	1147	13.4474	13.4642	13.7539	13.7418	13.1307	13.506	12.5037	12.9113	12.5263	13.5552	13.4595	12.6471	0	0	0	0	75.911	46.274
B4DK80;Q13472-2;Q13472;K7EMT6	DNA topoisomerase 3-alpha	TOP3A	AIQAFVPEIFHR	Unmodified	1149	8.55878	8.73564	8.38883	7.71795	8.12119	8.66348	8.95059	8.37582	8.75307	8.56108	8.16754	8.69316	0	0	0	0	70.089	36.345
Q92520	Protein FAM3C	FAM3C	AIQDGTIVLMGTYDDGATK	Unmodified	1150	9.9655	9.76259	9.82761	9.51229	9.23056	9.46318	9.71627	9.95683	10.1097	9.8519	9.40201	9.9276	0	0	0	0	103.45	57.201
Q15326-6;Q15326-3;Q15326;E7ENI9;Q15326-4;Q15326-2;B0QZE2;Q15326-5;E7EV75;E9PE09	Zinc finger MYND domain-containing protein 11	ZMYND11	AIQHLWAAIEIIR	Unmodified	1152	11.0074	10.802	10.8556	10.3522	11.044	10.1834	11.8464	11.4751	11.3977	10.8883	10.5265	11.5731	0	0	0	0	103.97	50.738
O43242;B4DT72	26S proteasome non-ATPase regulatory subunit 3	PSMD3	AIQLEYSEAR	Unmodified	1153	9.99788	10.1383	10.3235	9.63305	9.65541	9.84039	9.65967	8.37582	9.59261	10.1533	9.70961	9.20937	0	0	0	0	111.5	61.024
D6RAX7;Q9BT78-2;Q9BT78;D6RFN0	COP9 signalosome complex subunit 4	COPS4	AIQLSGAEQLEALK	Unmodified	1154	12.4437	12.2605	12.2903	12.2476	12.1228	12.0294	11.4697	11.0714	11.8464	12.3315	12.1333	11.4625	0	0	0	0	158.31	106.14
J3KPS0;Q9NXW2;Q9NXW2-2	DnaJ homolog subfamily B member 12	DNAJB12	AIQSNQPDR	Unmodified	1155	8.3668	8.91651	9.25054	9.44072	9.13151	9.49381	9.86263	9.8795	9.63163	8.84461	9.35535	9.79125	0	0	0	0	102.53	37.755
O43242;B4DT72	26S proteasome non-ATPase regulatory subunit 3	PSMD3	AIRDGVIEASINHEK	Unmodified	1156	11.8168	12.193	11.8821	14.5442	13.0426	13.9942	12.6088	14.3769	12.771	11.964	13.8603	13.2522	0	0	0	1	113.43	51.094
P19338;H7BY16	Nucleolin	NCL	AIRLELQGPR	Unmodified	1158	13.6785	13.6592	13.679	15.0942	14.6428	15.3598	12.5836	13.0857	12.4463	13.6722	15.0323	12.7052	0	0	0	1	175.93	98.011
P78527;E7EUY0;P78527-2	DNA-dependent protein kinase catalytic subunit	PRKDC	AIRPQIDLK	Unmodified	1159	10.4828	10.5545	9.77919	9.62249	10.6258	10.0867	11.1561	11.1557	11.3622	10.2721	10.1117	11.2247	0	0	0	1	91.265	29.158
G3V5I6;G3V256;H0YJA2;Q6PJT7-4;Q6PJT7-3;Q6PJT7-5;Q6PJT7-9;Q6PJT7-2;Q6PJT7;H0YJ87	Zinc finger CCCH domain-containing protein 14	ZC3H14	AISEAQESVTK	Unmodified	1160	7.36278	7.8565	8.28841	8.73156	8.15587	8.5975	7.86685	8.37582	7.84246	7.8359	8.49497	8.02838	0	0	0	0	147.33	100.6
P41091;H7BZU1;Q2VIR3;F8W810;Q2VIR3-2	Eukaryotic translation initiation factor 2 subunit 3;Putative eukaryotic translation initiation factor 2 subunit 3-like protein	EIF2S3;EIF2S3L	AISGVHTVR	Unmodified	1161	8.9665	8.95495	9.06947	9.3584	9.18467	9.38434	10.892	10.424	10.5684	8.99697	9.30914	10.6281	0	0	0	0	134.26	80.055
E5RI87;J3KN31;Q86XS8	E3 ubiquitin-protein ligase RNF130	RNF130	AISKLTTRTVKK	3 Phospho (STY);2 Trimethyl (K)	1162	10.653	10.5318	10.6191	10.5159	10.3621	10.2231	9.59056	9.78684	9.37931	10.6013	10.367	9.58557	3	0	2	3	56.514	11.95
O75367;O75367-3;B4DJC3;O75367-2	Core histone macro-H2A.1;Histone H2A	H2AFY	AISSYFVSTMSSSIK	Oxidation (M)	1163	16.9969	16.9402	16.7893	16.0435	16.2801	16.0319	16.1989	16.2461	16.1462	16.9088	16.1185	16.1971	0	0	0	0	179.14	118.84
O75367;O75367-3;B4DJC3;O75367-2	Core histone macro-H2A.1;Histone H2A	H2AFY	AISSYFVSTMSSSIK	Unmodified	1164	14.8442	14.4721	14.7278	13.6264	14.0901	13.4661	14.0996	13.1709	13.8039	14.6814	13.7275	13.6914	0	0	0	0	244.57	146.97
Q5KU26	Collectin-12	COLEC12	AISTNSELSTFR	Unmodified	1165	9.62322	9.91044	9.92366	8.19171	8.60872	9.04243	8.68477	8.37582	8.77824	9.81911	8.61428	8.61294	0	0	0	0	166.45	100.15
G3V2F7;Q13404;Q13404-7;Q13404-2;Q13404-1;Q13404-8;Q13404-6	Ubiquitin-conjugating enzyme E2 variant 1	UBE2V1	AISVLAK	Unmodified	1166	13.8868	14.1227	14.0262	13.459	13.3062	13.3772	12.0907	12.0452	12.54	14.0119	13.3808	12.2253	0	0	0	0	117.16	54.012
R4GN55;Q7Z739	YTH domain-containing family protein 3	YTHDF3	AITDGQAGFGNDTLSK	Unmodified	1167	11.2316	11.1449	11.2041	11.5039	11.5253	11.5134	11.1675	11.1448	11.0454	11.1935	11.5142	11.1193	0	0	0	0	98.552	46.161
Q96N64	PWWP domain-containing protein 2A	PWWP2A	AITEAAK	Unmodified	1168	11.5118	11.9904	11.5536	11.2897	11.8495	11.4969	12.1955	12.2643	11.7786	11.6853	11.5453	12.0795	0	0	0	0	97.798	38.817
C9JXB8;C9JNW5;P83731	60S ribosomal protein L24	RPL24	AITGASLADIMAK	Oxidation (M)	1169	14.4833	14.3894	14.3858	15.1931	15.4409	15.3285	15.5516	16.1715	15.3416	14.4195	15.3208	15.6882	0	0	0	0	130.1	81.304
C9JXB8;C9JNW5;P83731	60S ribosomal protein L24	RPL24	AITGASLADIMAK	Unmodified	1170	13.7874	13.7463	13.7143	14.4617	14.6682	14.5004	14.6055	15.0136	14.5006	13.7493	14.5434	14.7066	0	0	0	0	196.11	125.17
G3V0E8;Q15366-4;Q15366-6;Q15366-3;H3BRU6;F8VZX2;B4DXP5;Q15366-5;Q15366;Q15366-2;B4DLC0;F8VXH9;F8VRH0	Poly(rC)-binding protein 2	PCBP2	AITIAGIPQSIIECVK	Unmodified	1172	13.2758	13.0136	13.0867	13.0206	13.1478	13.0667	12.5353	11.9602	12.5851	13.1254	13.0784	12.3602	0	0	0	0	213.83	154.68
Q15365	Poly(rC)-binding protein 1	PCBP1	AITIAGVPQSVTECVK	Unmodified	1173	13.4312	13.1202	13.1461	12.9265	13.03	13.0124	12.2825	12.1048	12.4275	13.2325	12.9896	12.2716	0	0	0	0	140.77	86.284
Q16555;Q16555-2	Dihydropyrimidinase-related protein 2	DPYSL2	AITIANQTNCPLYITK	Unmodified	1174	9.46767	9.3184	9.20154	8.58994	9.3736	9.33662	8.24188	8.37582	8.28492	9.3292	9.10005	8.30087	0	0	0	0	101.04	59.007
Q14195;Q14195-2	Dihydropyrimidinase-related protein 3	DPYSL3	AITIASQTNCPLYVTK	Unmodified	1175	13.6147	13.3982	13.3986	13.1667	13.159	13.3898	12.6724	12.7378	12.8543	13.4705	13.2385	12.7548	0	0	0	0	191.35	125.46
P33778	Histone H2B type 1-B	HIST1H2BB	AITKAQKK	Acetyl (K)	1176	8.92401	8.84322	9.06097	9.3962	9.30572	9.14303	8.742	8.99402	8.56488	8.94273	9.28165	8.76697	0	1	0	2	111.61	44.437
Q02952-3;Q02952-2;Q02952	A-kinase anchor protein 12	AKAP12	AITPQAQEELQK	Unmodified	1177	10.7508	11.1686	11.3825	15.2225	14.6348	14.8415	11.9988	12.3864	11.9459	11.1006	14.8996	12.1104	0	0	0	0	151.55	96.763
Q86WZ0	HEAT repeat-containing protein 4	HEATR4	AITTCATAALER	Phospho (STY)	1178	11.5983	11.2147	12.1029	13.7436	12.8502	13.4621	8.96367	10.2263	8.64083	11.6386	13.352	9.27692	1	0	0	0	80.102	15.282
Q9NYU2-2;Q9NYU2;F8WCI2;F8WCE6	UDP-glucose:glycoprotein glucosyltransferase 1	UGGT1	AITTSLTTK	Unmodified	1179	11.4532	11.2767	11.2316	11.3875	11.1538	11.4858	12.0232	11.2391	12.3733	11.3205	11.3424	11.8785	0	0	0	0	132.88	74.629
O14818;O14818-4;Q8TAA3-2;Q8TAA3-5;Q8TAA3;F5GY34	Proteasome subunit alpha type-7;Proteasome subunit alpha type-7-like	PSMA7;PSMA8	AITVFSPDGHLFQVEYAQEAVK	Unmodified	1180	9.04882	8.42635	9.20804	8.74238	9.43313	8.5617	8.55652	8.37582	8.99133	8.8944	8.9124	8.64122	0	0	0	0	162.09	119.56
Q07954	Prolow-density lipoprotein receptor-related protein 1;Low-density lipoprotein receptor-related protein 1 85 kDa subunit;Low-density lipoprotein receptor-related protein 1 515 kDa subunit;Low-density lipoprotein receptor-related protein 1 intracellular domain	LRP1	AITVHPEK	Unmodified	1181	13.3839	13.555	13.4607	12.9428	12.9432	12.8882	13.3225	12.7188	13.3737	13.4666	12.9247	13.1383	0	0	0	0	70.816	38.346
P35251-2;P35251;H0Y8U4	Replication factor C subunit 1	RFC1	AIVAESLNNTSIK	Unmodified	1182	8.19229	8.84696	8.6825	8.53781	7.9959	7.62658	9.58469	9.65708	9.27509	8.57392	8.05343	9.50562	0	0	0	0	103.14	44.505
Q13642-1;Q13642-5;Q13642-4;Q5JXI8;Q13642;Q5JXH8;Q5JXH7;Q5JXI3;Q5JXI2;Q13642-3;Q5JXH9;Q5JXI0	Four and a half LIM domains protein 1	FHL1	AIVAGDQNVEYK	Unmodified	1183	13.2345	13.2055	13.3924	12.6735	12.948	12.8575	11.7881	11.8468	11.5073	13.2775	12.8264	11.7141	0	0	0	0	134.61	82.368
C9J9K3;A6NE09;P08865	40S ribosomal protein SA	RPSA;RPSAP58	AIVAIENPADVSVISSR	Unmodified	1184	12.2714	12.0626	12.2379	12.3668	12.2242	12.2034	12.3597	12.2935	12.4359	12.1906	12.2648	12.3631	0	0	0	0	195.6	131.64
F8VQ10;Q13838;Q13838-2;Q5STU3;F6WLT2;F6UN21;F6TRA5;F6S4E6;K7EN69;F6QYI9;F6R6M7;K7ENP6;F6QWI5;K7EL56;K7EIL8;F6U6E2;F6S2B7;F6SXL5;E7EMX2;K7EN25;O00148;O00148-2;B1Q2N1;K7EPJ3	Spliceosome RNA helicase DDX39B;ATP-dependent RNA helicase DDX39A	DDX39B;DDX39A	AIVDCGFEHPSEVQHECIPQAILGMDVLCQAK	Unmodified	1185	9.13186	8.01691	9.47549	8.75776	8.65374	8.50448	8.30767	8.37582	8.66988	8.87475	8.63866	8.45112	0	0	0	0	55.26	28.494
P21333-2;P21333;Q5HY54;F8WE98;O75369-2;O75369-9;O75369;O75369-8;O75369-6;O75369-3;O75369-5;O75369-4;Q14315-2;Q14315	Filamin-A;Filamin-B;Filamin-C	FLNA;FLNB;FLNC	AIVDGNLK	Unmodified	1186	13.7387	12.6979	13.7358	13.2895	13.7049	13.8366	14.7915	13.5635	14.7363	13.3908	13.6103	14.3638	0	0	0	0	89.142	45.373
O00468-6;O00468-3;O00468-7;O00468-5;O00468;O00468-2;O00468-4	Agrin;Agrin N-terminal 110 kDa subunit;Agrin C-terminal 110 kDa subunit;Agrin C-terminal 90 kDa fragment;Agrin C-terminal 22 kDa fragment	AGRN	AIVDVHFDPTTAFR	Unmodified	1187	12.1853	12.992	12.6745	10.9914	10.4877	9.72213	11.0838	11.3915	11.0726	12.6172	10.4004	11.1826	0	0	0	0	89.231	47.989
O00468-6;O00468-3;O00468-7;O00468-5;O00468;O00468-2;O00468-4	Agrin;Agrin N-terminal 110 kDa subunit;Agrin C-terminal 110 kDa subunit;Agrin C-terminal 90 kDa fragment;Agrin C-terminal 22 kDa fragment	AGRN	AIVDVHFDPTTAFRAPDVAR	Unmodified	1188	12.658	13.2872	12.9862	11.5552	10.7882	10.124	11.5594	11.3679	11.5429	12.9771	10.8225	11.4901	0	0	0	1	54.073	24.255
B7Z4B8;Q9BUJ2-3;Q9BUJ2-4;Q9BUJ2-2;Q9BUJ2;M0R3F1	Heterogeneous nuclear ribonucleoprotein U-like protein 1	HNRNPUL1	AIVICPTDEDLK	Unmodified	1189	11.6481	11.5242	11.3387	10.8858	11.7159	11.3392	11.1392	11.3679	10.6798	11.5037	11.3136	11.0623	0	0	0	0	140.14	33.474
B4DL80;G5EA36;P30260;P30260-2;I3L394	Cell division cycle protein 27 homolog	CDC27	AIVIDPK	Unmodified	1190	13.372	13.3909	13.1534	12.4074	13.2196	12.8568	13.2529	13.175	13.4503	13.3054	12.8279	13.2928	0	0	0	0	82.671	24.504
E9PHI4;A4D2Q0;O94901-6;O94901-8;O94901;O94901-9;O94901-5;H0Y6N5;H0Y742;H7C2K3;E7EP45	SUN domain-containing protein 1	SUN1;UNC84A	AIVNSALK	Unmodified	1191	10.8914	9.90939	9.95114	9.39507	10.6377	9.51332	9.41941	9.42336	9.13931	10.2506	9.84868	9.32736	0	0	0	0	101.9	21.731
O14776-2;O14776;G3V220	Transcription elongation regulator 1	TCERG1	AIVPLEAR	Unmodified	1192	11.597	11.7736	11.7116	11.6756	12.2269	11.9433	11.8858	12.3684	11.7471	11.6941	11.9486	12.0004	0	0	0	0	78.77	33.435
Q9Y2K7;Q9Y2K7-2;Q9Y2K7-5;Q9Y2K7-4	Lysine-specific demethylase 2A	KDM2A	AIVPQALSGIIK	Unmodified	1193	14.8636	14.7884	14.7829	14.0572	15.0072	14.4986	15.313	14.9245	15.1325	14.8116	14.521	15.1233	0	0	0	0	170.4	81.138
Q02241-2;H7BYN4;Q02241;B4E1K0	Kinesin-like protein KIF23;Kinesin-like protein	KIF23	AIVTEPK	Unmodified	1194	10.1936	10.6813	10.3879	10.7387	11.2269	11.4139	13.806	14.0812	13.8339	10.4209	11.1265	13.907	0	0	0	0	99.375	32.343
Q9NYU2-2;Q9NYU2	UDP-glucose:glycoprotein glucosyltransferase 1	UGGT1	AIWAALQTQTSNAAK	Unmodified	1195	11.4706	11.5055	11.3442	12.2654	12.1097	12.037	12.2637	11.6327	12.4927	11.4401	12.1373	12.1297	0	0	0	0	147.7	98.395
Q96P70	Importin-9	IPO9	AIWGYCDQLK	Unmodified	1196	9.91398	9.81421	9.70968	11.0113	9.76329	10.3841	9.44548	11.3142	9.31841	9.81262	10.3862	10.026	0	0	0	0	66.299	29.852
F5H1N1;Q9NVH1-3;Q9NVH1;Q9NVH1-2;Q9UMU8;B1AK20;Q5TH61	DnaJ homolog subfamily C member 11	DNAJC11	AIYDIYGK	Unmodified	1197	9.86943	9.74731	9.47025	9.60531	9.46484	10.1204	10.7605	9.91113	10.9788	9.69566	9.73019	10.5501	0	0	0	0	111.74	24.945
O00232-2;O00232	26S proteasome non-ATPase regulatory subunit 12	PSMD12	AIYDTPCIQAESEK	Unmodified	1198	9.81136	9.82551	10.0544	9.6612	9.79337	9.75402	9.57127	9.02805	9.8519	9.8971	9.7362	9.48374	0	0	0	0	119.45	79.292
Q15149	Plectin	PLEC	AIYEVLFR	Unmodified	1199	9.81797	9.24718	9.2243	9.48469	9.94567	9.38863	9.76895	10.2026	9.83688	9.42981	9.60633	9.93614	0	0	0	0	99.139	58.566
Q9Y6K1;F8WE91;Q9Y6K1-2	DNA (cytosine-5)-methyltransferase 3A	DNMT3A	AIYEVLQVASSR	Unmodified	1200	8.9053	8.14376	8.30804	7.71795	8.04325	7.62658	8.33029	8.37582	7.84246	8.45236	7.79593	8.18285	0	0	0	0	126.66	56.247
Q15018	BRISC complex subunit Abro1	FAM175B	AIYQVYNALQEK	Unmodified	1202	11.5658	11.5035	11.5224	10.8384	10.6382	10.9104	10.1698	10.3498	10.476	11.5306	10.7957	10.3318	0	0	0	0	116.24	69.86
O75477;B0QZ43	Erlin-1	ERLIN1	AKADAEYYAAHK	Unmodified	1203	12.0645	12.0583	11.5949	11.6666	11.524	11.8279	13.0615	12.4848	13.1273	11.9059	11.6728	12.8912	0	0	0	1	54.023	21.694
Q13442	28 kDa heat- and acid-stable phosphoprotein	PDAP1	AKDDATLSGK	Unmodified	1205	13.9123	13.8003	14.131	14.4267	14.4159	14.4954	12.9214	13.4334	12.4914	13.9478	14.446	12.9487	0	0	0	1	105.2	47.419
Q01082;Q01082-3;Q01082-2	Spectrin beta chain, non-erythrocytic 1	SPTBN1	AKDEQSAVSMLK	Acetyl (K);Oxidation (M);Phospho (STY);Trimethyl (K)	1206	9.76356	9.18896	9.43632	9.17232	8.98247	8.60756	9.01978	8.37582	9.3645	9.46294	8.92078	8.92003	1	1	1	1	61.235	17.631
P26641;B4DTG2	Elongation factor 1-gamma	EEF1G	AKDPFAHLPK	Unmodified	1207	15.126	15.0646	14.9403	15.2094	15.0211	15.262	15.1962	14.7797	15.1449	15.0436	15.1641	15.0403	0	0	0	1	91.313	43.445
Q00765;E2QRG8	Receptor expression-enhancing protein 5;Receptor expression-enhancing protein	REEP5	AKETADAITK	Unmodified	1212	8.34409	8.48207	8.53656	8.81775	8.64921	8.68115	9.61851	8.93581	9.42653	8.45424	8.71604	9.32695	0	0	0	1	161.93	78.061
Q09666	Neuroblast differentiation-associated protein AHNAK	AHNAK	AKGEVDVDVPK	Unmodified	1213	11.8505	11.4362	11.7107	12.0197	12.0457	12.2665	12.6343	12.4769	12.4283	11.6658	12.1106	12.5132	0	0	0	1	90.614	47.985
P31949	Protein S100-A11;Protein S100-A11, N-terminally processed	S100A11	AKISSPTETER	Acetyl (Protein N-term);2 Phospho (STY);Trimethyl (K)	1214	12.995	12.1091	12.1901	12.2369	12.1647	12.1819	12.9059	12.8525	12.202	12.4314	12.1945	12.6535	2	0	1	1	72.2	11.09
P16401	Histone H1.5	HIST1H1B	AKKPAAAGVK	Unmodified	1216	14.6154	14.822	14.6687	14.9903	14.8366	15.0328	15.2334	15.2729	14.4844	14.702	14.9532	14.9969	0	0	0	2	166.34	93.105
P16403	Histone H1.2	HIST1H1C	AKKPAAATVTKK	Unmodified	1219	8.43406	8.13746	8.1032	8.90583	8.266	8.21494	8.94244	8.37582	8.32252	8.2249	8.46226	8.54692	0	0	0	3	104.94	61.435
P16401	Histone H1.5	HIST1H1B	AKKPAGATPK	Unmodified	1220	10.2511	11.8048	11.4315	13.4004	12.1591	13.3397	11.5517	12.7671	10.7605	11.1625	12.9664	11.6931	0	0	0	2	144.17	59.861
Q15149;Q15149-7;Q15149-8;Q15149-9;Q15149-5;Q15149-6;Q15149-3;Q15149-2;H0YDN1;Q15149-4	Plectin	PLEC	AKLEQLFQDEVAK	Unmodified	1223	12.0002	11.3495	11.7779	12.2314	12.3734	12.7348	12.5669	12.0987	12.6086	11.7092	12.4465	12.4248	0	0	0	1	134.88	73.774
Q9GZQ4	Neuromedin-U receptor 2	NMUR2	AKLQSTRRRALR	Acetyl (K);Phospho (STY)	1224	10.7635	10.7377	10.8309	10.079	10.5533	9.71865	10.7294	10.3653	9.87378	10.7774	10.117	10.3228	1	1	0	4	84.31	26.425
A4D126-2;A4D126	Isoprenoid synthase domain-containing protein	ISPD	AKLVEGSPDLWKVTYK	Acetyl (K);3 Phospho (STY);2 Trimethyl (K)	1226	9.11631	9.58686	9.20242	10.3027	9.6109	9.72047	9.6188	11.0438	9.46819	9.30186	9.87802	10.0436	3	1	2	2	49.223	8.5984
P36957;Q86SW4;B7Z5W8	Dihydrolipoyllysine-residue succinyltransferase component of 2-oxoglutarate dehydrogenase complex, mitochondrial	DLST	AKPAEAPAAAAPK	Unmodified	1227	14.6809	14.9137	14.663	15.1276	15.039	14.7861	15.259	14.8923	15.3461	14.7525	14.9843	15.1658	0	0	0	1	117.7	69.299
E9PK47;P06737-2;P06737	Alpha-1,4 glucan phosphorylase;Glycogen phosphorylase, liver form	PYGL	AKPLTDQEK	Acetyl (Protein N-term);Phospho (STY)	1229	14.4535	15.5948	15.1784	15.3211	13.9805	14.7334	11.0938	12.3488	10.9223	15.0756	14.6783	11.455	1	0	0	1	46.844	8.6661
O43242;F5H8K4	26S proteasome non-ATPase regulatory subunit 3	PSMD3	AKPPPGGGEQEPPPPPAPQDVEMK	Unmodified	1230	8.74183	8.47936	9.17698	8.62613	8.71798	8.55674	8.2006	8.37582	8.2872	8.79939	8.63362	8.28787	0	0	0	1	69.779	28.811
O43242;F5H8K4	26S proteasome non-ATPase regulatory subunit 3	PSMD3	AKPPPGGGEQEPPPPPAPQDVEMK	Oxidation (M)	1231	12.4498	12.5411	12.4383	12.4884	12.3088	12.3324	11.7841	12.0295	11.8385	12.4764	12.3765	11.884	0	0	0	1	132.52	84.899
P00367;B4DGN5;B3KV55	Glutamate dehydrogenase 1, mitochondrial	GLUD1	AKPYEGSILEADCDILIPAASEK	Unmodified	1232	13.8744	13.8475	13.7403	13.4547	13.4881	13.6832	14.5633	13.9103	14.7341	13.8207	13.542	14.4026	0	0	0	1	187.86	139.49
Q6PD62	RNA polymerase-associated protein CTR9 homolog	CTR9	AKQEQEK	2 Trimethyl (K)	1233	10.3812	10.3133	10.3337	10.2227	9.98628	9.54999	10.1781	10.1635	10.3829	10.3427	9.91964	10.2415	0	0	2	1	60.972	8.0352
O14950	Myosin regulatory light chain 12B	MYL12B	AKTKTTKKR	2 Acetyl (K);2 Trimethyl (K)	1236	10.8858	10.7988	11.2557	12.5449	11.1601	12.2028	10.6335	11.5119	10.2843	10.9801	11.9693	10.8099	0	2	2	4	52.725	13.473
O14950	Myosin regulatory light chain 12B	MYL12B	AKTKTTKKR	3 Acetyl (K);Trimethyl (K)	1237	9.63751	10.5603	10.4816	13.0724	11.2056	12.9571	9.44126	10.9863	9.17241	10.2265	12.4117	9.86666	0	3	1	4	67.334	17.226
P27635;B8A6G2;A6QRI9	60S ribosomal protein L10	RPL10	AKVDEFPLCGHMVSDEYEQLSSEALEAAR	Oxidation (M)	1238	8.28787	8.29919	8.16531	9.1724	9.09714	9.12866	8.67489	9.39021	8.89837	8.25079	9.13273	8.98782	0	0	0	1	48.321	20.258
P07108;P07108-3;P07108-2;P07108-4;P07108-5	Acyl-CoA-binding protein	DBI	AKWDAWNELK	Unmodified	1240	13.7927	14.939	15.1098	15.9694	15.301	15.666	12.1095	12.8897	12.4457	14.6138	15.6455	12.4816	0	0	0	1	95.477	37.305
Q9NRX4	14 kDa phosphohistidine phosphatase	PHPT1	AKYPDYEVTWANDGY	Unmodified	1241	11.9074	12.5382	12.6768	12.6692	11.9879	12.0035	9.3832	10.0173	9.43002	12.3741	12.2202	9.61016	0	0	0	1	185.27	126.04
Q6PJG2;F6RU81	ELM2 and SANT domain-containing protein 1	ELMSAN1	ALAAADPHK	Unmodified	1242	11.3125	11.5531	11.2067	10.441	10.9433	10.8534	12.9929	13.1323	12.8989	11.3574	10.7459	13.0081	0	0	0	0	82.287	37.205
P16402;P10412;P16403;Q02539	Histone H1.3;Histone H1.4;Histone H1.2;Histone H1.1	HIST1H1D;HIST1H1E;HIST1H1C;HIST1H1A	ALAAAGYDVEK	Unmodified	1243	19.6333	19.4444	19.6595	19.107	19.265	18.8969	18.8372	18.8878	18.5446	19.5791	19.0896	18.7565	0	0	0	0	171.92	107.5
P16402;P10412;P16403;Q02539	Histone H1.3;Histone H1.4;Histone H1.2;Histone H1.1	HIST1H1D;HIST1H1E;HIST1H1C;HIST1H1A	ALAAAGYDVEKNNSR	Unmodified	1244	13.6378	13.5778	13.4959	13.1291	13.1914	12.9749	12.9352	13.0277	12.8579	13.5705	13.0984	12.9403	0	0	0	1	225.21	150.36
P39019;M0R2L9;M0QXK4;M0QYF7;M0R140	40S ribosomal protein S19	RPS19	ALAAFLK	Unmodified	1245	10.6234	10.4442	10.6971	11.3742	11.5077	11.5592	11.4014	11.6708	11.4743	10.5882	11.4804	11.5155	0	0	0	0	118.06	73.445
O15511;O15511-2	Actin-related protein 2/3 complex subunit 5	ARPC5	ALAAGGVGSIVR	Unmodified	1246	13.0704	12.6741	12.838	12.7245	12.4768	12.611	12.8142	12.3832	12.7953	12.8608	12.6041	12.6643	0	0	0	0	187.31	107.32
P16401	Histone H1.5	HIST1H1B	ALAAGGYDVEK	Unmodified	1247	18.859	18.9384	19.0835	18.6633	18.8844	18.5174	18.5836	18.6365	18.3143	18.9603	18.6884	18.5115	0	0	0	0	159.94	112.36
P16401	Histone H1.5	HIST1H1B	ALAAGGYDVEKNNSR	Unmodified	1248	13.5461	13.5317	13.535	13.3125	13.3469	13.1597	13.224	13.4997	13.1422	13.5376	13.273	13.2886	0	0	0	1	211.83	129.34
Q01650	Large neutral amino acids transporter small subunit 1	SLC7A5	ALAAPAAEEK	Unmodified	1249	9.6004	11.1952	10.4482	12.7871	12.4972	12.8737	13.6355	13.407	13.9888	10.4146	12.7193	13.6771	0	0	0	0	119.62	75.847
P33991	DNA replication licensing factor MCM4	MCM4	ALADDDFLTVTGK	Unmodified	1250	13.1223	13.1505	12.9361	13.3118	14.0182	13.6721	11.9532	11.9057	11.9225	13.0696	13.6674	11.9271	0	0	0	0	161.87	93.023
P11047	Laminin subunit gamma-1	LAMC1	ALAEEAAK	Unmodified	1252	10.2489	11.1794	10.7467	10.9047	11.0632	11.0083	11.1294	11.1908	11.6371	10.725	10.9921	11.3191	0	0	0	0	109.71	49.032
Q15149;Q15149-7;Q15149-8;Q15149-9;Q15149-5;Q15149-6;Q15149-3;Q15149-2;Q15149-4	Plectin	PLEC	ALAEEAK	Unmodified	1253	12.032	11.7995	11.7093	12.3256	12.7802	12.9758	12.6263	12.6091	12.7577	11.8469	12.6939	12.6644	0	0	0	0	97.798	8.2483
P48637;P48637-2	Glutathione synthetase	GSS	ALAEGVLLR	Unmodified	1254	10.5286	10.4197	10.365	10.4736	9.78568	10.2062	9.39123	9.95561	9.62626	10.4378	10.1552	9.6577	0	0	0	0	80.755	26.55
P23246;P23246-2	Splicing factor, proline- and glutamine-rich	SFPQ	ALAEIAK	Unmodified	1255	12.8382	12.4261	12.4573	12.4202	13.0251	12.8415	12.7994	12.9238	12.6134	12.5739	12.7623	12.7789	0	0	0	0	100.19	8.2818
P50990;B4DEM7;B4DQH4;H7C2U0	T-complex protein 1 subunit theta	CCT8	ALAENSGVK	Unmodified	1256	10.593	10.5222	10.3823	10.8077	10.8048	11.0355	10.2736	9.65833	10.6186	10.4992	10.8827	10.1835	0	0	0	0	94.409	36.163
Q7L4I2;Q7L4I2-2	Arginine/serine-rich coiled-coil protein 2	RSRC2	ALAETGIAVPSYYNPAAVNPMK	Oxidation (M)	1259	9.71883	9.27019	10.1613	10.3218	10.0879	9.90356	8.74841	9.26704	8.76068	9.71677	10.1044	8.92537	0	0	0	0	59.983	19.846
P37837;F2Z393	Transaldolase	TALDO1	ALAGCDFLTISPK	Unmodified	1260	14.3983	14.6802	14.5859	13.8356	13.2842	13.4387	11.8319	12.3248	12.3049	14.5548	13.5195	12.1539	0	0	0	0	166.62	113.13
Q5T123;Q9H299	SH3 domain-binding glutamic acid-rich-like protein 3	SH3BGRL3	ALAGNPK	Unmodified	1261	12.4047	13.8902	13.4105	15.8563	14.407	15.3727	10.4993	12.3947	11.7277	13.2351	15.212	11.5406	0	0	0	0	118.01	52.748
Q6PL18	ATPase family AAA domain-containing protein 2	ATAD2	ALAILSQPTPSLVVDHER	Unmodified	1262	11.2171	11.6917	10.8306	11.477	13.5033	12.4602	9.41976	9.35916	8.70296	11.2465	12.4802	9.16063	0	0	0	0	158.14	73.521
Q96T88;Q96T88-2	E3 ubiquitin-protein ligase UHRF1	UHRF1	ALALNCFAPINDQEGAEAK	Unmodified	1263	11.4167	11.7495	11.4513	12.6229	13.3824	13.0411	13.4808	13.6071	13.0499	11.5392	13.0155	13.3792	0	0	0	0	195.45	125.11
P55084;B4E2W0;F5GZQ3;B5MD38	Trifunctional enzyme subunit beta, mitochondrial;3-ketoacyl-CoA thiolase	HADHB	ALAMGYKPK	Unmodified	1264	12.8596	12.9549	12.6195	12.1123	11.9867	12.2823	13.1928	12.6835	13.242	12.8113	12.1271	13.0394	0	0	0	1	119.17	66.388
Q6PL18;Q6PL18-2;H7C475;Q9ULI0-2;Q9ULI0	ATPase family AAA domain-containing protein 2;ATPase family AAA domain-containing protein 2B	ATAD2;ATAD2B	ALANECSQGDK	Unmodified	1265	11.1899	11.4782	11.0884	11.5481	13.1966	12.3204	10.3755	10.1734	9.6811	11.2522	12.355	10.0767	0	0	0	0	96.756	45.228
P04075;J3KPS3;P04075-2;H3BR68	Fructose-bisphosphate aldolase A;Fructose-bisphosphate aldolase	ALDOA	ALANSLACQGK	Unmodified	1266	11.2512	12.0369	11.2051	12.675	11.8743	12.4063	12.0663	12.9684	12.9529	11.4977	12.3186	12.6625	0	0	0	0	140.24	81.811
P05386	60S acidic ribosomal protein P1	RPLP1	ALANVNIGSLICNVGAGGPAPAAGAAPAGGPAPSTAAAPAEEK	Unmodified	1267	9.01637	9.17526	9.22099	7.71795	8.51861	8.98079	9.39463	9.28284	9.59596	9.13754	8.40578	9.42448	0	0	0	0	125.5	67.803
P07237;H7BZ94;F5H8J2;I3L0S0;I3NI03;I3L3U6;I3L514	Protein disulfide-isomerase	P4HB	ALAPEYAK	Unmodified	1268	14.3992	14.4997	14.5021	14.7744	14.4226	14.779	15.1847	15.0938	15.3934	14.467	14.6586	15.2239	0	0	0	0	111.95	75.39
Q86UY0;Q8NBS9;Q8NBS9-2	Thioredoxin domain-containing protein 5	TXNDC5	ALAPTWEQLALGLEHSETVK	Unmodified	1270	10.0033	10.037	9.93028	10.0599	9.85185	10.2522	10.9181	10.0298	11.2615	9.99018	10.0546	10.7365	0	0	0	0	223.93	166.97
Q5SQP8;P56545;P56545-2;Q13363-2;Q13363;H0Y8W7;H0Y9M9;H0Y8U5	C-terminal-binding protein 2;C-terminal-binding protein 1	CTBP2;CTBP1	ALAQALK	Unmodified	1271	12.6244	12.6529	12.4523	12.1268	12.3785	12.3849	12.3835	12.2471	12.1593	12.5766	12.2967	12.2633	0	0	0	0	114.19	26.157
Q9HD20-2;Q9HD20	Manganese-transporting ATPase 13A1	ATP13A1	ALASCHSLMQLDDGTLVGDPLEK	Oxidation (M)	1272	10.7917	10.7195	10.8414	11.0424	10.9473	11.0254	11.9714	11.6375	12.1906	10.7842	11.005	11.9332	0	0	0	0	161.51	105.39
Q6DD88;F5H6I7;F5GWF8	Atlastin-3	ATL3	ALASILLQDHIR	Unmodified	1273	12.5275	12.2602	12.5068	11.8734	12.2193	11.7499	13.3479	11.3093	13.4047	12.4315	11.9475	12.6873	0	0	0	0	160.86	92.96
P00367;B4DGN5;P49448	Glutamate dehydrogenase 1, mitochondrial;Glutamate dehydrogenase 2, mitochondrial	GLUD1;GLUD2	ALASLMTYK	Unmodified	1274	9.97801	9.75675	9.74636	9.66621	9.65766	10.1801	10.5633	11.2421	10.597	9.82704	9.83465	10.8008	0	0	0	0	142.43	76.354
P00367;B4DGN5;P49448	Glutamate dehydrogenase 1, mitochondrial;Glutamate dehydrogenase 2, mitochondrial	GLUD1;GLUD2	ALASLMTYK	Oxidation (M)	1275	12.035	11.9976	11.7788	11.6499	11.6246	11.7025	12.7703	12.4302	12.8848	11.9371	11.659	12.6951	0	0	0	0	111.95	48.528
P18206-2;P18206;Q5JQ13	Vinculin	VCL	ALASQLQDSLK	Unmodified	1276	9.85932	9.54403	9.69417	10.7129	10.5156	10.8901	10.0091	9.77214	10.2833	9.69917	10.7062	10.0215	0	0	0	0	135.1	68.105
Q68EM7-2;Q68EM7;Q68EM7-6;Q68EM7-5	Rho GTPase-activating protein 17	ARHGAP17	ALAVLEK	Unmodified	1277	10.2612	10.6273	10.6593	10.0462	10.0244	10.2006	9.5619	9.55661	9.68232	10.5159	10.0904	9.60028	0	0	0	0	89.142	26.425
Q14008-2;Q14008;Q14008-3	Cytoskeleton-associated protein 5	CKAP5	ALAVMVDHLESEK	Oxidation (M)	1278	9.67653	9.62524	9.50564	9.78727	10.1565	9.97387	12.4115	12.1539	12.3641	9.60247	9.97255	12.3098	0	0	0	0	75.102	31.332
P11498;E9PS68	Pyruvate carboxylase, mitochondrial	PC	ALAVSDLNR	Unmodified	1279	10.0592	10.1113	9.7008	10.1588	9.90883	10.0403	10.561	9.68939	10.7114	9.95712	10.036	10.3206	0	0	0	0	82.287	38.636
E9PPI9;Q9NPD3	Exosome complex component RRP41	EXOSC4	ALAVVYGPHEIR	Unmodified	1280	9.57559	9.09165	9.85332	9.47298	9.15149	8.59321	8.64415	8.9583	9.0826	9.50685	9.07256	8.89502	0	0	0	0	105.46	46.762
J3QS03;Q9GZX9;Q9GZX9-2	Twisted gastrulation protein homolog 1	TWSG1	ALCASDVSK	Unmodified	1281	10.9359	11.5372	11.9408	11.9328	10.9368	11.3986	9.83682	9.96515	10.1738	11.4713	11.4227	9.99193	0	0	0	0	119.75	74.725
B4DKY1;P49589-2;P49589;P49589-3;A8MVQ3	Cysteine--tRNA ligase, cytoplasmic	CARS	ALCDNVDTR	Unmodified	1282	9.60306	9.59809	9.4584	9.80366	8.99434	10.0284	9.55696	9.9548	9.61308	9.55319	9.6088	9.70828	0	0	0	0	93.667	52.785
P12110;P12110-3;P12110-2	Collagen alpha-2(VI) chain	COL6A2	ALCDRDVTVTAIGIGDMFHEK	Unmodified	1283	8.27024	8.11925	7.82323	7.71795	8.41656	8.37686	8.68403	8.37582	8.53805	8.07091	8.17045	8.53264	0	0	0	1	48.51	14.078
K7EKE6;F5GZ27;Q8N8K8;P36776;K7EJE8	Lon protease homolog, mitochondrial	LONP1	ALCGLDESK	Unmodified	1284	8.78762	9.75699	8.91695	9.60362	8.82159	9.18521	9.53626	9.51059	9.44968	9.15385	9.20348	9.49884	0	0	0	0	119.75	22.112
Q9Y678	Coatomer subunit gamma-1	COPG1	ALCQITDSTMLQAIER	Oxidation (M)	1285	9.9053	9.4302	9.52195	9.5536	10.032	10.0947	9.79036	10.2494	10.0587	9.61915	9.89344	10.0328	0	0	0	0	144.15	82.742
A6NP52;O60831	PRA1 family protein 2	PRAF2	ALDDFVLGSAR	Unmodified	1287	10.7006	10.7041	10.6292	10.441	10.1963	9.83841	10.9979	11.1933	11.0164	10.678	10.1586	11.0692	0	0	0	0	137.4	68.611
H0YGR4;H0YG54;F5GYG5;Q9Y3B8-2;Q9Y3B8;H0YH58;F5GX07;H0YG83	Oligoribonuclease, mitochondrial	REXO2	ALDDISESIK	Unmodified	1288	12.318	12.3906	12.5132	12.2151	12.0022	12.2149	11.1595	11.0071	11.6812	12.4073	12.1441	11.2826	0	0	0	0	107.79	22.112
P49368;B4DUR8;P49368-2;Q5SZX6;E9PRC8;Q5SZX9;E9PQ35;Q5SZW8;E9PM09	T-complex protein 1 subunit gamma	CCT3	ALDDMISTLK	Oxidation (M)	1289	12.5406	12.6626	12.4957	13.0825	13.006	13.2714	12.5484	8.37582	12.8802	12.5663	13.1199	11.2681	0	0	0	0	123.62	63.688
P20700;E9PBF6	Lamin-B1	LMNB1	ALDDTARER	Unmodified	1290	13.8161	13.2024	12.7939	12.1529	13.3155	13.1696	12.09	11.9139	12.0073	13.2708	12.8793	12.0037	0	0	0	1	112.3	51.323
P35998;C9JLS9	26S protease regulatory subunit 7	PSMC2	ALDEGDIALLK	Unmodified	1291	13.666	13.5509	13.6353	13.8229	13.6123	13.8079	13.0018	12.9523	13.1993	13.6174	13.7477	13.0512	0	0	0	0	132.32	64.938
B7Z815;Q93009;H3BND8;F5H8E5	Ubiquitin carboxyl-terminal hydrolase 7;Ubiquitin carboxyl-terminal hydrolase	USP7	ALDELMDGDIIVFQK	Oxidation (M)	1293	12.5579	12.5918	12.2188	12.1623	12.7601	12.5266	11.6791	11.5035	11.7857	12.4561	12.483	11.6561	0	0	0	0	134.06	90.85
Q16643;Q16643-2;Q16643-3;F8W9Z3;D6R9Q9	Drebrin	DBN1	ALDEVTSSQPPPLPPPPPPAQETQEPSPILDSEETR	Unmodified	1294	10.3829	9.9731	10.4794	11.7971	11.2372	11.607	11.0511	10.5105	11.0791	10.2785	11.5471	10.8802	0	0	0	0	118.44	91.126
B7Z1R5;P38606	V-type proton ATPase catalytic subunit A	ATP6V1A	ALDEYYDK	Unmodified	1295	10.8593	10.7118	10.6255	10.0115	9.96683	10.1828	10.1845	9.93328	10.3729	10.7322	10.0537	10.1635	0	0	0	0	115.71	57.542
P01034	Cystatin-C	CST3	ALDFAVGEYNK	Unmodified	1296	11.3686	11.5456	11.7243	11.9781	11.2797	11.9272	12.7142	12.5349	13.0901	11.5462	11.7284	12.7797	0	0	0	0	108.31	62.107
O43707;P12814-2;P12814;P12814-3;P12814-4;H9KV75;G3V2N5;G3V2W4;G3V2X9;G3V5M4;G3V2E8	Alpha-actinin-4;Alpha-actinin-1	ACTN4;ACTN1	ALDFIASK	Unmodified	1297	14.0037	13.7661	13.8273	14.4961	14.4134	14.6697	14.8331	14.4573	14.9535	13.8657	14.5264	14.748	0	0	0	0	103.55	29.082
P23526	Adenosylhomocysteinase	AHCY	ALDIAENEMPGLMR	2 Oxidation (M)	1298	12.2632	12.3698	12.1094	11.8357	11.8225	12.1915	11.349	11.1062	11.6162	12.2475	11.9499	11.3571	0	0	0	0	130.15	83.776
O43242;B4DT72;H0YGV8	26S proteasome non-ATPase regulatory subunit 3	PSMD3	ALDLVAAK	Unmodified	1302	12.4692	12.1425	12.2558	11.8862	12.0245	11.8245	11.7603	11.2996	11.777	12.2892	11.9117	11.6123	0	0	0	0	111.95	34.889
G3XAI2;P07942;E7EPA6	Laminin subunit beta-1	LAMB1	ALDPAFK	Unmodified	1303	12.5216	12.5815	12.4682	11.9099	11.9799	11.7979	12.5309	12.1073	12.7922	12.5238	11.8959	12.4768	0	0	0	0	82.671	42.568
Q9UQE7	Structural maintenance of chromosomes protein 3	SMC3	ALDQFVNFSEQK	Unmodified	1304	13.7139	14.0362	13.2818	12.2669	13.5222	12.7954	12.5353	12.6257	12.6424	13.6773	12.8615	12.6011	0	0	0	0	185.3	87.847
Q49A26;Q49A26-5;Q49A26-2;Q49A26-3;K7EMM8;Q49A26-4	Putative oxidoreductase GLYR1	GLYR1	ALDQSDNDMSAVYR	Oxidation (M)	1305	13.9959	14.0887	13.8283	12.7987	13.2732	12.9602	13.621	13.5866	13.2752	13.9709	13.0107	13.4943	0	0	0	0	118.08	79.5
Q32MZ4;Q32MZ4-3;Q32MZ4-2	Leucine-rich repeat flightless-interacting protein 1	LRRFIP1	ALDSNSLENDDLSAPGREPGHFNPESR	Unmodified	1306	12.2735	12.6016	12.4845	12.4578	11.8178	11.8694	9.75824	10.1557	9.58338	12.4532	12.0483	9.83245	0	0	0	1	186.88	134.61
P11940-2;P11940;E7EQV3;E7ERJ7;H0YBN4;E5RGH3;E5RJB9;E5RH24;B1ANR1;B1ANR0;Q13310-2;Q13310;Q13310-3;H0YEQ8	Polyadenylate-binding protein 1;Polyadenylate-binding protein;Polyadenylate-binding protein 4	PABPC1;PABPC4	ALDTMNFDVIK	Unmodified	1307	10.528	10.2003	10.3539	10.5332	10.7434	10.7839	10.572	10.2625	10.5108	10.3607	10.6868	10.4484	0	0	0	0	136.38	79.829
P11940-2;P11940;E7EQV3;E7ERJ7;H0YBN4;E5RGH3;E5RJB9;E5RH24;B1ANR1;B1ANR0;Q13310-2;Q13310;Q13310-3;H0YEQ8	Polyadenylate-binding protein 1;Polyadenylate-binding protein;Polyadenylate-binding protein 4	PABPC1;PABPC4	ALDTMNFDVIK	Oxidation (M)	1308	12.8389	12.5522	12.649	13.1395	13.2019	13.235	12.8989	12.6902	12.9339	12.68	13.1922	12.841	0	0	0	0	121.29	71.161
B7Z972;H7BY58;P22061;P22061-2;J3KP72;C9J0F2	Protein-L-isoaspartate O-methyltransferase;Protein-L-isoaspartate(D-aspartate) O-methyltransferase	PCMT1	ALDVGSGSGILTACFAR	Unmodified	1309	8.59577	8.92418	8.92888	10.7311	9.69823	9.69203	8.2161	9.64058	9.14998	8.81628	10.0405	9.00222	0	0	0	0	137.73	86.114
O75937	DnaJ homolog subfamily C member 8	DNAJC8	ALDVIQAGK	Unmodified	1310	9.18159	10.8805	9.58259	11.0423	10.5912	10.5535	9.23923	10.1759	9.60547	9.88154	10.729	9.67353	0	0	0	0	117.7	39.182
P26447	Protein S100-A4	S100A4	ALDVMVSTFHK	Unmodified	1311	14.5545	14.6121	14.7098	14.0093	13.7904	13.7033	12.4548	12.359	12.6061	14.6255	13.8344	12.4733	0	0	0	0	121.68	61.577
P19784	Casein kinase II subunit alpha'	CSNK2A2	ALDYCHSK	Unmodified	1312	13.1993	12.8611	13.0418	13.0167	13.1137	12.7796	12.7697	8.37582	13.0988	13.0341	12.97	11.4148	0	0	0	0	78.113	25.024
Q9Y490;Q5TCU6	Talin-1	TLN1	ALDYYMLR	Oxidation (M)	1314	12.4324	12.0887	12.0225	12.754	12.8719	13.0347	11.8513	11.7607	12.0573	12.1812	12.8869	11.8898	0	0	0	0	92.47	59.86
Q9Y5B0-3;Q9Y5B0	RNA polymerase II subunit A C-terminal domain phosphatase	CTDP1	ALEAELNDLM	Oxidation (M)	1315	12.8572	13.3637	13.5964	11.1982	11.4358	11.207	9.3537	10.3363	9.41623	13.2724	11.2803	9.70206	0	0	0	0	150.15	124.33
Q00796;H0YLA4	Sorbitol dehydrogenase	SORD	ALEAFETFKK	Unmodified	1316	11.7178	11.7056	11.7305	11.408	11.1615	11.239	10.5975	10.8623	10.8817	11.718	11.2695	10.7805	0	0	0	1	110.53	50.514
P14550	Alcohol dehydrogenase [NADP(+)]	AKR1A1	ALEALVAK	Unmodified	1317	12.1735	12.3173	12.3508	11.166	11.1165	11.142	10.5092	10.1042	11.0014	12.2806	11.1415	10.5383	0	0	0	0	111.95	8.1141
P38159;P38159-2;H0Y6E7;H3BT71;H3BR27;P38159-3;H3BNC1	RNA-binding motif protein, X chromosome;RNA-binding motif protein, X chromosome, N-terminally processed	RBMX	ALEAVFGK	Unmodified	1318	13.0592	12.7443	12.851	13.0495	13.6431	13.4445	13.9472	14.3493	13.9964	12.8849	13.379	14.0976	0	0	0	0	124.98	31.609
O15355	Protein phosphatase 1G	PPM1G	ALEDAFLAIDAK	Unmodified	1319	14.35	14.2187	14.3183	14.2858	14.2921	14.4641	12.6499	12.3397	12.9519	14.2957	14.3474	12.6472	0	0	0	0	148.62	97.18
P46013;P46013-2	Antigen KI-67	MKI67	ALEDLAGFK	Unmodified	1320	12.9028	13.3611	12.7229	12.568	13.8074	13.6243	16.1745	16.2525	16.004	12.9956	13.3332	16.1437	0	0	0	0	121.73	59.151
P46013;P46013-2	Antigen KI-67	MKI67	ALEDLVDFK	Unmodified	1321	11.7491	13.5789	12.3578	13.5816	14.3398	14.076	16.1552	16.3111	15.9109	12.5619	13.9991	16.1258	0	0	0	0	147.75	79.857
G3V3G9;Q5TAQ9;Q5TAQ8;Q5TAQ9-2	DDB1- and CUL4-associated factor 8	DCAF8	ALEDWVSSETSALPRPR	Unmodified	1322	9.3593	9.62786	9.67177	8.78197	8.58756	8.82294	8.81212	9.37913	8.94787	9.55297	8.73083	9.04637	0	0	0	1	95.822	57.828
P17655;P17655-2	Calpain-2 catalytic subunit	CAPN2	ALEEAGFK	Unmodified	1323	9.66862	9.81413	10.1188	10.0799	10.1345	9.63069	9.34195	9.6343	9.75897	9.86717	9.94836	9.57841	0	0	0	0	110.41	33.93
P35579;P35579-2	Myosin-9	MYH9	ALEEAMEQK	Unmodified	1324	10.7047	10.4928	10.443	11.7902	12.0509	12.1825	11.6538	11.5219	11.6686	10.5468	12.0079	11.6148	0	0	0	0	122.94	68.217
P35579;P35579-2	Myosin-9	MYH9	ALEEAMEQK	Oxidation (M)	1325	13.1338	12.7494	12.7177	13.9863	14.4464	14.6906	13.985	13.9702	14.1732	12.867	14.3744	14.0428	0	0	0	0	109.71	54.038
O00461;F8W785	Golgi integral membrane protein 4	GOLIM4	ALEEEEMEQVGQAEHLEEEHDPSPEEQDREWK	Oxidation (M);Phospho (STY)	1328	10.691	10.5286	11.4142	10.5023	10.2453	10.0754	8.85475	9.36147	9.26544	10.8779	10.2743	9.16055	1	0	0	1	54.097	29.853
O00461;F8W785	Golgi integral membrane protein 4	GOLIM4	ALEEEEMEQVGQAEHLEEEHDPSPEEQDREWK	Oxidation (M)	1329	9.06402	9.19128	9.78595	10.5737	9.96216	9.98523	8.77852	10.072	8.80865	9.34708	10.1737	9.21973	0	0	0	1	86.701	59.498
O95347-2;O95347	Structural maintenance of chromosomes protein 2	SMC2	ALEEELAGLK	Unmodified	1330	8.62696	8.54412	8.38984	9.02305	8.54685	8.84859	10.8697	10.5273	10.4342	8.52031	8.80616	10.6104	0	0	0	0	131.82	67.107
P12111;E9PCV6;P12111-2;E7ENL6;P12111-4	Collagen alpha-3(VI) chain	COL6A3	ALEFVAR	Unmodified	1332	12.3662	11.9771	12.0189	11.8082	12.1902	12.2164	12.7287	11.8019	13.076	12.1207	12.0716	12.5355	0	0	0	0	117.16	38.544
Q00610-2;Q00610	Clathrin heavy chain 1	CLTC	ALEHFTDLYDIK	Unmodified	1333	12.015	11.521	11.824	12.2899	12.4475	12.1264	11.6536	11.6051	12.053	11.7867	12.2879	11.7706	0	0	0	0	111.94	53.238
Q9NRF8;P17812;B4DR64	CTP synthase 2;CTP synthase 1	CTPS2;CTPS1	ALEHSALAINHK	Unmodified	1334	11.0026	11.1225	11.0026	11.6849	11.3884	11.4982	10.9719	10.7906	11.2483	11.0426	11.5238	11.0036	0	0	0	0	60.691	20.842
Q99832-3;Q99832;F5GZK5;Q99832-4;B7Z1C9;Q99832-2	T-complex protein 1 subunit eta	CCT7	ALEIIPR	Unmodified	1335	11.0659	10.7932	10.6584	11.3445	11.3	11.5028	10.9741	10.5684	11.0354	10.8392	11.3824	10.8593	0	0	0	0	114.78	32.999
Q99615-2;Q99615;K7EJL5;K7EN19;K7EJV7;K7ER44;K7EPP7;K7EIH8;K7EJE9;K7EK03;K7ELJ8	DnaJ homolog subfamily C member 7	DNAJC7	ALELDHK	Unmodified	1336	12.1718	12.1163	11.9625	12.7148	12.7852	12.9901	12.2441	12.2813	12.5305	12.0836	12.83	12.352	0	0	0	0	113.5	15.081
P35579;P35579-2	Myosin-9	MYH9	ALELDSNLYR	Unmodified	1337	11.2562	10.7586	10.7604	11.8904	12.1297	12.357	11.9653	11.9064	12.0555	10.9251	12.1257	11.9757	0	0	0	0	133.42	81.657
Q02790	Peptidyl-prolyl cis-trans isomerase FKBP4;Peptidyl-prolyl cis-trans isomerase FKBP4, N-terminally processed	FKBP4	ALELDSNNEK	Unmodified	1338	11.5332	11.7012	11.6208	11.889	11.5445	11.9421	10.7372	10.947	11.1381	11.6184	11.7919	10.9408	0	0	0	0	145.91	80.757
J9JID7;Q03252	Lamin-B2	LMNB2	ALELENDR	Unmodified	1339	11.0631	10.6003	10.4613	9.72824	10.5382	10.2078	9.80239	10.0979	9.65275	10.7083	10.1581	9.85102	0	0	0	0	95.502	56.726
J9JID7;Q03252	Lamin-B2	LMNB2	ALELENDRLLLK	Unmodified	1340	10.8609	9.78404	9.96273	8.96941	10.2305	9.85906	9.14201	9.52276	9.25466	10.2026	9.68634	9.30648	0	0	0	1	131.12	69.425
P26038	Moesin	MSN	ALELEQERK	Unmodified	1341	10.923	11.1837	11.0261	11.4018	11.396	11.6171	10.6072	10.5995	10.5266	11.0443	11.4716	10.5778	0	0	0	1	179.1	55.893
F5H8D7;P18887	DNA repair protein XRCC1	XRCC1	ALELGAK	Unmodified	1342	11.5297	11.6724	11.4255	11.0357	11.4877	11.1662	12.6436	12.4877	12.2626	11.5425	11.2298	12.4646	0	0	0	0	101.64	38.926
B4DH53;Q66K74	Microtubule-associated protein 1S;MAP1S heavy chain;MAP1S light chain	MAP1S	ALELPLAASSIPRPR	Unmodified	1344	8.97153	8.81409	9.34294	9.39425	8.79503	9.37518	11.0716	11.683	11.6555	9.04285	9.18815	11.47	0	0	0	1	130.72	64.451
P19338	Nucleolin	NCL	ALELTGLK	Unmodified	1345	15.925	15.662	16.2211	17.6103	17.0516	17.5479	14.2696	14.5118	14.1949	15.936	17.4032	14.3254	0	0	0	0	146.81	49.012
P29372-4;P29372-2;P29372-5;P29372;A2IDA3	DNA-3-methyladenine glycosylase	MPG	ALEPLEGLETMR	Unmodified	1346	9.33206	9.73291	9.38781	8.73893	9.06298	8.60974	9.06884	8.37582	8.76202	9.48426	8.80388	8.73556	0	0	0	0	80.871	40.997
P49748;P49748-3;P49748-2;G3V1M7;J3QRJ8;K7EMF8	Very long-chain specific acyl-CoA dehydrogenase, mitochondrial	ACADVL	ALEQFATVVEAK	Unmodified	1347	14.4693	14.2753	14.34	13.6629	13.8925	13.7748	15.02	13.6193	15.2247	14.3615	13.7768	14.6213	0	0	0	0	162.67	100.5
Q9BXY0;H0YBV6	Protein MAK16 homolog	MAK16	ALEQIDENLIYWPR	Unmodified	1348	11.1439	11.1396	11.1567	10.6464	10.6748	10.233	10.7875	10.5651	10.3626	11.1467	10.5181	10.5717	0	0	0	0	121.95	80.728
Q9Y2Z0-2;Q9Y2Z0	Suppressor of G2 allele of SKP1 homolog	SUGT1	ALEQKPDDAQYYCQR	Unmodified	1349	11.941	12.2885	12.2524	13.143	12.738	13.236	12.2126	12.3846	12.2893	12.1606	13.039	12.2955	0	0	0	1	122.52	88.838
P35579;P35579-2	Myosin-9	MYH9	ALEQQVEEMK	Unmodified	1350	7.36278	7.28683	8.54085	8.85361	8.00281	7.62658	8.17424	9.29954	8.64702	7.73015	8.161	8.70694	0	0	0	0	100.09	39.968
Q9Y230;B3KQ59;M0R0Y3	RuvB-like 2	RUVBL2	ALESDMAPVLIMATNR	2 Oxidation (M)	1351	10.8184	10.7796	10.3888	9.88952	10.0634	9.98317	10.5136	10.4683	10.4808	10.6622	9.9787	10.4876	0	0	0	0	147.39	95.663
P46940	Ras GTPase-activating-like protein IQGAP1	IQGAP1	ALESGDVNTVWK	Unmodified	1352	12.2726	12.2353	11.9456	12.2084	12.5021	12.5566	12.0688	11.7808	12.3785	12.1512	12.4223	12.076	0	0	0	0	137.09	72.362
B7Z7A9;P00558	Phosphoglycerate kinase 1	PGK1	ALESPERPFLAILGGAK	Unmodified	1353	12.4104	12.3202	12.4385	12.2295	12.0441	12.3149	11.1659	11.55	11.5271	12.3897	12.1962	11.4143	0	0	0	1	180.85	119.51
Q9Y265;Q9Y265-2;E7ETR0;H7C4G5;J3QLR1;H7C4I3	RuvB-like 1	RUVBL1	ALESSIAPIVIFASNR	Unmodified	1354	8.0701	7.7108	7.94976	7.71795	7.15704	7.62658	8.44699	8.37582	8.54249	7.91022	7.50052	8.4551	0	0	0	0	171.26	107.13
P43897;P43897-2;C9JT21;C9JG32;F8VPA7;F8VS27;P43897-4;P43897-3;F8WCK2	Elongation factor Ts, mitochondrial;Elongation factor Ts	TSFM	ALETCGGDLK	Unmodified	1355	12.3537	12.5653	12.3556	12.1199	12.144	12.2394	12.9117	12.2303	12.8506	12.4249	12.1678	12.6642	0	0	0	0	115.78	72.698
J3QQW9;Q15022	Polycomb protein SUZ12	SUZ12	ALETDSVSGVSK	Unmodified	1356	11.197	11.0979	11.0872	10.5925	11.5617	11.015	11.7032	11.338	11.1552	11.1274	11.0564	11.3988	0	0	0	0	170.95	101.14
Q9UNF1	Melanoma-associated antigen D2	MAGED2	ALEVSEDVK	Unmodified	1357	12.7533	13.0585	13.2738	14.0771	13.463	13.6785	11.4722	12.0142	11.5628	13.0285	13.7395	11.6831	0	0	0	0	107.21	62.856
Q9UQE7	Structural maintenance of chromosomes protein 3	SMC3	ALEYTIYNQELNETR	Unmodified	1358	10.7756	10.8473	10.3439	9.81928	10.1935	9.78265	10.2412	10.1085	10.1822	10.6556	9.93181	10.1773	0	0	0	0	197.75	145.15
O43809;H3BND3	Cleavage and polyadenylation specificity factor subunit 5	NUDT21	ALFAVPK	Unmodified	1360	13.5508	13.2298	13.2382	13.0739	13.0639	13.0562	13.2168	13.0307	13.3427	13.3396	13.0647	13.1967	0	0	0	0	102.98	45.39
E9PBU3;P31939;F5GWY2;H7C1S2;H7BZU3	Bifunctional purine biosynthesis protein PURH;Phosphoribosylaminoimidazolecarboxamide formyltransferase;IMP cyclohydrolase	ATIC	ALFEEVPELLTEAEK	Unmodified	1361	10.9895	11.0261	10.7616	10.9845	10.7153	10.7596	10.0301	9.71734	10.4894	10.9258	10.8198	10.079	0	0	0	0	116.9	27.341
O43854-2;O43854	EGF-like repeat and discoidin I-like domain-containing protein 3	EDIL3	ALFGLQK	Unmodified	1362	10.3265	10.3092	10.1793	9.7488	9.90321	9.72515	10.7347	10.3945	10.7539	10.2717	9.79239	10.6277	0	0	0	0	103.29	36.251
Q99747;J3KTJ6	Gamma-soluble NSF attachment protein	NAPG	ALFHAAK	Unmodified	1363	13.5212	13.1736	13.2266	13.8539	13.7026	13.9085	13.6654	13.4477	14.0067	13.3071	13.8216	13.7066	0	0	0	0	91.584	55.189
F5GXJ9;Q13740-2;Q13740	CD166 antigen	ALCAM	ALFLETEQLK	Unmodified	1364	9.12189	9.02718	9.0787	9.73042	8.89431	9.62758	9.94486	9.77762	9.49874	9.07592	9.41743	9.7404	0	0	0	0	130.01	77.516
Q96JM3	Chromosome alignment-maintaining phosphoprotein 1	CHAMP1	ALFPEPRK	Unmodified	1365	12.8621	13.0661	12.8788	12.5706	12.8975	12.6539	12.647	12.9226	12.4336	12.9357	12.7073	12.6677	0	0	0	1	68.787	13.256
P02792	Ferritin light chain	FTL	ALFQDIK	Unmodified	1366	17.0173	16.5308	17.1566	15.6475	15.4886	15.2803	13.8652	14.6286	14.1495	16.9016	15.4721	14.2144	0	0	0	0	97.068	44.768
O43172;O43172-2	U4/U6 small nuclear ribonucleoprotein Prp4	PRPF4	ALGEPITLFGEGPAER	Unmodified	1369	8.41629	8.48207	8.17553	9.06846	8.83406	8.3655	8.77889	8.37582	9.11641	8.35797	8.75601	8.75704	0	0	0	0	117.07	70.272
Q9UKJ3-2;Q9UKJ3	G patch domain-containing protein 8	GPATCH8	ALGGDVSDQSLESHSQK	Unmodified	1370	12.0499	11.542	12.3877	12.4735	12.3554	12.4283	10.9669	11.4265	10.9975	11.9932	12.4191	11.1303	0	0	0	0	137.79	48.347
Q86UV5;B7ZKS7;Q86UV5-2;Q86UV5-3;Q86UV5-4;Q86UV5-7	Ubiquitin carboxyl-terminal hydrolase 48	USP48	ALGLDTGQQQDAQEFSK	Unmodified	1371	12.0809	12.3563	11.9187	11.2918	11.8147	11.2937	11.6996	11.4488	11.4977	12.1186	11.4667	11.5487	0	0	0	0	186.97	117.05
Q8NI36;D6R922	WD repeat-containing protein 36	WDR36	ALGLFSNDIPHVVR	Unmodified	1372	10.3802	10.2038	10.0801	10.156	10.8596	10.3264	11.3942	10.9764	11.2222	10.2214	10.4473	11.1976	0	0	0	0	182.25	123.74
O15118	Niemann-Pick C1 protein	NPC1	ALGLLCGK	Unmodified	1373	10.9433	11.4901	11.3271	12.4405	11.5633	11.9922	12.0353	11.7349	12.6305	11.2535	11.9987	12.1336	0	0	0	0	132.09	65.101
O43615	Mitochondrial import inner membrane translocase subunit TIM44	TIMM44	ALGLQFHSR	Unmodified	1374	13.3377	13.1036	13.1552	12.7649	12.9019	12.6283	13.527	12.6056	13.4785	13.1989	12.765	13.2037	0	0	0	0	140.83	94.445
Q15046;Q15046-2	Lysine--tRNA ligase	KARS	ALGMKLPETNLFETEETRK	Oxidation (M)	1375	11.8905	12.0034	11.6699	12.6039	12.4201	12.8473	12.9746	12.5139	12.6939	11.8546	12.6238	12.7275	0	0	0	2	52.93	22.441
O00468-6;O00468-3;O00468-7;O00468-5;O00468;O00468-2;O00468-4	Agrin;Agrin N-terminal 110 kDa subunit;Agrin C-terminal 110 kDa subunit;Agrin C-terminal 90 kDa fragment;Agrin C-terminal 22 kDa fragment	AGRN	ALGPAGCEADASAPATCAEMR	Oxidation (M)	1376	10.431	11.1415	10.9752	10.1325	9.24968	9.30132	9.78227	10.7776	10.1455	10.8493	9.56117	10.2352	0	0	0	0	105.01	70.573
G8JLA2;P60660-2;F8W1R7;J3KND3;G3V1V0;B7Z6Z4;P60660;F8VPF3;F8W1I5;P14649	Myosin light polypeptide 6;Myosin light chain 6B	MYL6;MYL6B	ALGQNPTNAEVLK	Unmodified	1378	15.2347	14.825	15.0618	14.8732	14.7979	14.841	14.0817	14.1709	14.5444	15.0405	14.8374	14.2657	0	0	0	0	263.89	160.58
P27695	DNA-(apurinic or apyrimidinic site) lyase;DNA-(apurinic or apyrimidinic site) lyase, mitochondrial	APEX1	ALGSDHCPITLYLAL	Unmodified	1380	10.7634	10.4344	10.9658	10.4531	10.2334	9.93838	9.26281	9.02752	9.20878	10.7212	10.2083	9.16637	0	0	0	0	111.94	78.937
Q9H2G2-2;Q9H2G2	STE20-like serine/threonine-protein kinase	SLK	ALGSEVQDASK	Unmodified	1381	9.93786	9.68831	10.4774	10.6926	10.1001	10.6614	9.75535	9.78106	9.8199	10.0345	10.4847	9.78544	0	0	0	0	138.2	73.981
O95831-3;O95831;O95831-2	Apoptosis-inducing factor 1, mitochondrial	AIFM1	ALGTEVIQLFPEK	Unmodified	1382	12.9592	13.7795	13.145	13.2088	13.2708	13.3861	14.5708	13.9767	14.6977	13.2946	13.2886	14.4151	0	0	0	0	162.31	96.116
P06493;P06493-2	Cyclin-dependent kinase 1	CDK1	ALGTPNNEVWPEVESLQDYK	Unmodified	1383	7.87828	7.28683	8.13243	7.71795	7.64907	7.62658	9.2552	9.37287	9.02447	7.76584	7.66453	9.21751	0	0	0	0	89.859	41.236
O60218	Aldo-keto reductase family 1 member B10	AKR1B10	ALGVSNFSHFQIEK	Unmodified	1384	14.7283	15.0872	14.8225	15.1554	14.631	15.0083	13.9459	15.271	14.0289	14.8793	14.9316	14.4153	0	0	0	0	210.37	128.75
E5KLK1;E5KLJ6;E5KLJ9;E5KLJ5;O60313;O60313-2	Dynamin-like 120 kDa protein, mitochondrial;Dynamin-like 120 kDa protein, form S1	OPA1	ALGYFAVVTGK	Unmodified	1385	10.5659	10.1246	10.2865	10.5324	10.4405	10.7751	11.3412	10.9921	11.4199	10.3257	10.5826	11.2511	0	0	0	0	94.309	47.852
Q9Y2U8	Inner nuclear membrane protein Man1	LEMD3	ALHGSWFDGK	Unmodified	1386	13.8802	13.111	12.7788	12.4222	13.7787	13.2057	13.0781	12.5953	13.0985	13.2567	13.1356	12.924	0	0	0	0	80.916	49.848
P26641;B4DTG2	Elongation factor 1-gamma	EEF1G	ALIAAQYSGAQVR	Unmodified	1387	12.1347	11.9117	12.0106	11.7787	11.9516	11.8987	11.996	11.7921	11.9903	12.019	11.8763	11.9261	0	0	0	0	201.09	151.81
F5GXC8;Q9P2R7-2;Q9P2R7;F5H5G8	Succinyl-CoA ligase [ADP-forming] subunit beta, mitochondrial	SUCLA2	ALIADSGLK	Unmodified	1388	12.8652	12.8088	12.6647	12.6022	12.5302	12.7445	13.6339	13.0996	13.7516	12.7796	12.6256	13.495	0	0	0	0	118.71	52.441
P50991;P50991-2;B7Z9L0;B7Z2F4	T-complex protein 1 subunit delta	CCT4	ALIAGGGAPEIELALR	Unmodified	1389	7.36278	7.28683	7.39821	8.63207	8.07631	8.50548	8.41842	8.37582	8.56626	7.34927	8.40462	8.4535	0	0	0	0	98.421	53.615
E5RGR0;O75608-2;O75608;E5RJ48;E5RI35	Acyl-protein thioesterase 1	LYPLA1	ALIDQEVK	Unmodified	1390	11.5392	11.5247	11.3791	11.2275	10.9944	10.9351	11.1413	10.8275	11.345	11.481	11.0523	11.1046	0	0	0	0	126.07	30.537
A6NN80;P08133;P08133-2;E5RK69;E7EMC6	Annexin A6;Annexin	ANXA6	ALIEILATR	Unmodified	1392	11.9793	11.8374	11.7571	11.5388	11.2988	11.498	11.2857	10.8194	11.8041	11.8579	11.4452	11.3031	0	0	0	0	135.43	61.764
P23381;P23381-2	Tryptophan--tRNA ligase, cytoplasmic;T1-TrpRS;T2-TrpRS	WARS	ALIEVLQPLIAEHQAR	Unmodified	1394	12.9664	12.7281	12.7029	12.8186	12.646	12.8298	12.2943	11.8278	12.6908	12.7991	12.7648	12.271	0	0	0	0	128.74	81.116
K7ENE5;B7Z4K6;O00115	Deoxyribonuclease-2-alpha	DNASE2	ALINSPEGAVGR	Unmodified	1395	8.9711	9.47825	9.65029	10.7318	9.33373	10.271	8.42857	9.07593	8.39118	9.36655	10.1122	8.6319	0	0	0	0	119.21	67.264
Q9NS40-2;Q9NS40	Potassium voltage-gated channel subfamily H member 7	KCNH7	ALIQPSKCSPLVNISGPLDHSSPKR	2 Acetyl (K);4 Phospho (STY)	1396	10.2508	10.9133	10.66	13.6688	12.3099	13.2467	10.7626	12.6959	10.9878	10.608	13.0751	11.4821	4	2	0	2	45.243	16.944
B4DLR8;P15559-3;P15559-2;P15559;H3BRK3	NAD(P)H dehydrogenase [quinone] 1	NQO1	ALIVLAHSER	Unmodified	1397	14.9437	15.2185	14.9711	14.6417	14.5374	14.3408	13.6994	13.6686	14.01	15.0444	14.5066	13.7927	0	0	0	0	151.83	87.259
Q8WXA9-2	Splicing regulatory glutamine/lysine-rich protein 1	SREK1	ALIVVPCAEGK	Unmodified	1398	12.4208	11.974	12.2929	12.0148	12.6868	12.4311	11.946	12.0681	12.1612	12.2292	12.3775	12.0584	0	0	0	0	74.841	36.846
Q05519-2;Q05519;Q5T760	Serine/arginine-rich splicing factor 11	SRSF11	ALIVVPYAEGVIPDEAK	Unmodified	1399	13.4487	13.3077	13.413	13.5344	13.8443	13.7005	12.9203	13.175	12.8443	13.3898	13.6931	12.9799	0	0	0	0	132.84	82.483
P12956;B1AHC8;F5H1I8;B1AHC9	X-ray repair cross-complementing protein 6	XRCC6	ALKPPPIK	Unmodified	1400	11.5913	11.6417	11.4867	10.8142	11.196	11.0861	12.4176	12.0178	12.4004	11.5732	11.0321	12.2786	0	0	0	1	104.21	38.946
Q9Y3D9;J3QLR8	28S ribosomal protein S23, mitochondrial	MRPS23	ALLAEGVILRR	Unmodified	1401	9.72958	9.71203	9.77578	9.63267	9.81595	9.89024	11.06	10.6354	10.957	9.73913	9.77962	10.8841	0	0	0	1	144.77	70.235
A6NN80;P08133;P08133-2;E5RK69;E7EMC6	Annexin A6;Annexin	ANXA6	ALLALCGGED	Unmodified	1402	13.4926	13.6064	13.3877	13.2854	13.0087	13.1668	12.8745	12.7595	13.3836	13.4956	13.1536	13.0059	0	0	0	0	182.53	134.36
B4DJM9;M0QWZ7;Q9NP81;E7EX87;M0R2C6	Serine--tRNA ligase, mitochondrial	SARS2	ALLANQDSGEVQQDPK	Unmodified	1403	11.4134	11.4552	11.1454	11.1618	11.2237	11.1083	12.0338	8.37582	12.3167	11.338	11.1646	10.9088	0	0	0	0	102.15	53.255
Q96CB8;D6R9W3;C9JDP3;C9J0M6;E9PGI3	Integrator complex subunit 12	INTS12	ALLDESLAR	Unmodified	1406	11.2895	11.2371	11.1925	11.2139	10.9438	11.228	11.5732	11.9192	11.2844	11.2397	11.1286	11.5923	0	0	0	0	105.2	57.104
Q14764;H3BQK6;H3BRL2	Major vault protein	MVP	ALLDFEDK	Unmodified	1407	12.7735	12.5164	12.2646	12.049	12.158	12.0849	11.7276	11.3158	11.8334	12.5182	12.0973	11.6256	0	0	0	0	127.68	64.114
O14818;O14818-2;Q8TAA3-2;Q8TAA3-5;Q8TAA3	Proteasome subunit alpha type-7;Proteasome subunit alpha type-7-like	PSMA7;PSMA8	ALLEVVQSGGK	Unmodified	1410	14.2966	14.2009	14.1107	14.1659	14.0594	14.1751	13.3792	13.0991	13.5343	14.2027	14.1335	13.3375	0	0	0	0	144.57	93.296
P08238	Heat shock protein HSP 90-beta	HSP90AB1	ALLFIPR	Unmodified	1411	13.4673	13.1475	13.2674	13.2136	13.2594	13.2343	13.0986	12.8443	13.4489	13.2941	13.2358	13.1306	0	0	0	0	126.68	25.347
O60488-2;O60488;H0Y9A0	Long-chain-fatty-acid--CoA ligase 4	ACSL4	ALLGGNVR	Unmodified	1413	11.2242	10.9176	10.7496	10.8909	11.2163	11.2032	12.0518	11.4908	12.1699	10.9638	11.1035	11.9042	0	0	0	0	115.46	40.942
J3KNN5;Q9UJV9	Probable ATP-dependent RNA helicase DDX41	DDX41	ALLLEAK	Unmodified	1414	11.1248	11.2818	11.1144	10.8985	11.4354	11.3728	11.1714	11.1842	10.8002	11.1737	11.2356	11.0519	0	0	0	0	101.64	38.926
P08758;D6RBL5;D6RBE9	Annexin A5;Annexin	ANXA5	ALLLLCGEDD	Unmodified	1415	14.1459	14.5179	14.3514	14.2778	13.8846	13.8155	12.9421	12.9764	13.8495	14.3384	13.9926	13.256	0	0	0	0	190.73	140.69
O95782-2;O95782;O94973-3;O94973;O94973-2	AP-2 complex subunit alpha-1;AP-2 complex subunit alpha-2	AP2A1;AP2A2	ALLLSTYIK	Unmodified	1416	9.41368	8.90905	8.91467	8.83645	9.22589	8.56401	9.43814	9.53489	9.70808	9.07913	8.87545	9.56037	0	0	0	0	121.73	72.977
Q9H2W6	39S ribosomal protein L46, mitochondrial	MRPL46	ALLLTGDFSQAGNK	Unmodified	1417	11.8387	12.318	12.1886	13.0339	12.7314	12.9163	12.6444	13.3755	12.4477	12.1151	12.8938	12.8225	0	0	0	0	89.663	50.041
H3BQZ7;Q1KMD3	Heterogeneous nuclear ribonucleoprotein U-like protein 2	HNRNPUL2-BSCL2;HNRNPUL2	ALLPHVLCK	Unmodified	1418	14.6836	14.4308	14.3587	13.9821	14.287	14.1475	13.1878	13.089	13.1537	14.491	14.1389	13.1435	0	0	0	0	122.74	79.878
Q15906;Q15906-2	Vacuolar protein sorting-associated protein 72 homolog	VPS72	ALLPLELQDDGSDSR	Unmodified	1419	11.5259	11.4702	11.2556	10.551	10.7056	10.6568	10.0684	9.81106	9.87719	11.4172	10.6378	9.91887	0	0	0	0	112.34	50
Q15906;Q15906-2	Vacuolar protein sorting-associated protein 72 homolog	VPS72	ALLPLELQDDGSDSRK	Unmodified	1420	12.4709	12.3678	12.4343	11.6585	11.8582	11.7985	10.9829	11.148	10.636	12.4243	11.7717	10.9223	0	0	0	1	176.4	117.2
Q6PJG2;F6RU81;H7C1L3	ELM2 and SANT domain-containing protein 1	ELMSAN1	ALLQDSAPQPALPQVQIPFPR	Unmodified	1421	9.63814	9.97539	9.34074	8.87956	8.88771	9.03608	11.0148	11.0787	10.6034	9.65142	8.93445	10.899	0	0	0	0	104.88	59.883
Q02241-2;H7BYN4;Q02241;B4E1K0	Kinesin-like protein KIF23;Kinesin-like protein	KIF23	ALLQEFDNAVLSK	Unmodified	1422	9.77898	10.5108	9.75288	10.7084	11.8609	11.9677	14.9258	15.019	15.0707	10.0142	11.5123	15.0051	0	0	0	0	151.56	97.297
F5H5Y3;Q9UHB9-4;Q9UHB9-2;Q9UHB9;Q9UHB9-3	Signal recognition particle subunit SRP68	SRP68	ALLQQQPEDDSK	Unmodified	1423	11.5422	11.415	11.4218	11.968	12.0518	12.2002	12.5966	12.1476	12.8092	11.4597	12.0733	12.5178	0	0	0	0	126.5	69.274
Q9UQ80	Proliferation-associated protein 2G4	PA2G4	ALLQSSASR	Unmodified	1424	10.0594	10.0082	10.2329	10.5214	10.1225	10.1638	9.71738	9.87423	9.43014	10.1002	10.2692	9.67391	0	0	0	0	95.483	45.45
Q9UQ80	Proliferation-associated protein 2G4	PA2G4	ALLQSSASRK	Unmodified	1425	11.6832	11.6508	11.9654	11.9605	11.6283	11.94	10.9522	11.1197	10.8884	11.7665	11.8429	10.9868	0	0	0	1	178.54	99.068
I3L1Y9;Q96CP2;I3L4I0	FLYWCH family member 2	FLYWCH2	ALLQTHPEAQR	Unmodified	1426	11.7022	11.8374	11.839	12.6982	12.3788	13.0449	12.0993	12.4907	11.5665	11.7929	12.7073	12.0522	0	0	0	0	77.674	38.87
A4D1W8;Q9UM22;Q9UM22-2	Mammalian ependymin-related protein 1	UCC1;EPDR1	ALLSYDGLNQR	Unmodified	1427	12.922	13.2824	13.2326	10.199	11.7356	12.0894	11.9521	11.6761	11.9084	13.1457	11.3413	11.8455	0	0	0	0	182.46	127.67
P00390-2;P00390;P00390-4;P00390-3;P00390-5	Glutathione reductase, mitochondrial	GSR	ALLTPVAIAAGR	Unmodified	1428	12.5241	12.6149	12.385	12.1772	11.7687	11.5925	10.9231	10.4637	11.4037	12.508	11.8461	10.9302	0	0	0	0	134.3	79.22
Q96N64	PWWP domain-containing protein 2A	PWWP2A	ALLTQFET	Unmodified	1429	12.1071	12.3125	12.0466	11.1784	12.1204	11.8501	12.3876	12.2371	12.0567	12.1554	11.7163	12.2271	0	0	0	0	125.81	92.298
Q86UV5;B7ZKS7;Q86UV5-6	Ubiquitin carboxyl-terminal hydrolase 48	USP48	ALLVSANQTLK	Unmodified	1430	10.8956	10.9436	10.8693	10.4362	10.4001	10.2605	10.2786	10.3234	10.1478	10.9028	10.3656	10.2499	0	0	0	0	97.463	37.169
Q01518-2;Q01518;Q5T0R1;Q5T0R9;Q5T0R7;Q5T0R6;Q5T0R5;Q5T0R4;Q5T0R3;Q5T0R2	Adenylyl cyclase-associated protein 1;Adenylyl cyclase-associated protein	CAP1	ALLVTASQCQQPAENK	Unmodified	1431	13.1725	13.1513	12.9639	13.5979	13.2635	13.5723	12.7513	12.5253	13.1345	13.0959	13.4779	12.8037	0	0	0	0	177.93	108.05
P07355;P07355-2;A6NMY6	Annexin A2;Putative annexin A2-like protein	ANXA2;ANXA2P2	ALLYLCGGDD	Unmodified	1432	15.1064	15.118	15.0671	14.7787	14.8032	14.7779	15.1623	14.6584	15.1822	15.0971	14.7866	15.001	0	0	0	0	197.3	167.11
B7Z7A9;P00558;E7ERH5	Phosphoglycerate kinase 1	PGK1	ALMDEVVK	Unmodified	1434	12.8732	12.9721	12.6877	12.8334	12.5484	12.7999	11.4992	11.6744	11.9977	12.8443	12.7272	11.7238	0	0	0	0	109.71	51.903
B7Z7A9;P00558;E7ERH5	Phosphoglycerate kinase 1	PGK1	ALMDEVVK	Oxidation (M)	1435	14.9845	15.1667	15.0322	15.0579	14.8104	14.8966	13.8339	13.6827	14.2425	15.0611	14.9216	13.9197	0	0	0	0	108.74	51.279
P40939	Trifunctional enzyme subunit alpha, mitochondrial;Long-chain enoyl-CoA hydratase;Long chain 3-hydroxyacyl-CoA dehydrogenase	HADHA	ALMGLYHGQVLCK	Oxidation (M)	1436	13.2111	13.1181	12.901	13.0191	13.0404	13.234	13.9169	13.6093	14.0384	13.0768	13.0978	13.8548	0	0	0	0	138.22	96.598
P40939	Trifunctional enzyme subunit alpha, mitochondrial;Long-chain enoyl-CoA hydratase;Long chain 3-hydroxyacyl-CoA dehydrogenase	HADHA	ALMGLYHGQVLCK	Unmodified	1437	11.2128	11.2409	10.9474	10.8351	11.092	11.0297	12.0785	11.8634	12.3317	11.1337	10.9856	12.0912	0	0	0	0	164.64	124.27
P10809;E7ESH4;E7EXB4;B7Z712;C9JL25;C9JL19;C9JCQ4;C9J0S9	60 kDa heat shock protein, mitochondrial	HSPD1	ALMLQGVDLLADAVAVTMGPK	2 Oxidation (M)	1439	8.35266	8.00575	7.68184	7.71795	8.2459	8.94663	9.61247	9.46388	9.89208	8.01341	8.30349	9.65615	0	0	0	0	100.41	70.337
Q92896;Q92896-3;Q92896-2;H3BM42	Golgi apparatus protein 1	GLG1	ALNEACESVIQTACK	Unmodified	1440	10.1131	10.3698	10.296	9.91895	9.67695	9.53068	9.97661	9.84672	10.0922	10.2596	9.70886	9.97184	0	0	0	0	133.23	77.972
P12111;E9PCV6;P12111-2;E7ENL6;P12111-4;P12111-5;P12111-3	Collagen alpha-3(VI) chain	COL6A3	ALNLGYALDYAQR	Unmodified	1441	11.8961	11.7077	11.7691	11.3553	11.6241	11.5817	12.2565	11.4455	12.4724	11.791	11.5204	12.0581	0	0	0	0	145.52	87.93
P05109	Protein S100-A8;Protein S100-A8, N-terminally processed	S100A8	ALNSIIDVYHK	Unmodified	1442	11.1665	12.4337	11.5507	12.3241	11.7307	11.541	13.5333	15.2815	11.5558	11.717	11.8653	13.4569	0	0	0	0	100.38	51.395
Q8WWQ0	PH-interacting protein	PHIP	ALNTLSSPGQSSFSHGTR	Unmodified	1443	12.2576	12.5015	12.2531	11.6898	12.303	11.9767	11.5857	11.8701	11.4454	12.3374	11.9898	11.6337	0	0	0	0	211.26	160.17
O76021;J3QSV6;B4DJ58	Ribosomal L1 domain-containing protein 1	RSL1D1	ALPASETPK	Unmodified	1444	14.0342	13.901	13.8459	13.5865	13.8623	13.9382	15.0809	15.7187	15.0362	13.927	13.7957	15.2786	0	0	0	0	147.2	69.882
P22314	Ubiquitin-like modifier-activating enzyme 1	UBA1	ALPAVQQNNLDEDLIR	Unmodified	1445	11.5939	11.6725	11.4647	11.7324	11.572	11.2998	10.7335	10.2761	11.3865	11.5771	11.5348	10.7987	0	0	0	0	169.64	92.458
P22314	Ubiquitin-like modifier-activating enzyme 1	UBA1	ALPAVQQNNLDEDLIRK	Unmodified	1446	11.4586	11.5858	11.4602	11.4617	11.2195	11.4745	10.3602	10.3585	11.1674	11.5015	11.3852	10.6287	0	0	0	1	175.27	118.72
Q8TAQ2;F8VXC8;Q8TAQ2-2;Q8TAQ2-3;Q92922	SWI/SNF complex subunit SMARCC2;SWI/SNF complex subunit SMARCC1	SMARCC2;SMARCC1	ALPEFFNGK	Unmodified	1448	9.62971	9.66559	9.46548	8.90284	9.51073	8.87401	9.65251	9.4247	9.78396	9.58693	9.09586	9.62039	0	0	0	0	77.533	36.085
F5H1Z7;Q99985	Semaphorin-3C	SEMA3C	ALPFHPK	Unmodified	1449	14.0242	14.1853	14.2045	13.2098	13.4341	13.4125	15.4634	14.8697	15.1829	14.138	13.3521	15.172	0	0	0	0	69.432	36.242
Q6PJG2	ELM2 and SANT domain-containing protein 1	ELMSAN1	ALPFSEK	Unmodified	1450	11.2603	11.3936	11.2664	10.2839	10.8503	10.877	12.9571	13.1343	12.7254	11.3068	10.6704	12.939	0	0	0	0	89.296	35.138
P18669;P15259;Q8N0Y7	Phosphoglycerate mutase 1;Phosphoglycerate mutase 2;Probable phosphoglycerate mutase 4	PGAM1;PGAM2;PGAM4	ALPFWNEEIVPQIK	Unmodified	1451	9.79013	9.83424	9.91963	10.0581	9.67176	9.64392	9.04491	10.0367	9.32737	9.848	9.79124	9.46967	0	0	0	0	94.122	38.861
P09211	Glutathione S-transferase P	GSTP1	ALPGQLK	Unmodified	1452	13.5137	13.3646	13.5929	12.399	12.4238	12.0405	11.4288	10.9518	11.7114	13.4904	12.2878	11.364	0	0	0	0	103.29	39.721
E7EVA0;P27816;P27816-6;P27816-2	Microtubule-associated protein;Microtubule-associated protein 4	MAP4	ALPLEAEVAPVK	Unmodified	1453	14.5665	14.2325	14.5564	15.176	14.8975	15.263	15.0331	15.2732	15.1548	14.4518	15.1122	15.1537	0	0	0	0	174.23	117.79
Q5SSJ5;B0QZK8;Q5SSJ5-5;B0QZK9	Heterochromatin protein 1-binding protein 3	HP1BP3	ALPLIVGAQLIHADK	Unmodified	1454	13.6696	13.4884	13.5469	12.4652	12.9848	12.4773	12.454	12.207	12.0909	13.5683	12.6424	12.2506	0	0	0	0	243.92	189.58
Q9ULW0;Q96RR5	Targeting protein for Xklp2	TPX2	ALPLPHFDTINLPEK	Unmodified	1455	8.93571	9.61208	8.98544	9.97163	11.06	10.6472	13.1541	13.1451	12.9843	9.17774	10.5596	13.0945	0	0	0	0	188.13	118.78
Q99575	Ribonucleases P/MRP protein subunit POP1	POP1	ALPNPEK	Unmodified	1456	12.2117	12.4292	12.2651	12.3686	12.7802	12.6959	12.9018	12.8205	12.4851	12.302	12.6149	12.7358	0	0	0	0	95.531	34.743
Q9UQ35;Q9UQ35-2	Serine/arginine repetitive matrix protein 2	SRRM2	ALPQTPRPR	Unmodified	1457	13.2969	13.1694	13.5933	12.0218	12.7476	12.2389	12.2064	12.5027	11.9917	13.3532	12.3361	12.2336	0	0	0	1	113.71	57.275
Q9UQ35;Q9UQ35-2	Serine/arginine repetitive matrix protein 2	SRRM2	ALPQTPRPR	Phospho (STY)	1458	12.0565	11.986	12.4257	11.657	11.3846	10.8932	10.2434	10.8352	9.59049	12.1561	11.3116	10.223	1	0	0	1	107.11	55.586
E7EUU4;Q04637-3;Q04637;Q04637-8;Q04637-9;E9PGM1;Q04637-4;Q04637-6;Q04637-7;H7C0V6;E7EX73;Q04637-5	Eukaryotic translation initiation factor 4 gamma 1	EIF4G1	ALPSEELNR	Unmodified	1460	9.56242	9.43239	9.69228	10.0992	10.3448	10.4571	10.3928	10.3656	10.6064	9.56236	10.3004	10.455	0	0	0	0	108.43	52.311
Q2TBA0-2;Q2TBA0	Kelch-like protein 40	KLHL40	ALPTVFESVRCR	Phospho (STY)	1461	9.92797	9.87455	10.1405	10.556	10.4363	10.6986	11.232	12.2242	10.5351	9.98102	10.5637	11.3304	1	0	0	1	96.171	44.885
Q96AQ6-2;Q96AQ6;Q96AQ6-3;F2Z2Z8;Q5T173	Pre-B-cell leukemia transcription factor-interacting protein 1	PBXIP1	ALQAPHSPSK	Unmodified	1462	15.2545	14.9938	15.8895	14.7901	14.3054	14.2312	12.1279	12.5583	11.8427	15.3793	14.4422	12.1763	0	0	0	0	99.343	66.928
Q96AQ6-2;Q96AQ6;Q96AQ6-3;F2Z2Z8;Q5T173	Pre-B-cell leukemia transcription factor-interacting protein 1	PBXIP1	ALQAPHSPSK	Phospho (STY)	1463	13.4759	13.5989	14.2746	13.8896	13.2565	13.4588	13.8005	14.2891	13.5523	13.7831	13.535	13.8806	1	0	0	0	107.11	60.12
Q8NBJ5;M0QX72	Procollagen galactosyltransferase 1	COLGALT1	ALQAQEIECR	Unmodified	1464	10.3659	10.4736	10.5737	9.95907	9.76685	9.37796	9.73892	10.0747	10.0698	10.4711	9.7013	9.96113	0	0	0	0	160.91	111.38
P04075;J3KPS3;P04075-2;H3BQN4;H3BR68	Fructose-bisphosphate aldolase A;Fructose-bisphosphate aldolase	ALDOA	ALQASALK	Unmodified	1465	15.0842	14.9647	14.8059	14.9757	14.8438	14.9447	15.2251	14.7713	15.3884	14.9516	14.9214	15.1283	0	0	0	0	146.69	27.483
P11279;B4DWL3	Lysosome-associated membrane glycoprotein 1	LAMP1	ALQATVGNSYK	Unmodified	1466	12.8622	13.0127	13.3	12.6917	12.2574	12.952	11.6624	10.9771	11.7572	13.0583	12.6337	11.4656	0	0	0	0	184.98	93.072
P24928	DNA-directed RNA polymerase II subunit RPB1	POLR2A	ALQEWILETDGVSLMR	Oxidation (M)	1468	11.6778	11.689	12.142	11.2359	11.7089	11.0021	9.33273	9.60451	9.08825	11.8362	11.3156	9.34183	0	0	0	0	110.12	63.916
P40227;B4DPJ8;P40227-2	T-complex protein 1 subunit zeta	CCT6A	ALQFLEEVK	Unmodified	1470	13.3854	13.2995	13.1403	13.3957	13.3524	13.6335	12.945	12.4322	13.2836	13.2751	13.4605	12.8869	0	0	0	0	123.96	49.541
G8JLD5;B4DGC9;O00429-4;O00429-5;O00429-3;O00429-2;O00429;J3KPI2;O00429-6	Dynamin-1-like protein	DNM1L	ALQGASQIIAEIR	Unmodified	1471	8.32701	8.11773	8.65501	8.45591	8.72271	9.03052	7.86685	8.37582	7.84246	8.36658	8.73638	8.02838	0	0	0	0	125.97	67.803
O15269	Serine palmitoyltransferase 1	SPTLC1	ALQGISGLK	Unmodified	1472	10.4443	10.3435	10.3624	9.75119	10.0647	9.67138	11.3137	10.4454	11.5542	10.3834	9.82908	11.1044	0	0	0	0	123.79	50.559
Q14669-2;Q14669;C9JLJ5;C9JSX9;Q14669-3;G5E9G6;B4DYJ6;C9JLD7	E3 ubiquitin-protein ligase TRIP12	TRIP12	ALQHTESPSETNKPHSK	Phospho (STY)	1473	12.4373	12.9926	12.6003	11.929	12.4731	12.379	15.452	15.2462	14.9281	12.6767	12.2604	15.2088	1	0	0	1	51.684	20.007
Q14669-2;Q14669;C9JLJ5;C9JSX9;Q14669-3;G5E9G6;B4DYJ6;C9JLD7	E3 ubiquitin-protein ligase TRIP12	TRIP12	ALQHTESPSETNKPHSK	Unmodified	1474	12.4243	12.4813	12.5455	11.8823	12.2809	11.9371	11.709	12.1546	11.6359	12.4837	12.0334	11.8332	0	0	0	1	58.658	21.662
O43663;H9KV59;O43663-2;F8W9B5;O43663-3	Protein regulator of cytokinesis 1	PRC1	ALQLEVDRLEELK	Unmodified	1475	7.84893	8.31014	7.91808	8.44269	9.14951	9.02089	12.0213	11.8664	12.0268	8.02572	8.87103	11.9715	0	0	0	1	201.09	112.29
Q12802-4;Q12802;Q12802-2;H0YMW2	A-kinase anchor protein 13	AKAP13	ALQLSNSPGASSAFLK	Unmodified	1476	10.6582	10.2023	10.5712	11.6211	10.9266	11.5191	9.21942	9.44868	8.92986	10.4772	11.3556	9.19932	0	0	0	0	71.601	41.293
P43155-3;P43155-2;P43155;B7ZBP5;A6PVN3	Carnitine O-acetyltransferase	CRAT	ALQPIVSEEEWAHTK	Unmodified	1477	11.1174	11.3376	11.1279	10.5527	9.72015	10.5484	11.4983	10.9895	11.6235	11.1943	10.2738	11.3704	0	0	0	0	154.81	111.05
Q14764	Major vault protein	MVP	ALQPLEEGEDEEK	Unmodified	1478	13.8564	13.7045	13.5946	13.1696	13.2975	13.3813	13.1107	12.7282	13.0351	13.7185	13.2828	12.958	0	0	0	0	165.78	79.812
Q86YP4-2;Q86YP4;Q86YP4-3;F5H7D9;B4DKZ7;Q8WXI9	Transcriptional repressor p66-alpha;Transcriptional repressor p66-beta	GATAD2A;GATAD2B	ALQQEQEIEQR	Unmodified	1479	11.226	11.4415	11.0341	10.9203	11.5459	11.2547	12.3291	12.3977	12.236	11.2339	11.2403	12.3209	0	0	0	0	128.88	68.816
Q14980;Q14980-4;Q14980-3;Q14980-2	Nuclear mitotic apparatus protein 1	NUMA1	ALQQVQEK	Unmodified	1481	12.1031	12.4092	11.7501	11.6521	11.9445	11.8054	12.5957	12.518	12.3704	12.0875	11.8007	12.4947	0	0	0	0	138.98	79.068
Q9Y678	Coatomer subunit gamma-1	COPG1	ALQQYTLEPSEKPFDLK	Unmodified	1482	9.21741	9.21704	9.02386	9.58733	9.83114	9.50418	9.80939	9.35229	9.85929	9.15277	9.64088	9.67366	0	0	0	1	155.26	101.31
O00425;O00425-2	Insulin-like growth factor 2 mRNA-binding protein 3	IGF2BP3	ALQSGPPQSR	Unmodified	1483	10.7445	10.5257	10.7417	10.1868	10.275	9.79197	9.60191	10.1002	9.32635	10.6706	10.0846	9.67616	0	0	0	0	136.81	68.181
O00468-6;O00468-3;O00468-7;O00468-5;O00468;O00468-2;H0Y5U1;O00468-4	Agrin;Agrin N-terminal 110 kDa subunit;Agrin C-terminal 110 kDa subunit;Agrin C-terminal 90 kDa fragment;Agrin C-terminal 22 kDa fragment	AGRN	ALQSNHFELSLR	Unmodified	1484	10.375	11.0771	11.0612	9.50941	9.35762	8.43382	9.35442	9.92474	9.34371	10.8378	9.10028	9.54096	0	0	0	0	114.87	66.753
P46940	Ras GTPase-activating-like protein IQGAP1	IQGAP1	ALQSPALGLR	Unmodified	1485	8.74233	9.03052	8.6199	8.84996	8.6384	8.97124	8.79384	8.96972	9.13026	8.79758	8.81987	8.9646	0	0	0	0	99.343	27.466
J3KP29;P52948-2;P52948-5;P52948;P52948-6;P52948-4;P52948-3;H0YCR0;H0YEN4	Nuclear pore complex protein Nup98-Nup96;Nuclear pore complex protein Nup98;Nuclear pore complex protein Nup96	NUP98	ALQTTGTAK	Unmodified	1486	8.90091	9.36452	8.76497	9.62985	9.44058	9.67906	8.89946	9.40926	8.70832	9.01013	9.58316	9.00568	0	0	0	0	93.561	42.502
O95782-2;O95782	AP-2 complex subunit alpha-1	AP2A1	ALQVGCLLR	Unmodified	1487	8.94372	8.76151	8.82534	8.65972	9.07047	9.20927	9.43578	9.50244	9.24525	8.84352	8.97982	9.39449	0	0	0	0	87.639	36.573
Q14683;G8JLG1	Structural maintenance of chromosomes protein 1A;Structural maintenance of chromosomes protein	SMC1A	ALQYACGNALVCDNVEDAR	Unmodified	1488	10.434	10.7261	10.2519	9.65812	10.6163	9.96221	9.75043	9.76949	9.42146	10.4707	10.0789	9.64713	0	0	0	0	91.065	41.444
Q14683;G8JLG1	Structural maintenance of chromosomes protein 1A;Structural maintenance of chromosomes protein	SMC1A	ALQYACGNALVCDNVEDARR	Unmodified	1489	8.41736	8.49987	8.50836	8.68954	7.92774	7.62658	8.42372	8.37582	8.3119	8.47519	8.08128	8.37048	0	0	0	1	158.14	119.74
Q3SXM5-2;Q3SXM5	Inactive hydroxysteroid dehydrogenase-like protein 1	HSDL1	ALQYEYASK	Unmodified	1490	9.75066	9.59942	9.69952	9.18792	9.28077	8.76644	10.6767	10.5911	10.855	9.6832	9.07838	10.7076	0	0	0	0	118.28	53.054
P25786;P25786-2;F5GX11	Proteasome subunit alpha type-1	PSMA1	ALRETLPAEQDLTTK	Unmodified	1491	11.2395	10.9288	11.1443	11.3515	11.0408	11.7327	10.6455	10.4665	10.7912	11.1042	11.375	10.6344	0	0	0	1	133.25	89.488
Q96ST2-3;Q96ST2;Q96ST2-2	Protein IWS1 homolog	IWS1	ALRPGDPGFCAR	Unmodified	1492	13.2056	13.9687	13.9874	14.1664	13.798	13.9743	10.6428	10.8737	10.4922	13.7206	13.9796	10.6696	0	0	0	1	103.21	54.024
U3KQ06;Q96P71-2;Q96P71	N-terminal EF-hand calcium-binding protein 3	NECAB3	ALRSVSRSSTWSPGSSDTGR	4 Phospho (STY)	1494	9.02169	9.31654	9.78697	11.9079	11.1658	11.8948	9.4267	10.9933	9.74432	9.37507	11.6562	10.0548	4	0	0	2	40.849	11.5
P61978-3;P61978-2;P61978;Q5T6W5;Q5T6W2	Heterogeneous nuclear ribonucleoprotein K	HNRNPK	ALRTDYNASVSVPDSSGPER	Unmodified	1495	11.4648	11.0636	11.2522	10.9084	11.1204	11.1317	10.7815	11.2736	10.7701	11.2602	11.0535	10.9417	0	0	0	1	185.2	124.71
Q9Y3U8;J3QSB5;J3KTD3	60S ribosomal protein L36	RPL36	ALRYPMAVGLNK	Unmodified	1496	11.1768	11.2499	11.4007	12.1327	12.4644	12.3781	12.0743	12.0427	11.6194	11.2758	12.3251	11.9121	0	0	0	1	152.69	44.223
Q9Y3U8;J3QSB5;J3KTD3	60S ribosomal protein L36	RPL36	ALRYPMAVGLNK	Oxidation (M)	1497	12.4241	12.4375	12.5386	13.5071	13.8617	13.6178	13.2831	13.9388	12.8975	12.4667	13.6622	13.3731	0	0	0	1	68.786	13.804
O60678-2;O60678	Protein arginine N-methyltransferase 3	PRMT3	ALSAEAALAR	Unmodified	1498	9.48304	9.36758	9.57253	9.5909	9.39045	9.5847	9.22005	9.5263	9.10139	9.47439	9.52202	9.28258	0	0	0	0	119.22	30.144
Q14008-2;Q14008;Q14008-3	Cytoskeleton-associated protein 5	CKAP5	ALSEFGSK	Unmodified	1500	9.99188	9.94441	9.9003	9.89999	10.0925	10.024	10.8113	10.6448	10.9773	9.94553	10.0055	10.8111	0	0	0	0	103.55	48.016
P28331-4;P28331;P28331-2;B4DJ81;P28331-3;P28331-5	NADH-ubiquinone oxidoreductase 75 kDa subunit, mitochondrial	NDUFS1	ALSEIAGMTLPYDTLDQVR	Oxidation (M)	1501	9.94711	9.71937	9.66531	9.69604	9.49048	9.86803	10.7047	10.9714	11.2303	9.77726	9.68485	10.9688	0	0	0	0	94.61	48.199
Q9Y314;M0R3B2	Nitric oxide synthase-interacting protein	NOSIP	ALSGTSPDDVQPGPSVGPPSK	Unmodified	1502	10.7738	10.4971	10.5962	10.6247	10.7225	10.6079	9.90629	10.431	9.53125	10.6224	10.6517	9.95617	0	0	0	0	65.16	33.246
E7EPC6;P16070-18;P16070-12;P16070-14;P16070-13;P16070-11;P16070-10;P16070-16;P16070-8;P16070-17;P16070-6;P16070-4;P16070-3;P16070-7;P16070-5;P16070;H0Y2P0;H0YD13;H0YDW7;H0YCV9;H0Y5E4;P16070-15;P16070-9;H0YDX6;E9PKC6;H0YD17	CD44 antigen	CD44	ALSIGFETCR	Unmodified	1503	15.5857	16.1476	16.2242	15.8357	15.6896	15.2783	15.7826	16.0143	15.4625	15.9858	15.6012	15.7531	0	0	0	0	180.09	101.83
Q4VC44;Q4VC44-2;Q4VC44-3;I3L188	FLYWCH-type zinc finger-containing protein 1	FLYWCH1	ALSLLSLPPK	Unmodified	1504	12.5348	12.2337	12.4248	11.6109	11.9367	11.806	13.2075	13.075	12.7979	12.3978	11.7845	13.0268	0	0	0	0	93.178	29.759
O43615;M0QXU7	Mitochondrial import inner membrane translocase subunit TIM44	TIMM44	ALSQGVESVK	Unmodified	1505	13.1712	13.0219	13.095	12.6319	12.9909	12.6393	13.6115	12.9405	13.7319	13.096	12.754	13.4279	0	0	0	0	131.17	72.105
B4DEK4;O60749;H0YK42;A6NKH4;Q13596-2;Q13596;Q13596-3	Sorting nexin-2;Sorting nexin-1	SNX2;SNX1	ALSQLAEVEEK	Unmodified	1506	13.3908	13.2939	13.3619	12.7279	12.7613	12.7171	12.405	11.9621	12.6298	13.3489	12.7354	12.3323	0	0	0	0	104.24	61.819
Q9BPX3	Condensin complex subunit 3	NCAPG	ALSSLELSSHLAK	Unmodified	1508	9.37764	9.38645	9.30894	9.24201	9.89892	9.85736	12.8037	12.2473	12.5921	9.35768	9.6661	12.5477	0	0	0	0	173.76	102.81
P11021	78 kDa glucose-regulated protein	HSPA5	ALSSQHQAR	Unmodified	1510	10.1826	10.9723	10.6618	11.0259	10.8408	10.79	11.288	11.9187	11.7701	10.6056	10.8855	11.6589	0	0	0	0	153.08	95.525
P62937;F8WE65;C9J5S7;Q9Y536;F5H284;A2BFH1	Peptidyl-prolyl cis-trans isomerase A;Peptidyl-prolyl cis-trans isomerase A, N-terminally processed;Peptidyl-prolyl cis-trans isomerase;Peptidyl-prolyl cis-trans isomerase A-like 4A/B/C;Peptidyl-prolyl cis-trans isomerase A-like 4D;Peptidyl-prolyl cis-trans isomerase A-like 4G	PPIA;PPIAL4A;PPIAL4D;PPIAL4G	ALSTGEK	Unmodified	1511	13.6224	15.0199	13.9883	15.9072	14.3497	15.8457	12.9791	14.2462	12.5045	14.2102	15.3675	13.2433	0	0	0	0	87.181	20.382
Q7Z5J4;Q7Z5J4-2	Retinoic acid-induced protein 1	RAI1	ALSTSCLVCCLCQNPANFK	Unmodified	1512	10.6449	10.9501	10.3833	8.92119	9.88847	9.37403	10.7305	10.9406	10.4367	10.6594	9.39456	10.7026	0	0	0	0	157.07	111.63
P10155-3;Q5LJA0;P10155-4;P10155;H0Y9N5	60 kDa SS-A/Ro ribonucleoprotein	TROVE2	ALSVETEK	Unmodified	1514	11.1032	11.0985	11.2836	10.676	11.4239	10.7289	10.8737	10.7645	10.8925	11.1618	10.9429	10.8435	0	0	0	0	91.087	47.964
P31948;G3XAD8;F5H0T1;F5H783;F5GXD8	Stress-induced-phosphoprotein 1	STIP1	ALSVGNIDDALQCYSEAIK	Unmodified	1515	11.4626	11.5457	11.4163	11.7571	11.8057	11.9839	10.9656	10.7331	11.6222	11.4748	11.8489	11.107	0	0	0	0	162.37	97.075
K7EKE6;F5GZ27;Q8N8K8;P36776	Lon protease homolog, mitochondrial	LONP1	ALTAEIVK	Unmodified	1516	9.32518	10.1432	9.07508	9.02003	8.49686	9.54228	9.96755	8.37582	10.1953	9.51447	9.01972	9.51288	0	0	0	0	95.502	41.297
P53350	Serine/threonine-protein kinase PLK1	PLK1	ALTEPEAR	Unmodified	1517	9.17166	9.53544	9.49546	10.1713	10.6102	10.6343	12.8611	12.0253	12.5863	9.40085	10.4719	12.4909	0	0	0	0	118.74	49.956
P09622;E9PEX6;B4DHG0;B4DT69	Dihydrolipoyl dehydrogenase, mitochondrial;Dihydrolipoyl dehydrogenase	DLD	ALTGGIAHLFK	Unmodified	1518	13.9099	13.9663	13.8738	13.4818	13.4223	13.6376	14.7133	13.9268	14.6735	13.9166	13.5139	14.4379	0	0	0	0	110.54	57.417
O94776;Q68DB1	Metastasis-associated protein MTA2	MTA2	ALTHLEMR	Oxidation (M)	1519	11.8424	12.042	11.601	11.6034	12.2065	11.9497	12.8243	12.7173	12.5859	11.8284	11.9199	12.7092	0	0	0	0	73.248	23.89
K7ERF1;Q9UBQ5;K7ES31;K7EMQ9;B7ZAM9;K7EQM4	Eukaryotic translation initiation factor 3 subunit K	EIF3K	ALTNLPHTDFTLCK	Unmodified	1522	11.9635	11.8794	11.9707	12.1587	11.804	11.6205	11.3757	11.3249	11.7164	11.9379	11.8611	11.4723	0	0	0	0	136.33	59.974
P21333-2;P21333;Q5HY54	Filamin-A	FLNA	ALTQTGGPHVK	Unmodified	1523	14.0709	13.5361	14.3387	14.7275	14.5364	14.7299	14.7563	14.5114	14.6135	13.9819	14.6646	14.627	0	0	0	0	188.27	114.01
P04843;B7Z4L4	Dolichyl-diphosphooligosaccharide--protein glycosyltransferase subunit 1	RPN1	ALTSEIALLQSR	Unmodified	1524	13.3103	13.1833	13.0468	12.9566	12.7975	13.001	13.9912	13.5992	14.2944	13.1801	12.9184	13.9616	0	0	0	0	187.62	126.93
P26038	Moesin	MSN	ALTSELANAR	Unmodified	1525	10.0533	9.99082	9.95647	10.4693	10.1717	10.3785	9.39523	9.6876	9.52737	10.0002	10.3398	9.53673	0	0	0	0	161.51	78.761
P26038	Moesin	MSN	ALTSELANARDESK	Unmodified	1526	13.6087	13.6508	13.573	13.8397	13.8389	14.0107	12.6966	12.7872	12.8359	13.6108	13.8964	12.7733	0	0	0	1	236.05	166.21
P40939	Trifunctional enzyme subunit alpha, mitochondrial;Long-chain enoyl-CoA hydratase;Long chain 3-hydroxyacyl-CoA dehydrogenase	HADHA	ALTSFER	Unmodified	1527	10.5827	10.4167	10.1777	9.98682	10.3481	10.2128	11.5792	11.0099	11.2477	10.3924	10.1826	11.2789	0	0	0	0	90.777	40.752
U3KPZ7;Q9P2N5	RNA-binding protein 27	RBM27	ALTVGGFIEEEK	Unmodified	1528	12.1992	12.2885	12.2968	11.834	12.3259	12.1077	12.2251	12.2743	11.9877	12.2615	12.0892	12.1624	0	0	0	0	101.35	45.37
Q13509;A8K854;P68371;P04350	Tubulin beta-3 chain;Tubulin beta-4B chain;Tubulin beta-4A chain	TUBB3;TUBB4B;TUBB4A	ALTVPELTQQMFDAK	Unmodified	1529	11.4441	11.2484	11.4761	11.2981	11.0685	11.4149	10.1141	10.9006	10.1964	11.3895	11.2605	10.4037	0	0	0	0	115.1	72.143
Q13509;A8K854;P68371;P04350	Tubulin beta-3 chain;Tubulin beta-4B chain;Tubulin beta-4A chain	TUBB3;TUBB4B;TUBB4A	ALTVPELTQQMFDAK	Oxidation (M)	1530	13.815	13.6647	13.7686	12.8419	13.6193	13.5022	12.7132	13.2251	12.9657	13.7494	13.3211	12.968	0	0	0	0	153.48	43.684
Q13885;Q9BVA1	Tubulin beta-2A chain;Tubulin beta-2B chain	TUBB2A;TUBB2B	ALTVPELTQQMFDSK	Oxidation (M)	1531	11.2868	10.925	10.8801	11.0983	11.0882	11.2009	9.78267	10.0214	10.1396	11.0306	11.1292	9.98125	0	0	0	0	151.3	90.683
Q5JP53;P07437;Q5ST81	Tubulin beta chain	TUBB	ALTVPELTQQVFDAK	Unmodified	1532	15.6935	15.5135	15.4986	15.2287	15.2524	15.1955	13.9342	13.4824	14.1295	15.5685	15.2256	13.8487	0	0	0	0	211.57	142.54
Q01082;Q01082-3;Q01082-2	Spectrin beta chain, non-erythrocytic 1	SPTBN1	ALVADSHPESER	Unmodified	1533	10.5915	10.8259	10.4506	11.6	11.1168	11.7264	10.6593	11.9632	10.8148	10.6226	11.4811	11.1457	0	0	0	0	127.52	77.166
P19338;C9JYW2;C9JLB1;C9J1H7;C9JWL1	Nucleolin	NCL	ALVATPGK	Unmodified	1534	17.3256	17.0832	17.7597	17.9047	17.5756	17.7234	14.6706	15.2016	14.6162	17.3895	17.7345	14.8295	0	0	0	0	116.25	46.252
P19338;C9JYW2;C9JLB1;C9J1H7;C9JWL1	Nucleolin	NCL	ALVATPGKK	Acetyl (K)	1535	10.9835	10.82	11.5007	12.0837	11.6288	11.6458	9.17153	9.85046	9.22663	11.1014	11.7861	9.4162	0	1	0	1	95.775	56.47
P19338;C9JYW2;C9JLB1;C9J1H7;C9JWL1	Nucleolin	NCL	ALVATPGKK	Unmodified	1536	14.1674	14.3855	14.9155	14.9243	14.7456	14.6541	12.7026	13.3958	12.622	14.4895	14.7747	12.9068	0	0	0	1	93.143	45.916
M0R210;P62249;M0R3H0;M0R1M5;M0QX76	40S ribosomal protein S16	RPS16	ALVAYYQK	Unmodified	1537	15.0264	15.0507	14.9646	15.5703	15.6491	15.5445	15.3041	15.4963	15.1801	15.0139	15.588	15.3268	0	0	0	0	142.64	70.029
P20908	Collagen alpha-1(V) chain	COL5A1	ALVDGCATK	Unmodified	1538	12.1867	12.3268	12.5215	13.8316	13.3418	13.6407	12.5345	13.1839	12.5477	12.345	13.6047	12.7554	0	0	0	0	109.66	49.733
P50914;E7EPB3	60S ribosomal protein L14	RPL14	ALVDGPCTQVR	Unmodified	1539	11.884	11.8203	11.7749	12.5154	12.9323	12.6162	13.3146	14.1711	13.2365	11.8264	12.688	13.5741	0	0	0	0	174.57	69.212
P50914;E7EPB3	60S ribosomal protein L14	RPL14	ALVDGPCTQVRR	Unmodified	1540	12.0438	11.895	12.0124	12.8252	13.1219	13.0219	13.5123	14.039	13.3657	11.9837	12.9897	13.639	0	0	0	1	140.14	40.168
O43175;Q5SZU1	D-3-phosphoglycerate dehydrogenase	PHGDH	ALVDHENVISCPHLGASTK	Unmodified	1541	13.2586	13.0116	13.0494	13.5291	13.1951	13.5235	12.7821	12.8408	13.2417	13.1065	13.4159	12.9549	0	0	0	0	191.4	133.98
P46100;P46100-3;P46100-4;P46100-5;P46100-2	Transcriptional regulator ATRX	ATRX	ALVDPGPDFVVCDEGHILK	Unmodified	1542	13.257	13.4064	12.839	8.77208	12.3223	11.6915	13.3251	13.0082	12.9313	13.1675	10.9286	13.0882	0	0	0	0	136.36	87.454
Q9H6F5;H0YG79	Coiled-coil domain-containing protein 86	CCDC86	ALVEFESNPEETREPGSPPSVQR	Unmodified	1543	11.7796	13.1116	12.2995	13.2756	13.1899	12.6189	12.2566	13.2075	12.5374	12.3969	13.0281	12.6672	0	0	0	1	161.14	114.06
Q9H6F5;H0YG79	Coiled-coil domain-containing protein 86	CCDC86	ALVEFESNPEETREPGSPPSVQR	Phospho (STY)	1544	11.4843	11.605	11.7846	12.7249	12.7761	12.7331	11.6099	12.0454	11.2906	11.6246	12.7447	11.6486	1	0	0	1	96.455	54.265
C9J0J7;G5E9Q6;P35080-2	Profilin;Profilin-2	PFN2	ALVIVMGK	Unmodified	1545	11.0196	11.1193	10.9436	10.2732	9.83358	9.98018	9.53023	10.0534	10.0065	11.0275	10.029	9.86336	0	0	0	0	131.04	80.071
C9J0J7;G5E9Q6;P35080-2	Profilin;Profilin-2	PFN2	ALVIVMGK	Oxidation (M)	1546	12.8254	13.0687	12.9755	12.4696	12.0758	11.9917	11.5762	11.8658	11.7442	12.9565	12.179	11.7287	0	0	0	0	79.469	41.91
Q07021;I3L3Q7;I3L3B0	Complement component 1 Q subcomponent-binding protein, mitochondrial	C1QBP	ALVLDCHYPEDEVGQEDEAESDIFSIR	Unmodified	1547	8.29633	8.18571	8.2653	7.71795	7.97297	7.62658	9.02654	8.37582	8.84596	8.24911	7.7725	8.74944	0	0	0	0	273.51	233.85
Q9HCC0;Q9HCC0-2;D6RDF7;D6R9R1	Methylcrotonoyl-CoA carboxylase beta chain, mitochondrial	MCCC2	ALVNQLHER	Unmodified	1548	12.5161	12.658	12.4245	12.568	12.3782	12.4981	13.3046	12.9459	13.4915	12.5329	12.4814	13.2473	0	0	0	0	108.57	78.252
Q92522	Histone H1x	H1FX	ALVQNDTLLQVK	Unmodified	1549	16.1545	16.0023	16.1453	15.0288	15.1257	14.7765	15.1532	15.3113	14.9428	16.1007	14.977	15.1358	0	0	0	0	205.31	116.04
Q13618-3;Q13618;Q13618-2	Cullin-3	CUL3	ALVSEEGEGK	Unmodified	1550	9.99569	9.60073	9.77786	9.02978	9.56903	9.79185	9.31283	8.37582	9.57343	9.79143	9.46355	9.08736	0	0	0	0	117.52	72.162
Q16531;F5GY55;F5H775;F5H238;F5H6C5	DNA damage-binding protein 1	DDB1	ALVSEWKEPQAK	Unmodified	1551	12.4696	12.8596	12.3712	12.1472	12.3874	12.4184	12.4021	12.6706	12.379	12.5668	12.3177	12.4839	0	0	0	1	109.72	66.219
O95182	NADH dehydrogenase [ubiquinone] 1 alpha subcomplex subunit 7	NDUFA7	ALVSGKPAESSAVAATEK	Unmodified	1552	10.185	10.0959	10.0132	9.9046	9.50735	9.88352	10.5706	9.63752	10.4514	10.098	9.76516	10.2198	0	0	0	1	170.09	131.79
Q9Y3F4;B4DNJ6;B0AZV0	Serine-threonine kinase receptor-associated protein	STRAP	ALWCSEDK	Unmodified	1553	10.1609	10.4677	10.3418	10.3003	10.0059	10.4222	9.44144	8.37582	9.32221	10.3234	10.2428	9.04649	0	0	0	0	107.57	58.478
A8MXP9;P43243;D6REM6;B3KM87;P43243-2;H0Y8T4	Matrin-3	MATR3	ALWFQGR	Unmodified	1554	10.3082	9.88775	9.72252	9.90004	10.4477	10.2904	10.0889	10.0375	10.1021	9.97282	10.2127	10.0762	0	0	0	0	101.21	72.062
P11940-2;P11940;E7EQV3;E5RGH3;E5RJB9;B1ANR1;B1ANR0;Q13310-2;Q13310;Q13310-3;H0Y5F5;H0YEQ8	Polyadenylate-binding protein 1;Polyadenylate-binding protein;Polyadenylate-binding protein 4	PABPC1;PABPC4	ALYDTFSAFGNILSCK	Unmodified	1555	9.5258	9.37801	9.34336	9.60546	9.59838	9.82351	9.68897	8.37582	9.41957	9.41573	9.67578	9.16145	0	0	0	0	186.69	110.34
Q9UNF0;Q9UNF0-2;H0Y923	Protein kinase C and casein kinase substrate in neurons protein 2	PACSIN2	ALYDYEGQEHDELSFK	Unmodified	1556	13.3121	13.2742	14.0542	13.0711	12.3146	12.4541	10.403	11.5473	10.606	13.5468	12.6133	10.8521	0	0	0	0	170.42	128.33
P04083	Annexin A1	ANXA1	ALYEAGER	Unmodified	1557	12.7654	12.8538	12.9048	12.3407	12.1618	12.1318	11.1087	11.482	11.0991	12.8413	12.2115	11.2299	0	0	0	0	110.41	58.621
P42704	Leucine-rich PPR motif-containing protein, mitochondrial	LRPPRC	ALYEHLTAK	Unmodified	1558	11.9696	11.9914	11.7914	12.6282	12.6905	12.9982	13.5759	12.5932	13.7989	11.9175	12.7723	13.3227	0	0	0	0	72.607	22.254
P61201;P61201-2;B4DIH5;H0YKU5;H0YM03	COP9 signalosome complex subunit 2	COPS2	ALYEQSLHIK	Unmodified	1559	10.862	10.9113	10.6726	11.239	11.0789	11.7798	10.4105	10.989	10.8232	10.8153	11.3659	10.7409	0	0	0	0	74.533	22.278
J9JID7;Q03252	Lamin-B2	LMNB2	ALYESELADAR	Unmodified	1560	12.391	11.7125	11.4641	10.4568	11.6545	11.1917	10.5531	10.7072	10.454	11.8559	11.101	10.5714	0	0	0	0	160.91	84.691
J9JID7;Q03252	Lamin-B2	LMNB2	ALYESELADARR	Unmodified	1561	10.2865	9.78984	9.80562	9.32504	9.84729	10.1215	9.93797	9.4536	10.3953	9.96066	9.76461	9.92897	0	0	0	1	100.69	37.26
P20700;E9PBF6	Lamin-B1	LMNB1	ALYETELADAR	Unmodified	1562	12.8206	12.3427	11.924	10.9219	12.1193	11.5983	11.0892	11.294	11.0943	12.3625	11.5465	11.1592	0	0	0	0	193.3	81.193
P20700;E9PBF6	Lamin-B1	LMNB1	ALYETELADARR	Unmodified	1563	12.807	12.5114	12.2257	12.0359	12.3985	12.1815	11.7276	11.5184	11.517	12.5147	12.2053	11.5877	0	0	0	1	213.35	149.24
O00186	Syntaxin-binding protein 3	STXBP3	ALYFITPTSK	Unmodified	1564	11.0791	10.9259	10.9141	10.9964	10.8422	11.0649	12.1911	11.7409	12.2974	10.973	10.9678	12.0765	0	0	0	0	80.755	31.337
H9KVB4;O15417	Trinucleotide repeat-containing gene 18 protein	TNRC18	ALYQSSHVDENDVQTVSHK	Unmodified	1566	11.7295	11.9889	12.1464	7.71795	10.8225	11.0643	10.7874	10.7377	10.2632	11.9549	9.86827	10.5961	0	0	0	0	95.554	61.938
Q16531;F5GY55;F5H775;F5H238;F5H6C5	DNA damage-binding protein 1	DDB1	ALYYLQIHPQELR	Unmodified	1567	11.993	12.0237	11.7929	11.2783	11.7459	11.2936	11.4332	11.903	11.277	11.9365	11.4392	11.5377	0	0	0	0	138.89	77.55
Q03135;E9PCT5	Caveolin-1;Caveolin	CAV1	AMADELSEK	Unmodified	1568	11.2707	11.2393	11.4234	11.5698	11.4043	11.6551	12.1856	11.9983	12.4255	11.3111	11.5431	12.2032	0	0	0	0	144.65	73.742
P31948;G3XAD8;F5H0T1;H0YGI8	Stress-induced-phosphoprotein 1	STIP1	AMADPEVQQIMSDPAMR	3 Oxidation (M)	1570	9.80786	10.6646	10.0102	11.3317	11.0294	11.394	10.7426	11.148	11.3093	10.1609	11.2517	11.0667	0	0	0	0	99.392	59.115
G5EA30;Q92879-5;Q92879-2;Q92879-3;Q92879-6;Q92879;Q92879-4	CUGBP Elav-like family member 1	CELF1	AMAQTAIK	Oxidation (M)	1571	14.1117	13.9905	13.8888	13.9757	14.2323	14.0608	13.7404	13.2924	13.6065	13.997	14.0896	13.5464	0	0	0	0	78.264	31.182
H7C2G2;Q93070	NAD(P)(+)--arginine ADP-ribosyltransferase;Ecto-ADP-ribosyltransferase 4	ART4	AMASVAR	Oxidation (M)	1572	11.3854	11.6621	11.4527	12.1708	11.9861	12.195	11.5297	14.3682	11.5078	11.5001	12.1173	12.4686	0	0	0	0	106.42	34.466
P43155-3;P43155-2;P43155;H0Y4Z7	Carnitine O-acetyltransferase	CRAT	AMDDSSVTEHQK	Oxidation (M)	1573	11.3342	11.7958	11.3743	11.0303	10.8815	10.7337	11.6196	11.235	11.924	11.5014	10.8819	11.5929	0	0	0	0	83.226	35.111
Q8TDR2	Serine/threonine-protein kinase 35	STK35	AMDPVAAEAPGEAFLAR	Oxidation (M)	1574	9.43931	10.1604	9.93136	9.83665	9.94846	9.4868	10.5843	10.2813	10.3652	9.84369	9.7573	10.4102	0	0	0	0	71.143	36.182
H7C3P9;Q9UNS2-2;Q9UNS2	COP9 signalosome complex subunit 3	COPS3	AMDQEITVNPQFVQK	Oxidation (M)	1575	9.56045	9.57592	9.40977	10.2913	9.92915	10.1385	9.50399	9.83373	9.51134	9.51538	10.1196	9.61635	0	0	0	0	110.25	62.745
P55084;B4E2W0;F5GZQ3;B5MD38	Trifunctional enzyme subunit beta, mitochondrial;3-ketoacyl-CoA thiolase	HADHB	AMDSDWFAENYMGR	2 Oxidation (M)	1576	10.5228	10.7029	10.3181	10.5107	10.064	10.328	11.2802	11.2501	11.407	10.5146	10.3009	11.3124	0	0	0	0	81.278	55.386
P31948;G3XAD8;F5H0T1;H0YGI8	Stress-induced-phosphoprotein 1	STIP1	AMDVYQK	Unmodified	1577	10.5281	10.5287	10.3903	11.381	10.9676	11.3167	10.5493	10.9536	11.0392	10.4824	11.2217	10.8474	0	0	0	0	86.794	46.727
Q9P2E9-2;Q9P2E9;Q9P2E9-3;F8W7S5	Ribosome-binding protein 1	RRBP1	AMEALATAEQACK	Oxidation (M)	1578	12.7712	12.7173	12.6	12.9876	13.1594	13.2821	13.1956	13.5241	13.2135	12.6962	13.143	13.3111	0	0	0	0	182.23	136.87
P18669;P15259	Phosphoglycerate mutase 1;Phosphoglycerate mutase 2	PGAM1;PGAM2	AMEAVAAQGK	Unmodified	1579	9.87243	10.2986	9.76653	10.2579	9.84474	10.5703	9.15575	9.93483	9.69763	9.9792	10.2243	9.59607	0	0	0	0	87.184	38.39
P18669;P15259	Phosphoglycerate mutase 1;Phosphoglycerate mutase 2	PGAM1;PGAM2	AMEAVAAQGK	Oxidation (M)	1580	14.1708	14.4384	14.3782	14.3922	14.0369	14.2396	13.0515	13.3449	13.4987	14.3291	14.2229	13.2984	0	0	0	0	79.148	41.18
G5E9C0;Q9HB58-5;Q9HB58-3;Q9HB58-7;Q9HB58;Q9HB58-6;E9PHK4;E7EM70	Sp110 nuclear body protein	SP110	AMEEALFQHFMHQK	2 Oxidation (M)	1581	12.0581	12.0333	11.9896	10.9034	11.5399	10.7496	10.7823	11.0184	10.6128	12.027	11.0643	10.8045	0	0	0	0	76.24	43.381
A6NN80;P08133;P08133-2;E5RK69;E7EMC6	Annexin A6;Annexin	ANXA6	AMEGAGTDEK	Oxidation (M)	1582	11.631	11.8816	11.2823	11.5799	11.1713	11.5775	11.3325	11.1578	11.4818	11.5983	11.4429	11.324	0	0	0	0	79.07	37.953
Q9Y6X9-2;Q9Y6X9	MORC family CW-type zinc finger protein 2	MORC2	AMEIPTTIQCDLCLK	Oxidation (M)	1583	11.1525	11.4966	10.9359	10.2864	10.8492	10.4373	10.4034	9.9253	9.98609	11.195	10.5243	10.1049	0	0	0	0	120.54	78.511
P17480;E9PKP7;P17480-2;E9PLT2	Nucleolar transcription factor 1	UBTF	AMEMTWNNMEK	3 Oxidation (M)	1584	11.5046	11.5628	11.7477	11.0958	11.2125	11.1758	12.4653	12.5216	11.9538	11.605	11.1614	12.3135	0	0	0	0	93.561	31.967
P12956	X-ray repair cross-complementing protein 6	XRCC6	AMFESQSEDELTPFDMSIQCIQSVYISK	2 Oxidation (M)	1585	8.46047	8.36439	8.59872	9.06877	8.70057	8.92259	8.72067	9.62261	8.55949	8.47453	8.89731	8.96759	0	0	0	0	44.161	11.704
Q00796;H0YLA4	Sorbitol dehydrogenase	SORD	AMGAAQVVVTDLSATR	Oxidation (M)	1586	11.947	11.8182	11.7779	11.5665	11.3945	11.5243	10.8397	10.391	11.0594	11.8477	11.4951	10.7634	0	0	0	0	155.56	102.11
Q6DRA6;Q6DN03	Putative histone H2B type 2-D;Putative histone H2B type 2-C	HIST2H2BD;HIST2H2BC	AMGIMNSFLNDIFER	2 Oxidation (M)	1587	10.8556	11.0058	11.224	10.6234	11.0452	10.4359	11.8358	12.5284	11.4767	11.0285	10.7015	11.947	0	0	0	0	88.224	42.878
P23527;P33778;Q16778;P06899;Q5QNW6;Q5QNW6-2;B4DR52;Q93079;Q99879;Q99880	Histone H2B type 1-O;Histone H2B type 1-B;Histone H2B type 2-E;Histone H2B type 1-J;Histone H2B type 2-F;Histone H2B;Histone H2B type 1-H;Histone H2B type 1-M;Histone H2B type 1-L	HIST1H2BO;HIST1H2BB;HIST2H2BE;HIST1H2BJ;HIST2H2BF;HIST1H2BH;HIST1H2BM;HIST1H2BL	AMGIMNSFVNDIFER	2 Oxidation (M)	1588	17.7035	17.5327	17.7812	16.9634	17.4137	16.7073	17.6256	17.5893	17.2945	17.6725	17.0281	17.5031	0	0	0	0	247.11	181.09
P23527;P33778;Q16778;P06899;Q5QNW6;Q5QNW6-2;B4DR52;Q93079;Q99879;Q99880	Histone H2B type 1-O;Histone H2B type 1-B;Histone H2B type 2-E;Histone H2B type 1-J;Histone H2B type 2-F;Histone H2B;Histone H2B type 1-H;Histone H2B type 1-M;Histone H2B type 1-L	HIST1H2BO;HIST1H2BB;HIST2H2BE;HIST1H2BJ;HIST2H2BF;HIST1H2BH;HIST1H2BM;HIST1H2BL	AMGIMNSFVNDIFER	Oxidation (M)	1589	16.4096	16.2342	16.4921	15.4737	16.0068	15.2198	16.0012	15.288	15.706	16.3787	15.5668	15.6651	0	0	0	0	258.39	205.89
P23527;P33778;Q16778;P06899;Q5QNW6;Q5QNW6-2;B4DR52;Q93079;Q99879;Q99880	Histone H2B type 1-O;Histone H2B type 1-B;Histone H2B type 2-E;Histone H2B type 1-J;Histone H2B type 2-F;Histone H2B;Histone H2B type 1-H;Histone H2B type 1-M;Histone H2B type 1-L	HIST1H2BO;HIST1H2BB;HIST2H2BE;HIST1H2BJ;HIST2H2BF;HIST1H2BH;HIST1H2BM;HIST1H2BL	AMGIMNSFVNDIFER	Unmodified	1590	10.7224	10.3223	10.6694	9.38385	10.0272	8.8037	10.298	8.37582	10.1489	10.5713	9.40493	9.6076	0	0	0	0	264.58	211.54
P16615;P16615-5;P16615-2;P16615-3;H7C5W9;P16615-4	Sarcoplasmic/endoplasmic reticulum calcium ATPase 2	ATP2A2	AMGVVVATGVNTEIGK	Unmodified	1591	8.66512	9.07106	8.42203	9.82305	8.78419	9.44831	9.31568	10.5715	9.2564	8.7194	9.35185	9.71452	0	0	0	0	100.11	51.034
P46013;P46013-2	Antigen KI-67	MKI67	AMHTPKPAVGEEK	Oxidation (M)	1593	11.2111	11.5943	11.1134	11.1406	11.918	12.0174	14.1257	14.3732	13.968	11.3063	11.692	14.1556	0	0	0	1	65.895	30.093
P46013;P46013-2	Antigen KI-67	MKI67	AMHTPKPSVGEEK	Oxidation (M)	1594	11.2932	11.7838	11.0742	10.9843	12.3108	11.9464	14.3544	14.3568	14.0585	11.3837	11.7472	14.2565	0	0	0	1	84.169	37.887
Q9NZ45	CDGSH iron-sulfur domain-containing protein 1	CISD1	AMINLHIQK	Oxidation (M)	1595	12.8631	12.6806	12.856	12.3481	12.2758	12.0992	13.3396	13.2117	13.56	12.7999	12.241	13.3704	0	0	0	0	76.064	40.912
A6NGP5;Q9H910;B4DLH4;H3BMV3;H3BMM8;B4E1P3	Hematological and neurological expressed 1-like protein	HN1L	AMKPPGGESSNLFGSPEEATPSSRPNR	Unmodified	1597	9.83019	9.69169	9.55818	10.2432	10.0328	10.3588	9.89221	9.40288	10.0348	9.69335	10.2116	9.77663	0	0	0	2	83.359	53.756
H0YAC9		KIF20A	AMKTLLLKERQEK	Acetyl (K);Oxidation (M);Phospho (STY)	1599	11.2054	11.0158	10.9364	11.3024	11.5955	11.6328	12.3454	8.37582	12.2488	11.0525	11.5102	10.99	1	1	0	3	66.023	10.926
P26038	Moesin	MSN	AMLENEK	Oxidation (M)	1600	12.8936	12.9121	12.8214	13.3213	13.2544	13.4273	12.3034	12.4555	12.3054	12.8757	13.3343	12.3548	0	0	0	0	91.9	39.497
P54577	Tyrosine--tRNA ligase, cytoplasmic;Tyrosine--tRNA ligase, cytoplasmic, N-terminally processed	YARS	AMLESIGVPLEK	Unmodified	1601	9.44993	9.50403	9.25078	9.85765	9.45323	8.92027	10.4033	10.6613	10.7782	9.40158	9.41038	10.6143	0	0	0	0	91.313	37.345
P54577	Tyrosine--tRNA ligase, cytoplasmic;Tyrosine--tRNA ligase, cytoplasmic, N-terminally processed	YARS	AMLESIGVPLEK	Oxidation (M)	1602	11.3835	10.8894	11.2729	10.7754	11.0837	10.9374	11.3025	10.3894	11.4913	11.1819	10.9322	11.0611	0	0	0	0	67.749	19.148
E5RHG8;Q15369;Q15369-2	Transcription elongation factor B polypeptide 1	TCEB1	AMLSGPGQFAENETNEVNFREIPSHVLSK	Oxidation (M)	1603	9.94174	9.58202	9.72876	9.29834	9.09425	9.28865	8.98088	8.37582	8.93407	9.75084	9.22708	8.76359	0	0	0	1	156.7	129.76
P42785;E9PNF7;B7Z7Q6;P42785-2;E9PR42;E9PL49;E9PLY4;E9PQB5;E9PL85;E9PNJ1;E9PQN3;E9PKN6;E9PIG4	Lysosomal Pro-X carboxypeptidase	PRCP	AMLVFAEHR	Oxidation (M)	1605	11.508	11.8576	11.7395	10.7484	10.6344	10.5163	11.545	11.2222	11.6463	11.7017	10.633	11.4712	0	0	0	0	76.17	35.392
P98179	RNA-binding protein 3	RBM3	AMNGESLDGR	Oxidation (M)	1606	12.628	13.0699	13.4333	13.8063	13.3333	13.3368	10.3408	10.908	10.2554	13.0437	13.4921	10.5014	0	0	0	0	82.494	45.909
Q14676;Q14676-2;Q14676-3	Mediator of DNA damage checkpoint protein 1	MDC1	AMPVPTTPEFQSPVTTDQPISPEPITQPSCIK	Oxidation (M)	1607	9.06157	8.97349	9.39976	7.71795	9.13688	7.62658	9.22756	8.37582	9.20734	9.14494	8.16047	8.93691	0	0	0	0	132.77	94.785
P26368-2;P26368;K7ELP8	Splicing factor U2AF 65 kDa subunit	U2AF2	AMQAAGQIPATALLPTMTPDGLAVTPTPVPVVGSQMTR	3 Oxidation (M)	1608	9.78302	9.34542	9.41061	8.95451	9.94707	9.42446	9.84183	9.62335	9.66801	9.51301	9.44201	9.71106	0	0	0	0	75.114	48.514
P42166	Lamina-associated polypeptide 2, isoform alpha;Thymopoietin;Thymopentin	TMPO	AMQADISQAAQILSSDPSR	Oxidation (M)	1609	10.4768	10.1942	10.0452	11.3589	11.056	11.0271	10.8775	11.206	10.7342	10.2387	11.1473	10.9392	0	0	0	0	100.46	57.671
P38646;H0YBG6	Stress-70 protein, mitochondrial	HSPA9	AMQDAEVSK	Unmodified	1611	10.0826	9.97008	9.7746	10.0392	10.3491	10.8647	11.0363	10.2501	11.3016	9.94242	10.4177	10.8627	0	0	0	0	104.82	40.617
E9PHM2;Q15031	Probable leucine--tRNA ligase, mitochondrial	LARS2	AMQDALADLPEWYGIK	Oxidation (M)	1612	9.09574	9.33748	8.81946	8.80191	9.27423	9.58004	10.0798	9.61956	10.2855	9.08423	9.21873	9.99497	0	0	0	0	98.281	59.213
G8JLC6;Q5JRA6-2;Q5JRA6;H7BY50	Melanoma inhibitory activity protein 3	MIA3	AMQGTEVGQTDQTDSTGGPAFLSK	Oxidation (M)	1613	11.457	10.8168	12.22	12.779	12.2323	12.6354	11.2823	11.8885	11.2903	11.4979	12.5489	11.487	0	0	0	0	158.75	112.81
Q9NTJ3;E9PD53;Q9NTJ3-2	Structural maintenance of chromosomes protein 4;Structural maintenance of chromosomes protein	SMC4	AMQIQEQK	Oxidation (M)	1614	11.6513	12.1348	11.4936	12.1975	12.6951	12.982	14.9807	14.785	14.6308	11.7599	12.6249	14.7988	0	0	0	0	80.231	48.013
Q9UJU6;Q9UJU6-2;Q9UJU6-3;B4DDD6;B4DDP6;H0Y5J4;B4DEM2;C9J7P1	Drebrin-like protein	DBNL	AMSTTSISSPQPGK	Oxidation (M)	1615	11.4398	12.6994	11.8253	13.1531	12.6926	12.9844	12.1129	12.6015	11.9512	11.9882	12.9434	12.2218	0	0	0	0	76.073	33.444
P08243-3;P08243-2;P08243;C9J057;F8WEJ5;C9JT45	Asparagine synthetase [glutamine-hydrolyzing]	ASNS	AMTEDGFLAVCSEAK	Oxidation (M)	1616	10.2694	10.1465	10.0357	10.7953	10.8035	11.1139	10.2272	9.72028	10.5375	10.1505	10.9043	10.1617	0	0	0	0	111.88	72.9
F8W1A4;P54819-3;P54819-5;P54819-2;P54819;P54819-4;P54819-6;F8VZG5;G3V213	Adenylate kinase 2, mitochondrial;Adenylate kinase 2, mitochondrial;Adenylate kinase 2, mitochondrial, N-terminally processed	AK2	AMVASGSELGK	Oxidation (M)	1619	10.5669	10.4794	10.6433	10.1038	10.1145	10.1225	11.0108	10.743	11.1254	10.5632	10.1136	10.9597	0	0	0	0	83.137	25.005
P50416;P50416-2	Carnitine O-palmitoyltransferase 1, liver isoform	CPT1A	AMVDPAQTVEQR	Oxidation (M)	1620	9.93845	9.75647	9.55263	9.22267	9.45903	9.76026	10.962	10.7161	11.0171	9.74919	9.48065	10.8984	0	0	0	0	86.699	41.541
P09874	Poly [ADP-ribose] polymerase 1	PARP1	AMVEYEIDLQK	Oxidation (M)	1621	12.8652	12.7596	13.3707	12.7269	12.7889	12.682	12.8589	12.8566	12.6302	12.9985	12.7326	12.7819	0	0	0	0	108.31	60.884
Q32MZ4;Q32MZ4-3;Q32MZ4-2;Q32MZ4-4;C9JSU1;Q9Y608-2;Q9Y608-4;A8MXR0;Q9Y608	Leucine-rich repeat flightless-interacting protein 1;Leucine-rich repeat flightless-interacting protein 2	LRRFIP1;LRRFIP2	AMVSNAQLDNEK	Oxidation (M)	1622	11.8318	11.4389	11.4342	12.2711	12.0706	12.4343	11.4262	11.351	11.6114	11.5683	12.2587	11.4629	0	0	0	0	130.56	80.37
Q02878;F8VZ45;U3KQR5;F8VZA3;F8VWR1;F8VU16	60S ribosomal protein L6	RPL6	AMYKRKYSAAKSK	Acetyl (K);Oxidation (M);2 Phospho (STY);2 Trimethyl (K)	1623	11.3362	11.9991	11.7668	13.2324	12.5446	12.7597	10.8829	12.549	10.9003	11.7007	12.8456	11.4441	2	1	2	4	52.071	12.341
P78563-2;P78563-3;P78563-4;G5E9B4;P78563	Double-stranded RNA-specific editase 1	ADARB1	AMYQRISNIEDLPPLYTLNK	Oxidation (M);Phospho (STY)	1624	12.8378	12.5496	12.6013	12.0054	13.0156	12.411	12.2596	12.1359	12.0493	12.6629	12.4773	12.1483	1	0	0	1	50.831	8.3017
P16615;P16615-5;P16615-2;P16615-3;H7C5W9;P16615-4	Sarcoplasmic/endoplasmic reticulum calcium ATPase 2	ATP2A2	ANACNSVIK	Unmodified	1625	8.90196	9.21064	9.09751	10.9566	10.3236	10.5444	9.93559	9.70014	9.83788	9.07004	10.6082	9.82454	0	0	0	0	123.11	53.287
Q8WWQ0	PH-interacting protein	PHIP	ANASAIPGK	Unmodified	1626	14.8955	14.9105	14.6684	14.0762	14.7604	14.504	14.8131	14.7646	14.3025	14.8248	14.4469	14.6267	0	0	0	0	97.597	33.176
Q9NVP1	ATP-dependent RNA helicase DDX18	DDX18	ANATVDGLEQGYVVCPSEK	Unmodified	1627	11.8021	11.3873	11.6427	11.1312	11.8669	11.4636	12.9677	12.0987	12.832	11.6107	11.4873	12.6328	0	0	0	0	135.29	73.931
P22087;M0R299;M0QXL5;M0R2Q4	rRNA 2'-O-methyltransferase fibrillarin	FBL	ANCIDSTASAEAVFASEVK	Unmodified	1628	12.1806	12.218	12.1712	12.0415	12.152	12.2006	12.7205	12.715	12.6562	12.19	12.1313	12.6972	0	0	0	0	167.9	103.42
P22087;M0R299;M0QXL5;M0R2Q4	rRNA 2'-O-methyltransferase fibrillarin	FBL	ANCIDSTASAEAVFASEVKK	Unmodified	1629	9.90961	9.93242	10.1096	10.2975	9.4262	9.77427	9.09216	9.27807	8.86325	9.98388	9.83264	9.07783	0	0	0	1	121.14	74.025
Q16891-2;Q16891;B9A067;Q16891-3;H7C463;Q16891-4;C9J406	MICOS complex subunit MIC60	IMMT	ANCSDNEFTQALTAAIPPESLTR	Unmodified	1630	10.2795	10.1598	9.87227	10.0924	10.0731	10.2981	11.3082	11.0636	11.4218	10.1039	10.1545	11.2645	0	0	0	0	100.85	54.598
O95696;O95696-2;B4E3L9	Bromodomain-containing protein 1	BRD1	ANCYTAFHVTCAQK	Unmodified	1631	12.2382	12.4212	12.0541	10.965	11.7041	11.352	11.9229	11.585	11.5816	12.2378	11.3404	11.6965	0	0	0	0	88.768	59.865
B4DXZ6;P51114;P51114-2;E9PFF5;C9JAJ4	Fragile X mental retardation syndrome-related protein 1	FXR1	ANDQEPCGWWLAK	Unmodified	1632	12.182	11.9243	12.01	12.4304	12.3876	12.5913	12.6625	12.492	12.6779	12.0388	12.4698	12.6108	0	0	0	0	69.314	13.415
P78347-2;P78347-4;P78347-3;P78347	General transcription factor II-I	GTF2I	ANELPQPPVPEPANAGK	Unmodified	1633	12.675	12.8645	12.4161	11.6521	12.3949	12.2031	12.1447	12.0631	12.0947	12.6518	12.0834	12.1008	0	0	0	0	106.35	62.556
Q14247;Q14247-3;Q14247-2;B4E358;E9PP90;H0YCD9;E9PKG3	Src substrate cortactin	CTTN	ANFENLAK	Unmodified	1635	12.312	12.0801	12.5661	12.775	12.5821	12.9463	11.9873	11.7796	11.7892	12.3194	12.7678	11.852	0	0	0	0	131.5	52.734
H3BQZ7;Q1KMD3	Heterogeneous nuclear ribonucleoprotein U-like protein 2	HNRNPUL2-BSCL2;HNRNPUL2	ANFSLPEK	Unmodified	1636	14.2423	14.0404	14.0006	13.5551	13.83	13.6757	12.84	12.71	12.767	14.0944	13.6869	12.7723	0	0	0	0	91.069	25.822
P62995-3;P62995;H7BXF3;B4DQI6;B4DUA9;Q13595;Q13595-2	Transformer-2 protein homolog beta;Transformer-2 protein homolog alpha	TRA2B;TRA2A	ANGMELDGRR	Unmodified	1637	11.3569	12.8399	11.9636	12.0609	12.1165	11.8885	10.3706	10.7436	10.2934	12.0535	12.022	10.4692	0	0	0	1	77.533	33.898
Q14978-2;Q14978;Q96J17;Q14978-3	Nucleolar and coiled-body phosphoprotein 1	NOLC1	ANGTSALTAQNGK	Unmodified	1638	11.2735	11.2984	11.495	11.4809	11.4531	11.1839	9.81546	10.151	9.78033	11.3556	11.3727	9.9156	0	0	0	0	112.24	67.624
P61254;J3QRI7;J3QQQ9;J3QQV1;E5RIT6;Q9UNX3;J3KS10;J3QRC4	60S ribosomal protein L26;60S ribosomal protein L26-like 1	RPL26;RPL26L1	ANGTTVHVGIHPSK	Unmodified	1639	11.4741	11.5597	11.4195	11.7641	11.8365	11.5469	12.0531	12.6013	12.0101	11.4844	11.7158	12.2215	0	0	0	0	115.09	66.565
Q9H9B4;D6RDG7;S4R2X2;D6RFI0;D6RAE9	Sideroflexin-1	SFXN1	ANHFFTVTDPR	Unmodified	1640	12.2938	12.3387	12.3502	11.8549	12.073	12.0246	13.4093	12.7294	13.5446	12.3276	11.9842	13.2278	0	0	0	0	161.93	91.873
P61006	Ras-related protein Rab-8A	RAB8A	ANINVENAFFTLAR	Unmodified	1642	11.6527	11.6588	11.3633	11.2694	11.6012	11.3455	12.3242	11.8391	12.6153	11.5582	11.4054	12.2595	0	0	0	0	162.67	94.443
M0R1T5;O43633;M0R1L7	Charged multivesicular body protein 2a	CHMP2A	ANIQAVSLK	Unmodified	1643	9.59453	9.80044	9.8656	9.88222	9.534	9.35723	9.32232	10.1071	9.23442	9.75353	9.59115	9.55461	0	0	0	0	114.89	35.42
E9PF67;P48764	Sodium/hydrogen exchanger 3	SLC9A3	ANISEQSATTVRYTMK	Oxidation (M);4 Phospho (STY)	1644	8.41926	9.29282	9.34362	11.4652	10.6864	11.8324	9.06213	9.68862	8.94872	9.01857	11.328	9.23316	4	0	0	1	53.946	8.0611
P49368;B4DUR8;P49368-2	T-complex protein 1 subunit gamma	CCT3	ANITAIR	Unmodified	1645	10.7159	10.8924	10.7436	11.3369	11.4089	11.3255	11.0192	11.0594	11.2692	10.784	11.3571	11.116	0	0	0	0	84.498	15.3
E9PLD3;E9PRG8	Uncharacterized protein C11orf98	C11orf98	ANITLSGK	Unmodified	1646	10.596	10.6847	10.8538	10.85	10.9945	11.0024	10.4966	10.8989	10.1751	10.7115	10.949	10.5235	0	0	0	0	104.05	23.829
P55060-3;P55060;P55060-4;P55060-2	Exportin-2	CSE1L	ANIVHLMLSSPEQIQK	Oxidation (M)	1647	11.3896	11.4446	11.3052	11.5664	11.6138	11.6767	10.9628	11.0913	11.4996	11.3798	11.619	11.1846	0	0	0	0	143.93	95.416
P33176	Kinesin-1 heavy chain	KIF5B	ANLEAFTVDK	Unmodified	1648	9.13358	8.34572	8.57604	8.78281	8.79894	9.78986	8.33383	8.37582	8.76124	8.68511	9.12387	8.4903	0	0	0	0	89.44	39.333
E9PD90;Q8WWK9-5;Q8WWK9	Cytoskeleton-associated protein 2	CKAP2	ANLGENMEK	Oxidation (M)	1649	10.458	11.3373	10.7179	11.8593	12.6572	12.8539	15.7313	15.6616	15.3454	10.8377	12.4568	15.5794	0	0	0	0	90.149	44.469
P46063	ATP-dependent DNA helicase Q1	RECQL	ANLLNNEAHAITMQVTK	Oxidation (M)	1651	13.8002	14.0258	13.9333	13.1893	13.694	13.1841	14.0612	13.7873	13.781	13.9198	13.3558	13.8765	0	0	0	0	194.05	117.69
P46063	ATP-dependent DNA helicase Q1	RECQL	ANLLNNEAHAITMQVTK	Unmodified	1652	12.2008	12.416	12.1978	11.4699	11.9966	11.5525	12.3171	12.1884	11.9885	12.2715	11.673	12.1647	0	0	0	0	193.64	146.6
P21333-2;P21333;Q5HY54	Filamin-A	FLNA	ANLPQSFQVDTSK	Unmodified	1653	14.2374	13.7559	14.0924	14.84	14.7228	15.0255	15.3612	14.6562	15.2658	14.0286	14.8628	15.0944	0	0	0	0	193.98	102.85
P35579;P35579-2	Myosin-9	MYH9	ANLQIDQINTDLNLER	Unmodified	1654	12.2244	11.6736	12.1968	12.9876	13.2239	13.4603	12.5069	12.4287	12.6253	12.0316	13.2239	12.5203	0	0	0	0	270.95	193.9
Q9ULW0;Q96RR5	Targeting protein for Xklp2	TPX2	ANLQQAIVTPLK	Unmodified	1655	8.57467	8.48893	8.68894	9.12309	9.9363	9.52197	10.5476	10.8742	10.9716	8.58418	9.52712	10.7978	0	0	0	0	94.122	56.614
Q9ULW0;Q96RR5	Targeting protein for Xklp2	TPX2	ANLQQAIVTPLKPVDNTYYK	Unmodified	1656	8.29322	8.83025	8.34524	9.27447	9.80027	9.31961	11.4451	11.346	11.1354	8.48957	9.46478	11.3088	0	0	0	1	185.33	146.91
Q9ULW0;Q96RR5	Targeting protein for Xklp2	TPX2	ANLQQAIVTPLKPVDNTYYK	Phospho (STY)	1657	7.36278	7.28683	7.39821	7.71795	7.15704	7.62658	11.3226	10.9746	10.6632	7.34927	7.50052	10.9868	1	0	0	1	62.94	26.912
P23246;P23246-2	Splicing factor, proline- and glutamine-rich	SFPQ	ANLSLLR	Unmodified	1658	11.1088	10.764	10.8145	10.8498	11.3732	10.8192	11.0267	11.1722	10.801	10.8958	11.0141	11	0	0	0	0	118.74	11.736
O75396	Vesicle-trafficking protein SEC22b	SEC22B	ANNLSSLSK	Unmodified	1660	12.6255	12.4546	12.3699	12.3813	12.363	12.2851	12.8956	10.9809	13.167	12.4833	12.3431	12.3478	0	0	0	0	169.99	81.86
Q7KZF4	Staphylococcal nuclease domain-containing protein 1	SND1	ANNPEQNRLSECEEQAK	Unmodified	1661	9.90668	9.93357	9.66497	10.629	10.5247	10.466	10.7041	10.9223	10.822	9.83508	10.5399	10.8161	0	0	0	1	151.11	98.533
P05091;P05091-2	Aldehyde dehydrogenase, mitochondrial	ALDH2	ANNSTYGLAAAVFTK	Unmodified	1662	13.3561	13.3036	13.1685	12.4905	12.3678	12.3566	13.4662	12.9552	13.5149	13.2761	12.405	13.3121	0	0	0	0	182.31	124.79
Q13428-3;Q13428-8;Q13428-5;E9PHK9;Q13428-4;Q13428;Q13428-2;E7ETY2;Q13428-7	Treacle protein	TCOF1	ANPAAAR	Unmodified	1663	10.851	11.1091	11.7378	12.7628	11.7833	12.3307	10.4685	10.917	10.2918	11.2326	12.2923	10.5591	0	0	0	0	101.69	46.187
P62995-3;P62995	Transformer-2 protein homolog beta	TRA2B	ANPDPNCCLGVFGLSLYTTER	Unmodified	1664	11.9848	12.5994	12.4605	11.5119	11.6062	11.0184	9.68775	8.37582	8.94535	12.3482	11.3788	9.00297	0	0	0	0	169.6	127.29
B4DQI6;B4DUA9;Q13595;Q13595-2	Transformer-2 protein homolog alpha	TRA2A	ANPDPNTCLGVFGLSLYTTER	Unmodified	1665	9.09415	9.13016	9.64502	8.79237	9.37928	7.62658	8.38166	8.37582	8.28726	9.28978	8.59941	8.34825	0	0	0	0	119.16	69.934
P62266;D6RD47;D6RDJ2;D6RIX0;D6R9I7	40S ribosomal protein S23	RPS23	ANPFGGASHAK	Unmodified	1666	14.5407	14.5568	14.5051	15.3948	15.6692	15.5434	15.1661	15.9654	14.9933	14.5342	15.5358	15.3749	0	0	0	0	193.62	116.3
P13010	X-ray repair cross-complementing protein 5	XRCC5	ANPQVGVAFPHIK	Unmodified	1667	11	11.3389	10.8154	10.6162	11.2478	11.176	12.5365	13.0191	12.8046	11.0515	11.0133	12.7867	0	0	0	0	131.17	90.231
H3BLU7;O43488;H7C5H7	Aflatoxin B1 aldehyde reductase member 2	AKR7A2	ANPWDGK	Unmodified	1668	12.2795	12.3329	12.289	12.1476	11.6021	11.8858	11.5136	11.539	11.6419	12.3005	11.8785	11.5649	0	0	0	0	107.01	38.625
H0YMJ0;B3KTM8;Q9UBU8-2;Q9UBU8;H0YNE0	Mortality factor 4-like protein 1	MORF4L1	ANQEQYAEGK	Unmodified	1669	10.4687	10.3803	10.5173	11.0678	10.5732	10.734	9.84608	10.4617	10.0787	10.4554	10.7917	10.1288	0	0	0	0	134.49	74.372
F5H2U2;Q13523;H0YDJ3	Serine/threonine-protein kinase PRP4 homolog	PRPF4B	ANQEVAVK	Unmodified	1670	8.90293	8.88934	8.96319	9.43306	9.97535	9.93545	10.2709	10.685	10.3912	8.91849	9.78129	10.449	0	0	0	0	109.29	38.765
E9PNR0;Q86UU0-3;Q86UU0-4;Q86UU0-2;Q86UU0	B-cell CLL/lymphoma 9-like protein	BCL9L	ANQISPSNSSLK	Unmodified	1671	10.8242	11.0372	11.3762	11.7279	10.9853	11.1851	9.04281	10.1179	9.10632	11.0792	11.2994	9.42234	0	0	0	0	117.27	66.318
O60264	SWI/SNF-related matrix-associated actin-dependent regulator of chromatin subfamily A member 5	SMARCA5	ANRFEYLLK	Unmodified	1672	12.9924	13.3213	12.8007	11.8828	12.9544	12.463	13.5805	13.6831	13.386	13.0382	12.4334	13.5498	0	0	0	1	130.66	10.501
Q8WVC0;Q8WVC0-2	RNA polymerase-associated protein LEO1	LEO1	ANSDDERPVASDNDDEK	2 Phospho (STY)	1673	14.6183	15.4109	14.9311	13.7437	12.9511	12.6642	11.2128	11.6057	10.4433	14.9868	13.1197	11.0873	2	0	0	1	141.71	100.44
O75643;C9JAQ9;O75643-2	U5 small nuclear ribonucleoprotein 200 kDa helicase	SNRNP200	ANSNLVLQADR	Unmodified	1676	9.85191	9.34163	9.80606	9.63537	9.97297	10.102	10.1313	10.0625	9.72974	9.66653	9.90343	9.9745	0	0	0	0	133.98	65.35
P40926;G3XAL0	Malate dehydrogenase, mitochondrial;Malate dehydrogenase	MDH2	ANTFVAELK	Unmodified	1677	14.209	14.2373	14.1051	13.7759	13.816	13.7395	14.8576	14.2085	14.8031	14.1838	13.7771	14.6231	0	0	0	0	117.25	51.624
F5H7S7;Q13576-2;J3KR91;Q13576;E7EWC2	Ras GTPase-activating-like protein IQGAP2	IQGAP2	ANTLSQLSK	Unmodified	1679	9.45234	8.90776	9.03308	8.54178	8.40842	8.40816	8.20973	8.37582	9.27821	9.13106	8.45279	8.62125	0	0	0	0	120.63	65.908
Q53HL2	Borealin	CDCA8	ANTVTPAVGR	Unmodified	1680	11.3196	11.2709	10.9894	11.1055	11.6948	11.6092	13.4759	13.5154	13.3134	11.1933	11.4698	13.4349	0	0	0	0	155.33	92.788
Q09666	Neuroblast differentiation-associated protein AHNAK	AHNAK	ANVDISAPK	Unmodified	1681	14.2614	13.8567	14.1092	14.2372	14.2154	14.3808	14.8421	14.568	14.4657	14.0758	14.2778	14.6253	0	0	0	0	121.36	74.174
E7ES33;E7EPK1;Q16181-2;Q16181;G3V1Q4;Q5JXL7	Septin-7	SEPT7;DKFZp586I031	ANWEAQQR	Unmodified	1682	8.43358	8.27412	8.59342	8.22033	8.19445	8.53318	9.19717	9.4277	9.02869	8.43371	8.31599	9.21785	0	0	0	0	91.265	30.104
O60264;P28370;F6TQG2;P28370-2	SWI/SNF-related matrix-associated actin-dependent regulator of chromatin subfamily A member 5;Probable global transcription activator SNF2L1	SMARCA5;SMARCA1	ANYAVDAYFR	Unmodified	1683	13.5072	13.7659	13.2759	12.2547	13.2113	12.865	13.8153	13.7786	13.5555	13.5163	12.777	13.7164	0	0	0	0	163.9	117.84
F5H7X1;F5H5V4;F5GX23;F8W7V8;J3KN29;O00233-2;O00233	26S proteasome non-ATPase regulatory subunit 9	PSMD9	ANYDVLESQK	Unmodified	1684	10.6296	11.1713	11.0008	10.6644	10.0928	9.91663	9.41505	9.85959	9.54376	10.9339	10.2246	9.60613	0	0	0	0	117.95	62.865
Q96EE3;Q96EE3-1	Nucleoporin SEH1	SEH1L	ANYMDNWK	Oxidation (M)	1685	13.1456	13.1566	12.9135	13.1169	13.4236	13.3976	13.9394	13.8396	13.8201	13.0719	13.3127	13.8663	0	0	0	0	79.489	25.714
Q5JY65;Q9BZJ0-2;Q9BZJ0-3;Q9BZJ0	Crooked neck-like protein 1	CRNKL1	APAEVQITAEQLLR	Unmodified	1688	11.0843	10.9078	10.6723	10.9712	11.2706	11.3581	10.5617	10.5536	10.7001	10.8881	11.2	10.6051	0	0	0	0	126.56	67.972
Q9UJK0	Ribosome biogenesis protein TSR3 homolog	TSR3	APAEVWK	Unmodified	1689	9.4348	9.48171	9.63986	10.2658	9.7179	10.0113	9.67657	10.4799	9.10149	9.51879	9.99835	9.75264	0	0	0	0	91.9	39.497
P25205;B4DWW4;J3KQ69	DNA replication licensing factor MCM3	MCM3	APAGQLPR	Unmodified	1690	10.3256	10.6003	10.2626	10.2939	11.103	10.6787	9.48206	10.1358	9.47772	10.3961	10.6918	9.69853	0	0	0	0	96.19	30.387
P61247;H0Y9Y4;D6RG13;F5H4F9;E9PFI5;H0Y8L7;D6RI02	40S ribosomal protein S3a	RPS3A	APAMFNIR	Unmodified	1691	10.6923	10.3749	10.7132	10.8853	11.2025	11.1459	11.0511	11.1146	11.172	10.5935	11.0779	11.1126	0	0	0	0	89.55	40.191
Q9H7N4	Splicing factor, arginine/serine-rich 19	SCAF1	APAPAPPPSGSTSCGDRDSR	Unmodified	1692	9.41045	9.1394	9.62027	9.95731	9.23294	9.60243	9.57572	10.1315	9.48369	9.39004	9.59756	9.73032	0	0	0	1	80.361	35.921
O43172;O43172-2	U4/U6 small nuclear ribonucleoprotein Prp4	PRPF4	APDDLVAPVVK	Unmodified	1693	10.2545	10.0783	10.0216	10.5129	10.4526	10.3894	10.0053	10.2661	10.0442	10.1181	10.4516	10.1052	0	0	0	0	113.69	64.893
J3KQ48;Q9Y3E5	Peptidyl-tRNA hydrolase 2, mitochondrial	PTRH2	APDEETLIALLAHAK	Unmodified	1694	13.2032	12.9683	12.9902	12.7467	12.8361	12.7045	14.0945	13.4999	14.2228	13.0539	12.7625	13.9391	0	0	0	0	222.81	176.99
P04843;B7Z4L4	Dolichyl-diphosphooligosaccharide--protein glycosyltransferase subunit 1	RPN1	APDELHYTYLDTFGRPVIVAYK	Unmodified	1695	8.81075	8.65568	9.2144	9.06058	8.81229	8.40697	9.92502	9.62271	10.196	8.89361	8.75995	9.91457	0	0	0	1	69.024	44.106
O75695	Protein XRP2	RP2	APDFLPLLNK	Unmodified	1696	11.5005	11.3294	11.3221	11.1893	11.283	11.3907	12.669	11.8869	12.6183	11.384	11.2877	12.3914	0	0	0	0	106.68	28.57
P35241;P35241-5;P35241-4;P15311;E7EQR4;P26038	Radixin;Ezrin;Moesin	RDX;EZR;MSN	APDFVFYAPR	Unmodified	1697	10.9678	11.1561	10.9982	10.9054	11.2518	11.3804	10.3306	11.037	10.5251	11.0407	11.1792	10.6309	0	0	0	0	147.73	97.249
Q92499	ATP-dependent RNA helicase DDX1	DDX1	APDGYIVK	Unmodified	1698	10.8712	10.9529	10.5746	10.7006	10.5302	10.661	10.2232	10.4139	10.1798	10.7996	10.6306	10.2723	0	0	0	0	82.75	20.286
Q09666	Neuroblast differentiation-associated protein AHNAK	AHNAK	APDVDIK	Unmodified	1699	11.6566	10.8862	11.4289	11.6635	11.6339	11.6281	12.4486	11.8828	12.0503	11.3239	11.6419	12.1272	0	0	0	0	84.568	18.495
Q09666	Neuroblast differentiation-associated protein AHNAK	AHNAK	APDVDVNIAGPDAALK	Unmodified	1700	11.5308	11.1482	11.4111	11.9809	11.8337	11.9074	12.6115	11.8338	12.1749	11.3634	11.9073	12.2068	0	0	0	0	161.91	116.63
Q09666	Neuroblast differentiation-associated protein AHNAK	AHNAK	APDVEGQGLDWSLK	Unmodified	1701	12.1954	11.9841	12.1353	12.3595	12.578	12.6401	13.4144	12.9733	13.1572	12.1049	12.5259	13.1816	0	0	0	0	122.97	68.961
P39880-6;P39880-4;P39880-5;P39880-2;P39880;P39880-3;P39880-9;Q13948-10;Q13948	Homeobox protein cut-like 1;Protein CASP	CUX1	APDVEQAIEVLTR	Unmodified	1702	9.78452	9.99901	9.83191	9.44132	9.91992	10.0035	10.2773	10.4602	10.5941	9.87181	9.78823	10.4439	0	0	0	0	90.759	45.895
F5H3P3;P52566;F5H2R5;F5H6Q0	Rho GDP-dissociation inhibitor 2	ARHGDIB	APEPHVEEDDDDELDSK	Unmodified	1704	13.1932	13.7523	13.3565	13.4683	12.6903	12.9976	11.3681	12.4273	11.6021	13.434	13.0521	11.7992	0	0	0	0	194.77	144.58
P80723	Brain acid soluble protein 1	BASP1	APEQEQAAPGPAAGGEAPK	Unmodified	1705	13.7167	13.0803	14.3522	11.6239	12.9392	12.4858	11.8376	10.4795	12.0046	13.7164	12.3496	11.4406	0	0	0	0	166.21	115.38
Q8WUU5	GATA zinc finger domain-containing protein 1	GATAD1	APESVSTIITAESIFYK	Unmodified	1706	12.4857	12.536	12.3765	11.5367	12.2114	11.8145	12.7606	12.4191	12.2547	12.466	11.8542	12.4782	0	0	0	0	170.42	88.431
Q09666	Neuroblast differentiation-associated protein AHNAK	AHNAK	APEVNLNAPDVDVHGPDWNLK	Unmodified	1707	11.2338	10.7757	11.1498	11.1793	11.2565	11.3103	12.105	11.5071	11.7437	11.0531	11.2487	11.7853	0	0	0	0	160.05	112.54
P09543-2;P09543;B4DFN6	2',3'-cyclic-nucleotide 3'-phosphodiesterase	CNP	APGAEEYAQQDVLK	Unmodified	1708	10.5173	10.5204	10.543	10.0896	10.1158	10.0147	10.6252	10.5186	10.8594	10.5269	10.0734	10.6677	0	0	0	0	126.1	44.126
P09543-2;P09543;B4DFN6	2',3'-cyclic-nucleotide 3'-phosphodiesterase	CNP	APGAEEYAQQDVLKK	Unmodified	1709	8.28281	8.17071	8.56584	7.71795	7.98432	8.46544	9.21394	8.37582	9.17347	8.33979	8.0559	8.92107	0	0	0	1	160.87	110.83
P52758	Ribonuclease UK114	HRSP12	APGAIGPYSQAVLVDR	Unmodified	1710	12.1371	12.3803	12.1713	11.5145	11.532	11.3129	12.2643	11.763	12.3872	12.2296	11.4531	12.1382	0	0	0	0	171.11	79.406
Q9Y5B9	FACT complex subunit SPT16	SUPT16H	APGEQTVPALNLQNAFR	Unmodified	1711	12.5334	12.7016	12.2677	11.3092	12.2061	11.6339	13.6293	12.2204	13.1722	12.5009	11.7164	13.0073	0	0	0	0	178.22	117.87
O75306-2;O75306	NADH dehydrogenase [ubiquinone] iron-sulfur protein 2, mitochondrial	NDUFS2	APGFAHLAGLDK	Unmodified	1712	12.5837	12.431	12.4339	12.4884	12.4172	12.4908	13.4329	13.0373	13.7793	12.4828	12.4655	13.4165	0	0	0	0	66.663	16.31
P50990	T-complex protein 1 subunit theta	CCT8	APGFAQMLK	Unmodified	1713	9.87128	9.74754	9.84679	10.4728	10.265	10.0984	9.94742	8.81996	9.99909	9.82187	10.2788	9.58882	0	0	0	0	109.11	54.905
P25705;P25705-2;K7ENP3;K7EK77;K7ERX7;K7ENJ4;K7EJP1	ATP synthase subunit alpha, mitochondrial	ATP5A1	APGIIPR	Unmodified	1715	12.5145	12.5467	12.3248	11.8595	11.846	11.9779	13.3623	13.0939	13.5791	12.462	11.8945	13.3451	0	0	0	0	109.7	18.765
P50225;H3BRY5	Sulfotransferase 1A1;Sulfotransferase	SULT1A1	APGIPSGMETLK	Oxidation (M)	1716	13.5085	13.5514	13.3135	12.5526	12.2663	12.2684	11.7927	11.6314	12.4668	13.4578	12.3624	11.9637	0	0	0	0	96.604	33.531
O75190;E9PH18;B4DN73	DnaJ homolog subfamily B member 6	DNAJB6	APGPWDPLASAAGLK	Unmodified	1717	12.4634	12.3488	12.6621	11.9827	12.5581	12.0532	11.5307	11.5461	11.2938	12.4914	12.198	11.4569	0	0	0	0	87.863	47.367
P35250-2;P35250;H7C5P1;H7C5Q7;F8WC37;H7C5A0;H7C5G4	Replication factor C subunit 2	RFC2	APGSAGHYELPWVEK	Unmodified	1718	10.6351	10.8485	10.7557	11.0446	11.1497	10.9368	11.669	11.6759	11.61	10.7464	11.0437	11.6516	0	0	0	0	101.2	49.477
Q9H6F5	Coiled-coil domain-containing protein 86	CCDC86	APGSPRGQHEPSKPPPAGETVTGGFGAK	Phospho (STY)	1719	12.6	12.7179	12.7647	13.6048	13.8868	13.9326	12.0343	12.2817	11.2487	12.6942	13.8081	11.8549	1	0	0	2	58.938	19.714
J3QQ67;Q07020;G3V203;H0YHA7;F8VWC5;F8VUA6;F8VYV2	60S ribosomal protein L18	RPL18	APGTPHSHTK	Unmodified	1721	8.69832	9.20675	9.11804	11.638	11.0856	11.7134	10.1453	11.6656	10.0125	9.0077	11.479	10.6078	0	0	0	0	102.06	45.514
J3QQ67;Q07020;H0YHA7;F8VWC5;F8VUA6;F8VYV2	60S ribosomal protein L18	RPL18	APGTPHSHTKPYVR	Unmodified	1722	13.2889	13.3618	13.1179	14.5904	14.8004	14.8644	14.7877	15.7393	14.4371	13.2562	14.7517	14.988	0	0	0	1	140.01	89.22
O43491;O43491-3;E9PII3;O43491-2;E9PHY5;O43491-4;E9PK52	Band 4.1-like protein 2	EPB41L2	APHLQLIEGK	Unmodified	1723	12.5209	12.1653	13.0534	13.0823	12.6626	12.9521	12.9952	13.1096	12.9292	12.5799	12.899	13.0113	0	0	0	0	91.636	62.719
P11137-4;P11137-2;P11137-3;P11137;A8MZ31;E7EV03	Microtubule-associated protein 2	MAP2	APHWTSAPLTEASAHSHPPEIK	Unmodified	1724	12.0953	12.1336	12.8198	12.2066	11.5956	11.8361	10.6697	11.2618	10.9643	12.3495	11.8795	10.9653	0	0	0	0	69.612	36.611
Q06265;Q06265-2;D6RIY6;Q06265-3;Q06265-4	Exosome complex component RRP45	EXOSC9	APIDTSDVEEK	Unmodified	1725	10.197	9.7491	10.4131	9.8673	9.8009	9.45005	9.03751	9.5337	8.846	10.1198	9.70608	9.13907	0	0	0	0	104.59	52.103
P14618;P14618-3;P14618-2;H3BTN5;Q504U3	Pyruvate kinase PKM;Pyruvate kinase	PKM;PKM2	APIIAVTR	Unmodified	1727	10.8484	10.941	10.7387	10.9744	10.6234	10.5492	10.1652	10.1317	10.7325	10.8427	10.7157	10.3431	0	0	0	0	105.14	65.033
P14618;P14618-3;P14618-2;H3BTN5;Q504U3	Pyruvate kinase PKM;Pyruvate kinase	PKM;PKM2	APIIAVTRNPQTAR	Unmodified	1728	12.8509	12.6059	12.4858	12.048	12.3445	12.4563	11.7251	10.868	11.7847	12.6476	12.2829	11.4593	0	0	0	1	126.71	86.555
H3BLZ8;Q92841;Q92841-1;Q92841-3;C9JMU5;Q92841-2;J3KTA4;B4DLW8;P17844	Probable ATP-dependent RNA helicase DDX17;Probable ATP-dependent RNA helicase DDX5	DDX17;DDX5	APILIATDVASR	Unmodified	1729	12.7565	12.7855	12.4598	12.6246	13.1059	13.0119	13.6111	13.5551	13.5247	12.6672	12.9142	13.5636	0	0	0	0	175.33	123.16
Q9Y3D9;J3QLR8	28S ribosomal protein S23, mitochondrial	MRPS23	APIQDIWYHEDR	Unmodified	1730	10.0706	9.89698	10.1169	9.97627	9.67812	9.50283	10.6955	10.6467	10.6984	10.0282	9.71908	10.6802	0	0	0	0	119.21	25.771
H0YL72;P50213;H0YLI6;H0YM64;H0YKD0	Isocitrate dehydrogenase [NAD] subunit alpha, mitochondrial	IDH3A	APIQWEER	Unmodified	1731	8.75879	9.14151	8.96376	9.47518	9.27057	9.5121	10.3371	9.52568	10.3875	8.95469	9.41928	10.0834	0	0	0	0	112.11	42.48
P36578;H3BTP7;H3BU31	60S ribosomal protein L4	RPL4	APIRPDIVNFVHTNLR	Unmodified	1732	11.618	11.6569	11.3678	12.9091	13.2654	13.1079	12.7643	13.9334	12.6651	11.5476	13.0941	13.1209	0	0	0	1	128.73	90.551
H3BPE7;P35637-2;P35637	RNA-binding protein FUS	FUS	APKPDGPGGGPGGSHMGGNYGDDR	Oxidation (M)	1733	11.904	11.9619	12.493	13.0764	12.1811	12.628	11.1228	11.6959	10.9089	12.1196	12.6285	11.2425	0	0	0	1	58.758	29.542
Q96K17-2;Q96K17	Transcription factor BTF3 homolog 4	BTF3L4	APKPEDIDEEDDDVPDLVENFDEASK	Unmodified	1734	11.5762	11.3725	11.6369	11.4908	11.6247	11.2445	9.88495	10.7414	9.85407	11.5285	11.4534	10.1601	0	0	0	1	149.62	108.64
P20290;P20290-2	Transcription factor BTF3	BTF3	APLATGEDDDDEVPDLVENFDEASK	Unmodified	1735	9.83454	9.70985	9.74111	10.0106	10.4005	9.96887	9.03914	8.37582	8.87373	9.76183	10.1266	8.7629	0	0	0	0	160.57	113.07
H0YNE3;Q06323;Q06323-2	Proteasome activator complex subunit 1	PSME1	APLDIPVPDPVK	Unmodified	1736	14.051	13.9327	13.9255	13.5319	13.063	13.236	12.2307	12.3171	12.9883	13.9697	13.277	12.512	0	0	0	0	96.82	62.93
O94903	Proline synthase co-transcribed bacterial homolog protein	PROSC	APLEVAQEH	Unmodified	1737	10.2363	10.3488	10.2683	9.96252	9.7924	10.2711	9.46008	9.83654	9.72936	10.2845	10.0087	9.67533	0	0	0	0	84.615	62.869
P41252;J3KR24;Q5TCC6	Isoleucine--tRNA ligase, cytoplasmic	IARS	APLKPYPVSPSDK	Unmodified	1738	11.6365	11.6063	11.4309	11.8399	11.7098	11.8346	11.4815	11.5785	11.4399	11.5579	11.7948	11.5	0	0	0	1	118.76	58.16
O75369-2;O75369-9;O75369;O75369-8;O75369-6;O75369-3;E7EN95;O75369-7;O75369-5;O75369-4	Filamin-B	FLNB	APLNVQFNSPLPGDAVK	Unmodified	1739	12.2216	11.9014	12.1698	12.7879	12.9415	13.2586	13.6544	13.2942	13.5672	12.0976	12.996	13.5053	0	0	0	0	163.9	118.07
Q8NAF0	Zinc finger protein 579	ZNF579	APLPCPTCGR	Unmodified	1740	8.71643	9.21102	9.06874	9.4632	9.55682	9.34318	8.79119	8.37582	8.89793	8.99873	9.4544	8.68831	0	0	0	0	102.06	66.153
H3BLZ8;Q92841	Probable ATP-dependent RNA helicase DDX17	DDX17	APLPDLYPFGTMR	Oxidation (M)	1741	11.2261	11.4792	11.3138	10.9901	10.982	10.7039	11.1282	11.5348	11.1606	11.3397	10.892	11.2745	0	0	0	0	89.44	50.69
P09960;P09960-4	Leukotriene A-4 hydrolase	LTA4H	APLPLGHIK	Unmodified	1742	13.7278	13.7827	13.6745	12.9646	12.681	12.6732	11.8367	11.6132	12.4298	13.7283	12.7729	11.9599	0	0	0	0	110.31	77.955
Q8WVC0;Q8WVC0-2	RNA polymerase-associated protein LEO1	LEO1	APLQGDHNHLFIR	Unmodified	1743	14.5021	15.0191	14.6318	13.3666	12.7821	12.6471	11.036	11.4654	10.9294	14.7177	12.9319	11.1436	0	0	0	0	145.31	100.29
P21333-2;P21333;Q5HY54	Filamin-A	FLNA	APLRVQVQDNEGCPVEALVK	Unmodified	1744	10.7505	9.7395	10.6834	10.8881	10.8927	11.36	11.7684	10.1431	11.1767	10.3911	11.0469	11.0294	0	0	0	1	262.74	199.28
Q9GZL7	Ribosome biogenesis protein WDR12	WDR12	APLYDLAAHEDK	Unmodified	1745	11.9809	11.5701	11.7335	12.8039	12.4721	12.6669	11.0862	11.9127	11.0308	11.7615	12.6476	11.3432	0	0	0	0	89.189	31.657
Q09666	Neuroblast differentiation-associated protein AHNAK	AHNAK	APNISMPDVDLNLK	Oxidation (M)	1746	10.9046	10.2839	10.7382	10.8461	11.1572	11.1915	12.1082	11.7755	11.8298	10.6422	11.0649	11.9045	0	0	0	0	103.79	53.318
Q8IV32	Coiled-coil domain-containing protein 71	CCDC71	APNPTATSPPASAPR	Unmodified	1747	7.90567	8.25182	8.08372	9.86942	8.87803	9.68302	8.37315	9.54117	8.07779	8.0804	9.47683	8.66404	0	0	0	0	87.138	40.153
P78406;E9PQ57;E9PPG9	mRNA export factor	RAE1	APNYSCVMTGSWDK	Oxidation (M)	1750	10.5969	10.6599	10.7105	10.785	10.7691	10.676	10.2006	10.5751	10.3214	10.6558	10.7434	10.3657	0	0	0	0	108.66	37.389
P17480;E9PKP7;P17480-2;E9PLT2	Nucleolar transcription factor 1	UBTF	APPAATNSSK	Unmodified	1751	9.93111	10.5392	10.4998	11.1624	10.5206	10.8605	11.3062	11.9558	11.1381	10.3234	10.8478	11.4667	0	0	0	0	94.465	41.976
M0QXB4;O14579-2;O14579;M0R061;O14579-3	Coatomer subunit epsilon	COPE	APPAPGPASGGSGEVDELFDVK	Unmodified	1752	13.4556	13.6419	13.538	13.2683	13.0215	13.1854	12.5951	12.5867	12.8155	13.5452	13.1584	12.6658	0	0	0	0	101.05	62.106
Q9Y2U8	Inner nuclear membrane protein Man1	LEMD3	APPAPLAASEVTNSNSAER	Unmodified	1753	11.4259	10.8005	10.6894	9.94014	11.2342	10.8199	9.11697	9.86771	9.37002	10.9719	10.6648	9.45157	0	0	0	0	160.93	109.9
B7Z4R0;P50548	ETS domain-containing transcription factor ERF	ERF	APPAPPKPEPGEAPGASQCMPLK	Oxidation (M)	1754	12.1051	12.4426	12.8338	7.71795	11.5983	11.7146	9.73696	10.0674	9.47427	12.4605	10.3436	9.75956	0	0	0	1	75.017	38.566
F5GXF9;P51825;P51825-3;P51825-2	AF4/FMR2 family member 1	AFF1	APPEAPHPGK	Unmodified	1756	11.2343	11.7329	11.7254	12.2783	10.9551	12.0796	11.2405	11.6517	10.8911	11.5642	11.771	11.2611	0	0	0	0	74.376	27.95
F8W8S0;Q13409-6;Q13409-3;B7ZA04;Q13409-2;Q13409-5;Q13409;E7EV09;E7EQL5	Cytoplasmic dynein 1 intermediate chain 2	DYNC1I2	APPHELTEEEK	Unmodified	1757	14.1519	13.845	14.0466	13.8567	13.7699	13.9379	13.7554	13.3146	13.7832	14.0145	13.8549	13.6177	0	0	0	0	180.19	127.47
Q14978-2;Q14978;S4R349;S4R3C2;Q14978-3	Nucleolar and coiled-body phosphoprotein 1	NOLC1	APPKPAR	Unmodified	1758	11.5528	11.9059	12.1153	14.2776	13.2901	14.1216	11.4371	12.3393	11.1746	11.858	13.8964	11.6504	0	0	0	1	114.59	58.039
P17676-2;P17676;P17676-3	CCAAT/enhancer-binding protein beta	CEBPB	APPTACYAGAAPAPSQVK	Unmodified	1760	11.7834	11.689	11.9003	11.6	11.4691	11.3589	10.5819	10.1964	10.2422	11.7909	11.476	10.3402	0	0	0	0	130.02	96.711
Q9UIG0-2;Q9UIG0	Tyrosine-protein kinase BAZ1B	BAZ1B	APPVDDAEVDELVLQTK	Unmodified	1761	10.7369	10.6413	10.324	9.64771	10.3538	10.2713	10.7854	10.4838	10.2634	10.5674	10.091	10.5109	0	0	0	0	192.54	119.12
Q14676;Q14676-2;Q14676-3;Q14676-4	Mediator of DNA damage checkpoint protein 1	MDC1	APQAVPLEK	Unmodified	1762	12.8646	13.2525	13.305	12.053	11.8304	11.638	11.9032	11.8478	11.4743	13.1407	11.8405	11.7418	0	0	0	0	130.98	61.171
Q00839;Q00839-2	Heterogeneous nuclear ribonucleoprotein U	HNRNPU	APQCLGK	Unmodified	1763	15.134	15.1077	15.0269	14.8333	15.2574	15.0571	14.2764	14.3397	14.0981	15.0895	15.0493	14.2381	0	0	0	0	110.63	69.131
Q03164-2;Q03164;Q03164-3;E9PR05;H7C5W4	Histone-lysine N-methyltransferase 2A;MLL cleavage product N320;MLL cleavage product C180	KMT2A	APQEPPVK	Unmodified	1764	11.1343	10.9996	11.1157	9.87474	10.499	10.305	11.8578	12.1947	11.8033	11.0832	10.2262	11.952	0	0	0	0	88.37	55.179
B4DR63;P62191;G3V4X1	26S protease regulatory subunit 4	PSMC1	APQETYADIGGLDNQIQEIK	Unmodified	1765	10.4463	10.0641	10.0215	10.5194	10.3443	10.7543	10.0001	9.97968	10.2527	10.1773	10.5393	10.0775	0	0	0	0	179.84	102.33
Q9BYD1;E5RFI2	39S ribosomal protein L13, mitochondrial	MRPL13	APQQWATFAR	Unmodified	1766	8.70956	8.56066	8.54433	7.71795	8.73436	8.57034	9.56304	10.2804	9.24011	8.60485	8.34088	9.69452	0	0	0	0	133.91	81.509
A9Z1X7;E9PCT1;M0R088		SRRM1	APQTSSSPPPVRR	Unmodified	1767	7.87371	8.25178	8.13363	8.20857	7.91232	8.46285	10.8039	11.7161	11.1397	8.08637	8.19458	11.2199	0	0	0	1	130.69	71.421
Q9NR30;Q9NR30-2	Nucleolar RNA helicase 2	DDX21	APQVLVLAPTR	Unmodified	1769	11.452	11.6846	11.4836	11.8948	12.3591	12.0675	13.3538	13.9323	13.3605	11.5401	12.1071	13.5489	0	0	0	0	132.86	88.745
O60832	H/ACA ribonucleoprotein complex subunit 4	DKC1	APQVVAEAAK	Unmodified	1770	13.7913	13.6456	13.7873	13.9844	13.938	14.045	13.889	13.8241	13.6947	13.7414	13.9891	13.8026	0	0	0	0	107.11	58.358
P46013;P46013-2	Antigen KI-67	MKI67	APRESAQAIEDLAGFKDPAAGHTEESMTDDK	Oxidation (M);Phospho (STY)	1771	8.27909	8.83895	8.2878	10.8927	9.96313	10.3934	11.9189	12.6036	11.8741	8.46861	10.4164	12.1322	1	0	0	2	88.573	51.637
Q9UIG0-2;Q9UIG0	Tyrosine-protein kinase BAZ1B	BAZ1B	APRNSGGTPRTSSKPHK	3 Phospho (STY)	1772	10.3741	10.0545	10.5915	10.5845	10.9654	10.7724	10.62	12.1787	10.4986	10.34	10.7741	11.0991	3	0	0	3	56.681	22.464
O60264;P28370;F6TQG2;P28370-2	SWI/SNF-related matrix-associated actin-dependent regulator of chromatin subfamily A member 5;Probable global transcription activator SNF2L1	SMARCA5;SMARCA1	APRPPKQPNVQDFQFFPPR	Unmodified	1773	12.0532	12.2234	12.003	11.8723	12.1742	11.9935	12.602	13.121	12.3959	12.0932	12.0133	12.7063	0	0	0	2	67.685	38.962
P07384;E9PL37	Calpain-1 catalytic subunit	CAPN1	APSDLYQIILK	Unmodified	1774	8.93101	8.75182	8.94176	8.72367	8.47794	7.62658	8.83233	8.37582	8.75441	8.87486	8.27606	8.65418	0	0	0	0	78.548	26.158
Q9Y676;B4DFG6	28S ribosomal protein S18b, mitochondrial	MRPS18B	APSEEDSLSSVPISPYKDEPWK	Unmodified	1775	9.55716	9.68962	9.4472	9.86952	9.4728	9.2976	10.2538	9.96788	10.2318	9.56466	9.54664	10.1512	0	0	0	1	162.81	89.75
P26358-2;P26358;F5GX68;P26358-3	DNA (cytosine-5)-methyltransferase 1	DNMT1	APSENWAMEGGMDPESLLEGDDGK	2 Oxidation (M)	1776	11.0653	11.4522	11.1518	11.6837	12.7511	12.2021	11.792	11.9681	11.4619	11.2231	12.2123	11.7407	0	0	0	0	201.13	148.64
Q9NZB2-4;Q9NZB2;Q9NZB2-6	Constitutive coactivator of PPAR-gamma-like protein 1	FAM120A	APSHSESALNNDSK	Unmodified	1777	12.8457	13.1583	13.3568	12.812	12.1605	12.2158	10.3922	10.8943	10.4967	13.1203	12.3961	10.5944	0	0	0	0	179.83	125.81
R4GNH3;P17980;E9PM69;E9PKD5;E9PMD8;E9PN50	26S protease regulatory subunit 6A	PSMC3	APSIIFIDELDAIGTK	Unmodified	1778	11.9719	11.7998	11.5264	11.859	11.9628	12.1052	10.8738	10.4902	11.3147	11.766	11.9757	10.8929	0	0	0	0	170.26	91.174
Q96T88;Q96T88-2	E3 ubiquitin-protein ligase UHRF1	UHRF1	APSRDEPCSSTSRPALEEDVIYHVK	Unmodified	1780	10.1727	10.3065	10.0612	10.886	11.872	11.4413	11.8398	11.7636	11.4759	10.1801	11.3998	11.6931	0	0	0	2	54.668	29.515
Q5F1R6;Q5F1R6-3;Q5F1R6-2	DnaJ homolog subfamily C member 21	DNAJC21	APSSSSLNSATSSQSK	Unmodified	1781	10.4693	10.036	10.5169	10.7585	10.5686	10.8708	10.9997	11.7809	10.8826	10.3408	10.7326	11.2211	0	0	0	0	95.662	60.741
B1AHC6;B1AHC5		PHF21B	APSTAVSVVSDSIK	Acetyl (Protein N-term);2 Phospho (STY)	1782	11.7574	12.3405	12.4731	14.3842	13.8176	13.9045	12.0063	14.3268	12.2653	12.1903	14.0354	12.8661	2	0	0	0	79.676	20.382
Q9BY44;B4DQ14;F8WAE5;B4DF96;C9IZE1;F8WF18;F8WAT3	Eukaryotic translation initiation factor 2A;Eukaryotic translation initiation factor 2A, N-terminally processed	EIF2A	APSTPLLTVR	Unmodified	1783	9.25407	9.01752	9.00393	9.39366	9.071	9.3026	9.20375	9.62452	9.59724	9.09184	9.25575	9.47517	0	0	0	0	94.409	54.472
P21333-2;P21333;Q5HY54;E9PHF0	Filamin-A	FLNA	APSVANVGSHCDLSLK	Unmodified	1786	12.0416	11.8895	12.0998	12.7477	12.4704	12.6745	13.0334	13.3248	13.2696	12.0103	12.6309	13.2093	0	0	0	0	205.33	150.38
O75369-2;O75369-9;O75369;O75369-8;E7EN95;O75369-7;O75369-5;O75369-4;Q8WXT3	Filamin-B	FLNB	APSVATVGSICDLNLK	Unmodified	1787	10.8113	11.1159	10.5747	11.5516	11.5336	11.5287	12.1443	12.1256	12.4985	10.834	11.538	12.2561	0	0	0	0	164.15	106.98
F8W1A4;P54819-3;P54819-5;P54819-2;P54819;F8VY04;F8VZG5;G3V213;F8VPP1	Adenylate kinase 2, mitochondrial;Adenylate kinase 2, mitochondrial;Adenylate kinase 2, mitochondrial, N-terminally processed	AK2	APSVPAAEPEYPK	Unmodified	1788	12.0054	12.137	11.9151	11.8028	11.6962	11.6026	12.2509	11.8953	12.1917	12.0192	11.7005	12.1126	0	0	0	0	79.492	33.878
Q9Y5V3;Q9Y5V3-2	Melanoma-associated antigen D1	MAGED1	APTADTQTQNVNQAK	Unmodified	1789	12.2157	12.7604	12.7355	11.5923	11.1089	11.0702	9.47783	9.93427	9.69765	12.5705	11.2571	9.70325	0	0	0	0	174.39	109.21
P39656;E7EWT1;U3KQ84	Dolichyl-diphosphooligosaccharide--protein glycosyltransferase 48 kDa subunit	DDOST	APTIVGK	Unmodified	1790	13.0967	13.0893	12.7498	12.4201	12.7481	12.7335	14.0678	13.7538	14.1529	12.9786	12.6339	13.9915	0	0	0	0	91.9	42.31
Q9H8Y8;Q9H8Y8-2;B4DKT0	Golgi reassembly-stacking protein 2	GORASP2	APTTVEDR	Unmodified	1791	11.0085	11.5094	10.9836	11.087	10.5625	10.7662	11.7784	13.0077	10.7598	11.1672	10.8052	11.8486	0	0	0	0	98.629	49.188
P30086	Phosphatidylethanolamine-binding protein 1;Hippocampal cholinergic neurostimulating peptide	PEBP1	APVAGTCYQAEWDDYVPK	Unmodified	1792	13.0767	13.4391	13.3393	12.9451	12.5688	12.4276	10.915	11.4249	11.2001	13.2851	12.6472	11.18	0	0	0	0	165.16	123.46
Q9UHD8-7;Q9UHD8-2;Q9UHD8-5;Q9UHD8;Q9UHD8-3;Q9UHD8-4;Q9UHD8-9;Q9UHD8-8;K7EL40;K7EK18;K7ER52;K7EIE4;K7EQD7;K7ELJ9;K7EJZ2;K7ER14;K7EIR4;K7EKN4;K7EN52;K7ENQ5;K7EJL9;K7EQ08	Septin-9	2017-09-09	APVDFGYVGIDSILEQMR	Oxidation (M)	1794	10.5945	10.2603	10.1799	10.237	10.5442	10.4902	11.3797	11.1084	11.1544	10.3449	10.4238	11.2141	0	0	0	0	149.97	105.6
Q9NQH7-2;Q9NQH7-4;Q9NQH7	Probable Xaa-Pro aminopeptidase 3	XPNPEP3	APVEEAFLYAK	Unmodified	1795	12.6896	12.6986	12.503	12.0876	12.3058	12.1846	13.4616	12.7373	13.3312	12.6304	12.1927	13.1767	0	0	0	0	106.4	59.993
Q8WW59	SPRY domain-containing protein 4	SPRYD4	APVEGIGQPEK	Unmodified	1796	11.8809	12.3118	11.7669	12.0892	12.2046	12.0594	12.9017	12.8211	12.7235	11.9866	12.1177	12.8154	0	0	0	0	75.416	37.14
Q9ULX3;H3BUR4	RNA-binding protein NOB1	NOB1	APVEHVVADAGAFLR	Unmodified	1797	11.7407	11.6817	11.5961	11.9941	12.2523	12.1324	11.6204	11.3228	11.7198	11.6729	12.1263	11.5544	0	0	0	0	94.717	59.244
P52594-2;P52594-3;P52594;P52594-4	Arf-GAP domain and FG repeat-containing protein 1	AGFG1	APVGSVVSVPSQSSASSDK	Unmodified	1798	10.8142	11.0771	10.9336	11.1831	11.0531	11.0144	10.4723	11.0179	10.6633	10.9417	11.0835	10.7178	0	0	0	0	145.8	63.266
E9PF19;Q9Y4P3;C9JVF0	Transducin beta-like protein 2	TBL2	APVIDIGIANTGK	Unmodified	1799	12.7497	12.4412	12.4249	12.1682	12.4239	12.288	12.9332	12.3972	13.0804	12.5386	12.2934	12.8036	0	0	0	0	165.35	105.93
Q9Y6X9-2;Q9Y6X9	MORC family CW-type zinc finger protein 2	MORC2	APVISSTPK	Unmodified	1800	9.34424	9.76146	9.45359	8.62928	9.4001	8.87899	8.53799	8.37582	8.07545	9.51976	8.96946	8.32975	0	0	0	0	89.08	23.922
Q13423;E9PCX7	NAD(P) transhydrogenase, mitochondrial	NNT	APVLFNK	Unmodified	1801	9.96632	9.85185	9.90229	9.59072	9.41476	9.94046	10.2711	10.1163	10.6547	9.90682	9.64865	10.3474	0	0	0	0	92.692	35.24
Q15149;Q15149-7;Q15149-8;Q15149-9;Q15149-5;Q15149-6;Q15149-3;Q15149-2;Q15149-4	Plectin	PLEC	APVPASELLASGVLSR	Unmodified	1802	9.6673	8.9239	9.25544	9.63763	9.98343	9.72254	10.6111	10.2143	10.6569	9.28221	9.7812	10.4941	0	0	0	0	144.4	67.017
B4E1K7;Q9UJZ1	Stomatin-like protein 2, mitochondrial	STOML2	APVPGTPDSLSSGSSR	Unmodified	1803	9.29664	9.02957	8.93106	8.2351	8.98345	8.70458	9.66247	8.9397	9.70801	9.08576	8.64105	9.43673	0	0	0	0	169.94	109.64
P51608;P51608-2	Methyl-CpG-binding protein 2	MECP2	APVPLLPPLPPPPPEPESSEDPTSPPEPQDLSSSVCK	Unmodified	1804	11.8443	12.1151	12.198	11.4142	11.6878	11.111	9.9218	10.5483	9.96795	12.0525	11.4043	10.146	0	0	0	0	57.144	32.857
P27824;B4DGP8;H0Y9Q7;D6RB85;D6RDP7;D6RAU8;D6RAQ8;D6RHJ3;D6RD16	Calnexin	CANX	APVPTGEVYFADSFDR	Unmodified	1805	13.1107	13.0632	13.2546	12.4407	12.372	12.0476	13.0169	12.7402	13.4348	13.1428	12.2868	13.0639	0	0	0	0	170.35	104.43
P27824;B4DGP8;H0Y9Q7;D6RB85;D6RDP7;D6RAU8;D6RAQ8	Calnexin	CANX	APVPTGEVYFADSFDRGTLSGWILSK	Unmodified	1806	9.65228	9.8508	10.0031	8.35725	9.21068	8.97294	10.4133	8.37582	10.5608	9.83541	8.84696	9.78329	0	0	0	1	116.94	89.81
Q13200;C9JPC0;F8WBS8	26S proteasome non-ATPase regulatory subunit 2	PSMD2	APVQPQQSPAAAPGGTDEKPSGK	Unmodified	1807	12.2898	12.3308	12.0366	13.2415	12.8477	13.3692	11.5722	11.5021	11.7901	12.2191	13.1528	11.6214	0	0	0	1	165.41	113.44
P01892	HLA class I histocompatibility antigen, A-2 alpha chain	HLA-A	APWIEQEGPEYWDGETR	Unmodified	1808	10.4663	10.1748	10.305	9.29515	9.51735	9.55614	10.7919	10.4721	10.8183	10.3154	9.45621	10.6941	0	0	0	0	145.8	84.531
P01892	HLA class I histocompatibility antigen, A-2 alpha chain	HLA-A	APWIEQEGPEYWDGETRK	Unmodified	1809	13.3585	13.2988	13.2859	12.4751	12.5608	12.5469	13.7596	13.4424	13.7483	13.3144	12.5276	13.6501	0	0	0	1	169.06	131.77
P30462;P30475;Q95365	HLA class I histocompatibility antigen, B-14 alpha chain;HLA class I histocompatibility antigen, B-39 alpha chain;HLA class I histocompatibility antigen, B-38 alpha chain	HLA-B	APWIEQEGPEYWDRNTQICK	Unmodified	1810	9.62825	9.82177	9.84817	10.4038	9.66114	10.7066	10.087	10.4289	10.1772	9.76606	10.2572	10.231	0	0	0	1	84.403	50.021
P47914	60S ribosomal protein L29	RPL29	AQAAAPASVPAQAPK	Unmodified	1812	14.6106	14.5299	14.6326	15.0613	15.1713	15.2016	15.7858	16.6753	15.6283	14.591	15.1447	16.0298	0	0	0	0	246.66	173.57
P40227;P40227-2	T-complex protein 1 subunit zeta	CCT6A	AQAALAVNISAAR	Unmodified	1813	8.9938	8.035	8.86621	9.95812	9.41191	10.0129	9.08323	10.5809	9.19207	8.63167	9.79432	9.61875	0	0	0	0	175.29	113.48
Q14980;Q14980-4;Q14980-3;Q14980-2	Nuclear mitotic apparatus protein 1	NUMA1	AQADLALEK	Unmodified	1814	10.0127	10.9613	9.55335	9.30175	9.58512	10.1597	9.85909	10.5161	10.1801	10.1758	9.6822	10.1851	0	0	0	0	104.07	49.348
Q15149;Q15149-7;Q15149-8;Q15149-9;Q15149-5;Q15149-6;Q15149-3;Q15149-2;Q15149-4	Plectin	PLEC	AQAEAQQPTFDALRDELR	Unmodified	1815	8.99872	8.55249	8.87778	9.73158	9.40921	9.74532	10.2296	10.6111	10.6099	8.80967	9.6287	10.4836	0	0	0	1	114.01	55.693
Q15149;Q15149-7;Q15149-8;Q15149-9;Q15149-5;Q15149-6;Q15149-3;Q15149-2;Q15149-4	Plectin	PLEC	AQAEAQQPTFDALRDELRGAQEVGER	Unmodified	1816	7.36278	8.13754	8.0534	8.60501	8.21694	8.07288	8.58638	8.37582	8.81581	7.85124	8.29828	8.59267	0	0	0	2	57.152	22.035
F5H442;Q99816;Q99816-2	Tumor susceptibility gene 101 protein	TSG101	AQAELNALK	Unmodified	1818	12.9725	13.9317	13.5787	16.1563	15.6024	15.6694	13.471	14.9776	13.5797	13.4943	15.8094	14.0094	0	0	0	0	89.679	41.81
Q15149;Q15149-7;Q15149-8;Q15149-9;Q15149-5;Q15149-6;Q15149-3;Q15149-2;Q15149-4	Plectin	PLEC	AQAEQAALR	Unmodified	1819	10.5139	10.723	10.9523	10.983	10.652	10.9431	10.2101	10.3779	10.375	10.7297	10.8594	10.321	0	0	0	0	117.02	38.91
Q3KQU3-2;Q3KQU3-4;Q3KQU3;Q3KQU3-3;H0YF21	MAP7 domain-containing protein 1	MAP7D1	AQAEQEEQER	Unmodified	1820	8.16671	8.48721	8.74807	9.3589	8.45397	9.17137	8.61707	9.98093	8.63996	8.46733	8.99475	9.07932	0	0	0	0	98.407	54.965
Q15149;Q15149-7;Q15149-8;Q15149-9;Q15149-5;Q15149-6;Q15149-3;Q15149-2;Q15149-4	Plectin	PLEC	AQAEVEGLGK	Unmodified	1821	13.7778	13.4131	13.7277	14.7469	14.599	14.8068	14.2844	13.7388	14.1866	13.6395	14.7176	14.07	0	0	0	0	118.9	59.555
Q14764	Major vault protein	MVP	AQALAIETEAELQR	Unmodified	1822	9.33215	9.66638	9.32415	9.32766	9.14393	9.81411	9.41588	10.1616	9.36962	9.44089	9.42857	9.64904	0	0	0	0	204.18	140.08
P46013;P46013-2	Antigen KI-67	MKI67	AQALEDLAGFK	Unmodified	1823	13.6326	14.0995	13.5102	13.5607	14.6895	14.4265	16.8604	16.8923	16.6341	13.7474	14.2256	16.7956	0	0	0	0	164.11	105.68
P46013;P46013-2	Antigen KI-67	MKI67	AQALEELTGFRELFQTPCTDNPTTDEK	Unmodified	1825	7.36278	7.28683	7.39821	7.71795	8.2169	7.62658	9.65431	9.52122	9.83448	7.34927	7.85381	9.67001	0	0	0	1	78.531	33.683
P07900;P07900-2	Heat shock protein HSP 90-alpha	HSP90AA1	AQALRDNSTMGYMAAK	2 Oxidation (M)	1826	13.8634	13.8971	13.8069	14.2197	13.9223	14.3067	13.4385	13.1228	13.7143	13.8558	14.1496	13.4252	0	0	0	1	126.07	84.839
P08238;Q58FF7	Heat shock protein HSP 90-beta;Putative heat shock protein HSP 90-beta-3	HSP90AB1;HSP90AB3P	AQALRDNSTMGYMMAK	Unmodified	1827	9.75258	9.37721	9.52453	9.72911	9.91588	10.2537	9.08873	9.1514	9.21427	9.55144	9.96623	9.15147	0	0	0	1	235.22	184.21
Q9UMN6-2;Q9UMN6	Histone-lysine N-methyltransferase 2B	KMT2B	AQAPQAPR	Unmodified	1828	10.2644	10.5632	10.5038	9.9363	10.2435	9.78437	10.5599	10.8958	10.4296	10.4438	9.98807	10.6285	0	0	0	0	98.629	23.586
K7EK42;Q99426;K7EP07;Q6FGY5	Tubulin-folding cofactor B	TBCB	AQASSIPVGSR	Unmodified	1829	9.11401	8.94462	8.8947	7.71795	7.15704	7.62658	8.17835	8.37582	7.84246	8.98444	7.50052	8.13221	0	0	0	0	95.094	52.495
P05165-2;P05165;P05165-3	Propionyl-CoA carboxylase alpha chain, mitochondrial	PCCA	AQAVHPGYGFLSENK	Unmodified	1830	10.4385	11.9746	10.7159	11.5619	11.1335	11.4021	12.1538	12.8165	12.8715	11.043	11.3658	12.6139	0	0	0	0	111.07	65.914
K7EKE6;F5GZ27;Q8N8K8;P36776;K7EJE8;K7ER27	Lon protease homolog, mitochondrial	LONP1	AQAVLEEDHYGMEDVK	Oxidation (M)	1831	9.65505	10.005	9.79386	10.0208	9.8696	9.84504	10.0492	10.1627	10.265	9.81798	9.91183	10.1589	0	0	0	0	76.574	38.199
P55884;P55884-2;C9JZG1	Eukaryotic translation initiation factor 3 subunit B	EIF3B	AQAVSEDAGGNEGR	Unmodified	1832	13.4367	13.0064	14.0466	14.6855	13.8541	14.0707	12.082	13.0556	12.3589	13.4966	14.2035	12.4988	0	0	0	0	178.47	139.51
P14625;H0YIV0;Q58FF3	Endoplasmin;Putative endoplasmin-like protein	HSP90B1;HSP90B2P	AQAYQTGK	Unmodified	1833	12.9327	13.4457	13.0698	15.01	13.3325	15.3192	14.156	14.4179	14.1831	13.1494	14.5539	14.2523	0	0	0	0	102.07	60.641
Q12797;Q12797-10	Aspartyl/asparaginyl beta-hydroxylase	ASPH	AQCEDDLAEK	Unmodified	1834	12.7007	12.5536	12.2945	12.5099	12.5508	12.8651	13.5514	13.0632	13.7284	12.5163	12.6419	13.4477	0	0	0	0	145.14	91.54
P13611-2;P13611;E9PF17;P13611-4;P13611-3;P13611-5;D6RGZ6;Q86W61	Versican core protein	VCAN	AQCGGGLLGVR	Unmodified	1835	10.0866	10.4013	10.3676	9.84964	9.22085	9.18824	9.41667	10.2516	9.48157	10.2852	9.41958	9.71661	0	0	0	0	105.17	50.443
M0R0R2;P46782;M0R0F0	40S ribosomal protein S5;40S ribosomal protein S5, N-terminally processed	RPS5	AQCPIVER	Unmodified	1836	11.1027	10.7227	11.0021	11.471	11.2421	11.4127	11.1357	11.3516	11.0413	10.9425	11.3753	11.1762	0	0	0	0	120.31	51.46
Q9Y3B7;Q9Y3B7-2;Q9Y3B7-3;H0YCD5	39S ribosomal protein L11, mitochondrial	MRPL11	AQDEAFALQDVPLSSVVR	Unmodified	1837	10.511	10.3729	10.3735	10.2936	10.4267	10.0257	11.4159	10.8134	11.4325	10.4192	10.2487	11.2206	0	0	0	0	110.34	69.354
D6REX3;O94979-3;O94979-9;O94979-2;O94979;O94979-8;D6RHZ5;O94979-6;B7ZL00;O94979-4;H7BXG7;O94979-7;H0YAB3;H0Y9K1	Protein transport protein Sec31A	SEC31A	AQDGSHPLSLQDLIEK	Unmodified	1838	12.6945	12.3105	12.3627	12.5181	12.576	12.5042	11.9008	11.5528	11.9379	12.4559	12.5328	11.7972	0	0	0	0	130.47	70.392
F8WE53;F8WAH1;Q9UDR5	Alpha-aminoadipic semialdehyde synthase, mitochondrial;Lysine ketoglutarate reductase;Saccharopine dehydrogenase	AASS	AQEANMGLLDEILK	Oxidation (M)	1839	11.5779	11.6026	11.1664	11.1402	11.4259	11.1529	12.2339	11.6722	12.4943	11.449	11.2396	12.1335	0	0	0	0	86.214	36.056
O43491;Q6R5J7;E9PN54;E9PMV8	Band 4.1-like protein 2	EPB41L2	AQEDILK	Unmodified	1840	10.2557	9.77028	10.5823	10.8739	10.5375	11.1017	11.3126	11.0887	11.0476	10.2028	10.8377	11.1496	0	0	0	0	88.819	15.154
S4R3H4;Q9UKV3-5;Q9UKV3;E7EQT4;G3V3B0;Q9UKV3-3;Q9UKV3-2	Apoptotic chromatin condensation inducer in the nucleus	ACIN1	AQEEPPAK	Unmodified	1841	11.9184	11.845	12.026	13.2014	12.5588	13.4655	12.4961	13.5613	12.1203	11.9298	13.0753	12.7259	0	0	0	0	117.53	58.921
B3KPJ4;Q8IXK0-2;Q8IXK0-4;Q8IXK0;Q8IXK0-5;H7C528;Q8NDX5-2;Q8NDX5;Q8NDX5-7	Polyhomeotic-like protein 2;Polyhomeotic-like protein 3	PHC2;PHC3	AQEIDGQALLLLK	Unmodified	1842	12.5405	12.8262	12.2673	11.1889	12.0908	11.4327	13.1723	13.1536	13.0114	12.5447	11.5708	13.1124	0	0	0	0	184.76	130.5
P35754	Glutaredoxin-1	GLRX	AQEILSQLPIK	Unmodified	1843	13.4017	13.3333	13.5457	12.7621	12.6121	12.3036	11.7138	11.3323	11.861	13.4269	12.5593	11.6357	0	0	0	0	141.89	79.422
Q14980;Q14980-4;Q14980-3;Q14980-2;H0YFY6	Nuclear mitotic apparatus protein 1	NUMA1	AQELGHSQSALASAQR	Unmodified	1844	11.9882	12.9646	11.7847	11.0591	11.1511	11.2148	11.3763	10.9012	11.5419	12.2458	11.1417	11.2731	0	0	0	0	163.9	104.67
Q93008-1;Q93008	Probable ubiquitin carboxyl-terminal hydrolase FAF-X	USP9X	AQENYEGSEEVSPPQTK	Unmodified	1845	11.4318	11.7762	11.9108	11.0803	10.5354	10.7441	8.52109	8.37582	8.33671	11.7062	10.7866	8.41121	0	0	0	0	99.371	63.152
P78527;E7EUY0;P78527-2	DNA-dependent protein kinase catalytic subunit	PRKDC	AQEPESGLSEETQVK	Unmodified	1846	12.0828	12.3076	11.7184	11.6042	12.188	12.1197	12.7296	13.1354	12.8713	12.0362	11.9706	12.9121	0	0	0	0	145.7	69.627
Q15459	Splicing factor 3A subunit 1	SF3A1	AQEPSAAIPK	Unmodified	1847	13.7049	13.4126	13.4288	14.1039	14.1975	14.3079	13.4698	14.0799	13.3057	13.5154	14.2031	13.6185	0	0	0	0	95.483	51.981
Q9P2E9-2;Q9P2E9;Q9P2E9-3;F8W7S5	Ribosome-binding protein 1	RRBP1	AQEQQQQMAELHSK	Oxidation (M)	1848	13.2325	13.1572	13.4186	13.5076	13.3072	13.5887	13.1681	13.3822	13.015	13.2695	13.4679	13.1884	0	0	0	0	109.99	69.976
Q9NWV4	UPF0587 protein C1orf123	C1orf123	AQESVGIYEVTHQFVK	Unmodified	1850	11.6627	11.764	12.1025	11.564	11.3766	11.6272	9.68555	9.60251	9.91033	11.843	11.5226	9.7328	0	0	0	0	139.29	74.466
P30084	Enoyl-CoA hydratase, mitochondrial	ECHS1	AQFAQPEILIGTIPGAGGTQR	Unmodified	1852	12.156	12.2493	12.0205	11.3521	11.3005	11.5071	12.7601	12.2503	12.8946	12.1419	11.3865	12.635	0	0	0	0	180.76	105.65
P38646;H0YBG6	Stress-70 protein, mitochondrial	HSPA9	AQFEGIVTDLIR	Unmodified	1853	12.4829	12.3681	12.0839	12.5913	12.7765	12.6946	13.5891	11.8226	13.6559	12.3117	12.6875	13.0225	0	0	0	0	161.21	90.397
P38646;H0YBG6	Stress-70 protein, mitochondrial	HSPA9	AQFEGIVTDLIRR	Unmodified	1854	12.3889	12.2121	12.1725	12.6008	12.594	12.9852	13.4994	12.5575	13.6155	12.2578	12.7267	13.2242	0	0	0	1	217.12	126.97
Q15149;Q15149-7;Q15149-8;Q15149-9;Q15149-5;Q15149-6;Q15149-3;Q15149-2;Q15149-4	Plectin	PLEC	AQFEQLK	Unmodified	1855	10.0067	9.19287	9.54337	10.5814	10.5557	10.5683	10.5954	10.5169	10.3535	9.581	10.5685	10.4886	0	0	0	0	91.069	10.903
Q9NVT9;E5RJ86	Armadillo repeat-containing protein 1	ARMC1	AQFFLGTTNK	Unmodified	1856	11.3971	11.5553	11.349	11.5859	11.463	11.7709	12.2121	11.9093	12.296	11.4338	11.6066	12.1391	0	0	0	0	119.34	52.768
J3KPX7;Q99623;F5GY37;F5GWA7	Prohibitin-2	PHB2	AQFLVEK	Unmodified	1857	13.4155	13.5722	13.1402	12.9482	13.0346	12.9228	14.5994	14.2043	15.0088	13.376	12.9685	14.6041	0	0	0	0	114.28	49.035
F5H8D7;P18887	DNA repair protein XRCC1	XRCC1	AQGAVTGKPR	Unmodified	1858	11.2689	11.3127	11.2812	11.3533	11.5393	11.4297	11.5848	12.0075	11.3598	11.2876	11.4408	11.6507	0	0	0	1	101.97	49.492
Q13308-6;Q13308-3;Q13308-4;Q13308-2;Q13308;C9JQR6;H0Y8F1	Inactive tyrosine-protein kinase 7	PTK7	AQGLEEGVAETLVLVK	Unmodified	1860	13.3306	13.2833	13.1819	12.7605	12.7407	12.9187	13.6965	13.2249	13.778	13.2653	12.8066	13.5665	0	0	0	0	163.9	66.695
P80723;P80723-2	Brain acid soluble protein 1	BASP1	AQGPAASAEEPKPVEAPAANSDQTVTVK	Unmodified	1861	13.2183	12.6097	13.9872	12.4998	12.6461	12.4114	11.4591	9.25787	11.5248	13.2717	12.5191	10.7473	0	0	0	1	189.49	145.89
P80723;P80723-2	Brain acid soluble protein 1	BASP1	AQGPAASAEEPKPVEAPAANSDQTVTVKE	Unmodified	1862	11.9892	11.5464	12.5102	11.7008	11.6078	11.8639	11.1055	8.83236	10.8554	12.0153	11.7242	10.2644	0	0	0	2	163.19	135.34
Q3ZCQ8;Q3ZCQ8-2;M0R1Y4;M0R003;M0QXC3;M0R2Z3;M0R303;M0R2D2;M0R047	Mitochondrial import inner membrane translocase subunit TIM50	TIMM50	AQGPQQQPGSEGPSYAK	Unmodified	1863	10.8302	10.3923	10.4936	10.3616	10.5775	10.7489	11.8853	8.37582	11.9124	10.572	10.5627	10.7245	0	0	0	0	107.51	73.638
P02545;Q6UYC3;P02545-3;D6RAQ3;P02545-4;H0YAB0;P02545-2;Q5TCI8	Prelamin-A/C;Lamin-A/C	LMNA	AQHEDQVEQYK	Unmodified	1865	15.8289	15.1854	15.0951	14.0169	15.2511	14.3695	13.0863	13.6573	13.2688	15.3698	14.5458	13.3375	0	0	0	0	234.79	123.27
P02545;Q6UYC3;P02545-3;D6RAQ3;P02545-4;H0YAB0;P02545-2;Q5TCI8	Prelamin-A/C;Lamin-A/C	LMNA	AQHEDQVEQYKK	Unmodified	1866	14.9728	14.5256	14.1832	13.6244	14.5188	14.1612	13.2622	13.7463	13.1045	14.5605	14.1015	13.371	0	0	0	1	249.28	180.01
Q86U86-5;Q86U86-4;Q86U86-7;Q86U86-9;Q86U86-2;Q86U86-8;Q86U86;Q86U86-3;E7EVG2	Protein polybromo-1	PBRM1	AQHPDYSFGELSR	Unmodified	1867	12.311	12.3296	11.8613	10.6877	11.4896	10.9468	10.1632	10.3943	10.0531	12.1673	11.0414	10.2035	0	0	0	0	91.202	50.706
Q96T23-2;Q96T23;H0YER1;H0YCN2;H7C306	Remodeling and spacing factor 1	RSF1	AQIDPVLLK	Unmodified	1868	12.6338	13.0114	12.2798	11.2916	12.0206	11.6379	12.3456	12.0687	11.9039	12.6417	11.65	12.106	0	0	0	0	104.22	27.278
Q96T23-2;Q96T23;Q96T23-3;H0YER1;H0YCN2	Remodeling and spacing factor 1	RSF1	AQIEEPDPPEMETSLDSSEMAK	2 Oxidation (M)	1869	12.7043	13.3064	12.6462	11.9289	12.2978	12.0295	11.8665	11.7131	11.2994	12.8856	12.0854	11.6263	0	0	0	0	118.08	79.719
P08107;P08107-2;E7EP94	Heat shock 70 kDa protein 1A	HSPA1A	AQIHDLVLVGGSTR	Unmodified	1870	13.4838	13.4552	13.3317	13.5722	13.42	13.5961	13.326	13.3629	13.6698	13.4235	13.5294	13.4529	0	0	0	0	105.58	55.951
Q9BWM7	Sideroflexin-3	SFXN3	AQIHEQNPSVEVVYYNK	Unmodified	1871	11.6017	11.6124	11.6055	10.4819	10.8615	10.7794	11.7698	8.37582	12.0322	11.6065	10.7076	10.7259	0	0	0	0	197.14	140.85
Q96I99;E9PDQ8;Q96I99-2	Succinyl-CoA ligase [GDP-forming] subunit beta, mitochondrial	SUCLG2	AQILAGGR	Unmodified	1872	10.3791	10.5009	10.3362	11.4948	11.2265	11.3804	10.8124	11.6569	10.8661	10.4054	11.3673	11.1118	0	0	0	0	113.71	44.323
B4DRE6;Q9NUQ6;B4DT67;B8ZZZ7;Q9NUQ6-2	SPATS2-like protein	SPATS2L	AQIMLCGEITHPK	Oxidation (M)	1873	11.1239	11.3271	11.0751	11.4598	11.5789	11.6089	13.2036	13.5436	13.1626	11.1754	11.5492	13.3033	0	0	0	0	105.19	54.057
J3KQP6;H3BMH2;H3BSC1;P62491-2;B4DMK0;P62491;Q15907	Ras-related protein Rab-11A;Ras-related protein Rab-11B	RAB11A;RAB11B	AQIWDTAGQER	Unmodified	1874	10.596	10.6833	10.5982	10.0252	10.0984	9.83862	10.9202	10.009	11.0704	10.6258	9.98742	10.6665	0	0	0	0	119.21	59.095
C9J7X7;C9JRT6;F8WDB6;Q9Y5A7-2;Q9Y5A7;F8WDL9	NEDD8 ultimate buster 1	NUB1	AQKKYLQAK	Acetyl (Protein N-term);Phospho (STY);3 Trimethyl (K)	1875	14.6903	15.0971	15.3937	14.8599	15.1713	14.6107	15.4276	15.4664	15.4943	15.0604	14.8806	15.4627	1	0	3	2	58.981	17.532
Q86VZ2	WD repeat-containing protein 5B	WDR5B	AQLALSSSANQSK	Unmodified	1876	10.4478	10.7336	10.5415	10.2572	9.74333	9.88712	10.5824	10.5437	10.1569	10.5743	9.96256	10.4276	0	0	0	0	134.61	91.812
P49756;E9PQU5;P49756-2;P49756-3	RNA-binding protein 25	RBM25	AQLDEWK	Unmodified	1877	10.4832	10.1884	10.0243	10.9108	11.6166	11.3388	10.7513	11.3726	10.7402	10.232	11.2887	10.9547	0	0	0	0	87.639	42.558
B1AH49;P25325;J3KPV7	Sulfurtransferase;3-mercaptopyruvate sulfurtransferase	MPST	AQLDPAFIK	Unmodified	1878	11.7227	11.8702	11.6859	11.445	11.3162	11.3137	11.8442	11.528	11.6616	11.7596	11.3583	11.6779	0	0	0	0	83.869	40.999
Q12788	Transducin beta-like protein 3	TBL3	AQLDQTGQHLFCVCGTR	Unmodified	1879	8.29593	8.32568	8.25192	9.67643	9.16497	9.15583	9.29901	9.40988	9.18237	8.29118	9.33241	9.29709	0	0	0	0	83.894	44.314
O43166-2;O43166;J3KP19;H0YJY2;F5GYF8	Signal-induced proliferation-associated 1-like protein 1	SIPA1L1	AQLDTKTDSTGTHSLYTTYK	2 Phospho (STY)	1880	9.71106	9.45252	9.76604	9.60424	9.06833	9.09798	8.2556	8.37582	8.15915	9.64321	9.25685	8.26352	2	0	0	1	80.859	27.323
P42330;S4R3Z2;S4R3D5	Aldo-keto reductase family 1 member C3	AKR1C3	AQLDYVDLYLIHSPMSLKPGEELSPTDENGK	Unmodified	1881	9.25818	9.36222	9.39186	8.59126	8.9807	7.62658	7.86685	8.37582	8.72489	9.33742	8.39951	8.32252	0	0	0	1	101.73	72.285
P42330;S4R3Z2;S4R3D5	Aldo-keto reductase family 1 member C3	AKR1C3	AQLDYVDLYLIHSPMSLKPGEELSPTDENGK	Oxidation (M)	1882	10.4129	10.3259	10.6244	9.85187	9.92455	9.80701	8.99531	8.89696	9.03354	10.4544	9.86114	8.97527	0	0	0	1	66.432	31.594
Q14764	Major vault protein	MVP	AQLELEVSK	Unmodified	1883	13.4853	13.1934	13.1749	12.7292	12.8049	12.8462	12.6666	12.5372	12.6098	13.2845	12.7934	12.6045	0	0	0	0	97.597	55.248
P35241;P35241-5;P35241-4;C9J8U1;F8WAN1;Q69YQ0-2;Q69YQ0	Radixin;Cytospin-A	RDX;SPECC1L;SPECC1L-ADORA2A	AQLENEK	Unmodified	1884	11.6464	11.9886	11.2362	12.7489	12.0339	12.8169	11.4692	12.2445	11.3437	11.6237	12.5332	11.6858	0	0	0	0	122.52	60.838
M0QX35;Q8N7H5;F8W9Q2;Q8N7H5-2;M0QYC7	RNA polymerase II-associated factor 1 homolog	PAF1	AQLENHEPEEEEEEEMETEEK	Unmodified	1885	8.09136	7.92045	8.25928	7.71795	7.15704	7.62658	7.86685	8.37582	7.84246	8.09036	7.50052	8.02838	0	0	0	0	302.18	246.49
M0QX35;Q8N7H5;F8W9Q2;Q8N7H5-2;M0QYC7	RNA polymerase II-associated factor 1 homolog	PAF1	AQLENHEPEEEEEEEMETEEK	Oxidation (M)	1886	12.5089	13.0198	13.204	12.4798	12.1508	11.9515	9.99763	10.4778	9.68226	12.9109	12.194	10.0526	0	0	0	0	231.4	192.01
P54578-2;P54578;A6NJA2;B7Z4N8;J3QQT6;J3KS55	Ubiquitin carboxyl-terminal hydrolase 14;Ubiquitin carboxyl-terminal hydrolase	USP14	AQLFALTGVQPAR	Unmodified	1887	12.4494	12.5514	12.4011	12.6092	12.409	12.6372	11.5999	11.4273	11.9919	12.4673	12.5518	11.673	0	0	0	0	176.87	109.76
P04792;C9J3N8	Heat shock protein beta-1	HSPB1	AQLGGPEAAK	Unmodified	1888	14.9379	14.6739	14.775	14.8844	14.6096	14.8457	14.2854	14.3727	14.6958	14.7956	14.7799	14.4513	0	0	0	0	126.19	53.155
O00567;Q5JXT2	Nucleolar protein 56	NOP56	AQLGLGHSYSR	Unmodified	1889	11.1994	11.0657	11.0502	10.8978	11.2831	11.0961	11.9182	11.8144	11.7842	11.1051	11.0923	11.8389	0	0	0	0	117.86	89.283
P12081-4;P12081;B4DDD8;P12081-3;P12081-2;B4E1C5;E7ETE2;D6RF05	Histidine--tRNA ligase, cytoplasmic	HARS	AQLGPDESK	Unmodified	1890	11.5447	11.43	11.5734	12.1007	11.7712	11.9292	11.1381	11.4884	11.3806	11.516	11.9337	11.3357	0	0	0	0	108.47	56.067
O14974-5;O14974;O14974-4;O14974-3;H0YIM2;H0YIS3	Protein phosphatase 1 regulatory subunit 12A	PPP1R12A	AQLHDTNMELTDLK	Oxidation (M)	1891	11.0456	11.0944	11.1923	11.5812	11.6914	11.979	12.5143	12.1384	12.2973	11.1108	11.7505	12.3167	0	0	0	0	110.55	46.886
Q14807;Q14807-2;H3BRB3	Kinesin-like protein KIF22;Kinesin-like protein	KIF22	AQLIVGWR	Unmodified	1892	8.99505	9.33857	9.18161	10.0486	10.7442	10.3752	11.9626	11.899	11.6797	9.17174	10.3894	11.8471	0	0	0	0	101.54	46.458
P18583-6;P18583-2;P18583-10;P18583-3;P18583-4;P18583-7;P18583;P18583-5;P18583-9;H7C1M2;H7C2G8;J3QSZ5	Protein SON	SON	AQLLEIAK	Unmodified	1893	12.97	12.4773	13.2977	13.3415	13.5483	13.5771	12.1244	12.6526	12.1117	12.915	13.489	12.2962	0	0	0	0	133.13	59.159
F5H897;Q12931;I3L0K7	Heat shock protein 75 kDa, mitochondrial	TRAP1	AQLLQPTLEINPR	Unmodified	1894	12.8373	12.7254	12.5024	12.8558	12.954	13.0802	13.9327	13.0125	14.1482	12.6884	12.9633	13.6978	0	0	0	0	136.38	83.139
Q86UP2-2;Q86UP2-3;Q86UP2;G3V4Y7;B7Z6P3;H0YJP2	Kinectin	KTN1	AQLNETLTK	Unmodified	1895	9.46118	9.31665	9.16959	9.5083	9.37107	9.81612	9.93291	9.64715	10.0311	9.31581	9.56516	9.87038	0	0	0	0	107.11	48.867
P62917;E9PKZ0;G3V1A1;E9PKU4	60S ribosomal protein L8	RPL8	AQLNIGNVLPVGTMPEGTIVCCLEEKPGDR	Oxidation (M)	1896	9.45861	9.80558	9.33722	10.3801	10.725	10.4557	10.7202	11.4817	10.413	9.5338	10.5202	10.8716	0	0	0	1	79.67	51.337
P35052;H7C410;H7BZL4	Glypican-1;Secreted glypican-1	GPC1	AQLRDVQDFWISLPGTLCSEK	Unmodified	1899	9.50809	9.48599	9.42381	8.75204	8.1222	7.62658	10.267	9.63889	9.986	9.47263	8.16694	9.96397	0	0	0	1	166.38	97.968
O60216	Double-strand-break repair protein rad21 homolog	RAD21	AQLSDYSDIVTTLDLAPPTK	Unmodified	1900	13.1622	13.3845	12.872	11.9609	12.9639	12.3373	11.7203	11.829	11.7019	13.1396	12.4207	11.7504	0	0	0	0	103.71	63.784
O75446	Histone deacetylase complex subunit SAP30	SAP30	AQLVEIVGCHFR	Unmodified	1902	11.9916	11.7112	11.8915	11.5393	11.9419	11.8708	12.7868	12.4585	12.7151	11.8648	11.784	12.6535	0	0	0	0	147.24	91.909
J3QWB6;J3KMX2;Q92925-3;Q92925-2;Q92925	SWI/SNF-related matrix-associated actin-dependent regulator of chromatin subfamily D member 2	SMARCD2	AQMSNFLASTTNQQEIASLDVK	Oxidation (M)	1904	8.95451	9.38862	8.33863	8.78882	8.83816	8.78053	9.07873	9.62634	9.31664	8.89392	8.80251	9.34057	0	0	0	0	149.18	103.02
P26038	Moesin	MSN	AQMVQEDLEK	Oxidation (M)	1905	14.5509	14.5768	14.5069	14.9959	14.9634	15.105	13.8772	13.9501	13.9825	14.5449	15.0214	13.9366	0	0	0	0	114.86	51.436
P26038	Moesin	MSN	AQMVQEDLEK	Unmodified	1906	12.5518	12.5338	12.4603	13.018	13.0258	13.0545	11.9002	11.7376	12.0412	12.5153	13.0328	11.893	0	0	0	0	118.28	37.59
P09874	Poly [ADP-ribose] polymerase 1	PARP1	AQNDLIWNIK	Unmodified	1907	16.1303	16.3072	16.1284	14.4095	15.8234	15.1419	16.4289	16.3636	16.3159	16.1886	15.1249	16.3695	0	0	0	0	155.97	66.271
P09874	Poly [ADP-ribose] polymerase 1	PARP1	AQNDLIWNIKDELK	Unmodified	1908	11.7686	11.9635	11.5415	11.0222	11.6213	11.5337	13.2093	13.1931	12.7045	11.7579	11.3924	13.0356	0	0	0	1	183.06	118.02
Q14008-2;Q14008;Q14008-3	Cytoskeleton-associated protein 5	CKAP5	AQNISSNANMLRK	Unmodified	1909	7.36278	7.28683	7.39821	7.71795	8.15277	8.14387	10.1368	9.48223	10.4454	7.34927	8.00486	10.0215	0	0	0	1	145.83	98.121
P02545;Q6UYC3;P02545-3;D6RAQ3;P02545-4;P02545-2;Q5TCI8	Prelamin-A/C;Lamin-A/C	LMNA	AQNTWGCGNSLR	Unmodified	1911	13.7769	13.2911	13.1341	12.4194	13.3402	12.9106	11.5659	11.9262	11.544	13.4007	12.89	11.6787	0	0	0	0	203.74	159.94
P25786;P25786-2;F5GX11	Proteasome subunit alpha type-1	PSMA1	AQPAQPADEPAEK	Unmodified	1912	12.2918	12.5879	12.5686	12.7364	12.3324	12.819	11.1629	11.4222	11.7468	12.4827	12.6293	11.444	0	0	0	0	141.59	73.414
P84095	Rho-related GTP-binding protein RhoG	RHOG	AQPDTLR	Unmodified	1913	11.1211	11.211	11.2135	11.1273	11.1617	11.0387	11.2832	11.4915	11.2783	11.1819	11.1092	11.351	0	0	0	0	102.51	43.918
Q5T1M5-2;Q5T1M5	FK506-binding protein 15	FKBP15	AQPEEEDEDEVSMK	Oxidation (M)	1914	13.5311	13.1586	14.3061	14.7269	14.0978	14.3817	12.7507	13.4003	12.7651	13.6652	14.4021	12.972	0	0	0	0	109.95	47.265
Q5T1M5-2;Q5T1M5	FK506-binding protein 15	FKBP15	AQPEEEDEDEVSMK	Unmodified	1915	9.92355	9.78119	10.6413	11.0465	10.4967	10.9493	9.49425	9.64163	9.33241	10.1154	10.8308	9.48943	0	0	0	0	106.82	72.558
P08123	Collagen alpha-2(I) chain	COL1A2	AQPENIPAK	Unmodified	1916	14.3112	14.2176	14.3094	13.676	13.6758	13.893	15.49	14.9556	15.4983	14.2794	13.7483	15.3146	0	0	0	0	113.44	46.646
P46013;P46013-2	Antigen KI-67	MKI67	AQPLEDLAGFTELSETSGHTQESLTAGK	Unmodified	1917	8.07461	8.07839	8.10493	8.17682	8.24942	8.72538	10.2584	9.6717	10.3331	8.08598	8.38388	10.0877	0	0	0	0	255.41	201.05
P46013;P46013-2	Antigen KI-67	MKI67	AQPLEDLAGFTELSETSGHTQESLTAGK	Phospho (STY)	1918	7.36278	7.28683	7.39821	7.71795	8.0694	7.62658	11.7213	11.5137	11.1365	7.34927	7.80464	11.4572	1	0	0	0	127.17	92.676
P46013;P46013-2	Antigen KI-67	MKI67	AQPLEDLAGLK	Unmodified	1919	12.9335	13.4629	12.8773	13.7335	14.0984	14.0408	16.1631	16.2996	15.9623	13.0912	13.9576	16.1417	0	0	0	0	128.57	29.983
Q9BUQ8;F8VVA2	Probable ATP-dependent RNA helicase DDX23	DDX23	AQPLSLEELLAK	Unmodified	1921	14.1079	13.835	14.624	14.3975	14.2214	14.3607	12.9593	13.5296	12.8064	14.189	14.3265	13.0984	0	0	0	0	136.38	73.303
E7EUU4;Q04637-3;Q04637;Q04637-8;Q04637-9;C9J2Z7;C9K073;C9JHW9;C9JIH5;C9JWH9	Eukaryotic translation initiation factor 4 gamma 1	EIF4G1	AQPPSSAASR	Unmodified	1922	11.3293	10.6992	10.5916	10.6273	10.6246	10.6263	9.32796	9.57873	9.11763	10.8734	10.6261	9.34144	0	0	0	0	115.91	55.224
Q9ULW0;Q96RR5	Targeting protein for Xklp2	TPX2	AQPVPHYGVPFKPQIPEAR	Unmodified	1923	11.9508	12.4465	11.8624	12.8089	13.9859	13.7217	16.0611	16.0048	15.8049	12.0866	13.5055	15.957	0	0	0	1	104.2	74.592
Q12797;Q12797-10	Aspartyl/asparaginyl beta-hydroxylase	ASPH	AQPWWTPK	Unmodified	1925	13.5556	13.2746	13.2188	13.2699	13.3287	13.5932	14.4543	13.759	14.6486	13.3497	13.3973	14.2873	0	0	0	0	68.383	31.936
Q9BX68	Histidine triad nucleotide-binding protein 2, mitochondrial	HINT2	AQQATPGGAAPTIFSR	Unmodified	1926	11.4451	11.379	11.2949	11.5175	11.0596	11.2325	12.1258	11.8203	11.8929	11.373	11.2698	11.9463	0	0	0	0	168.42	115.29
J3KRT0;J3KS23;Q13951;Q13951-2	Core-binding factor subunit beta	CBFB	AQQEDALAQQAFEEAR	Unmodified	1927	10.8104	10.7336	10.7801	10.6081	10.5409	10.35	10.3163	10.663	10.1925	10.7747	10.4997	10.3906	0	0	0	0	144.41	84.248
O14828;O14828-2	Secretory carrier-associated membrane protein 3	SCAMP3	AQQEFAAGVFSNPAVR	Unmodified	1928	10.0742	10.2274	9.76903	10.2492	10.5929	10.0812	11.0443	11.0481	11.4554	10.0235	10.3078	11.1826	0	0	0	0	115.87	64.224
U3KQ30;O15126	Secretory carrier-associated membrane protein 1	SCAMP1	AQQEFATGVMSNK	Oxidation (M)	1929	11.8716	11.8538	11.9256	11.7782	11.9685	11.7379	11.7851	11.7564	12.1801	11.8837	11.8282	11.9072	0	0	0	0	76.311	38.787
P26038	Moesin	MSN	AQQELEEQTR	Unmodified	1930	11.7741	11.8693	12.1097	12.0923	11.9297	11.8433	10.677	11.1293	10.8592	11.9177	11.9551	10.8885	0	0	0	0	183.99	133.79
P26038	Moesin	MSN	AQQELEEQTRR	Unmodified	1931	10.8791	10.7881	10.8116	11.0496	11.0735	10.9102	9.89889	10.033	10.0415	10.8263	11.0111	9.99114	0	0	0	1	129	65.307
K7ELL7;P14314-2;P14314	Glucosidase 2 subunit beta	PRKCSH	AQQEQELAADAFK	Unmodified	1932	11.0929	10.9701	11.4354	11.0751	10.7755	11.1833	11.3638	11.3022	11.63	11.1661	11.0113	11.432	0	0	0	0	112.44	48.334
Q14764	Major vault protein	MVP	AQQLAEVEVK	Unmodified	1934	13.3039	13.254	13.0194	12.8106	12.7028	13.0117	12.3587	12.0598	12.4743	13.1924	12.8417	12.2976	0	0	0	0	82.489	30.234
Q9ULW0;Q96RR5	Targeting protein for Xklp2	TPX2	AQQLEEAR	Unmodified	1935	8.49416	8.76114	8.5931	9.2356	9.71499	9.51489	11.5694	11.6868	11.3814	8.61613	9.48849	11.5459	0	0	0	0	110.76	21.677
Q9ULW0;Q96RR5	Targeting protein for Xklp2	TPX2	AQQLEEARLQEEEQK	Unmodified	1936	7.93197	8.01634	7.98697	9.19463	9.72269	10.2772	10.6634	10.8319	10.8427	7.97843	9.7315	10.7794	0	0	0	1	118.08	56.657
P78406;E9PQ57;E9PPG9;B0QZ36	mRNA export factor	RAE1	AQQMHTGPVLDVCWSDDGSK	Oxidation (M)	1938	9.98104	9.89462	9.91263	10.1557	9.77484	10.1747	9.49135	9.5504	9.46455	9.92943	10.0351	9.5021	0	0	0	0	92.133	54.964
P48634-2;P48634-3;P48634	Protein PRRC2A	PRRC2A	AQQQDKPPR	Unmodified	1939	9.99626	10.1366	9.86583	11.1027	10.5833	11.2207	11.387	12.5839	11.6085	9.99957	10.9689	11.8598	0	0	0	1	96.668	55.239
Q86UP2-2;Q86UP2-3;Q86UP2;G3V4Y7;B7Z6P3;H0YJP2	Kinectin	KTN1	AQQSLELIQSK	Unmodified	1940	10.2091	10.7009	10.6569	11.4649	10.7032	11.2191	10.6129	11.2845	10.3168	10.5223	11.129	10.7381	0	0	0	0	127.78	60.815
O75955;B4DVY7;A2AB09	Flotillin-1	FLOT1	AQQVAVQEQEIAR	Unmodified	1941	11.2214	11.0413	11.1825	10.7626	10.9656	11.1106	11.8538	11.7173	11.81	11.1484	10.9463	11.7937	0	0	0	0	138.02	53.847
P18206-2;P18206;Q5JQ13	Vinculin	VCL	AQQVSQGLDVLTAK	Unmodified	1942	12.8507	12.7519	12.7555	13.5899	13.5737	13.9083	12.8447	12.6031	13.1124	12.786	13.6907	12.8534	0	0	0	0	148.85	87.434
Q9P258	Protein RCC2	RCC2	AQRIEYDCELVPR	Unmodified	1943	11.71	11.3878	11.5817	11.0237	11.4939	11.4363	11.0729	10.6878	10.3831	11.5598	11.318	10.7146	0	0	0	1	111.31	63.673
Q9NYZ3	G2 and S phase-expressed protein 1	GTSE1	AQRPQSCTSVGR	Unmodified	1944	10.1564	10.7178	10.4487	11.4796	10.9925	11.2454	11.2489	11.6875	11.3132	10.441	11.2391	11.4165	0	0	0	1	85.973	47.219
Q9UQ35;Q9UQ35-2	Serine/arginine repetitive matrix protein 2	SRRM2	AQSGSDSSPEPK	Unmodified	1945	11.9848	12.1919	12.6281	13.6191	12.2226	13.2951	13.3662	14.6552	13.5252	12.2683	13.0456	13.8489	0	0	0	0	147.52	69.009
P46013;P46013-2	Antigen KI-67	MKI67	AQSLVISPPAPSPR	Unmodified	1946	11.0471	11.3941	10.7113	10.3505	11.0646	10.6608	11.9194	12.1654	12.0685	11.0508	10.692	12.0511	0	0	0	0	67.846	29.647
Q9UHX1-2;Q9UHX1;Q9UHX1-4;Q9UHX1-6;Q9UHX1-3;Q9UHX1-5;E9PQ56;H0YEM1;H0YCP8	Poly(U)-binding-splicing factor PUF60	PUF60	AQSSQDAVSSMNLFDLGGQYLR	Oxidation (M)	1947	9.37716	9.21716	9.4495	9.67524	9.27473	8.89579	9.36159	9.00639	9.5294	9.34794	9.28192	9.29912	0	0	0	0	124.82	82.19
F5H1Y4;Q9HD26-3;Q9HD26-2;Q9HD26	Golgi-associated PDZ and coiled-coil motif-containing protein	GOPC	AQSVSQINHK	Unmodified	1948	11.8659	11.641	11.5518	11.9745	11.8148	11.8807	10.8481	10.8417	10.8352	11.6863	11.89	10.8417	0	0	0	0	104.07	60.466
Q8WWQ0	PH-interacting protein	PHIP	AQSYDIQAWK	Phospho (STY)	1949	13.3661	13.4661	13.2176	12.0939	12.8842	12.1035	10.3831	10.8463	10.2085	13.3499	12.3606	10.4793	1	0	0	0	110.35	61.082
Q9Y265;H7C4G5;J3QLR1	RuvB-like 1	RUVBL1	AQTEGINISEEALNHLGEIGTK	Unmodified	1950	10.3406	11.8445	10.2531	11.1931	11.1755	10.8478	11.0837	11.6029	12.0374	10.8127	11.0721	11.5747	0	0	0	0	185.16	137.55
Q969E2-2;Q969E2	Secretory carrier-associated membrane protein 4	SCAMP4	AQTEWNTGTWR	Unmodified	1951	9.50843	9.57698	9.46509	9.06674	9.29259	8.75988	10.2426	8.99023	10.2366	9.51683	9.03974	9.82315	0	0	0	0	128.57	80.451
Q12904;Q12904-2	Aminoacyl tRNA synthase complex-interacting multifunctional protein 1;Endothelial monocyte-activating polypeptide 2	AIMP1	AQTMSNSGIK	Unmodified	1952	8.04809	7.9154	8.0774	7.71795	7.15704	7.62658	8.21793	8.37582	7.84246	8.01363	7.50052	8.1454	0	0	0	0	90.614	40.898
Q9UQ35;Q9UQ35-2;I3L4D8	Serine/arginine repetitive matrix protein 2	SRRM2	AQTPPGPSLSGSK	Unmodified	1953	15.5464	15.3807	15.9399	15.1889	15.0919	14.9727	12.9084	13.8515	13.1326	15.6223	15.0845	13.2975	0	0	0	0	166.79	83.144
Q9UQ35;Q9UQ35-2;I3L4D8	Serine/arginine repetitive matrix protein 2	SRRM2	AQTPPGPSLSGSK	Phospho (STY)	1954	15.5812	15.4737	15.9837	14.7739	14.4858	14.2429	12.6126	13.338	12.0738	15.6795	14.5008	12.6748	1	0	0	0	134.82	90.51
Q9UQ35;Q9UQ35-2	Serine/arginine repetitive matrix protein 2	SRRM2	AQTPPGPSLSGSKSPCPQEK	Phospho (STY)	1956	14.4124	14.4473	14.9026	14.9059	14.6585	14.5493	11.2765	11.9624	10.4779	14.5874	14.7045	11.2389	1	0	0	1	104.16	43.617
Q02880-2;Q02880;E9PCY5	DNA topoisomerase 2-beta;DNA topoisomerase 2	TOP2B	AQTQLNK	Unmodified	1957	10.3779	10.6782	10.65	10.0622	10.0201	9.6997	10.0582	10.3519	9.75654	10.5687	9.92735	10.0555	0	0	0	0	107.01	33.033
E7EW69;E7EX04;B5ME97;Q9P0V9-3;Q9P0V9;Q9P0V9-2	Septin-10	2017-09-10	AQTYELQESNVQLK	Unmodified	1958	10.8162	10.6751	10.3744	10.5261	10.609	10.9231	11.8774	11.7104	11.7793	10.6219	10.6861	11.789	0	0	0	0	193.51	102.59
P49773;D6REP8;D6RE99;D6RD60;D6RC06	Histidine triad nucleotide-binding protein 1	HINT1	AQVARPGGDTIFGK	Unmodified	1959	13.9261	13.9091	13.9339	13.4464	13.1587	13.2415	12.2175	12.1652	12.1726	13.923	13.2822	12.1851	0	0	0	1	139.77	95.131
Q02809;B4DR87	Procollagen-lysine,2-oxoglutarate 5-dioxygenase 1	PLOD1	AQVEEFLAQHGSEYQSVK	Unmodified	1960	11.1465	11.1858	11.1361	12.7141	11.6657	12.4698	11.229	11.7818	11.4663	11.1561	12.2832	11.4924	0	0	0	0	132.5	95.148
Q15149;Q15149-7;Q15149-8;Q15149-9;Q15149-5;Q15149-6;Q15149-3;Q15149-2;Q15149-4	Plectin	PLEC	AQVEQELTTLR	Unmodified	1961	11.514	10.9022	11.6041	11.7403	11.857	12.017	12.1163	11.7	12.0023	11.3401	11.8714	11.9395	0	0	0	0	160.56	82.072
Q96T88;Q96T88-2;Q96PU4	E3 ubiquitin-protein ligase UHRF1;E3 ubiquitin-protein ligase UHRF2	UHRF1;UHRF2	AQVFSCPACR	Unmodified	1962	11.2283	11.6903	11.3986	12.1279	12.9577	12.5014	13.2684	12.9313	12.8011	11.4391	12.529	13.0003	0	0	0	0	105.4	74.893
P62851	40S ribosomal protein S25	RPS25	AQVIYTR	Unmodified	1963	10.4617	11.9691	10.8001	13.1672	12.8098	12.6961	12.4136	13.7849	13.2102	11.077	12.891	13.1362	0	0	0	0	118.74	75.62
P12111;E9PCV6;P12111-2;P12111-5;C9JNG9;I3L392	Collagen alpha-3(VI) chain	COL6A3	AQVLGAVK	Unmodified	1964	12.7934	12.7136	12.3541	12.404	12.5966	12.7267	13.0758	12.5488	13.557	12.6204	12.5758	13.0605	0	0	0	0	114.5	31.826
P11388;P11388-2;P11388-3;P11388-4	DNA topoisomerase 2-alpha	TOP2A	AQVQLNK	Unmodified	1965	11.4644	12.1057	11.2354	11.3861	12.5363	12.237	15.2003	14.8403	15.0504	11.6018	12.0531	15.0303	0	0	0	0	146.94	46.203
Q14683;H0Y7K8	Structural maintenance of chromosomes protein 1A	SMC1A	AQVQLQLFK	Unmodified	1966	14.1982	14.3125	13.8132	13.1327	14.1544	13.5054	12.9143	13.2408	13.0096	14.108	13.5975	13.0549	0	0	0	0	134.26	67.909
P41250	Glycine--tRNA ligase	GARS	AQVSGQSARK	Unmodified	1967	10.3151	10.9507	10.6226	12.4441	10.9456	12.8384	11.2274	10.8898	11.2318	10.6295	12.076	11.1163	0	0	0	1	88.134	54.047
C9JZ85;C9J2V2;C9JH59;C9JN51;F8W9A9;A8MV29;E7EU78;C9J1R1;Q9Y6K9-3;Q9Y6K9;Q9Y6K9-2	NF-kappa-B essential modulator	IKBKG	AQVTSLLGELQESQSR	Unmodified	1969	10.0976	10.3262	9.91219	10.3965	10.5517	10.6174	9.94064	12.8399	10.1006	10.112	10.5219	10.9604	0	0	0	0	107.13	56.774
Q9BZ95-4;Q9BZ95-2;Q9BZ95;B7ZL11;Q9BZ95-3	Histone-lysine N-methyltransferase NSD3	WHSC1L1	AQWDIGIAHAEK	Unmodified	1970	12.2468	12.6349	12.3057	11.4859	12.0108	11.7643	12.9056	12.9842	12.5845	12.3958	11.7537	12.8248	0	0	0	0	119.96	70.72
P46821	Microtubule-associated protein 1B;MAP1B heavy chain;MAP1 light chain LC1	MAP1B	AQWGSNMQVTLIPTHDSEVMR	2 Oxidation (M)	1971	7.36278	8.08005	7.7029	8.69751	7.62333	8.09003	8.27634	8.37582	8.38445	7.71524	8.13695	8.34553	0	0	0	0	109.37	61.242
P04264	Keratin, type II cytoskeletal 1	KRT1	AQYEDIAQK	Unmodified	1975	12.154	13.2454	14.1947	13.9321	12.7737	14.1793	16.4962	16.8383	12.365	13.198	13.6284	15.2332	0	0	0	0	143.96	71.717
Q13423;E9PCX7	NAD(P) transhydrogenase, mitochondrial	NNT	AQYPIADLVK	Unmodified	1978	13.4712	13.4518	13.1492	12.6135	12.7615	12.8215	14.3141	13.5751	14.496	13.3574	12.7322	14.1284	0	0	0	0	107.11	71.572
J3KQB0;Q9NXG2;H3BNW0	THUMP domain-containing protein 1	THUMPD1	AQYVLAK	Unmodified	1979	12.184	12.1982	12.3097	11.4856	11.4335	11.7661	9.82113	10.2678	9.97087	12.2307	11.5617	10.0199	0	0	0	0	132.09	57.679
R4GMT0;P61163;F5H3I4;B4DXP9	Alpha-centractin	ACTR1A	AQYYLPDGSTIEIGPSR	Unmodified	1980	8.31658	8.52673	8.54255	7.71795	8.02621	8.1211	8.49116	8.37582	8.60529	8.46195	7.95508	8.49076	0	0	0	0	123.54	67.563
F2Z364;A6NGQ2	Oocyte-expressed protein homolog	OOEP	ARAEKMKHLEKNLK	3 Acetyl (K);Oxidation (M);Trimethyl (K)	1981	9.39778	9.59422	9.82447	9.13705	8.74358	9.28242	9.66664	9.40176	9.83948	9.60549	9.05435	9.63596	0	3	1	4	51.092	16.399
Q8IUE6;P16104;Q6FI13;Q16777;Q93077;Q7L7L0	Histone H2A type 2-B;Histone H2AX;Histone H2A type 2-A;Histone H2A type 2-C;Histone H2A type 1-C;Histone H2A type 3	HIST2H2AB;H2AFX;HIST2H2AA3;HIST2H2AC;HIST1H2AC;HIST3H2A	ARAKAKSRSSR	Acetyl (K);3 Phospho (STY)	1982	11.0245	11.0715	11.1923	10.6129	10.8075	9.93708	10.9639	10.8753	10.5877	11.0961	10.4525	10.809	3	1	0	4	44.564	8.9697
H3BS19;Q96JG9	Zinc finger protein 469	ZNF469	ARALEGTLPSKR	Acetyl (K);Phospho (STY)	1983	10.948	10.2394	10.8857	10.2475	10.0852	9.21049	10.5112	10.2327	9.07332	10.691	9.84773	9.9391	1	1	0	2	76.24	15.939
B5MCM0		TEAD3	ARCTAMNLDQVSKDK	Oxidation (M);Phospho (STY)	1984	11.6241	11.4896	11.4392	10.6205	10.451	10.8504	11.8731	11.1221	11.8108	11.5176	10.6407	11.602	1	0	0	2	59.709	8.2134
Q14152;F5H335	Eukaryotic translation initiation factor 3 subunit A	EIF3A	AREESWGPPR	Unmodified	1986	9.14004	9.1138	9.68176	11.0278	10.4975	10.804	9.11037	9.76573	8.81435	9.31187	10.7764	9.23015	0	0	0	1	109.83	63.878
P11142;E9PKE3;E9PNE6;P11142-2;A8K7Q2;E9PN89;P54652	Heat shock cognate 71 kDa protein;Heat shock-related 70 kDa protein 2	HSPA8;HSPA2	ARFEELNADLFR	Unmodified	1988	13.3876	12.9058	13.1426	13.166	13.3888	13.2597	13.2106	10.2749	12.9935	13.1453	13.2715	12.1596	0	0	0	1	173.19	101.57
P11142;E9PKE3;E9PNE6;P11142-2;A8K7Q2;E9PN89	Heat shock cognate 71 kDa protein	HSPA8	ARFEELNADLFRGTLDPVEK	Unmodified	1989	11.05	10.2684	10.882	10.7678	10.9839	11.4211	10.9785	9.07352	10.5781	10.7335	11.0576	10.21	0	0	0	2	69.612	31.275
Q7Z4V5;Q7Z4V5-3;K7EPS6;Q7Z4V5-2;K7EQZ6	Hepatoma-derived growth factor-related protein 2	HDGFRP2	ARGDSEALDEES	Unmodified	1990	13.8031	13.9648	14.0857	11.5442	12.5692	12.8817	11.238	10.9806	10.702	13.9512	12.3317	10.9735	0	0	0	1	140.63	110.12
Q00341;Q00341-2;H0Y394;H7C0A4;C9J5E5;C9JIZ1	Vigilin	HDLBP	ARHEVLLISAEQDK	Unmodified	1991	10.522	10.3122	10.2199	10.5959	10.5773	11.1646	10.6723	10.4329	10.4442	10.3514	10.7792	10.5165	0	0	0	1	100.11	62.499
Q9UIG0-2;Q9UIG0	Tyrosine-protein kinase BAZ1B	BAZ1B	ARLPEELR	Unmodified	1992	13.0807	12.7794	12.8169	11.3929	12.3628	11.879	12.898	8.37582	12.3247	12.8923	11.8782	11.1995	0	0	0	1	111.74	29.068
O95696;O95696-2;B4E3L9	Bromodomain-containing protein 1	BRD1	ARPADCVLCPNK	Unmodified	1994	12.7123	12.8304	12.7259	11.5986	12.163	11.5957	12.4487	12.3037	12.2756	12.7562	11.7858	12.3427	0	0	0	1	120.03	65.94
B4DN34;Q96GC5;F5H702;F5H8D0	39S ribosomal protein L48, mitochondrial	MRPL48	ARPELEELLAK	Unmodified	1995	10.493	10.343	10.3817	10.4438	9.48813	10.0126	11.0502	10.6949	11.0747	10.4059	9.98153	10.9399	0	0	0	1	148.28	87.882
P11216	Glycogen phosphorylase, brain form	PYGB	ARPEYMLPVHFYGR	Oxidation (M)	1996	10.4701	10.475	10.3721	10.4811	10.4124	10.6565	10.3727	10.5674	10.1804	10.4391	10.5167	10.3735	0	0	0	1	50.897	22.536
P13639;M0R0I6	Elongation factor 2	EEF2	ARPFPDGLAEDIDK	Unmodified	1997	14.1491	14.0468	14.0509	14.2725	14.4356	14.2624	13.1434	13.1577	13.6628	14.0823	14.3235	13.3213	0	0	0	1	142.95	64.608
P13639	Elongation factor 2	EEF2	ARPFPDGLAEDIDKGEVSAR	Unmodified	1998	13.1025	13.1985	12.9257	13.8361	13.6488	13.897	13.339	13.4384	13.4974	13.0756	13.7939	13.4249	0	0	0	2	159.64	112.02
Q9ULW0;Q96RR5	Targeting protein for Xklp2	TPX2	ARPNTVISQEPFVPK	Unmodified	1999	12.2275	13.2078	12.5061	13.4333	14.6746	14.2171	16.2941	16.5066	16.2384	12.6471	14.1083	16.3464	0	0	0	1	159.18	89.92
I3L423;I3L1T5;I3L1Z1;I3NI06;I3L1G9	Coronin	CORO7	ARTSSCGSLTPEQSRGPLR	4 Phospho (STY)	2003	7.67596	7.73151	8.30787	10.3413	9.65669	10.2773	8.23937	9.28152	8.51447	7.90511	10.0918	8.67845	4	0	0	2	50.252	13.082
P54259	Atrophin-1	ATN1	ARVEEASTPK	Unmodified	2004	14.5429	14.4226	15.1351	13.6678	13.1177	13.4932	10.2762	9.82494	10.2807	14.7002	13.4262	10.1273	0	0	0	1	141.1	43.53
Q96HC4;E9PBF5;Q96HC4-4;F5H0X8;D3YTJ1;Q96HC4-3;Q96HC4-2;D6RB78;H0YBI4;H0Y929	PDZ and LIM domain protein 5	PDLIM5	ASAAPKPEPVPVQK	Unmodified	2005	10.8951	10.5841	10.7538	12.4608	12.3138	12.6339	11.2846	11.5061	11.5181	10.7443	12.4695	11.4362	0	0	0	1	139.48	89.025
Q9UBI6	Guanine nucleotide-binding protein G(I)/G(S)/G(O) subunit gamma-12	GNG12	ASADLMSYCEEHAR	Oxidation (M)	2006	12.1347	12.1319	12.0264	11.8115	11.6715	11.8117	12.7693	12.7197	12.8958	12.0977	11.7649	12.7949	0	0	0	0	153.81	108.04
Q9BRJ6;C9JQV0	Uncharacterized protein C7orf50	C7orf50	ASAEGPLLGPEAAPSGEGAGSK	Unmodified	2007	13.8397	13.681	14.0833	14.6923	14.6326	14.4563	12.4097	12.8081	12.0547	13.868	14.5937	12.4242	0	0	0	0	187.43	131.14
P00505	Aspartate aminotransferase, mitochondrial	GOT2	ASAELALGENSEVLK	Unmodified	2008	13.0062	13.0238	12.8804	12.9488	12.7353	12.9707	13.9374	13.5991	13.9882	12.9702	12.8849	13.8416	0	0	0	0	187.37	117.65
P12081-4;P12081;B4DDD8;P12081-3;P12081-2;B4E1C5;E7ETE2;D6RF05	Histidine--tRNA ligase, cytoplasmic	HARS	ASAELIEEEVAK	Unmodified	2009	8.77607	9.6222	9.4349	8.91279	8.78215	9.27992	8.11676	9.48792	8.64996	9.27772	8.99162	8.75155	0	0	0	0	109.44	62.14
P36957;B7Z5W8	Dihydrolipoyllysine-residue succinyltransferase component of 2-oxoglutarate dehydrogenase complex, mitochondrial	DLST	ASAFALQEQPVVNAVIDDTTK	Unmodified	2010	12.2504	11.8545	11.8674	11.5848	11.5155	11.7201	12.6852	11.9266	12.8108	11.9908	11.6068	12.4742	0	0	0	0	227.66	158.18
Q14247;Q14247-3;Q14247-2	Src substrate cortactin	CTTN	ASAGHAVSIAQDDAGADDWETDPDFVNDVSEK	Unmodified	2011	11.0857	11.4426	11.6367	11.1774	10.4477	10.4426	9.74381	9.93319	9.99552	11.3883	10.6892	9.89084	0	0	0	0	106.67	72.875
Q9Y490;Q5TCU6	Talin-1	TLN1	ASAGPQPLLVQSCK	Unmodified	2012	12.031	11.619	11.4105	12.355	12.6895	13.0076	11.6353	11.3451	11.8374	11.6868	12.6841	11.6059	0	0	0	0	118.51	71.419
P28062-2;P28062	Proteasome subunit beta type-8	PSMB8	ASAGSYISALR	Unmodified	2013	9.59121	9.59269	9.58873	9.22911	9.116	9.50204	8.92345	9.33018	9.40176	9.59088	9.28238	9.21847	0	0	0	0	154.15	63.441
P10515;H0YDD4;E9PEJ4;F5H7M3	Dihydrolipoyllysine-residue acetyltransferase component of pyruvate dehydrogenase complex, mitochondrial;Acetyltransferase component of pyruvate dehydrogenase complex	DLAT	ASALACLK	Unmodified	2014	9.45561	9.339	9.31913	9.65311	9.2616	9.52861	10.358	10.0516	10.4325	9.37125	9.48111	10.2807	0	0	0	0	99.139	45.171
Q14258	E3 ubiquitin/ISG15 ligase TRIM25	TRIM25	ASAPSPNAQVACDHCLK	Unmodified	2015	10.4867	10.5843	10.4224	10.2603	10.2303	10.0647	9.48202	9.40536	9.53368	10.4978	10.1851	9.47369	0	0	0	0	156.17	115.54
Q96BK5	PIN2/TERF1-interacting telomerase inhibitor 1	PINX1	ASAQDAGDHVQPPEGR	Unmodified	2016	10.3742	10.3272	10.5421	11.5149	11.4123	11.5206	11.7263	11.8003	11.1801	10.4145	11.4826	11.5689	0	0	0	0	137.81	92.431
P02545;P02545-3;D6RAQ3;P02545-4	Prelamin-A/C;Lamin-A/C	LMNA	ASASGSGAQVGGPISSGSSASSVTVTR	Unmodified	2017	13.6585	13.3382	13.356	12.4706	13.0378	12.7527	11.1335	11.1739	11.2966	13.4509	12.7537	11.2013	0	0	0	0	187.71	115.5
Q14008-2;Q14008;Q14008-3	Cytoskeleton-associated protein 5	CKAP5	ASAVLPPTCIQLLDSSNWK	Unmodified	2018	8.64821	8.66749	8.19057	9.04803	9.53001	9.58126	12.2371	11.6783	11.9795	8.50209	9.38644	11.9649	0	0	0	0	62.556	20.56
Q9Y2W1	Thyroid hormone receptor-associated protein 3	THRAP3	ASAVSELSPR	Unmodified	2019	13.0451	12.5806	13.5444	12.8027	12.6326	12.7962	11.4289	12.3103	11.4536	13.0567	12.7438	11.7309	0	0	0	0	119.22	56.148
Q9Y2W1	Thyroid hormone receptor-associated protein 3	THRAP3	ASAVSELSPR	Phospho (STY)	2020	12.8652	12.1744	13.3686	12.3687	12.16	11.7921	11.5698	11.6284	10.6462	12.8027	12.107	11.2815	1	0	0	0	119.21	39.93
P09211;A8MX94	Glutathione S-transferase P	GSTP1	ASCLYGQLPK	Unmodified	2022	15.1977	15.2246	15.1971	14.6324	14.1894	14.3632	13.5398	12.1605	13.8691	15.2065	14.395	13.1898	0	0	0	0	115.57	64.769
O00468-6;O00468-3;O00468-7;O00468-5;O00468;O00468-2;O00468-4	Agrin;Agrin N-terminal 110 kDa subunit;Agrin C-terminal 110 kDa subunit;Agrin C-terminal 90 kDa fragment;Agrin C-terminal 22 kDa fragment	AGRN	ASCYNSALGCCSDGK	Unmodified	2024	10.5005	11.032	10.8265	11.0939	10.1792	10.4581	11.5056	12.1108	11.3484	10.7863	10.5771	11.6549	0	0	0	0	66.387	35.498
K7EIG1;O75153	Clustered mitochondria protein homolog	CLUH	ASDAFHFFQSGQAK	Unmodified	2025	10.1637	10.32	10.1674	11.2036	11.5464	11.6543	10.2514	10.328	10.1546	10.217	11.4681	10.2447	0	0	0	0	64.104	26.449
Q8TB61-3;Q8TB61-2;Q8TB61	Adenosine 3'-phospho 5'-phosphosulfate transporter 1	SLC35B2	ASDEVPLAPR	Unmodified	2026	10.2874	10.1791	10.2503	9.39545	9.68473	9.78417	10.0973	10.3579	10.1876	10.239	9.62145	10.2143	0	0	0	0	97.597	64.334
E7ERS3;Q86VM9;Q86VM9-2;H3BPD0	Zinc finger CCCH domain-containing protein 18	ZC3H18	ASDLEDEESAAR	Unmodified	2027	10.8249	12.0009	11.4283	10.619	9.91182	9.70049	8.59024	8.37582	8.77597	11.418	10.0771	8.58067	0	0	0	0	199.4	139.34
E7ERS3;Q86VM9;Q86VM9-2;H3BPD0	Zinc finger CCCH domain-containing protein 18	ZC3H18	ASDLEDEESAARGPSQEEEDNHSDEEDRASEPK	Unmodified	2028	8.12524	9.13741	8.82182	7.71795	8.04508	8.10479	7.86685	8.37582	8.041	8.69482	7.95594	8.09456	0	0	0	2	41.986	10.932
Q9C0E8-2;Q9C0E8-3;Q9C0E8;B7ZLA8	Protein lunapark	LNP	ASDSEEPEEK	Unmodified	2029	9.48118	9.94997	9.62853	11.1928	9.42503	10.6289	9.75474	10.4531	9.82837	9.68656	10.4156	10.0121	0	0	0	0	102.4	51.596
P14618;P14618-3;H3BQ34;P14618-2;H3BTN5;Q504U3	Pyruvate kinase PKM;Pyruvate kinase	PKM;PKM2	ASDVHEVRK	Unmodified	2031	13.3893	13.2512	13.1435	13.1909	13.1138	13.4093	12.3576	12.3062	12.7495	13.2613	13.238	12.4711	0	0	0	1	183.43	119.77
Q13428-3;Q13428-8;E9PHK9;Q13428-4;Q13428;Q13428-2	Treacle protein	TCOF1	ASEAQPPVAR	Unmodified	2032	11.1055	10.7229	11.2782	10.9549	11.088	10.8292	10.6541	10.7009	10.498	11.0355	10.9573	10.6176	0	0	0	0	89.561	48.783
Q32Q12;P22392-2;J3KPD9;P22392	Nucleoside diphosphate kinase;Nucleoside diphosphate kinase B	NME1-NME2;NME2	ASEEHLK	Unmodified	2033	13.7936	14.3532	13.688	14.9679	14.2833	15.0092	13.7841	14.1692	13.6884	13.9449	14.7534	13.8806	0	0	0	0	104.45	17.936
Q9Y6X9-2;Q9Y6X9;H7C1V1;H7C3M1	MORC family CW-type zinc finger protein 2	MORC2	ASEESLR	Unmodified	2034	11.4775	11.6893	11.2891	11.4168	11.7544	11.815	11.3903	11.2996	11.3607	11.4853	11.6621	11.3502	0	0	0	0	113.41	44.927
Q9NSD9;F5H6Y1	Phenylalanine--tRNA ligase beta subunit	FARSB	ASEGPAFFPGR	Unmodified	2035	9.74055	9.77808	9.75813	10.3151	10.0754	9.92785	10.1043	10.0409	10.3974	9.75892	10.1061	10.1809	0	0	0	0	110.84	72.033
D6RCE2;Q6PGP7	Tetratricopeptide repeat protein 37	TTC37	ASELNPESIYSVFK	Unmodified	2036	10.2054	10.0697	9.33068	9.8692	10.2036	10.2778	9.99525	8.971	10.0927	9.86858	10.1169	9.68632	0	0	0	0	116.63	69.905
E9PFW3;Q96CW1-2;Q96CW1;H7C4C3	AP-2 complex subunit mu	AP2M1	ASENAIVWK	Unmodified	2037	11.8969	11.8856	11.5615	11.8657	11.9526	11.9125	12.2245	12.2179	12.1031	11.7813	11.9103	12.1818	0	0	0	0	119.53	63.097
O95822-2;O95822	Malonyl-CoA decarboxylase, mitochondrial	MLYCD	ASEQVLSLVAQFQK	Unmodified	2040	10.4525	10.433	10.3169	10.0476	9.9377	10.1101	11.1334	10.4881	11.2465	10.4008	10.0318	10.956	0	0	0	0	106.58	58.939
[truncated: 23,055 more rows]
